# Supplementary material for: Generation of an Escherichia coli strain growing on methanol via the ribulose monophosphate cycle
Source: Nat Commun. 2022 Sep 6;13:5243. doi: 10.1038/s41467-022-32744-9 (PMC9448777; doi:10.1038/s41467-022-32744-9)
Supplement: Supplementary file 4 — Supplementary Data 1 [file 41467_2022_32744_MOESM4_ESM.xlsx]

## Sheet: Sheet1
For quantification: We only consider proteins detected with at least 2 unique peptides
Statistical cut-off is a q (adj. P-value) with > 0.05
Biological cut-off is a log2FC > 1.5 or < -1.5
Total proteom quantified: 1494
Proteins sig. induced: 115
Proteins sig. reduced: 178
Accession	Peptide count	Unique peptides	Anova (p)	q Value	Log2FC	Description
SC4_r4.1_P39_rep1_gntT	7	7	1.26388e-12	4.00329e-11	7.97133	SC4_r4.1_P39_rep1_gntT
SC4_r4.1_P39_rep1_cusC	8	8	2.07689e-09	4.88473e-09	6.13703	SC4_r4.1_P39_rep1_cusC
SC4_r4.1_P39_rep1_bcsB	2	2	7.62349e-08	6.52001e-08	5.52653	SC4_r4.1_P39_rep1_bcsB
SC4_r4.1_P39_rep1_edd	29	29	2.32006e-09	5.18828e-09	5.26543	SC4_r4.1_P39_rep1_edd
SC4_r4.1_P39_rep1_fepA	38	38	2.89253e-08	3.05875e-08	4.93213	SC4_r4.1_P39_rep1_fepA
SC4_r4.1_P39_rep1_cho	2	2	3.97876e-07	2.56729e-07	4.86137	SC4_r4.1_P39_rep1_cho
SC4_r4.1_P39_rep1_gntK	11	11	8.82797e-08	7.32716e-08	3.94728	SC4_r4.1_P39_rep1_gntK
SC4_r4.1_P39_rep1_yjaH	2	2	0.000141697	4.04802e-05	3.85464	SC4_r4.1_P39_rep1_yjaH
SC4_r4.1_P39_rep1_efeB	5	5	4.31567e-05	1.40337e-05	3.69156	SC4_r4.1_P39_rep1_efeB
SC4_r4.1_P39_rep1_ugd	5	5	6.38261e-09	9.9505e-09	3.51899	SC4_r4.1_P39_rep1_ugd
SC4_r4.1_P39_rep1_msrA	9	9	2.99205e-13	1.63262e-11	3.50489	SC4_r4.1_P39_rep1_msrA
SC4_r4.1_P39_rep1_yfeK	2	2	6.39501e-07	3.75209e-07	3.47756	SC4_r4.1_P39_rep1_yfeK
SC4_r4.1_P39_rep1_holA	2	2	0.0793502	0.0143464	3.40305	SC4_r4.1_P39_rep1_holA
SC4_r4.1_P39_rep1_ybiX	2	2	0.00247645	0.000554256	3.24524	SC4_r4.1_P39_rep1_ybiX
SC4_r4.1_P39_rep1_priB	2	2	6.67546e-10	2.44073e-09	3.23883	SC4_r4.1_P39_rep1_priB
SC4_r4.1_P39_rep1_tnaA	19	18	6.4202e-12	1.22333e-10	3.21316	SC4_r4.1_P39_rep1_tnaA
SC4_r4.1_P39_rep1_lysC	11	11	5.75287e-10	2.19632e-09	3.1572	SC4_r4.1_P39_rep1_lysC
SC4_r4.1_P39_rep1_prpD	2	2	2.84497e-06	1.28934e-06	3.15201	SC4_r4.1_P39_rep1_prpD
SC4_r4.1_P39_rep1_dinI	5	5	6.56501e-09	1.01767e-08	3.13805	SC4_r4.1_P39_rep1_dinI
SC4_r4.1_P39_rep1_yqeF	8	8	2.22149e-07	1.59915e-07	3.01775	SC4_r4.1_P39_rep1_yqeF
SC4_r4.1_P39_rep1_rmuC	12	12	3.0018e-09	6.25166e-09	3.01545	SC4_r4.1_P39_rep1_rmuC
SC4_r4.1_P39_rep1_tktA	62	59	4.83554e-11	4.25568e-10	2.99369	SC4_r4.1_P39_rep1_tktA
SC4_r4.1_P39_rep1_metA	13	13	4.46124e-11	4.05714e-10	2.97393	SC4_r4.1_P39_rep1_metA
SC4_r4.1_P39_rep1_eda	15	15	8.7641e-13	3.41581e-11	2.89332	SC4_r4.1_P39_rep1_eda
SC4_r4.1_P39_rep1_yddW	3	3	1.8498e-06	8.91646e-07	2.88935	SC4_r4.1_P39_rep1_yddW
SC4_r4.1_P39_rep1_fiu	15	13	2.56639e-05	8.77415e-06	2.74557	SC4_r4.1_P39_rep1_fiu
SC4_r4.1_P39_rep1_mreC	7	6	1.15432e-05	4.2789e-06	2.73625	SC4_r4.1_P39_rep1_mreC
SC4_r4.1_P39_rep1_mepS	4	4	1.0626e-08	1.43518e-08	2.71699	SC4_r4.1_P39_rep1_mepS
SC4_r4.1_P39_rep1_cstA	9	9	2.34474e-11	2.61269e-10	2.68951	SC4_r4.1_P39_rep1_cstA
SC4_r4.1_P39_rep1_modA	9	9	9.47326e-10	2.86574e-09	2.65382	SC4_r4.1_P39_rep1_modA
SC4_r4.1_P39_rep1_parE	3	3	1.13313e-06	5.91104e-07	2.61317	SC4_r4.1_P39_rep1_parE
SC4_r4.1_P39_rep1_eptB	9	9	3.59699e-09	6.95992e-09	2.6098	SC4_r4.1_P39_rep1_eptB
SC4_r4.1_P39_rep1_lrhA	3	3	1.09786e-07	8.73251e-08	2.60153	SC4_r4.1_P39_rep1_lrhA
SC4_r4.1_P39_rep1_yhjE	2	2	1.65175e-10	8.66614e-10	2.57769	SC4_r4.1_P39_rep1_yhjE
SC4_r4.1_P39_rep1_ftsK	3	3	5.24358e-06	2.17084e-06	2.56446	SC4_r4.1_P39_rep1_ftsK
SC4_r4.1_P39_rep1_panD	4	4	3.96326e-09	7.56138e-09	2.53716	SC4_r4.1_P39_rep1_panD
SC4_r4.1_P39_rep1_argI	16	8	1.49252e-09	3.95338e-09	2.50198	SC4_r4.1_P39_rep1_argI
SC4_r4.1_P39_rep1_wecB	5	5	5.69319e-11	4.56838e-10	2.49935	SC4_r4.1_P39_rep1_wecB
SC4_r4.1_P39_rep1_rbsA	11	11	1.46586e-09	3.92081e-09	2.43132	SC4_r4.1_P39_rep1_rbsA
SC4_r4.1_P39_rep1_rpiB	5	5	5.32306e-09	8.9096e-09	2.42763	SC4_r4.1_P39_rep1_rpiB
SC4_r4.1_P39_rep1_efeO	17	17	6.93282e-06	2.74668e-06	2.41963	SC4_r4.1_P39_rep1_efeO
SC4_r4.1_P39_rep1_thiB	7	6	3.42986e-08	3.46575e-08	2.41336	SC4_r4.1_P39_rep1_thiB
SC4_r4.1_P39_rep1_ygiM	10	9	2.85291e-10	1.31923e-09	2.39646	SC4_r4.1_P39_rep1_ygiM
SC4_r4.1_P39_rep1_nemA	2	2	4.1623e-07	2.65944e-07	2.36109	SC4_r4.1_P39_rep1_nemA
SC4_r4.1_P39_rep1_yiaD	2	2	4.2371e-05	1.38212e-05	2.35088	SC4_r4.1_P39_rep1_yiaD
SC4_r4.1_P39_rep1_gudD	2	2	0.0553087	0.0102303	2.32677	SC4_r4.1_P39_rep1_gudD
SC4_r4.1_P39_rep1_uxuA	7	7	5.79619e-10	2.19632e-09	2.30777	SC4_r4.1_P39_rep1_uxuA
SC4_r4.1_P39_rep1_mnmG	8	8	4.25479e-10	1.74383e-09	2.30726	SC4_r4.1_P39_rep1_mnmG
SC4_r4.1_P39_rep1_ygaC	4	4	6.85663e-12	1.22333e-10	2.30139	SC4_r4.1_P39_rep1_ygaC
SC4_r4.1_P39_rep1_tolR	3	3	3.84374e-08	3.78581e-08	2.29061	SC4_r4.1_P39_rep1_tolR
SC4_r4.1_P39_rep1_ybdH	4	4	3.31128e-08	3.38353e-08	2.28825	SC4_r4.1_P39_rep1_ybdH
SC4_r4.1_P39_rep1_xylA	8	8	3.8821e-10	1.68117e-09	2.25823	SC4_r4.1_P39_rep1_xylA
SC4_r4.1_P39_rep1_xylB	6	6	1.55166e-10	8.30065e-10	2.23613	SC4_r4.1_P39_rep1_xylB
SC4_r4.1_P39_rep1_rsxC	5	4	1.02714e-08	1.40819e-08	2.17932	SC4_r4.1_P39_rep1_rsxC
SC4_r4.1_P39_rep1_speC	14	14	4.29705e-09	7.79142e-09	2.17916	SC4_r4.1_P39_rep1_speC
SC4_r4.1_P39_rep1_recD	3	3	7.32492e-08	6.28436e-08	2.17266	SC4_r4.1_P39_rep1_recD
SC4_r4.1_P39_rep1_fruK	2	2	2.33624e-06	1.08769e-06	2.14563	SC4_r4.1_P39_rep1_fruK
SC4_r4.1_P39_rep1_tolA	8	8	7.29639e-09	1.11031e-08	2.13933	SC4_r4.1_P39_rep1_tolA
SC4_r4.1_P39_rep1_mliC	2	2	4.13152e-08	4.04009e-08	2.10917	SC4_r4.1_P39_rep1_mliC
SC4_r4.1_P39_rep1_alaA	11	11	2.82471e-10	1.31923e-09	2.10729	SC4_r4.1_P39_rep1_alaA
SC4_r4.1_P39_rep1_hisC	13	13	9.67787e-08	7.90529e-08	2.0943	SC4_r4.1_P39_rep1_hisC
SC4_r4.1_P39_rep1_mtfA	5	5	1.02385e-11	1.55184e-10	2.0903	SC4_r4.1_P39_rep1_mtfA
SC4_r4.1_P39_rep1_dhaK	11	11	4.65573e-09	8.09046e-09	2.08823	SC4_r4.1_P39_rep1_dhaK
SC4_r4.1_P39_rep1_recN	5	5	2.80815e-07	1.92981e-07	2.06717	SC4_r4.1_P39_rep1_recN
SC4_r4.1_P39_rep1_miaA	9	9	4.70624e-13	2.13997e-11	2.05258	SC4_r4.1_P39_rep1_miaA
SC4_r4.1_P39_rep1_cusB	3	3	8.00088e-05	2.39347e-05	2.05079	SC4_r4.1_P39_rep1_cusB
SC4_r4.1_P39_rep1_thiI	4	4	8.30955e-06	3.22943e-06	2.05022	SC4_r4.1_P39_rep1_thiI
SC4_r4.1_P39_rep1_nrdD	7	7	2.57183e-10	1.25296e-09	1.99251	SC4_r4.1_P39_rep1_nrdD
SC4_r4.1_P39_rep1_nudF	4	4	0.0150082	0.00300634	1.98971	SC4_r4.1_P39_rep1_nudF
SC4_r4.1_P39_rep1_folP	10	10	9.55858e-10	2.86574e-09	1.9811	SC4_r4.1_P39_rep1_folP
SC4_r4.1_P39_rep1_yjcH	4	4	3.2346e-07	2.15765e-07	1.96793	SC4_r4.1_P39_rep1_yjcH
SC4_r4.1_P39_rep1_cysC	6	6	4.86299e-07	2.97477e-07	1.96377	SC4_r4.1_P39_rep1_cysC
SC4_r4.1_P39_rep1_dnaE	2	2	3.42393e-08	3.46575e-08	1.95759	SC4_r4.1_P39_rep1_dnaE
SC4_r4.1_P39_rep1_cysD	16	16	2.36759e-10	1.17444e-09	1.9173	SC4_r4.1_P39_rep1_cysD
SC4_r4.1_P39_rep1_rspA	2	2	0.00461974	0.000994517	1.90099	SC4_r4.1_P39_rep1_rspA
SC4_r4.1_P39_rep1_nadA	7	6	3.83603e-08	3.78581e-08	1.89801	SC4_r4.1_P39_rep1_nadA
SC4_r4.1_P39_rep1_yigA	4	4	2.69118e-13	1.63262e-11	1.89539	SC4_r4.1_P39_rep1_yigA
SC4_r4.1_P39_rep1_uvrB	16	16	7.09813e-11	5.09619e-10	1.89174	SC4_r4.1_P39_rep1_uvrB
SC4_r4.1_P39_rep1_cysN	24	24	1.12051e-09	3.18442e-09	1.8756	SC4_r4.1_P39_rep1_cysN
SC4_r4.1_P39_rep1_mdh2Ct4Cnn1	104	104	1.02493e-09	3.00674e-09	1.85636	SC4_r4.1_P39_rep1_mdh2Ct4Cnn1
SC4_r4.1_P39_rep1_uxuB	2	2	1.30694e-06	6.60311e-07	1.83422	SC4_r4.1_P39_rep1_uxuB
SC4_r4.1_P39_rep1_folA	2	2	0.00457108	0.000985077	1.83421	SC4_r4.1_P39_rep1_folA
SC4_r4.1_P39_rep1_lpxC	8	8	1.00621e-06	5.40365e-07	1.79594	SC4_r4.1_P39_rep1_lpxC
SC4_r4.1_P39_rep1_fadR	4	4	9.27663e-07	5.02221e-07	1.77938	SC4_r4.1_P39_rep1_fadR
SC4_r4.1_P39_rep1_yfgD	5	4	1.71088e-09	4.32193e-09	1.74226	SC4_r4.1_P39_rep1_yfgD
SC4_r4.1_P39_rep1_nth	2	2	5.76392e-08	5.18517e-08	1.72291	SC4_r4.1_P39_rep1_nth
SC4_r4.1_P39_rep1_fabF	13	13	4.3123e-09	7.79142e-09	1.70973	SC4_r4.1_P39_rep1_fabF
SC4_r4.1_P39_rep1_rsmG	2	2	2.27311e-09	5.18828e-09	1.70884	SC4_r4.1_P39_rep1_rsmG
SC4_r4.1_P39_rep1_yhdE	5	5	1.95449e-10	9.87471e-10	1.69849	SC4_r4.1_P39_rep1_yhdE
SC4_r4.1_P39_rep1_talB	43	41	4.3828e-09	7.86671e-09	1.675	SC4_r4.1_P39_rep1_talB
SC4_r4.1_P39_rep1_tgt	8	8	4.68279e-07	2.89817e-07	1.66983	SC4_r4.1_P39_rep1_tgt
SC4_r4.1_P39_rep1_hemY	9	9	1.43215e-07	1.08535e-07	1.65726	SC4_r4.1_P39_rep1_hemY
SC4_r4.1_P39_rep1_recA	20	20	2.73615e-09	5.87789e-09	1.64957	SC4_r4.1_P39_rep1_recA
SC4_r4.1_P39_rep1_metF	15	15	0.000165321	4.61656e-05	1.64129	SC4_r4.1_P39_rep1_metF
SC4_r4.1_P39_rep1_actP	5	5	6.33457e-09	9.9505e-09	1.63986	SC4_r4.1_P39_rep1_actP
SC4_r4.1_P39_rep1_yajG	5	5	2.26582e-08	2.55443e-08	1.63806	SC4_r4.1_P39_rep1_yajG
SC4_r4.1_P39_rep1_ybgC	2	2	0.00211687	0.000479282	1.63722	SC4_r4.1_P39_rep1_ybgC
SC4_r4.1_P39_rep1_rseB	4	4	4.62199e-07	2.87243e-07	1.63199	SC4_r4.1_P39_rep1_rseB
SC4_r4.1_P39_rep1_wecC	4	4	5.23875e-08	4.81234e-08	1.62929	SC4_r4.1_P39_rep1_wecC
SC4_r4.1_P39_rep1_gpp	5	4	5.79831e-05	1.8225e-05	1.6204	SC4_r4.1_P39_rep1_gpp
SC4_r4.1_P39_rep1_recG	2	2	0.729766	0.110919	1.60892	SC4_r4.1_P39_rep1_recG
SC4_r4.1_P39_rep1_ravA	2	2	2.31728e-05	7.99257e-06	1.6071	SC4_r4.1_P39_rep1_ravA
SC4_r4.1_P39_rep1_hisA	7	7	5.10983e-08	4.72574e-08	1.60305	SC4_r4.1_P39_rep1_hisA
SC4_r4.1_P39_rep1_yigB	7	7	5.44919e-07	3.28911e-07	1.58306	SC4_r4.1_P39_rep1_yigB
SC4_r4.1_P39_rep1_nadB	22	22	3.88766e-05	1.28253e-05	1.57191	SC4_r4.1_P39_rep1_nadB
SC4_r4.1_P39_rep1_ubiD	7	7	7.63663e-09	1.13153e-08	1.56637	SC4_r4.1_P39_rep1_ubiD
SC4_r4.1_P39_rep1_thyA	3	3	3.60516e-05	1.19657e-05	1.54635	SC4_r4.1_P39_rep1_thyA
SC4_r4.1_P39_rep1_potG	6	6	0.000124727	3.61239e-05	1.53984	SC4_r4.1_P39_rep1_potG
SC4_r4.1_P39_rep1_yebK	6	6	0.000110984	3.24189e-05	1.53195	SC4_r4.1_P39_rep1_yebK
SC4_r4.1_P39_rep1_pncB	23	23	7.65377e-05	2.30395e-05	1.52737	SC4_r4.1_P39_rep1_pncB
SC4_r4.1_P39_rep1_hisB	22	22	2.99762e-07	2.03947e-07	1.52702	SC4_r4.1_P39_rep1_hisB
SC4_r4.1_P39_rep1_dhaL	4	4	4.72741e-06	1.99963e-06	1.52479	SC4_r4.1_P39_rep1_dhaL
SC4_r4.1_P39_rep1_xylF	10	10	5.96956e-08	5.2995e-08	1.5236	SC4_r4.1_P39_rep1_xylF
SC4_r4.1_P39_rep1_cobT	2	2	7.01223e-07	4.01912e-07	1.51551	SC4_r4.1_P39_rep1_cobT
SC4_r4.1_P39_rep1_prlF	4	3	3.10273e-06	1.38771e-06	1.51007	SC4_r4.1_P39_rep1_prlF
SC4_r4.1_P39_rep1_ppiB	16	16	7.21382e-08	6.22784e-08	1.50252	SC4_r4.1_P39_rep1_ppiB
SC4_r4.1_P39_rep1_nanE	3	3	0.00211051	0.000478239	1.48824	SC4_r4.1_P39_rep1_nanE
SC4_r4.1_P39_rep1_yqjH	3	3	8.70105e-06	3.36242e-06	1.48682	SC4_r4.1_P39_rep1_yqjH
SC4_r4.1_P39_rep1_rffG	3	3	5.74315e-09	9.40931e-09	1.47844	SC4_r4.1_P39_rep1_rffG
SC4_r4.1_P39_rep1_ilvC	47	46	7.24521e-07	4.13334e-07	1.47121	SC4_r4.1_P39_rep1_ilvC
SC4_r4.1_P39_rep1_rbsB	32	32	8.84444e-06	3.40818e-06	1.47016	SC4_r4.1_P39_rep1_rbsB
SC4_r4.1_P39_rep1_greB	2	2	1.57752e-06	7.75472e-07	1.46497	SC4_r4.1_P39_rep1_greB
SC4_r4.1_P39_rep1_phoR	5	5	0.000438746	0.000112325	1.46125	SC4_r4.1_P39_rep1_phoR
SC4_r4.1_P39_rep1_smtA	2	2	7.09711e-05	2.16343e-05	1.45843	SC4_r4.1_P39_rep1_smtA
SC4_r4.1_P39_rep1_dcuA	2	2	0.00092117	0.000222603	1.45105	SC4_r4.1_P39_rep1_dcuA
SC4_r4.1_P39_rep1_rho	36	36	2.12462e-09	4.95428e-09	1.44377	SC4_r4.1_P39_rep1_rho
SC4_r4.1_P39_rep1_aroL	2	2	4.15813e-08	4.05158e-08	1.44291	SC4_r4.1_P39_rep1_aroL
SC4_r4.1_P39_rep1_ruvB	5	5	2.10505e-07	1.53971e-07	1.44242	SC4_r4.1_P39_rep1_ruvB
SC4_r4.1_P39_rep1_tsaD	2	2	0.196481	0.0333572	1.43581	SC4_r4.1_P39_rep1_tsaD
SC4_r4.1_P39_rep1_pstS	17	17	7.54398e-09	1.12834e-08	1.43531	SC4_r4.1_P39_rep1_pstS
SC4_r4.1_P39_rep1_bamB	9	9	9.78417e-07	5.27544e-07	1.43307	SC4_r4.1_P39_rep1_bamB
SC4_r4.1_P39_rep1_holD	2	2	6.75157e-06	2.69298e-06	1.42982	SC4_r4.1_P39_rep1_holD
SC4_r4.1_P39_rep1_metR	2	2	3.21135e-05	1.07634e-05	1.42928	SC4_r4.1_P39_rep1_metR
SC4_r4.1_P39_rep1_dhaM	10	10	0.000183956	5.09522e-05	1.42479	SC4_r4.1_P39_rep1_dhaM
SC4_r4.1_P39_rep1_yjhU	7	7	1.16018e-08	1.50727e-08	1.4225	SC4_r4.1_P39_rep1_yjhU
SC4_r4.1_P39_rep1_hslJ	2	2	0.000152498	4.31592e-05	1.42026	SC4_r4.1_P39_rep1_hslJ
SC4_r4.1_P39_rep1_murQ	2	2	4.20353e-06	1.80319e-06	1.42007	SC4_r4.1_P39_rep1_murQ
SC4_r4.1_P39_rep1_coaD	3	3	1.13751e-06	5.92256e-07	1.41893	SC4_r4.1_P39_rep1_coaD
SC4_r4.1_P39_rep1_lptA	5	5	1.05571e-09	3.03183e-09	1.39709	SC4_r4.1_P39_rep1_lptA
SC4_r4.1_P39_rep1_gltI	33	32	4.76947e-06	2.01302e-06	1.39139	SC4_r4.1_P39_rep1_gltI
SC4_r4.1_P39_rep1_uvrD	10	10	2.67812e-08	2.91406e-08	1.38738	SC4_r4.1_P39_rep1_uvrD
SC4_r4.1_P39_rep1_sbcC	3	3	0.00381017	0.000829618	1.38096	SC4_r4.1_P39_rep1_sbcC
SC4_r4.1_P39_rep1_uxaC	5	5	1.32137e-06	6.66367e-07	1.37367	SC4_r4.1_P39_rep1_uxaC
SC4_r4.1_P39_rep1_rseA	4	4	6.32447e-06	2.54871e-06	1.37323	SC4_r4.1_P39_rep1_rseA
SC4_r4.1_P39_rep1_proS	33	33	8.87155e-10	2.8144e-09	1.36893	SC4_r4.1_P39_rep1_proS
SC4_r4.1_P39_rep1_degS	6	6	1.62551e-08	1.98993e-08	1.36843	SC4_r4.1_P39_rep1_degS
SC4_r4.1_P39_rep1_cspD	2	2	2.64374e-07	1.84471e-07	1.36819	SC4_r4.1_P39_rep1_cspD
SC4_r4.1_P39_rep1_hemD	4	4	5.22205e-06	2.1666e-06	1.36656	SC4_r4.1_P39_rep1_hemD
SC4_r4.1_P39_rep1_fis	2	2	2.38841e-07	1.70136e-07	1.36571	SC4_r4.1_P39_rep1_fis
SC4_r4.1_P39_rep1_mntR	4	4	7.71451e-08	6.55675e-08	1.36556	SC4_r4.1_P39_rep1_mntR
SC4_r4.1_P39_rep1_glmS	30	30	0.000105681	3.10028e-05	1.33258	SC4_r4.1_P39_rep1_glmS
SC4_r4.1_P39_rep1_fruB	4	4	9.2777e-07	5.02221e-07	1.33105	SC4_r4.1_P39_rep1_fruB
SC4_r4.1_P39_rep1_yidQ	2	2	1.26218e-05	4.6409e-06	1.32985	SC4_r4.1_P39_rep1_yidQ
SC4_r4.1_P39_rep1_hisG	15	15	9.39732e-07	5.07689e-07	1.32969	SC4_r4.1_P39_rep1_hisG
SC4_r4.1_P39_rep1_purN	3	3	4.44402e-05	1.44056e-05	1.3264	SC4_r4.1_P39_rep1_purN
SC4_r4.1_P39_rep1_nuoE	8	8	1.83401e-11	2.17654e-10	1.31994	SC4_r4.1_P39_rep1_nuoE
SC4_r4.1_P39_rep1_rne	39	39	1.05867e-10	6.57245e-10	1.31569	SC4_r4.1_P39_rep1_rne
SC4_r4.1_P39_rep1_bepA	10	10	4.33669e-06	1.85158e-06	1.31539	SC4_r4.1_P39_rep1_bepA
SC4_r4.1_P39_rep1_yqhD	45	45	7.02691e-07	4.01912e-07	1.30518	SC4_r4.1_P39_rep1_yqhD
SC4_r4.1_P39_rep1_ptrA	8	7	9.72601e-05	2.86246e-05	1.30427	SC4_r4.1_P39_rep1_ptrA
SC4_r4.1_P39_rep1_metC	12	12	2.30342e-09	5.18828e-09	1.30108	SC4_r4.1_P39_rep1_metC
SC4_r4.1_P39_rep1_lolA	13	13	3.47468e-09	6.89865e-09	1.29483	SC4_r4.1_P39_rep1_lolA
SC4_r4.1_P39_rep1_glnD	10	10	5.47478e-10	2.1338e-09	1.29447	SC4_r4.1_P39_rep1_glnD
SC4_r4.1_P39_rep1_pabC	4	4	1.1449e-09	3.22018e-09	1.2934	SC4_r4.1_P39_rep1_pabC
SC4_r4.1_P39_rep1_potF	7	7	3.61836e-11	3.41192e-10	1.28859	SC4_r4.1_P39_rep1_potF
SC4_r4.1_P39_rep1_yeaY	4	4	2.00754e-05	6.99395e-06	1.28719	SC4_r4.1_P39_rep1_yeaY
SC4_r4.1_P39_rep1_glrR	3	3	0.000434712	0.000111467	1.28662	SC4_r4.1_P39_rep1_glrR
SC4_r4.1_P39_rep1_ispD	2	2	0.000441131	0.000112795	1.2842	SC4_r4.1_P39_rep1_ispD
SC4_r4.1_P39_rep1_yeaD	6	6	2.33385e-08	2.62031e-08	1.28374	SC4_r4.1_P39_rep1_yeaD
SC4_r4.1_P39_rep1_dnaA	3	3	1.46658e-07	1.10531e-07	1.27819	SC4_r4.1_P39_rep1_dnaA
SC4_r4.1_P39_rep1_hisI	3	3	4.01964e-06	1.73248e-06	1.27608	SC4_r4.1_P39_rep1_hisI
SC4_r4.1_P39_rep1_hfq	4	4	1.87617e-08	2.20231e-08	1.27422	SC4_r4.1_P39_rep1_hfq
SC4_r4.1_P39_rep1_aroE	4	4	2.1902e-07	1.58347e-07	1.27303	SC4_r4.1_P39_rep1_aroE
SC4_r4.1_P39_rep1_entA	5	5	0.000354023	9.26933e-05	1.27294	SC4_r4.1_P39_rep1_entA
SC4_r4.1_P39_rep1_rsmC	3	3	0.000522171	0.000132031	1.27082	SC4_r4.1_P39_rep1_rsmC
SC4_r4.1_P39_rep1_hisD	19	19	1.53994e-06	7.62494e-07	1.27017	SC4_r4.1_P39_rep1_hisD
SC4_r4.1_P39_rep1_fkpA	12	12	5.75956e-09	9.40931e-09	1.26489	SC4_r4.1_P39_rep1_fkpA
SC4_r4.1_P39_rep1_ruvA	3	3	2.50584e-07	1.75748e-07	1.26411	SC4_r4.1_P39_rep1_ruvA
SC4_r4.1_P39_rep1_yhjJ	7	7	1.46048e-07	1.10375e-07	1.26344	SC4_r4.1_P39_rep1_yhjJ
SC4_r4.1_P39_rep1_ptsP	16	16	1.01172e-08	1.39592e-08	1.26289	SC4_r4.1_P39_rep1_ptsP
SC4_r4.1_P39_rep1_dnaN	16	16	3.23108e-09	6.62798e-09	1.25955	SC4_r4.1_P39_rep1_dnaN
SC4_r4.1_P39_rep1_ompF	24	23	5.77313e-05	1.81667e-05	1.25399	SC4_r4.1_P39_rep1_ompF
SC4_r4.1_P39_rep1_mukF	10	10	5.8244e-07	3.46376e-07	1.25357	SC4_r4.1_P39_rep1_mukF
SC4_r4.1_P39_rep1_miaB	7	7	8.14107e-09	1.18775e-08	1.24646	SC4_r4.1_P39_rep1_miaB
SC4_r4.1_P39_rep1_ycjX	2	2	0.0775243	0.0140629	1.24285	SC4_r4.1_P39_rep1_ycjX
SC4_r4.1_P39_rep1_trpS	12	12	0.000930656	0.000224617	1.24179	SC4_r4.1_P39_rep1_trpS
SC4_r4.1_P39_rep1_hisF	12	12	2.3152e-06	1.08159e-06	1.24112	SC4_r4.1_P39_rep1_hisF
SC4_r4.1_P39_rep1_ycbL	5	5	2.14833e-06	1.01055e-06	1.23479	SC4_r4.1_P39_rep1_ycbL
SC4_r4.1_P39_rep1_tmk	2	2	0.00022593	6.14551e-05	1.23385	SC4_r4.1_P39_rep1_tmk
SC4_r4.1_P39_rep1_folE	12	12	7.9149e-09	1.16096e-08	1.2302	SC4_r4.1_P39_rep1_folE
SC4_r4.1_P39_rep1_hsdM	8	8	8.11089e-06	3.17028e-06	1.2295	SC4_r4.1_P39_rep1_hsdM
SC4_r4.1_P39_rep1_rsmH	8	8	8.99477e-09	1.29158e-08	1.22853	SC4_r4.1_P39_rep1_rsmH
SC4_r4.1_P39_rep1_mglB	24	24	8.31885e-10	2.7392e-09	1.22492	SC4_r4.1_P39_rep1_mglB
SC4_r4.1_P39_rep1_yagE	2	2	6.64127e-07	3.85512e-07	1.22431	SC4_r4.1_P39_rep1_yagE
SC4_r4.1_P39_rep1_ilvH	10	10	4.49051e-07	2.82648e-07	1.22372	SC4_r4.1_P39_rep1_ilvH
SC4_r4.1_P39_rep1_oppD	5	5	8.3333e-10	2.7392e-09	1.22349	SC4_r4.1_P39_rep1_oppD
SC4_r4.1_P39_rep1_oppB	2	2	9.57757e-08	7.84687e-08	1.2191	SC4_r4.1_P39_rep1_oppB
SC4_r4.1_P39_rep1_ribE	4	4	1.56577e-09	4.03002e-09	1.21833	SC4_r4.1_P39_rep1_ribE
SC4_r4.1_P39_rep1_yrfF	2	2	5.68362e-06	2.3353e-06	1.20877	SC4_r4.1_P39_rep1_yrfF
SC4_r4.1_P39_rep1_purL	55	55	3.78353e-05	1.25121e-05	1.19883	SC4_r4.1_P39_rep1_purL
SC4_r4.1_P39_rep1_plsC	2	2	0.000162695	4.56192e-05	1.19757	SC4_r4.1_P39_rep1_plsC
SC4_r4.1_P39_rep1_rcsF	7	7	7.40399e-09	1.11602e-08	1.1932	SC4_r4.1_P39_rep1_rcsF
SC4_r4.1_P39_rep1_rarA	7	7	2.76752e-05	9.37951e-06	1.19218	SC4_r4.1_P39_rep1_rarA
SC4_r4.1_P39_rep1_sfsA	2	2	0.00270289	0.000600992	1.19154	SC4_r4.1_P39_rep1_sfsA
SC4_r4.1_P39_rep1_mutS	10	10	7.59346e-07	4.28921e-07	1.19132	SC4_r4.1_P39_rep1_mutS
SC4_r4.1_P39_rep1_pyrH	4	4	4.65014e-06	1.97362e-06	1.18831	SC4_r4.1_P39_rep1_pyrH
SC4_r4.1_P39_rep1_acs	39	39	1.97899e-09	4.77805e-09	1.18655	SC4_r4.1_P39_rep1_acs
SC4_r4.1_P39_rep1_hldE	11	11	6.31887e-06	2.54871e-06	1.18625	SC4_r4.1_P39_rep1_hldE
SC4_r4.1_P39_rep1_exuR	5	5	3.58022e-06	1.56534e-06	1.18303	SC4_r4.1_P39_rep1_exuR
SC4_r4.1_P39_rep1_ydcI	6	6	7.41002e-05	2.24348e-05	1.18235	SC4_r4.1_P39_rep1_ydcI
SC4_r4.1_P39_rep1_loiP	14	14	5.40796e-05	1.71562e-05	1.18051	SC4_r4.1_P39_rep1_loiP
SC4_r4.1_P39_rep1_nuoG	35	35	1.248e-09	3.43926e-09	1.18044	SC4_r4.1_P39_rep1_nuoG
SC4_r4.1_P39_rep1_prmB	7	7	7.61701e-10	2.62415e-09	1.17958	SC4_r4.1_P39_rep1_prmB
SC4_r4.1_P39_rep1_mdtA	2	2	2.14574e-07	1.55695e-07	1.17905	SC4_r4.1_P39_rep1_mdtA
SC4_r4.1_P39_rep1_ygiW	8	8	1.05251e-07	8.49562e-08	1.17631	SC4_r4.1_P39_rep1_ygiW
SC4_r4.1_P39_rep1_yahJ	4	4	0.000162146	4.55118e-05	1.17598	SC4_r4.1_P39_rep1_yahJ
SC4_r4.1_P39_rep1_rcsB	4	4	1.21065e-06	6.20857e-07	1.17488	SC4_r4.1_P39_rep1_rcsB
SC4_r4.1_P39_rep1_oppF	8	8	4.92278e-09	8.39412e-09	1.17469	SC4_r4.1_P39_rep1_oppF
SC4_r4.1_P39_rep1_pcm	3	3	5.5785e-06	2.29556e-06	1.16619	SC4_r4.1_P39_rep1_pcm
SC4_r4.1_P39_rep1_cobB	7	7	5.72088e-09	9.40931e-09	1.16505	SC4_r4.1_P39_rep1_cobB
SC4_r4.1_P39_rep1_purK	6	6	3.04948e-07	2.05934e-07	1.16101	SC4_r4.1_P39_rep1_purK
SC4_r4.1_P39_rep1_dnaX	7	7	1.11542e-06	5.86348e-07	1.161	SC4_r4.1_P39_rep1_dnaX
SC4_r4.1_P39_rep1_avtA	9	9	2.70928e-08	2.92158e-08	1.1584	SC4_r4.1_P39_rep1_avtA
SC4_r4.1_P39_rep1_murE	14	14	3.64666e-08	3.64433e-08	1.15642	SC4_r4.1_P39_rep1_murE
SC4_r4.1_P39_rep1_nuoF	18	18	2.7916e-10	1.31923e-09	1.14904	SC4_r4.1_P39_rep1_nuoF
SC4_r4.1_P39_rep1_yfeY	3	3	0.000136273	3.93011e-05	1.14778	SC4_r4.1_P39_rep1_yfeY
SC4_r4.1_P39_rep1_alr	5	5	5.31762e-06	2.19483e-06	1.14126	SC4_r4.1_P39_rep1_alr
SC4_r4.1_P39_rep1_folC	9	9	6.81126e-07	3.93602e-07	1.13777	SC4_r4.1_P39_rep1_folC
SC4_r4.1_P39_rep1_gltL	3	3	0.125347	0.021978	1.13661	SC4_r4.1_P39_rep1_gltL
SC4_r4.1_P39_rep1_mrr	3	3	0.000159806	4.49012e-05	1.13566	SC4_r4.1_P39_rep1_mrr
SC4_r4.1_P39_rep1_cytR	5	5	0.00011619	3.3867e-05	1.13364	SC4_r4.1_P39_rep1_cytR
SC4_r4.1_P39_rep1_phoB	6	6	2.79264e-06	1.27196e-06	1.13155	SC4_r4.1_P39_rep1_phoB
SC4_r4.1_P39_rep1_aspC	35	35	1.88083e-08	2.20231e-08	1.13075	SC4_r4.1_P39_rep1_aspC
SC4_r4.1_P39_rep1_purE	5	5	7.1072e-08	6.15563e-08	1.13049	SC4_r4.1_P39_rep1_purE
SC4_r4.1_P39_rep1_fldA	3	3	2.64679e-08	2.90005e-08	1.12527	SC4_r4.1_P39_rep1_fldA
SC4_r4.1_P39_rep1_gcvT	13	13	5.19817e-05	1.65871e-05	1.11654	SC4_r4.1_P39_rep1_gcvT
SC4_r4.1_P39_rep1_rsmA	2	2	3.58845e-09	6.95992e-09	1.11421	SC4_r4.1_P39_rep1_rsmA
SC4_r4.1_P39_rep1_thiM	7	7	5.37764e-08	4.87428e-08	1.11158	SC4_r4.1_P39_rep1_thiM
SC4_r4.1_P39_rep1_argD	16	15	0.000143707	4.10115e-05	1.1113	SC4_r4.1_P39_rep1_argD
SC4_r4.1_P39_rep1_lysU	11	5	6.03258e-05	1.88743e-05	1.10998	SC4_r4.1_P39_rep1_lysU
SC4_r4.1_P39_rep1_erpA	3	3	7.32543e-09	1.11031e-08	1.10858	SC4_r4.1_P39_rep1_erpA
SC4_r4.1_P39_rep1_ldtB	14	13	8.2459e-06	3.21384e-06	1.10607	SC4_r4.1_P39_rep1_ldtB
SC4_r4.1_P39_rep1_murC	7	7	7.87443e-08	6.67188e-08	1.1015	SC4_r4.1_P39_rep1_murC
SC4_r4.1_P39_rep1_mraZ	3	3	2.11116e-07	1.54005e-07	1.0983	SC4_r4.1_P39_rep1_mraZ
SC4_r4.1_P39_rep1_fnr	3	3	2.90656e-08	3.06171e-08	1.09509	SC4_r4.1_P39_rep1_fnr
SC4_r4.1_P39_rep1_lptB	9	9	2.1939e-07	1.58347e-07	1.09499	SC4_r4.1_P39_rep1_lptB
SC4_r4.1_P39_rep1_glmM	19	19	5.40441e-05	1.71562e-05	1.09253	SC4_r4.1_P39_rep1_glmM
SC4_r4.1_P39_rep1_nlpD	14	13	0.000616242	0.000153681	1.09111	SC4_r4.1_P39_rep1_nlpD
SC4_r4.1_P39_rep1_modF	5	5	2.46848e-08	2.74732e-08	1.09105	SC4_r4.1_P39_rep1_modF
SC4_r4.1_P39_rep1_fbp	21	21	8.16422e-07	4.52725e-07	1.08609	SC4_r4.1_P39_rep1_fbp
SC4_r4.1_P39_rep1_trxC	2	2	0.000148286	4.21419e-05	1.07615	SC4_r4.1_P39_rep1_trxC
SC4_r4.1_P39_rep1_pyrC	17	17	4.10488e-09	7.71689e-09	1.07454	SC4_r4.1_P39_rep1_pyrC
SC4_r4.1_P39_rep1_panC	20	19	1.557e-08	1.93086e-08	1.07425	SC4_r4.1_P39_rep1_panC
SC4_r4.1_P39_rep1_opgD	14	14	0.00147088	0.000340368	1.07325	SC4_r4.1_P39_rep1_opgD
SC4_r4.1_P39_rep1_tilS	7	7	1.49657e-06	7.4508e-07	1.0719	SC4_r4.1_P39_rep1_tilS
SC4_r4.1_P39_rep1_pyrF	4	4	3.37921e-09	6.82914e-09	1.07153	SC4_r4.1_P39_rep1_pyrF
SC4_r4.1_P39_rep1_nuoC	36	36	1.34733e-08	1.69459e-08	1.07104	SC4_r4.1_P39_rep1_nuoC
SC4_r4.1_P39_rep1_murB	5	5	8.83582e-08	7.32716e-08	1.07089	SC4_r4.1_P39_rep1_murB
SC4_r4.1_P39_rep1_secB	5	5	1.52086e-10	8.29858e-10	1.06833	SC4_r4.1_P39_rep1_secB
SC4_r4.1_P39_rep1_murD	8	8	1.82581e-08	2.16577e-08	1.06542	SC4_r4.1_P39_rep1_murD
SC4_r4.1_P39_rep1_pykF	39	38	1.10716e-07	8.78082e-08	1.06444	SC4_r4.1_P39_rep1_pykF
SC4_r4.1_P39_rep1_yceM	5	5	2.47719e-08	2.74732e-08	1.0599	SC4_r4.1_P39_rep1_yceM
SC4_r4.1_P39_rep1_secY	3	3	1.73527e-06	8.43896e-07	1.05	SC4_r4.1_P39_rep1_secY
SC4_r4.1_P39_rep1_lysS	29	23	6.04892e-09	9.82321e-09	1.049	SC4_r4.1_P39_rep1_lysS
SC4_r4.1_P39_rep1_murF	6	6	8.68822e-05	2.58774e-05	1.04524	SC4_r4.1_P39_rep1_murF
SC4_r4.1_P39_rep1_obgE	7	7	3.90246e-05	1.28586e-05	1.03883	SC4_r4.1_P39_rep1_obgE
SC4_r4.1_P39_rep1_ftsA	8	8	3.48185e-07	2.30009e-07	1.0388	SC4_r4.1_P39_rep1_ftsA
SC4_r4.1_P39_rep1_plsB	16	16	1.4541e-09	3.92081e-09	1.03199	SC4_r4.1_P39_rep1_plsB
SC4_r4.1_P39_rep1_mltC	2	2	0.00834859	0.00173699	1.02829	SC4_r4.1_P39_rep1_mltC
SC4_r4.1_P39_rep1_yibN	6	5	4.32556e-07	2.74447e-07	1.02371	SC4_r4.1_P39_rep1_yibN
SC4_r4.1_P39_rep1_purU	10	10	2.83902e-06	1.28878e-06	1.0202	SC4_r4.1_P39_rep1_purU
SC4_r4.1_P39_rep1_thiD	7	7	5.14659e-10	2.03496e-09	1.01666	SC4_r4.1_P39_rep1_thiD
SC4_r4.1_P39_rep1_entB	9	9	0.000685942	0.00016936	1.01535	SC4_r4.1_P39_rep1_entB
SC4_r4.1_P39_rep1_lptE	6	6	4.58853e-07	2.85815e-07	1.00695	SC4_r4.1_P39_rep1_lptE
SC4_r4.1_P39_rep1_grxA	4	4	1.10429e-08	1.45879e-08	1.00621	SC4_r4.1_P39_rep1_grxA
SC4_r4.1_P39_rep1_nadK	4	4	2.24575e-05	7.75566e-06	1.00609	SC4_r4.1_P39_rep1_nadK
SC4_r4.1_P39_rep1_ivy	11	11	0.0004284	0.000110055	1.00567	SC4_r4.1_P39_rep1_ivy
SC4_r4.1_P39_rep1_eptC	4	4	4.51859e-07	2.82648e-07	1.00331	SC4_r4.1_P39_rep1_eptC
SC4_r4.1_P39_rep1_hisH	3	3	1.17071e-07	9.15184e-08	1.00288	SC4_r4.1_P39_rep1_hisH
SC4_r4.1_P39_rep1_cspC	6	6	5.07302e-08	4.70765e-08	1.00159	SC4_r4.1_P39_rep1_cspC
SC4_r4.1_P39_rep1_lepB	7	7	1.80419e-05	6.38431e-06	0.996279	SC4_r4.1_P39_rep1_lepB
SC4_r4.1_P39_rep1_purC	20	20	3.56892e-07	2.335e-07	0.994864	SC4_r4.1_P39_rep1_purC
SC4_r4.1_P39_rep1_cmoA	3	3	1.3074e-07	1.0076e-07	0.988913	SC4_r4.1_P39_rep1_cmoA
SC4_r4.1_P39_rep1_uvrY	3	3	3.06722e-08	3.18181e-08	0.987891	SC4_r4.1_P39_rep1_uvrY
SC4_r4.1_P39_rep1_aroF	6	6	3.06753e-06	1.37648e-06	0.982857	SC4_r4.1_P39_rep1_aroF
SC4_r4.1_P39_rep1_xseA	8	8	0.000136649	3.93263e-05	0.980703	SC4_r4.1_P39_rep1_xseA
SC4_r4.1_P39_rep1_speA	17	17	4.68472e-07	2.89817e-07	0.975615	SC4_r4.1_P39_rep1_speA
SC4_r4.1_P39_rep1_ptsN	7	7	8.83361e-09	1.28193e-08	0.971387	SC4_r4.1_P39_rep1_ptsN
SC4_r4.1_P39_rep1_nusB	5	5	1.24396e-08	1.58591e-08	0.970348	SC4_r4.1_P39_rep1_nusB
SC4_r4.1_P39_rep1_bisC	3	3	7.95464e-05	2.38225e-05	0.967663	SC4_r4.1_P39_rep1_bisC
SC4_r4.1_P39_rep1_rfbB	16	16	5.41597e-07	3.27631e-07	0.964262	SC4_r4.1_P39_rep1_rfbB
SC4_r4.1_P39_rep1_mglA	4	4	7.04984e-05	2.15625e-05	0.962988	SC4_r4.1_P39_rep1_mglA
SC4_r4.1_P39_rep1_frr	14	14	8.49402e-06	3.29155e-06	0.960965	SC4_r4.1_P39_rep1_frr
SC4_r4.1_P39_rep1_apaH	3	3	0.0625166	0.0114624	0.957588	SC4_r4.1_P39_rep1_apaH
SC4_r4.1_P39_rep1_lepA	11	11	9.00799e-10	2.82484e-09	0.95149	SC4_r4.1_P39_rep1_lepA
SC4_r4.1_P39_rep1_hflX	8	8	5.60799e-07	3.36264e-07	0.949453	SC4_r4.1_P39_rep1_hflX
SC4_r4.1_P39_rep1_entE	8	8	0.0182123	0.00358756	0.947666	SC4_r4.1_P39_rep1_entE
SC4_r4.1_P39_rep1_ycjG	4	4	0.000115822	3.37959e-05	0.947389	SC4_r4.1_P39_rep1_ycjG
SC4_r4.1_P39_rep1_prc	22	22	5.86659e-07	3.47947e-07	0.944944	SC4_r4.1_P39_rep1_prc
SC4_r4.1_P39_rep1_purM	8	8	1.01688e-06	5.4398e-07	0.943128	SC4_r4.1_P39_rep1_purM
SC4_r4.1_P39_rep1_rluC	7	7	1.23083e-06	6.30022e-07	0.941605	SC4_r4.1_P39_rep1_rluC
SC4_r4.1_P39_rep1_mgsA	2	2	0.000387559	0.000100797	0.941376	SC4_r4.1_P39_rep1_mgsA
SC4_r4.1_P39_rep1_metG	28	28	2.56414e-08	2.82208e-08	0.93874	SC4_r4.1_P39_rep1_metG
SC4_r4.1_P39_rep1_tsaC	3	3	7.54654e-05	2.27753e-05	0.938639	SC4_r4.1_P39_rep1_tsaC
SC4_r4.1_P39_rep1_pdhR	4	4	5.71428e-07	3.41399e-07	0.938575	SC4_r4.1_P39_rep1_pdhR
SC4_r4.1_P39_rep1_yegW	2	2	0.0103391	0.00211453	0.937749	SC4_r4.1_P39_rep1_yegW
SC4_r4.1_P39_rep1_secF	3	3	5.27029e-07	3.19527e-07	0.936753	SC4_r4.1_P39_rep1_secF
SC4_r4.1_P39_rep1_secA	20	20	3.20925e-07	2.14599e-07	0.936598	SC4_r4.1_P39_rep1_secA
SC4_r4.1_P39_rep1_alaS	53	52	2.80225e-07	1.92981e-07	0.934576	SC4_r4.1_P39_rep1_alaS
SC4_r4.1_P39_rep1_ffh	15	15	5.22343e-09	8.79682e-09	0.934066	SC4_r4.1_P39_rep1_ffh
SC4_r4.1_P39_rep1_ygiF	8	8	0.000596096	0.000148929	0.93198	SC4_r4.1_P39_rep1_ygiF
SC4_r4.1_P39_rep1_metL	23	23	1.61715e-07	1.19891e-07	0.92793	SC4_r4.1_P39_rep1_metL
SC4_r4.1_P39_rep1_bcp	11	11	1.08265e-06	5.71322e-07	0.92349	SC4_r4.1_P39_rep1_bcp
SC4_r4.1_P39_rep1_fepC	3	3	0.00578014	0.00123009	0.923344	SC4_r4.1_P39_rep1_fepC
SC4_r4.1_P39_rep1_glnH	21	21	1.00795e-06	5.40365e-07	0.923006	SC4_r4.1_P39_rep1_glnH
SC4_r4.1_P39_rep1_wzzE	6	6	3.49306e-07	2.30192e-07	0.922451	SC4_r4.1_P39_rep1_wzzE
SC4_r4.1_P39_rep1_serA	29	29	1.7785e-09	4.41109e-09	0.919553	SC4_r4.1_P39_rep1_serA
SC4_r4.1_P39_rep1_ispE	4	4	1.15237e-06	5.97445e-07	0.919142	SC4_r4.1_P39_rep1_ispE
SC4_r4.1_P39_rep1_lexA	6	6	8.69227e-07	4.75245e-07	0.917476	SC4_r4.1_P39_rep1_lexA
SC4_r4.1_P39_rep1_wecE	3	3	1.03214e-05	3.88312e-06	0.916401	SC4_r4.1_P39_rep1_wecE
SC4_r4.1_P39_rep1_yddE	4	4	0.000789967	0.000192948	0.914405	SC4_r4.1_P39_rep1_yddE
SC4_r4.1_P39_rep1_waaF	3	3	5.78272e-06	2.36828e-06	0.914236	SC4_r4.1_P39_rep1_waaF
SC4_r4.1_P39_rep1_rng	9	9	3.98044e-07	2.56729e-07	0.91116	SC4_r4.1_P39_rep1_rng
SC4_r4.1_P39_rep1_roxA	8	8	6.90842e-07	3.96798e-07	0.90872	SC4_r4.1_P39_rep1_roxA
SC4_r4.1_P39_rep1_lsrB	4	4	0.000955101	0.000228977	0.902483	SC4_r4.1_P39_rep1_lsrB
SC4_r4.1_P39_rep1_rsxG	4	4	0.0455753	0.0085282	0.898376	SC4_r4.1_P39_rep1_rsxG
SC4_r4.1_P39_rep1_moaD	2	2	0.0127909	0.00258781	0.895557	SC4_r4.1_P39_rep1_moaD
SC4_r4.1_P39_rep1_pspF	4	4	0.0306704	0.00587205	0.893906	SC4_r4.1_P39_rep1_pspF
SC4_r4.1_P39_rep1_ybgF	14	14	0.144346	0.0250517	0.892299	SC4_r4.1_P39_rep1_ybgF
SC4_r4.1_P39_rep1_ascG	2	2	1.51276e-06	7.51768e-07	0.89162	SC4_r4.1_P39_rep1_ascG
SC4_r4.1_P39_rep1_nuoB	8	8	3.41505e-06	1.50519e-06	0.890467	SC4_r4.1_P39_rep1_nuoB
SC4_r4.1_P39_rep1_garR	5	5	0.00141835	0.000329609	0.887821	SC4_r4.1_P39_rep1_garR
SC4_r4.1_P39_rep1_tufA;SC4_r4.1_P39_rep1_tufB	81	78	2.36936e-08	2.64927e-08	0.887682	SC4_r4.1_P39_rep1_tufA [SC4_r4.1_P39_rep1_tufA,SC4_r4.1_P39_rep1_tufB]
SC4_r4.1_P39_rep1_purH	39	39	6.1686e-08	5.41142e-08	0.882906	SC4_r4.1_P39_rep1_purH
SC4_r4.1_P39_rep1_hmp	2	2	1.56366e-05	5.63549e-06	0.88249	SC4_r4.1_P39_rep1_hmp
SC4_r4.1_P39_rep1_yifE	8	8	0.00737323	0.00155216	0.878531	SC4_r4.1_P39_rep1_yifE
SC4_r4.1_P39_rep1_speB	10	10	1.11024e-05	4.13235e-06	0.877762	SC4_r4.1_P39_rep1_speB
SC4_r4.1_P39_rep1_ytjC	10	10	2.5043e-06	1.15607e-06	0.876406	SC4_r4.1_P39_rep1_ytjC
SC4_r4.1_P39_rep1_mtlD	11	11	1.44002e-05	5.2244e-06	0.876139	SC4_r4.1_P39_rep1_mtlD
SC4_r4.1_P39_rep1_cra	8	8	1.97152e-06	9.40349e-07	0.874375	SC4_r4.1_P39_rep1_cra
SC4_r4.1_P39_rep1_hns	13	13	2.18497e-08	2.49421e-08	0.872255	SC4_r4.1_P39_rep1_hns
SC4_r4.1_P39_rep1_pdxY	2	2	0.000213588	5.84476e-05	0.871867	SC4_r4.1_P39_rep1_pdxY
SC4_r4.1_P39_rep1_yeaE	2	2	0.0158462	0.00315335	0.867421	SC4_r4.1_P39_rep1_yeaE
SC4_r4.1_P39_rep1_btuE	3	3	7.25691e-07	4.13334e-07	0.866371	SC4_r4.1_P39_rep1_btuE
SC4_r4.1_P39_rep1_rfbD	6	6	6.5631e-05	2.03014e-05	0.864004	SC4_r4.1_P39_rep1_rfbD
SC4_r4.1_P39_rep1_truD	5	5	2.10683e-06	9.9791e-07	0.861575	SC4_r4.1_P39_rep1_truD
SC4_r4.1_P39_rep1_rplY	15	15	1.35055e-06	6.79826e-07	0.858913	SC4_r4.1_P39_rep1_rplY
SC4_r4.1_P39_rep1_treR	4	4	0.000321994	8.52067e-05	0.856838	SC4_r4.1_P39_rep1_treR
SC4_r4.1_P39_rep1_galT	5	5	6.21959e-05	1.93706e-05	0.852497	SC4_r4.1_P39_rep1_galT
SC4_r4.1_P39_rep1_hemL	14	14	1.72671e-09	4.32193e-09	0.845395	SC4_r4.1_P39_rep1_hemL
SC4_r4.1_P39_rep1_menI	6	6	5.77766e-08	5.18517e-08	0.842343	SC4_r4.1_P39_rep1_menI
SC4_r4.1_P39_rep1_yehT	3	3	4.74289e-07	2.91605e-07	0.842305	SC4_r4.1_P39_rep1_yehT
SC4_r4.1_P39_rep1_ybdL	6	6	1.58254e-05	5.68849e-06	0.841966	SC4_r4.1_P39_rep1_ybdL
SC4_r4.1_P39_rep1_mpl	8	8	3.22921e-08	3.31207e-08	0.841342	SC4_r4.1_P39_rep1_mpl
SC4_r4.1_P39_rep1_nrdA	28	27	1.17976e-05	4.36135e-06	0.837036	SC4_r4.1_P39_rep1_nrdA
SC4_r4.1_P39_rep1_mtlA	12	11	1.48659e-05	5.37905e-06	0.836846	SC4_r4.1_P39_rep1_mtlA
SC4_r4.1_P39_rep1_rpoD	22	22	1.52374e-08	1.90695e-08	0.832941	SC4_r4.1_P39_rep1_rpoD
SC4_r4.1_P39_rep1_hemX	13	13	2.06767e-09	4.88473e-09	0.832855	SC4_r4.1_P39_rep1_hemX
SC4_r4.1_P39_rep1_atpH	9	9	1.63542e-05	5.84778e-06	0.832642	SC4_r4.1_P39_rep1_atpH
SC4_r4.1_P39_rep1_pntA	14	14	5.0622e-08	4.70765e-08	0.831133	SC4_r4.1_P39_rep1_pntA
SC4_r4.1_P39_rep1_bamD	15	15	1.41175e-07	1.07287e-07	0.828654	SC4_r4.1_P39_rep1_bamD
SC4_r4.1_P39_rep1_ispB	3	3	6.13915e-07	3.63322e-07	0.825653	SC4_r4.1_P39_rep1_ispB
SC4_r4.1_P39_rep1_purF	6	6	1.73383e-05	6.15927e-06	0.822401	SC4_r4.1_P39_rep1_purF
SC4_r4.1_P39_rep1_ddlB	3	3	1.87821e-08	2.20231e-08	0.817763	SC4_r4.1_P39_rep1_ddlB
SC4_r4.1_P39_rep1_ispG	14	14	1.26947e-07	9.83931e-08	0.817644	SC4_r4.1_P39_rep1_ispG
SC4_r4.1_P39_rep1_mog	2	2	0.000250107	6.72272e-05	0.816307	SC4_r4.1_P39_rep1_mog
SC4_r4.1_P39_rep1_tyrB	15	15	7.23622e-08	6.22784e-08	0.816264	SC4_r4.1_P39_rep1_tyrB
SC4_r4.1_P39_rep1_yhcM	4	4	0.000231141	6.2685e-05	0.810702	SC4_r4.1_P39_rep1_yhcM
SC4_r4.1_P39_rep1_mutL	2	2	0.623682	0.0965699	0.80922	SC4_r4.1_P39_rep1_mutL
SC4_r4.1_P39_rep1_argS	17	17	6.80998e-06	2.70442e-06	0.808956	SC4_r4.1_P39_rep1_argS
SC4_r4.1_P39_rep1_tonB	3	3	1.02815e-05	3.8744e-06	0.80749	SC4_r4.1_P39_rep1_tonB
SC4_r4.1_P39_rep1_upp	11	11	3.45974e-06	1.51998e-06	0.804166	SC4_r4.1_P39_rep1_upp
SC4_r4.1_P39_rep1_prlC	27	27	2.76573e-08	2.97072e-08	0.801716	SC4_r4.1_P39_rep1_prlC
SC4_r4.1_P39_rep1_yniC	6	6	2.29489e-07	1.63902e-07	0.800922	SC4_r4.1_P39_rep1_yniC
SC4_r4.1_P39_rep1_ypdB	2	2	1.81416e-06	8.76015e-07	0.799655	SC4_r4.1_P39_rep1_ypdB
SC4_r4.1_P39_rep1_metQ	16	16	2.12831e-08	2.43973e-08	0.795823	SC4_r4.1_P39_rep1_metQ
SC4_r4.1_P39_rep1_bamC	9	9	8.68229e-07	4.75245e-07	0.792788	SC4_r4.1_P39_rep1_bamC
SC4_r4.1_P39_rep1_tolB	21	21	2.2503e-07	1.61139e-07	0.792245	SC4_r4.1_P39_rep1_tolB
SC4_r4.1_P39_rep1_prfA	6	6	0.00111379	0.000263776	0.789615	SC4_r4.1_P39_rep1_prfA
SC4_r4.1_P39_rep1_appA	2	2	7.93619e-05	2.37933e-05	0.787741	SC4_r4.1_P39_rep1_appA
SC4_r4.1_P39_rep1_yebY	2	2	6.17212e-05	1.92447e-05	0.787535	SC4_r4.1_P39_rep1_yebY
SC4_r4.1_P39_rep1_yjcD	2	2	1.50793e-05	5.44904e-06	0.786875	SC4_r4.1_P39_rep1_yjcD
SC4_r4.1_P39_rep1_yhbJ	4	4	6.27462e-05	1.95197e-05	0.784978	SC4_r4.1_P39_rep1_yhbJ
SC4_r4.1_P39_rep1_argC	7	7	7.17651e-06	2.83348e-06	0.784703	SC4_r4.1_P39_rep1_argC
SC4_r4.1_P39_rep1_fhuA	29	28	1.00814e-06	5.40365e-07	0.782807	SC4_r4.1_P39_rep1_fhuA
SC4_r4.1_P39_rep1_rsmB	3	3	5.15794e-08	4.75411e-08	0.781495	SC4_r4.1_P39_rep1_rsmB
SC4_r4.1_P39_rep1_ompR	16	15	4.68988e-10	1.88164e-09	0.781306	SC4_r4.1_P39_rep1_ompR
SC4_r4.1_P39_rep1_pnp	36	36	5.98418e-11	4.66468e-10	0.778633	SC4_r4.1_P39_rep1_pnp
SC4_r4.1_P39_rep1_dsbC	6	6	9.00755e-05	2.67296e-05	0.776413	SC4_r4.1_P39_rep1_dsbC
SC4_r4.1_P39_rep1_arcA	17	17	8.11068e-08	6.85078e-08	0.775465	SC4_r4.1_P39_rep1_arcA
SC4_r4.1_P39_rep1_uspE	11	11	8.34439e-08	7.00481e-08	0.773063	SC4_r4.1_P39_rep1_uspE
SC4_r4.1_P39_rep1_mukB	39	39	2.663e-05	9.08168e-06	0.768953	SC4_r4.1_P39_rep1_mukB
SC4_r4.1_P39_rep1_ychF	16	16	3.54226e-07	2.32872e-07	0.768305	SC4_r4.1_P39_rep1_ychF
SC4_r4.1_P39_rep1_rlmM	2	2	0.0228736	0.00445751	0.767041	SC4_r4.1_P39_rep1_rlmM
SC4_r4.1_P39_rep1_atpC	7	7	0.000854709	0.000207831	0.765834	SC4_r4.1_P39_rep1_atpC
SC4_r4.1_P39_rep1_yjbD	2	2	0.0231684	0.00451173	0.763623	SC4_r4.1_P39_rep1_yjbD
SC4_r4.1_P39_rep1_fruA	5	5	3.22069e-08	3.31207e-08	0.763071	SC4_r4.1_P39_rep1_fruA
SC4_r4.1_P39_rep1_parC	9	9	7.32577e-05	2.22568e-05	0.761866	SC4_r4.1_P39_rep1_parC
SC4_r4.1_P39_rep1_metB	9	9	2.94835e-07	2.016e-07	0.761177	SC4_r4.1_P39_rep1_metB
SC4_r4.1_P39_rep1_glmU	12	12	1.62685e-05	5.82476e-06	0.757491	SC4_r4.1_P39_rep1_glmU
SC4_r4.1_P39_rep1_srmB	13	12	2.67075e-09	5.78293e-09	0.756081	SC4_r4.1_P39_rep1_srmB
SC4_r4.1_P39_rep1_metJ	6	6	4.77383e-06	2.01302e-06	0.749082	SC4_r4.1_P39_rep1_metJ
SC4_r4.1_P39_rep1_tpx	16	15	9.00263e-07	4.90249e-07	0.747455	SC4_r4.1_P39_rep1_tpx
SC4_r4.1_P39_rep1_sufD	6	6	0.000207961	5.7022e-05	0.747419	SC4_r4.1_P39_rep1_sufD
SC4_r4.1_P39_rep1_artP	5	5	1.38544e-05	5.05325e-06	0.744164	SC4_r4.1_P39_rep1_artP
SC4_r4.1_P39_rep1_ppsA	46	46	6.32368e-09	9.9505e-09	0.74198	SC4_r4.1_P39_rep1_ppsA
SC4_r4.1_P39_rep1_barA	2	2	6.23746e-07	3.67546e-07	0.740857	SC4_r4.1_P39_rep1_barA
SC4_r4.1_P39_rep1_tyrR	10	10	4.93794e-05	1.58307e-05	0.739303	SC4_r4.1_P39_rep1_tyrR
SC4_r4.1_P39_rep1_yhgF	14	14	0.0109747	0.00223781	0.737974	SC4_r4.1_P39_rep1_yhgF
SC4_r4.1_P39_rep1_asnB	14	14	1.16614e-07	9.14235e-08	0.736961	SC4_r4.1_P39_rep1_asnB
SC4_r4.1_P39_rep1_iscA	2	2	5.9836e-06	2.4329e-06	0.736527	SC4_r4.1_P39_rep1_iscA
SC4_r4.1_P39_rep1_tatA	4	4	0.000866892	0.000210606	0.736065	SC4_r4.1_P39_rep1_tatA
SC4_r4.1_P39_rep1_groS	11	11	4.44251e-07	2.81075e-07	0.735255	SC4_r4.1_P39_rep1_groS
SC4_r4.1_P39_rep1_prfC	9	9	6.655e-05	2.05391e-05	0.73297	SC4_r4.1_P39_rep1_prfC
SC4_r4.1_P39_rep1_ftsY	6	6	4.8852e-07	2.98167e-07	0.729089	SC4_r4.1_P39_rep1_ftsY
SC4_r4.1_P39_rep1_rpoN	5	5	0.0294913	0.00565822	0.726304	SC4_r4.1_P39_rep1_rpoN
SC4_r4.1_P39_rep1_gpmM	12	12	1.03474e-05	3.88312e-06	0.724643	SC4_r4.1_P39_rep1_gpmM
SC4_r4.1_P39_rep1_atpA	38	38	1.08539e-07	8.66113e-08	0.724291	SC4_r4.1_P39_rep1_atpA
SC4_r4.1_P39_rep1_rimJ	2	2	0.0043363	0.000935959	0.723155	SC4_r4.1_P39_rep1_rimJ
SC4_r4.1_P39_rep1_yjgR	6	6	2.727e-06	1.24831e-06	0.720468	SC4_r4.1_P39_rep1_yjgR
SC4_r4.1_P39_rep1_dksA	9	9	0.000155852	4.39262e-05	0.718202	SC4_r4.1_P39_rep1_dksA
SC4_r4.1_P39_rep1_kdsB	7	6	4.21697e-08	4.09429e-08	0.717674	SC4_r4.1_P39_rep1_kdsB
SC4_r4.1_P39_rep1_yedQ	2	2	0.396088	0.0635664	0.717615	SC4_r4.1_P39_rep1_yedQ
SC4_r4.1_P39_rep1_rsd	3	3	0.000178565	4.95679e-05	0.715365	SC4_r4.1_P39_rep1_rsd
SC4_r4.1_P39_rep1_ygiN	5	5	1.98408e-06	9.44693e-07	0.715188	SC4_r4.1_P39_rep1_ygiN
SC4_r4.1_P39_rep1_ilvD	16	16	2.48849e-09	5.5197e-09	0.714919	SC4_r4.1_P39_rep1_ilvD
SC4_r4.1_P39_rep1_serC	21	21	1.17328e-05	4.34329e-06	0.711636	SC4_r4.1_P39_rep1_serC
SC4_r4.1_P39_rep1_waaQ	3	3	2.56887e-06	1.18188e-06	0.707139	SC4_r4.1_P39_rep1_waaQ
SC4_r4.1_P39_rep1_pflA	7	7	0.00201511	0.000458909	0.706128	SC4_r4.1_P39_rep1_pflA
SC4_r4.1_P39_rep1_pssA	5	5	4.76833e-08	4.47052e-08	0.706008	SC4_r4.1_P39_rep1_pssA
SC4_r4.1_P39_rep1_tatB	2	2	2.88543e-05	9.73077e-06	0.705901	SC4_r4.1_P39_rep1_tatB
SC4_r4.1_P39_rep1_clpX	14	14	9.35667e-10	2.86574e-09	0.705308	SC4_r4.1_P39_rep1_clpX
SC4_r4.1_P39_rep1_ydgJ	7	7	1.87892e-05	6.61443e-06	0.705066	SC4_r4.1_P39_rep1_ydgJ
SC4_r4.1_P39_rep1_udk	3	3	5.76218e-05	1.81532e-05	0.700618	SC4_r4.1_P39_rep1_udk
SC4_r4.1_P39_rep1_purD	15	15	3.05431e-06	1.37281e-06	0.697038	SC4_r4.1_P39_rep1_purD
SC4_r4.1_P39_rep1_ybaB	4	4	1.06496e-06	5.64171e-07	0.693968	SC4_r4.1_P39_rep1_ybaB
SC4_r4.1_P39_rep1_gcvR	2	2	0.00773979	0.00162129	0.692526	SC4_r4.1_P39_rep1_gcvR
SC4_r4.1_P39_rep1_hha	2	2	8.1704e-06	3.18897e-06	0.691807	SC4_r4.1_P39_rep1_hha
SC4_r4.1_P39_rep1_zapB	5	5	0.000349281	9.16277e-05	0.690945	SC4_r4.1_P39_rep1_zapB
SC4_r4.1_P39_rep1_infA	3	3	2.9565e-06	1.33324e-06	0.68957	SC4_r4.1_P39_rep1_infA
SC4_r4.1_P39_rep1_dacA	16	16	3.51879e-05	1.17361e-05	0.688812	SC4_r4.1_P39_rep1_dacA
SC4_r4.1_P39_rep1_oppA	39	39	2.5558e-05	8.74891e-06	0.687645	SC4_r4.1_P39_rep1_oppA
SC4_r4.1_P39_rep1_mukE	2	2	0.00945199	0.00195064	0.68637	SC4_r4.1_P39_rep1_mukE
SC4_r4.1_P39_rep1_pdxK	4	4	0.0792165	0.0143317	0.683366	SC4_r4.1_P39_rep1_pdxK
SC4_r4.1_P39_rep1_ubiI	4	3	1.57571e-06	7.75472e-07	0.67936	SC4_r4.1_P39_rep1_ubiI
SC4_r4.1_P39_rep1_yejM	3	3	0.000267034	7.15656e-05	0.678163	SC4_r4.1_P39_rep1_yejM
SC4_r4.1_P39_rep1_rimM	5	5	2.43716e-05	8.3743e-06	0.675739	SC4_r4.1_P39_rep1_rimM
SC4_r4.1_P39_rep1_nuoA	4	4	7.94452e-07	4.45065e-07	0.674518	SC4_r4.1_P39_rep1_nuoA
SC4_r4.1_P39_rep1_groL	86	85	8.84296e-07	4.82517e-07	0.674361	SC4_r4.1_P39_rep1_groL
SC4_r4.1_P39_rep1_yaeH	19	19	0.00389725	0.000845879	0.671462	SC4_r4.1_P39_rep1_yaeH
SC4_r4.1_P39_rep1_leuS	37	37	1.28036e-06	6.50495e-07	0.671209	SC4_r4.1_P39_rep1_leuS
SC4_r4.1_P39_rep1_sixA	2	2	0.00260221	0.000580499	0.670569	SC4_r4.1_P39_rep1_sixA
SC4_r4.1_P39_rep1_trkA	2	2	3.15832e-06	1.41026e-06	0.670202	SC4_r4.1_P39_rep1_trkA
SC4_r4.1_P39_rep1_gcvP	7	7	2.77405e-06	1.26773e-06	0.666205	SC4_r4.1_P39_rep1_gcvP
SC4_r4.1_P39_rep1_hisP	3	3	0.0171318	0.00338941	0.666064	SC4_r4.1_P39_rep1_hisP
SC4_r4.1_P39_rep1_metH	21	21	0.00533789	0.00114221	0.660296	SC4_r4.1_P39_rep1_metH
SC4_r4.1_P39_rep1_yejK	8	8	0.0484247	0.00901809	0.659542	SC4_r4.1_P39_rep1_yejK
SC4_r4.1_P39_rep1_yagI	2	2	0.0470934	0.00880019	0.657407	SC4_r4.1_P39_rep1_yagI
SC4_r4.1_P39_rep1_nuoI	11	11	0.000189811	5.24142e-05	0.657386	SC4_r4.1_P39_rep1_nuoI
SC4_r4.1_P39_rep1_glnE	5	5	6.20147e-08	5.42282e-08	0.657166	SC4_r4.1_P39_rep1_glnE
SC4_r4.1_P39_rep1_rnc	13	13	4.81977e-07	2.95496e-07	0.65546	SC4_r4.1_P39_rep1_rnc
SC4_r4.1_P39_rep1_ycgL	5	5	8.08988e-07	4.50062e-07	0.65463	SC4_r4.1_P39_rep1_ycgL
SC4_r4.1_P39_rep1_murG	3	3	0.00687736	0.00145451	0.653439	SC4_r4.1_P39_rep1_murG
SC4_r4.1_P39_rep1_aroC	5	5	4.45063e-07	2.81075e-07	0.652908	SC4_r4.1_P39_rep1_aroC
SC4_r4.1_P39_rep1_moaE	5	5	0.00315713	0.000695195	0.651777	SC4_r4.1_P39_rep1_moaE
SC4_r4.1_P39_rep1_stpA	7	7	4.69528e-07	2.89817e-07	0.648156	SC4_r4.1_P39_rep1_stpA
SC4_r4.1_P39_rep1_proQ	12	12	0.100887	0.0179313	0.644847	SC4_r4.1_P39_rep1_proQ
SC4_r4.1_P39_rep1_yhbY	5	5	9.95417e-06	3.76665e-06	0.642806	SC4_r4.1_P39_rep1_yhbY
SC4_r4.1_P39_rep1_sufB	6	6	0.032248	0.00616113	0.640865	SC4_r4.1_P39_rep1_sufB
SC4_r4.1_P39_rep1_purT	16	15	1.31904e-05	4.83046e-06	0.640171	SC4_r4.1_P39_rep1_purT
SC4_r4.1_P39_rep1_yfgJ	2	2	0.000163626	4.57859e-05	0.638046	SC4_r4.1_P39_rep1_yfgJ
SC4_r4.1_P39_rep1_agaR	3	3	1.00804e-05	3.80914e-06	0.63648	SC4_r4.1_P39_rep1_agaR
SC4_r4.1_P39_rep1_yaiE	3	3	6.95554e-05	2.1394e-05	0.631721	SC4_r4.1_P39_rep1_yaiE
SC4_r4.1_P39_rep1_speG	4	4	3.95591e-06	1.71042e-06	0.630574	SC4_r4.1_P39_rep1_speG
SC4_r4.1_P39_rep1_trmA	3	3	1.9463e-06	9.29949e-07	0.629083	SC4_r4.1_P39_rep1_trmA
SC4_r4.1_P39_rep1_purB	22	22	7.73958e-06	3.04259e-06	0.621928	SC4_r4.1_P39_rep1_purB
SC4_r4.1_P39_rep1_mnmA	6	6	2.77153e-07	1.91864e-07	0.621413	SC4_r4.1_P39_rep1_mnmA
SC4_r4.1_P39_rep1_dfp	6	6	4.26104e-07	2.70984e-07	0.618504	SC4_r4.1_P39_rep1_dfp
SC4_r4.1_P39_rep1_wzzB	10	10	1.57173e-06	7.7542e-07	0.615497	SC4_r4.1_P39_rep1_wzzB
SC4_r4.1_P39_rep1_asmA	8	8	1.87414e-06	9.01785e-07	0.614164	SC4_r4.1_P39_rep1_asmA
SC4_r4.1_P39_rep1_moaB	14	14	3.63488e-06	1.58417e-06	0.612205	SC4_r4.1_P39_rep1_moaB
SC4_r4.1_P39_rep1_rlmB	3	3	0.000570437	0.000143306	0.61064	SC4_r4.1_P39_rep1_rlmB
SC4_r4.1_P39_rep1_sthA	19	19	8.06352e-07	4.50062e-07	0.609934	SC4_r4.1_P39_rep1_sthA
SC4_r4.1_P39_rep1_dinJ	2	2	0.122292	0.0214838	0.608819	SC4_r4.1_P39_rep1_dinJ
SC4_r4.1_P39_rep1_tig	48	48	9.40385e-08	7.75108e-08	0.608586	SC4_r4.1_P39_rep1_tig
SC4_r4.1_P39_rep1_dapB	6	6	2.72076e-06	1.24755e-06	0.603515	SC4_r4.1_P39_rep1_dapB
SC4_r4.1_P39_rep1_yadG	4	4	0.0378103	0.00714872	0.602787	SC4_r4.1_P39_rep1_yadG
SC4_r4.1_P39_rep1_ribD	17	17	0.000156079	4.39447e-05	0.596243	SC4_r4.1_P39_rep1_ribD
SC4_r4.1_P39_rep1_lrp	20	20	3.08514e-06	1.38211e-06	0.595274	SC4_r4.1_P39_rep1_lrp
SC4_r4.1_P39_rep1_cysE	5	5	5.22539e-06	2.1666e-06	0.592103	SC4_r4.1_P39_rep1_cysE
SC4_r4.1_P39_rep1_hinT	2	2	5.82741e-07	3.46376e-07	0.588127	SC4_r4.1_P39_rep1_hinT
SC4_r4.1_P39_rep1_uvrA	20	20	5.98275e-08	5.2995e-08	0.587566	SC4_r4.1_P39_rep1_uvrA
SC4_r4.1_P39_rep1_yciA	3	2	0.069873	0.0127427	0.585291	SC4_r4.1_P39_rep1_yciA
SC4_r4.1_P39_rep1_argG	25	25	4.72662e-05	1.52608e-05	0.581658	SC4_r4.1_P39_rep1_argG
SC4_r4.1_P39_rep1_dxs	10	10	1.76706e-06	8.56302e-07	0.580951	SC4_r4.1_P39_rep1_dxs
SC4_r4.1_P39_rep1_sseB	2	2	0.000247435	6.66403e-05	0.580076	SC4_r4.1_P39_rep1_sseB
SC4_r4.1_P39_rep1_yheS	2	2	0.000432775	0.000111074	0.578817	SC4_r4.1_P39_rep1_yheS
SC4_r4.1_P39_rep1_yhbS	6	6	0.000306332	8.15367e-05	0.576927	SC4_r4.1_P39_rep1_yhbS
SC4_r4.1_P39_rep1_hflC	19	19	0.00177414	0.000406748	0.576701	SC4_r4.1_P39_rep1_hflC
SC4_r4.1_P39_rep1_nagK	3	3	0.000997673	0.000237929	0.576315	SC4_r4.1_P39_rep1_nagK
SC4_r4.1_P39_rep1_ppc	52	52	6.77463e-06	2.6943e-06	0.574132	SC4_r4.1_P39_rep1_ppc
SC4_r4.1_P39_rep1_metE	51	51	6.0986e-06	2.47553e-06	0.572936	SC4_r4.1_P39_rep1_metE
SC4_r4.1_P39_rep1_btuB	9	9	0.000236389	6.3981e-05	0.572618	SC4_r4.1_P39_rep1_btuB
SC4_r4.1_P39_rep1_nanR	3	3	0.0996358	0.0177668	0.566192	SC4_r4.1_P39_rep1_nanR
SC4_r4.1_P39_rep1_sspA	7	7	9.01887e-06	3.4656e-06	0.560599	SC4_r4.1_P39_rep1_sspA
SC4_r4.1_P39_rep1_fdx	5	5	0.000941992	0.000226631	0.558151	SC4_r4.1_P39_rep1_fdx
SC4_r4.1_P39_rep1_tolQ	5	5	6.04637e-05	1.88958e-05	0.557829	SC4_r4.1_P39_rep1_tolQ
SC4_r4.1_P39_rep1_fabI	25	25	0.00401478	0.000870003	0.557652	SC4_r4.1_P39_rep1_fabI
SC4_r4.1_P39_rep1_sapA	2	2	0.000774623	0.00018971	0.556095	SC4_r4.1_P39_rep1_sapA
SC4_r4.1_P39_rep1_metK	28	26	0.000320465	8.48846e-05	0.555358	SC4_r4.1_P39_rep1_metK
SC4_r4.1_P39_rep1_cmk	5	5	2.76686e-07	1.91864e-07	0.551602	SC4_r4.1_P39_rep1_cmk
SC4_r4.1_P39_rep1_yaaA	3	3	1.60181e-05	5.74263e-06	0.54982	SC4_r4.1_P39_rep1_yaaA
SC4_r4.1_P39_rep1_ybhC	5	5	0.000198517	5.45424e-05	0.549669	SC4_r4.1_P39_rep1_ybhC
SC4_r4.1_P39_rep1_aroK	5	5	0.00273991	0.000608727	0.548833	SC4_r4.1_P39_rep1_aroK
SC4_r4.1_P39_rep1_yjjK	31	31	6.93654e-06	2.74668e-06	0.548225	SC4_r4.1_P39_rep1_yjjK
SC4_r4.1_P39_rep1_moaC	7	7	0.0159394	0.0031696	0.544099	SC4_r4.1_P39_rep1_moaC
SC4_r4.1_P39_rep1_clpP	6	6	8.59909e-05	2.56399e-05	0.539833	SC4_r4.1_P39_rep1_clpP
SC4_r4.1_P39_rep1_hflD	3	2	0.0508905	0.00945792	0.539613	SC4_r4.1_P39_rep1_hflD
SC4_r4.1_P39_rep1_accC	24	24	6.71905e-06	2.68394e-06	0.53946	SC4_r4.1_P39_rep1_accC
SC4_r4.1_P39_rep1_hslU	21	21	8.26472e-05	2.46969e-05	0.536214	SC4_r4.1_P39_rep1_hslU
SC4_r4.1_P39_rep1_accB	5	5	0.0307619	0.00588544	0.534003	SC4_r4.1_P39_rep1_accB
SC4_r4.1_P39_rep1_thiL	3	3	8.8813e-06	3.41755e-06	0.532062	SC4_r4.1_P39_rep1_thiL
SC4_r4.1_P39_rep1_rhlB	16	16	0.00896313	0.00185536	0.53189	SC4_r4.1_P39_rep1_rhlB
SC4_r4.1_P39_rep1_lpoA	13	13	0.00574275	0.00122308	0.528549	SC4_r4.1_P39_rep1_lpoA
SC4_r4.1_P39_rep1_artJ	11	11	3.09239e-05	1.03902e-05	0.527786	SC4_r4.1_P39_rep1_artJ
SC4_r4.1_P39_rep1_yciM	3	3	0.0569485	0.0104909	0.527744	SC4_r4.1_P39_rep1_yciM
SC4_r4.1_P39_rep1_lpxD	5	5	6.39369e-05	1.98448e-05	0.526877	SC4_r4.1_P39_rep1_lpxD
SC4_r4.1_P39_rep1_secD	24	24	1.60444e-07	1.19273e-07	0.526086	SC4_r4.1_P39_rep1_secD
SC4_r4.1_P39_rep1_rpsO	4	4	0.00290483	0.000643271	0.525727	SC4_r4.1_P39_rep1_rpsO
SC4_r4.1_P39_rep1_cutC	4	4	0.590613	0.0922348	0.52525	SC4_r4.1_P39_rep1_cutC
SC4_r4.1_P39_rep1_thiG	11	11	5.48193e-06	2.25923e-06	0.525031	SC4_r4.1_P39_rep1_thiG
SC4_r4.1_P39_rep1_zipA	3	3	0.101821	0.0180737	0.524245	SC4_r4.1_P39_rep1_zipA
SC4_r4.1_P39_rep1_bamA	31	31	0.0243184	0.0047323	0.524017	SC4_r4.1_P39_rep1_bamA
SC4_r4.1_P39_rep1_atpG	22	22	0.0523014	0.00969371	0.521784	SC4_r4.1_P39_rep1_atpG
SC4_r4.1_P39_rep1_mrcB	7	7	1.66604e-06	8.13129e-07	0.519857	SC4_r4.1_P39_rep1_mrcB
SC4_r4.1_P39_rep1_ftsZ	19	19	2.0098e-05	6.99395e-06	0.518527	SC4_r4.1_P39_rep1_ftsZ
SC4_r4.1_P39_rep1_rpoE	3	3	2.09444e-05	7.26068e-06	0.516541	SC4_r4.1_P39_rep1_rpoE
SC4_r4.1_P39_rep1_rpiA	8	8	1.66306e-06	8.13127e-07	0.516318	SC4_r4.1_P39_rep1_rpiA
SC4_r4.1_P39_rep1_dnaB	4	4	1.2516e-05	4.62069e-06	0.515893	SC4_r4.1_P39_rep1_dnaB
SC4_r4.1_P39_rep1_coaA	3	3	2.15787e-06	1.01329e-06	0.514839	SC4_r4.1_P39_rep1_coaA
SC4_r4.1_P39_rep1_mrp	6	6	1.87017e-05	6.59211e-06	0.514582	SC4_r4.1_P39_rep1_mrp
SC4_r4.1_P39_rep1_iaaA	7	7	7.10707e-05	2.16405e-05	0.512327	SC4_r4.1_P39_rep1_iaaA
SC4_r4.1_P39_rep1_dedD	3	3	3.47921e-05	1.16183e-05	0.511275	SC4_r4.1_P39_rep1_dedD
SC4_r4.1_P39_rep1_rcsD	9	9	3.96926e-05	1.30629e-05	0.509813	SC4_r4.1_P39_rep1_rcsD
SC4_r4.1_P39_rep1_htpX	5	5	0.00580417	0.00123424	0.505297	SC4_r4.1_P39_rep1_htpX
SC4_r4.1_P39_rep1_yciK	9	9	1.02831e-06	5.49017e-07	0.504081	SC4_r4.1_P39_rep1_yciK
SC4_r4.1_P39_rep1_rpoZ	13	13	3.72996e-07	2.42292e-07	0.500657	SC4_r4.1_P39_rep1_rpoZ
SC4_r4.1_P39_rep1_proB	13	13	4.6701e-06	1.97845e-06	0.500263	SC4_r4.1_P39_rep1_proB
SC4_r4.1_P39_rep1_rpoB	87	86	7.71266e-07	4.32965e-07	0.500233	SC4_r4.1_P39_rep1_rpoB
SC4_r4.1_P39_rep1_ilvE	9	9	4.50096e-07	2.82648e-07	0.49982	SC4_r4.1_P39_rep1_ilvE
SC4_r4.1_P39_rep1_kdgR	6	6	0.0645976	0.011836	0.499526	SC4_r4.1_P39_rep1_kdgR
SC4_r4.1_P39_rep1_rsmI	4	4	0.00128356	0.000300589	0.497454	SC4_r4.1_P39_rep1_rsmI
SC4_r4.1_P39_rep1_ykgE	2	2	0.010245	0.00209999	0.49673	SC4_r4.1_P39_rep1_ykgE
SC4_r4.1_P39_rep1_slmA	2	2	0.00206627	0.000469384	0.4963	SC4_r4.1_P39_rep1_slmA
SC4_r4.1_P39_rep1_ycdY	3	3	0.004941	0.00106061	0.496	SC4_r4.1_P39_rep1_ycdY
SC4_r4.1_P39_rep1_dut	2	2	5.09595e-06	2.12911e-06	0.495851	SC4_r4.1_P39_rep1_dut
SC4_r4.1_P39_rep1_hscB	2	2	4.0874e-05	1.33871e-05	0.49471	SC4_r4.1_P39_rep1_hscB
SC4_r4.1_P39_rep1_selD	12	12	3.38414e-05	1.13147e-05	0.494586	SC4_r4.1_P39_rep1_selD
SC4_r4.1_P39_rep1_hscA	16	16	1.04061e-05	3.89446e-06	0.492982	SC4_r4.1_P39_rep1_hscA
SC4_r4.1_P39_rep1_argB	6	6	0.00143617	0.000333183	0.491484	SC4_r4.1_P39_rep1_argB
SC4_r4.1_P39_rep1_ytfQ	5	5	0.121446	0.0213626	0.490794	SC4_r4.1_P39_rep1_ytfQ
SC4_r4.1_P39_rep1_degP	18	17	4.09522e-05	1.33966e-05	0.48972	SC4_r4.1_P39_rep1_degP
SC4_r4.1_P39_rep1_yegQ	7	7	0.00065277	0.000162197	0.48891	SC4_r4.1_P39_rep1_yegQ
SC4_r4.1_P39_rep1_dnaJ	14	14	1.72422e-06	8.40019e-07	0.484114	SC4_r4.1_P39_rep1_dnaJ
SC4_r4.1_P39_rep1_galU	13	12	1.08899e-05	4.05881e-06	0.484009	SC4_r4.1_P39_rep1_galU
SC4_r4.1_P39_rep1_gltD	16	16	5.41849e-05	1.71696e-05	0.47803	SC4_r4.1_P39_rep1_gltD
SC4_r4.1_P39_rep1_ycdX	6	6	4.65147e-06	1.97362e-06	0.477043	SC4_r4.1_P39_rep1_ycdX
SC4_r4.1_P39_rep1_pdxH	9	9	0.00360907	0.000788979	0.473704	SC4_r4.1_P39_rep1_pdxH
SC4_r4.1_P39_rep1_yceH	10	10	0.000680375	0.000168137	0.472765	SC4_r4.1_P39_rep1_yceH
SC4_r4.1_P39_rep1_minD	18	18	3.88759e-06	1.68355e-06	0.47273	SC4_r4.1_P39_rep1_minD
SC4_r4.1_P39_rep1_opgG	18	18	2.12947e-06	1.00689e-06	0.472627	SC4_r4.1_P39_rep1_opgG
SC4_r4.1_P39_rep1_ymdB	6	6	5.75757e-05	1.81532e-05	0.468932	SC4_r4.1_P39_rep1_ymdB
SC4_r4.1_P39_rep1_psd	8	8	0.0343848	0.00654188	0.467085	SC4_r4.1_P39_rep1_psd
SC4_r4.1_P39_rep1_yaiL	2	2	2.42829e-05	8.35435e-06	0.465784	SC4_r4.1_P39_rep1_yaiL
SC4_r4.1_P39_rep1_oxyR	11	11	7.57085e-07	4.28531e-07	0.465131	SC4_r4.1_P39_rep1_oxyR
SC4_r4.1_P39_rep1_nrdB	9	9	0.000617931	0.000153821	0.462831	SC4_r4.1_P39_rep1_nrdB
SC4_r4.1_P39_rep1_hupA	10	10	2.14233e-06	1.00984e-06	0.461673	SC4_r4.1_P39_rep1_hupA
SC4_r4.1_P39_rep1_dnaK	57	57	1.2863e-06	6.52296e-07	0.460609	SC4_r4.1_P39_rep1_dnaK
SC4_r4.1_P39_rep1_hslO	2	2	1.66222e-05	5.92032e-06	0.459363	SC4_r4.1_P39_rep1_hslO
SC4_r4.1_P39_rep1_nlpE	3	3	0.000650257	0.00016172	0.458438	SC4_r4.1_P39_rep1_nlpE
SC4_r4.1_P39_rep1_nudE	3	3	1.6871e-05	6.0011e-06	0.45761	SC4_r4.1_P39_rep1_nudE
SC4_r4.1_P39_rep1_zapA	3	3	2.79137e-06	1.27196e-06	0.457195	SC4_r4.1_P39_rep1_zapA
SC4_r4.1_P39_rep1_mreB	24	24	6.96345e-05	2.13942e-05	0.453819	SC4_r4.1_P39_rep1_mreB
SC4_r4.1_P39_rep1_nfuA	7	7	5.53647e-07	3.32707e-07	0.452776	SC4_r4.1_P39_rep1_nfuA
SC4_r4.1_P39_rep1_aroB	9	9	1.57105e-05	5.65466e-06	0.452391	SC4_r4.1_P39_rep1_aroB
SC4_r4.1_P39_rep1_artI	9	9	0.000110755	3.24189e-05	0.452024	SC4_r4.1_P39_rep1_artI
SC4_r4.1_P39_rep1_grpE	14	13	1.45604e-06	7.27553e-07	0.451291	SC4_r4.1_P39_rep1_grpE
SC4_r4.1_P39_rep1_kdsC	3	3	0.000368415	9.60928e-05	0.451267	SC4_r4.1_P39_rep1_kdsC
SC4_r4.1_P39_rep1_lolD	5	5	0.000445357	0.000113768	0.451148	SC4_r4.1_P39_rep1_lolD
SC4_r4.1_P39_rep1_nagE	11	11	0.0104305	0.00213162	0.450268	SC4_r4.1_P39_rep1_nagE
SC4_r4.1_P39_rep1_ibaG	2	2	0.0155354	0.00310055	0.449825	SC4_r4.1_P39_rep1_ibaG
SC4_r4.1_P39_rep1_ilvI	18	18	0.000503947	0.000127779	0.449531	SC4_r4.1_P39_rep1_ilvI
SC4_r4.1_P39_rep1_sufC	10	9	0.0056925	0.00121333	0.446945	SC4_r4.1_P39_rep1_sufC
SC4_r4.1_P39_rep1_yejA	2	2	0.0101208	0.00207767	0.443919	SC4_r4.1_P39_rep1_yejA
SC4_r4.1_P39_rep1_ahpF	21	21	0.000945128	0.000227185	0.443818	SC4_r4.1_P39_rep1_ahpF
SC4_r4.1_P39_rep1_queC	2	2	0.618511	0.0959326	0.443431	SC4_r4.1_P39_rep1_queC
SC4_r4.1_P39_rep1_atpF	18	18	0.198405	0.0336629	0.439638	SC4_r4.1_P39_rep1_atpF
SC4_r4.1_P39_rep1_gltX	17	17	0.00236226	0.000530877	0.439523	SC4_r4.1_P39_rep1_gltX
SC4_r4.1_P39_rep1_crp	15	15	2.77783e-07	1.91864e-07	0.439144	SC4_r4.1_P39_rep1_crp
SC4_r4.1_P39_rep1_glnA	20	20	4.5097e-07	2.82648e-07	0.438755	SC4_r4.1_P39_rep1_glnA
SC4_r4.1_P39_rep1_yafJ	4	4	0.00698461	0.00147377	0.438079	SC4_r4.1_P39_rep1_yafJ
SC4_r4.1_P39_rep1_ydjA	10	10	9.01353e-05	2.67296e-05	0.436983	SC4_r4.1_P39_rep1_ydjA
SC4_r4.1_P39_rep1_rob	12	12	0.000153864	4.34556e-05	0.436125	SC4_r4.1_P39_rep1_rob
SC4_r4.1_P39_rep1_adk	12	12	6.48552e-06	2.60592e-06	0.432934	SC4_r4.1_P39_rep1_adk
SC4_r4.1_P39_rep1_ydfJ	5	4	3.37308e-05	1.12915e-05	0.431127	SC4_r4.1_P39_rep1_ydfJ
SC4_r4.1_P39_rep1_yjdN	3	3	0.00863538	0.00179433	0.430678	SC4_r4.1_P39_rep1_yjdN
SC4_r4.1_P39_rep1_hps	24	24	9.76735e-06	3.71657e-06	0.42851	SC4_r4.1_P39_rep1_hps
SC4_r4.1_P39_rep1_ftsH	22	22	1.3057e-06	6.60311e-07	0.428282	SC4_r4.1_P39_rep1_ftsH
SC4_r4.1_P39_rep1_dkgA	23	22	0.00133865	0.000312687	0.426313	SC4_r4.1_P39_rep1_dkgA
SC4_r4.1_P39_rep1_cutA	2	2	0.00104841	0.00024894	0.426029	SC4_r4.1_P39_rep1_cutA
SC4_r4.1_P39_rep1_ygfZ	16	16	7.7128e-08	6.55675e-08	0.425171	SC4_r4.1_P39_rep1_ygfZ
SC4_r4.1_P39_rep1_copA	11	11	0.00108018	0.000256039	0.422505	SC4_r4.1_P39_rep1_copA
SC4_r4.1_P39_rep1_kdsA	17	17	0.000359708	9.40915e-05	0.421409	SC4_r4.1_P39_rep1_kdsA
SC4_r4.1_P39_rep1_tamA	3	3	0.00709164	0.00149519	0.420122	SC4_r4.1_P39_rep1_tamA
SC4_r4.1_P39_rep1_infB	51	50	0.0284691	0.00547749	0.418891	SC4_r4.1_P39_rep1_infB
SC4_r4.1_P39_rep1_rodZ	11	11	1.03382e-05	3.88312e-06	0.413608	SC4_r4.1_P39_rep1_rodZ
SC4_r4.1_P39_rep1_rsgA	10	10	7.03205e-06	2.78047e-06	0.409781	SC4_r4.1_P39_rep1_rsgA
SC4_r4.1_P39_rep1_rspR	3	3	0.000163125	4.56927e-05	0.409665	SC4_r4.1_P39_rep1_rspR
SC4_r4.1_P39_rep1_galK	5	5	0.000816932	0.000199356	0.408881	SC4_r4.1_P39_rep1_galK
SC4_r4.1_P39_rep1_baeR	9	9	0.0179991	0.00354812	0.407911	SC4_r4.1_P39_rep1_baeR
SC4_r4.1_P39_rep1_rplT	4	4	0.00119422	0.000281847	0.405196	SC4_r4.1_P39_rep1_rplT
SC4_r4.1_P39_rep1_aldA	59	59	4.39717e-05	1.42817e-05	0.404963	SC4_r4.1_P39_rep1_aldA
SC4_r4.1_P39_rep1_ftsE	7	7	0.000931151	0.000224617	0.403069	SC4_r4.1_P39_rep1_ftsE
SC4_r4.1_P39_rep1_ydiJ	32	32	2.21038e-05	7.65289e-06	0.40286	SC4_r4.1_P39_rep1_ydiJ
SC4_r4.1_P39_rep1_glnS	17	17	3.51587e-09	6.90087e-09	0.398654	SC4_r4.1_P39_rep1_glnS
SC4_r4.1_P39_rep1_fusA	65	65	1.0319e-06	5.49235e-07	0.398424	SC4_r4.1_P39_rep1_fusA
SC4_r4.1_P39_rep1_asnS	27	26	0.011531	0.00234423	0.397935	SC4_r4.1_P39_rep1_asnS
SC4_r4.1_P39_rep1_ybiB	12	12	0.00023631	6.3981e-05	0.397109	SC4_r4.1_P39_rep1_ybiB
SC4_r4.1_P39_rep1_rna	6	6	7.35112e-05	2.23089e-05	0.396663	SC4_r4.1_P39_rep1_rna
SC4_r4.1_P39_rep1_ftsX	4	3	0.00695001	0.0014676	0.396213	SC4_r4.1_P39_rep1_ftsX
SC4_r4.1_P39_rep1_prs	16	16	0.000409963	0.000105817	0.394567	SC4_r4.1_P39_rep1_prs
SC4_r4.1_P39_rep1_rpoC	102	102	1.81891e-05	6.42806e-06	0.394399	SC4_r4.1_P39_rep1_rpoC
SC4_r4.1_P39_rep1_prkB	6	6	2.42187e-05	8.34278e-06	0.394155	SC4_r4.1_P39_rep1_prkB
SC4_r4.1_P39_rep1_htpG	32	32	2.42122e-06	1.12151e-06	0.39191	SC4_r4.1_P39_rep1_htpG
SC4_r4.1_P39_rep1_argH	8	7	0.212645	0.0357675	0.389982	SC4_r4.1_P39_rep1_argH
SC4_r4.1_P39_rep1_gltB	58	58	0.000176469	4.90777e-05	0.388751	SC4_r4.1_P39_rep1_gltB
SC4_r4.1_P39_rep1_ydgH	19	19	2.93792e-06	1.32705e-06	0.386067	SC4_r4.1_P39_rep1_ydgH
SC4_r4.1_P39_rep1_aceB	35	35	7.23735e-06	2.85337e-06	0.386015	SC4_r4.1_P39_rep1_aceB
SC4_r4.1_P39_rep1_yidC	7	7	0.000479124	0.000121782	0.38303	SC4_r4.1_P39_rep1_yidC
SC4_r4.1_P39_rep1_nrdF	3	3	0.0349734	0.00663535	0.380633	SC4_r4.1_P39_rep1_nrdF
SC4_r4.1_P39_rep1_thiC	20	20	0.139755	0.0243168	0.380588	SC4_r4.1_P39_rep1_thiC
SC4_r4.1_P39_rep1_ygiB	6	6	0.100025	0.0178245	0.378581	SC4_r4.1_P39_rep1_ygiB
SC4_r4.1_P39_rep1_suhB	8	8	4.12581e-05	1.34805e-05	0.376404	SC4_r4.1_P39_rep1_suhB
SC4_r4.1_P39_rep1_ihfB	14	14	0.00512717	0.00109884	0.375912	SC4_r4.1_P39_rep1_ihfB
SC4_r4.1_P39_rep1_atpD	46	45	0.22218	0.0370906	0.375066	SC4_r4.1_P39_rep1_atpD
SC4_r4.1_P39_rep1_panB	4	4	0.000230034	6.25092e-05	0.37483	SC4_r4.1_P39_rep1_panB
SC4_r4.1_P39_rep1_der	23	23	2.69676e-05	9.17388e-06	0.372673	SC4_r4.1_P39_rep1_der
SC4_r4.1_P39_rep1_mscK	11	11	7.65941e-05	2.30395e-05	0.369056	SC4_r4.1_P39_rep1_mscK
SC4_r4.1_P39_rep1_ubiE	10	10	0.000153345	4.33539e-05	0.365542	SC4_r4.1_P39_rep1_ubiE
SC4_r4.1_P39_rep1_rpsH	12	12	0.00128288	0.000300589	0.36444	SC4_r4.1_P39_rep1_rpsH
SC4_r4.1_P39_rep1_yrdA	5	5	0.0010348	0.000246277	0.362837	SC4_r4.1_P39_rep1_yrdA
SC4_r4.1_P39_rep1_mlaA	5	5	0.000561732	0.000141249	0.360469	SC4_r4.1_P39_rep1_mlaA
SC4_r4.1_P39_rep1_slyD	5	5	0.000492258	0.000124931	0.35873	SC4_r4.1_P39_rep1_slyD
SC4_r4.1_P39_rep1_nudC	3	3	9.1746e-07	4.98619e-07	0.357809	SC4_r4.1_P39_rep1_nudC
SC4_r4.1_P39_rep1_yncE	21	21	0.000981083	0.000234588	0.35731	SC4_r4.1_P39_rep1_yncE
SC4_r4.1_P39_rep1_coaE	3	3	0.00246363	0.000551841	0.3559	SC4_r4.1_P39_rep1_coaE
SC4_r4.1_P39_rep1_yggE	13	13	0.00184394	0.000421334	0.353676	SC4_r4.1_P39_rep1_yggE
SC4_r4.1_P39_rep1_glyQ	6	6	0.000205682	5.64541e-05	0.353209	SC4_r4.1_P39_rep1_glyQ
SC4_r4.1_P39_rep1_cysS	13	13	0.00123004	0.000289298	0.345142	SC4_r4.1_P39_rep1_cysS
SC4_r4.1_P39_rep1_nrdR	10	10	0.000119635	3.4797e-05	0.344785	SC4_r4.1_P39_rep1_nrdR
SC4_r4.1_P39_rep1_grxC	5	5	0.0249894	0.00485941	0.339997	SC4_r4.1_P39_rep1_grxC
SC4_r4.1_P39_rep1_ygfB	2	2	0.000241977	6.52993e-05	0.338462	SC4_r4.1_P39_rep1_ygfB
SC4_r4.1_P39_rep1_sohB	7	7	3.62373e-05	1.20127e-05	0.337388	SC4_r4.1_P39_rep1_sohB
SC4_r4.1_P39_rep1_pyrG	14	14	0.000438882	0.000112325	0.335512	SC4_r4.1_P39_rep1_pyrG
SC4_r4.1_P39_rep1_pqiB	7	7	0.328632	0.0534322	0.334619	SC4_r4.1_P39_rep1_pqiB
SC4_r4.1_P39_rep1_slyA	4	4	1.23833e-06	6.32674e-07	0.334467	SC4_r4.1_P39_rep1_slyA
SC4_r4.1_P39_rep1_msrC	5	5	0.000325884	8.60693e-05	0.333372	SC4_r4.1_P39_rep1_msrC
SC4_r4.1_P39_rep1_rpsQ	7	7	0.00072219	0.000177827	0.332391	SC4_r4.1_P39_rep1_rpsQ
SC4_r4.1_P39_rep1_rpsK	10	10	0.00331522	0.000728243	0.331313	SC4_r4.1_P39_rep1_rpsK
SC4_r4.1_P39_rep1_helD	5	5	0.00468414	0.00100626	0.328858	SC4_r4.1_P39_rep1_helD
SC4_r4.1_P39_rep1_cysB	8	8	0.00295626	0.000653601	0.328621	SC4_r4.1_P39_rep1_cysB
SC4_r4.1_P39_rep1_pstB	3	3	0.0820494	0.0148246	0.327316	SC4_r4.1_P39_rep1_pstB
SC4_r4.1_P39_rep1_entC	6	6	0.243567	0.0404206	0.326985	SC4_r4.1_P39_rep1_entC
SC4_r4.1_P39_rep1_hisS	17	17	2.7955e-05	9.46256e-06	0.326949	SC4_r4.1_P39_rep1_hisS
SC4_r4.1_P39_rep1_btuR	3	3	0.00264354	0.000588756	0.326184	SC4_r4.1_P39_rep1_btuR
SC4_r4.1_P39_rep1_gph	3	3	0.0199892	0.00392624	0.325819	SC4_r4.1_P39_rep1_gph
SC4_r4.1_P39_rep1_tas	10	10	0.949967	0.141009	0.325355	SC4_r4.1_P39_rep1_tas
SC4_r4.1_P39_rep1_gpt	7	7	0.000378482	9.86243e-05	0.323863	SC4_r4.1_P39_rep1_gpt
SC4_r4.1_P39_rep1_yeiP	5	5	0.000457215	0.000116689	0.3237	SC4_r4.1_P39_rep1_yeiP
SC4_r4.1_P39_rep1_ykgG	2	2	0.112007	0.0198174	0.322943	SC4_r4.1_P39_rep1_ykgG
SC4_r4.1_P39_rep1_rbfA	7	7	0.000580591	0.000145588	0.318797	SC4_r4.1_P39_rep1_rbfA
SC4_r4.1_P39_rep1_yajC	5	5	0.0042441	0.000917511	0.316544	SC4_r4.1_P39_rep1_yajC
SC4_r4.1_P39_rep1_rpsJ	13	13	0.000331568	8.74856e-05	0.316346	SC4_r4.1_P39_rep1_rpsJ
SC4_r4.1_P39_rep1_yheO	3	3	0.000148146	4.21419e-05	0.312984	SC4_r4.1_P39_rep1_yheO
SC4_r4.1_P39_rep1_guaA	20	20	0.00209445	0.000474996	0.31104	SC4_r4.1_P39_rep1_guaA
SC4_r4.1_P39_rep1_iscR	6	6	0.00198179	0.000451699	0.309529	SC4_r4.1_P39_rep1_iscR
SC4_r4.1_P39_rep1_galE	4	4	0.00776644	0.00162491	0.309277	SC4_r4.1_P39_rep1_galE
SC4_r4.1_P39_rep1_ihfA	14	14	0.000151932	4.30434e-05	0.308337	SC4_r4.1_P39_rep1_ihfA
SC4_r4.1_P39_rep1_yjdC	6	6	0.00216735	0.000489494	0.308275	SC4_r4.1_P39_rep1_yjdC
SC4_r4.1_P39_rep1_ysgA	4	4	0.821023	0.123686	0.306708	SC4_r4.1_P39_rep1_ysgA
SC4_r4.1_P39_rep1_acrB	13	13	6.9724e-05	2.13976e-05	0.305697	SC4_r4.1_P39_rep1_acrB
SC4_r4.1_P39_rep1_ppiA	4	4	0.0290891	0.00558497	0.305414	SC4_r4.1_P39_rep1_ppiA
SC4_r4.1_P39_rep1_dacB	4	4	0.00364903	0.000797076	0.303348	SC4_r4.1_P39_rep1_dacB
SC4_r4.1_P39_rep1_ygiC	6	6	0.000193992	5.34605e-05	0.302047	SC4_r4.1_P39_rep1_ygiC
SC4_r4.1_P39_rep1_fepB	4	4	0.153539	0.0265459	0.301803	SC4_r4.1_P39_rep1_fepB
SC4_r4.1_P39_rep1_tamB	6	6	0.0102152	0.00209545	0.301651	SC4_r4.1_P39_rep1_tamB
SC4_r4.1_P39_rep1_rlpA	7	7	4.08432e-05	1.33871e-05	0.296703	SC4_r4.1_P39_rep1_rlpA
SC4_r4.1_P39_rep1_fabB	36	36	4.26552e-05	1.38871e-05	0.295408	SC4_r4.1_P39_rep1_fabB
SC4_r4.1_P39_rep1_aas	2	2	0.0473171	0.00882387	0.291947	SC4_r4.1_P39_rep1_aas
SC4_r4.1_P39_rep1_ilvA	12	12	0.000478277	0.000121722	0.291009	SC4_r4.1_P39_rep1_ilvA
SC4_r4.1_P39_rep1_pntB	10	10	0.0145058	0.00291424	0.287738	SC4_r4.1_P39_rep1_pntB
SC4_r4.1_P39_rep1_rsuA	6	6	8.37331e-05	2.4994e-05	0.28629	SC4_r4.1_P39_rep1_rsuA
SC4_r4.1_P39_rep1_fabH	9	9	0.00971843	0.00200108	0.285384	SC4_r4.1_P39_rep1_fabH
SC4_r4.1_P39_rep1_gpsA	5	5	0.607356	0.0945249	0.283217	SC4_r4.1_P39_rep1_gpsA
SC4_r4.1_P39_rep1_hldD	20	20	0.000105805	3.10058e-05	0.281155	SC4_r4.1_P39_rep1_hldD
SC4_r4.1_P39_rep1_lolC	3	3	0.00214245	0.000484672	0.281	SC4_r4.1_P39_rep1_lolC
SC4_r4.1_P39_rep1_pcnB	7	7	0.10096	0.0179326	0.280786	SC4_r4.1_P39_rep1_pcnB
SC4_r4.1_P39_rep1_bglX	13	13	0.00104277	0.000247816	0.280691	SC4_r4.1_P39_rep1_bglX
SC4_r4.1_P39_rep1_srlQ	3	3	0.0123881	0.00251099	0.278907	SC4_r4.1_P39_rep1_srlQ
SC4_r4.1_P39_rep1_murA	14	14	0.0823061	0.0148612	0.276668	SC4_r4.1_P39_rep1_murA
SC4_r4.1_P39_rep1_hupB	9	9	5.47301e-05	1.73222e-05	0.276167	SC4_r4.1_P39_rep1_hupB
SC4_r4.1_P39_rep1_sufS	10	10	0.103999	0.0184363	0.273173	SC4_r4.1_P39_rep1_sufS
SC4_r4.1_P39_rep1_minE	7	7	0.000134128	3.87644e-05	0.272216	SC4_r4.1_P39_rep1_minE
SC4_r4.1_P39_rep1_dld	23	23	1.437e-05	5.2244e-06	0.268284	SC4_r4.1_P39_rep1_dld
SC4_r4.1_P39_rep1_cirA	11	11	0.238295	0.0396178	0.267291	SC4_r4.1_P39_rep1_cirA
SC4_r4.1_P39_rep1_hslV	2	2	0.000137603	3.95185e-05	0.267246	SC4_r4.1_P39_rep1_hslV
SC4_r4.1_P39_rep1_relA	11	11	0.0426057	0.00800545	0.26653	SC4_r4.1_P39_rep1_relA
SC4_r4.1_P39_rep1_ptsH	7	7	0.0158459	0.00315335	0.264247	SC4_r4.1_P39_rep1_ptsH
SC4_r4.1_P39_rep1_frmB	3	3	0.123288	0.0216309	0.264072	SC4_r4.1_P39_rep1_frmB
SC4_r4.1_P39_rep1_tyrS	18	18	0.00355874	0.000779225	0.261928	SC4_r4.1_P39_rep1_tyrS
SC4_r4.1_P39_rep1_skp	12	12	1.02203e-05	3.85666e-06	0.26047	SC4_r4.1_P39_rep1_skp
SC4_r4.1_P39_rep1_yciT	4	4	0.251022	0.0414559	0.255539	SC4_r4.1_P39_rep1_yciT
SC4_r4.1_P39_rep1_ybeD	3	3	0.000695787	0.000171635	0.255343	SC4_r4.1_P39_rep1_ybeD
SC4_r4.1_P39_rep1_gmhB	3	3	0.0149646	0.00299979	0.25458	SC4_r4.1_P39_rep1_gmhB
SC4_r4.1_P39_rep1_fbaA	16	16	0.000382976	9.97e-05	0.253429	SC4_r4.1_P39_rep1_fbaA
SC4_r4.1_P39_rep1_rluD	3	3	9.1325e-05	2.70236e-05	0.252221	SC4_r4.1_P39_rep1_rluD
SC4_r4.1_P39_rep1_gsiB	8	8	0.000165997	4.63068e-05	0.249992	SC4_r4.1_P39_rep1_gsiB
SC4_r4.1_P39_rep1_fadL	10	9	0.202576	0.034264	0.248051	SC4_r4.1_P39_rep1_fadL
SC4_r4.1_P39_rep1_accD	10	10	0.200444	0.0339877	0.247613	SC4_r4.1_P39_rep1_accD
SC4_r4.1_P39_rep1_degQ	12	12	0.0187168	0.00368428	0.246598	SC4_r4.1_P39_rep1_degQ
SC4_r4.1_P39_rep1_glnG	3	3	0.00641081	0.00135689	0.246228	SC4_r4.1_P39_rep1_glnG
SC4_r4.1_P39_rep1_pepA	13	13	0.00237067	0.000532329	0.24547	SC4_r4.1_P39_rep1_pepA
SC4_r4.1_P39_rep1_ampD	6	6	0.000941131	0.000226624	0.244971	SC4_r4.1_P39_rep1_ampD
SC4_r4.1_P39_rep1_rbsD	5	5	0.00016389	4.58128e-05	0.242717	SC4_r4.1_P39_rep1_rbsD
SC4_r4.1_P39_rep1_narL	6	6	0.00535018	0.00114394	0.242682	SC4_r4.1_P39_rep1_narL
SC4_r4.1_P39_rep1_nagA	6	6	0.00358372	0.000784066	0.242306	SC4_r4.1_P39_rep1_nagA
SC4_r4.1_P39_rep1_potA	4	4	0.115998	0.0204571	0.241602	SC4_r4.1_P39_rep1_potA
SC4_r4.1_P39_rep1_mprA	4	4	0.00185783	0.0004238	0.239466	SC4_r4.1_P39_rep1_mprA
SC4_r4.1_P39_rep1_map	11	11	0.056709	0.0104538	0.23808	SC4_r4.1_P39_rep1_map
SC4_r4.1_P39_rep1_nfsA	6	6	0.00309392	0.000682928	0.236418	SC4_r4.1_P39_rep1_nfsA
SC4_r4.1_P39_rep1_alaC	3	3	0.000416682	0.000107449	0.235714	SC4_r4.1_P39_rep1_alaC
SC4_r4.1_P39_rep1_lpp	14	14	0.192624	0.0328226	0.235608	SC4_r4.1_P39_rep1_lpp
SC4_r4.1_P39_rep1_thrS	26	26	0.116527	0.0205371	0.235132	SC4_r4.1_P39_rep1_thrS
SC4_r4.1_P39_rep1_trpB	10	10	3.54062e-05	1.17945e-05	0.234274	SC4_r4.1_P39_rep1_trpB
SC4_r4.1_P39_rep1_ydcF	9	9	0.00882188	0.00182751	0.232593	SC4_r4.1_P39_rep1_ydcF
SC4_r4.1_P39_rep1_entH	2	2	0.949431	0.141007	0.228829	SC4_r4.1_P39_rep1_entH
SC4_r4.1_P39_rep1_lysA	3	3	0.147573	0.025563	0.220927	SC4_r4.1_P39_rep1_lysA
SC4_r4.1_P39_rep1_yedF	2	2	0.016363	0.00324673	0.219114	SC4_r4.1_P39_rep1_yedF
SC4_r4.1_P39_rep1_gyrA	29	28	0.000129773	3.75456e-05	0.216768	SC4_r4.1_P39_rep1_gyrA
SC4_r4.1_P39_rep1_crr	8	8	0.000230876	6.26756e-05	0.215125	SC4_r4.1_P39_rep1_crr
SC4_r4.1_P39_rep1_acpP	5	5	0.000659007	0.000163598	0.214279	SC4_r4.1_P39_rep1_acpP
SC4_r4.1_P39_rep1_phoU	6	6	0.170558	0.0293026	0.213912	SC4_r4.1_P39_rep1_phoU
SC4_r4.1_P39_rep1_rpe	5	5	0.205936	0.0347677	0.212903	SC4_r4.1_P39_rep1_rpe
SC4_r4.1_P39_rep1_rpoA	33	33	4.82025e-05	1.54898e-05	0.209494	SC4_r4.1_P39_rep1_rpoA
SC4_r4.1_P39_rep1_ynfB	3	3	0.181779	0.0310935	0.205175	SC4_r4.1_P39_rep1_ynfB
SC4_r4.1_P39_rep1_acrA	15	15	0.0123675	0.00250869	0.204752	SC4_r4.1_P39_rep1_acrA
SC4_r4.1_P39_rep1_rpsE	27	26	3.68479e-05	1.22003e-05	0.204685	SC4_r4.1_P39_rep1_rpsE
SC4_r4.1_P39_rep1_pepB	26	25	0.00762404	0.00160126	0.203779	SC4_r4.1_P39_rep1_pepB
SC4_r4.1_P39_rep1_pmbA	15	14	0.00100441	0.000239325	0.198325	SC4_r4.1_P39_rep1_pmbA
SC4_r4.1_P39_rep1_yihI	5	5	0.186869	0.0319239	0.197955	SC4_r4.1_P39_rep1_yihI
SC4_r4.1_P39_rep1_argA	6	5	0.0474514	0.00884287	0.196936	SC4_r4.1_P39_rep1_argA
SC4_r4.1_P39_rep1_maeB	39	39	0.000537068	0.000135171	0.195768	SC4_r4.1_P39_rep1_maeB
SC4_r4.1_P39_rep1_mrcA	5	5	0.192248	0.0327814	0.195229	SC4_r4.1_P39_rep1_mrcA
SC4_r4.1_P39_rep1_fabG	9	9	0.0116032	0.00235714	0.194532	SC4_r4.1_P39_rep1_fabG
SC4_r4.1_P39_rep1_yebT	5	4	0.04725	0.00882341	0.19257	SC4_r4.1_P39_rep1_yebT
SC4_r4.1_P39_rep1_glk	11	11	0.00626215	0.00132645	0.192485	SC4_r4.1_P39_rep1_glk
SC4_r4.1_P39_rep1_efp	4	4	0.0447848	0.00839179	0.18967	SC4_r4.1_P39_rep1_efp
SC4_r4.1_P39_rep1_uspF	7	7	0.427423	0.0683539	0.189123	SC4_r4.1_P39_rep1_uspF
SC4_r4.1_P39_rep1_queF	6	6	0.00420435	0.000909637	0.187766	SC4_r4.1_P39_rep1_queF
SC4_r4.1_P39_rep1_rpsM	14	14	0.000145262	4.14118e-05	0.184748	SC4_r4.1_P39_rep1_rpsM
SC4_r4.1_P39_rep1_ydhR	4	4	0.0214514	0.00419834	0.183985	SC4_r4.1_P39_rep1_ydhR
SC4_r4.1_P39_rep1_hflK	21	21	0.0704123	0.0128325	0.183441	SC4_r4.1_P39_rep1_hflK
SC4_r4.1_P39_rep1_speD	2	2	0.0165853	0.00328605	0.183273	SC4_r4.1_P39_rep1_speD
SC4_r4.1_P39_rep1_yfaY	2	2	0.788288	0.119216	0.182947	SC4_r4.1_P39_rep1_yfaY
SC4_r4.1_P39_rep1_deoC	9	9	0.00725213	0.00152785	0.181081	SC4_r4.1_P39_rep1_deoC
SC4_r4.1_P39_rep1_dapD	26	26	0.000123695	3.58931e-05	0.180271	SC4_r4.1_P39_rep1_dapD
SC4_r4.1_P39_rep1_nusG	10	10	0.80917	0.122171	0.179971	SC4_r4.1_P39_rep1_nusG
SC4_r4.1_P39_rep1_valS	27	27	0.0912111	0.0163393	0.176452	SC4_r4.1_P39_rep1_valS
SC4_r4.1_P39_rep1_yejL	3	3	0.0309152	0.00591062	0.175557	SC4_r4.1_P39_rep1_yejL
SC4_r4.1_P39_rep1_folX	4	4	0.000844708	0.000205582	0.175166	SC4_r4.1_P39_rep1_folX
SC4_r4.1_P39_rep1_ytfB	4	4	0.0173907	0.00343316	0.170753	SC4_r4.1_P39_rep1_ytfB
SC4_r4.1_P39_rep1_rfbC	5	5	0.0611102	0.0112272	0.170388	SC4_r4.1_P39_rep1_rfbC
SC4_r4.1_P39_rep1_yfiH	4	4	0.233121	0.0388287	0.16648	SC4_r4.1_P39_rep1_yfiH
SC4_r4.1_P39_rep1_yqfB	6	6	0.171241	0.0294015	0.160283	SC4_r4.1_P39_rep1_yqfB
SC4_r4.1_P39_rep1_ptsI	34	33	0.000522692	0.00013204	0.16023	SC4_r4.1_P39_rep1_ptsI
SC4_r4.1_P39_rep1_ydcS	9	9	0.511616	0.080497	0.159702	SC4_r4.1_P39_rep1_ydcS
SC4_r4.1_P39_rep1_sodA	19	17	0.280499	0.0458522	0.158546	SC4_r4.1_P39_rep1_sodA
SC4_r4.1_P39_rep1_rluB	8	8	0.00183556	0.000419772	0.158531	SC4_r4.1_P39_rep1_rluB
SC4_r4.1_P39_rep1_moeB	4	4	0.0271279	0.00524163	0.158505	SC4_r4.1_P39_rep1_moeB
SC4_r4.1_P39_rep1_glyS	34	34	5.15314e-05	1.64819e-05	0.157582	SC4_r4.1_P39_rep1_glyS
SC4_r4.1_P39_rep1_rfbA	15	13	0.31434	0.0511694	0.156748	SC4_r4.1_P39_rep1_rfbA
SC4_r4.1_P39_rep1_aceK	3	3	0.353322	0.0571611	0.156256	SC4_r4.1_P39_rep1_aceK
SC4_r4.1_P39_rep1_yjjX	2	2	0.63416	0.0979146	0.156193	SC4_r4.1_P39_rep1_yjjX
SC4_r4.1_P39_rep1_yhfA	6	6	0.0151434	0.00303119	0.148601	SC4_r4.1_P39_rep1_yhfA
SC4_r4.1_P39_rep1_gmk	6	6	0.0132835	0.00267856	0.147582	SC4_r4.1_P39_rep1_gmk
SC4_r4.1_P39_rep1_proC	5	5	0.15233	0.0263536	0.146274	SC4_r4.1_P39_rep1_proC
SC4_r4.1_P39_rep1_rpsT	13	13	0.038035	0.00718126	0.145929	SC4_r4.1_P39_rep1_rpsT
SC4_r4.1_P39_rep1_yaeP	4	4	0.662646	0.101967	0.138307	SC4_r4.1_P39_rep1_yaeP
SC4_r4.1_P39_rep1_rplV	14	14	0.000994475	0.000237374	0.131518	SC4_r4.1_P39_rep1_rplV
SC4_r4.1_P39_rep1_cysK	38	38	0.0263953	0.00511457	0.129586	SC4_r4.1_P39_rep1_cysK
SC4_r4.1_P39_rep1_damX	17	17	0.00386443	0.000840092	0.123852	SC4_r4.1_P39_rep1_damX
SC4_r4.1_P39_rep1_nadC	7	7	0.277195	0.0453665	0.121544	SC4_r4.1_P39_rep1_nadC
SC4_r4.1_P39_rep1_pykA	23	23	0.0261134	0.00506715	0.120432	SC4_r4.1_P39_rep1_pykA
SC4_r4.1_P39_rep1_dcrB	5	5	0.100803	0.017928	0.119121	SC4_r4.1_P39_rep1_dcrB
SC4_r4.1_P39_rep1_yccU	3	3	0.112234	0.0198446	0.117633	SC4_r4.1_P39_rep1_yccU
SC4_r4.1_P39_rep1_radA	3	3	0.441247	0.0702763	0.117224	SC4_r4.1_P39_rep1_radA
SC4_r4.1_P39_rep1_trpC	12	11	0.194618	0.033082	0.115089	SC4_r4.1_P39_rep1_trpC
SC4_r4.1_P39_rep1_lolB	5	5	0.193458	0.0329259	0.11481	SC4_r4.1_P39_rep1_lolB
SC4_r4.1_P39_rep1_ytfJ	4	4	0.423979	0.0679059	0.113738	SC4_r4.1_P39_rep1_ytfJ
SC4_r4.1_P39_rep1_fabD	5	5	0.138204	0.0240776	0.112536	SC4_r4.1_P39_rep1_fabD
SC4_r4.1_P39_rep1_putA	8	8	0.0732529	0.0133235	0.110511	SC4_r4.1_P39_rep1_putA
SC4_r4.1_P39_rep1_serS	20	19	0.104715	0.0185512	0.104572	SC4_r4.1_P39_rep1_serS
SC4_r4.1_P39_rep1_ldcA	6	6	0.00160383	0.000369566	0.103494	SC4_r4.1_P39_rep1_ldcA
SC4_r4.1_P39_rep1_cpxR	9	9	0.0680941	0.0124516	0.102652	SC4_r4.1_P39_rep1_cpxR
SC4_r4.1_P39_rep1_yeiE	2	2	0.302058	0.0491994	0.10141	SC4_r4.1_P39_rep1_yeiE
SC4_r4.1_P39_rep1_cpxP	6	6	0.14551	0.0252377	0.0982285	SC4_r4.1_P39_rep1_cpxP
SC4_r4.1_P39_rep1_rlmF	2	2	0.137584	0.0239849	0.0968815	SC4_r4.1_P39_rep1_rlmF
SC4_r4.1_P39_rep1_rpsG	19	18	0.379603	0.0612088	0.0950678	SC4_r4.1_P39_rep1_rpsG
SC4_r4.1_P39_rep1_ybbA	3	2	0.167392	0.0287768	0.0925404	SC4_r4.1_P39_rep1_ybbA
SC4_r4.1_P39_rep1_folD	6	6	0.0547747	0.0101384	0.0904452	SC4_r4.1_P39_rep1_folD
SC4_r4.1_P39_rep1_accA	15	15	0.0608451	0.011186	0.0879231	SC4_r4.1_P39_rep1_accA
SC4_r4.1_P39_rep1_mnmE	11	8	0.137309	0.0239522	0.0878361	SC4_r4.1_P39_rep1_mnmE
SC4_r4.1_P39_rep1_dcd	4	4	0.205865	0.0347677	0.0853067	SC4_r4.1_P39_rep1_dcd
SC4_r4.1_P39_rep1_fkpB	2	2	0.600331	0.0935918	0.0837347	SC4_r4.1_P39_rep1_fkpB
SC4_r4.1_P39_rep1_thiF	8	8	0.74615	0.113346	0.0801756	SC4_r4.1_P39_rep1_thiF
SC4_r4.1_P39_rep1_rpmH	4	3	0.0860949	0.0154637	0.0800936	SC4_r4.1_P39_rep1_rpmH
SC4_r4.1_P39_rep1_gdhA	30	30	0.22122	0.0369819	0.0800514	SC4_r4.1_P39_rep1_gdhA
SC4_r4.1_P39_rep1_clpB	66	66	0.227174	0.0378844	0.0797985	SC4_r4.1_P39_rep1_clpB
SC4_r4.1_P39_rep1_ybbP	2	2	0.626379	0.0969327	0.079525	SC4_r4.1_P39_rep1_ybbP
SC4_r4.1_P39_rep1_ligA	8	8	0.250862	0.0414545	0.0789673	SC4_r4.1_P39_rep1_ligA
SC4_r4.1_P39_rep1_kdsD	6	6	0.590174	0.092219	0.0770066	SC4_r4.1_P39_rep1_kdsD
SC4_r4.1_P39_rep1_ybeZ	13	13	0.163236	0.0281098	0.0754656	SC4_r4.1_P39_rep1_ybeZ
SC4_r4.1_P39_rep1_rraA	7	7	0.0790263	0.0143068	0.0741258	SC4_r4.1_P39_rep1_rraA
SC4_r4.1_P39_rep1_lpxB	2	2	0.387005	0.0622919	0.0740011	SC4_r4.1_P39_rep1_lpxB
SC4_r4.1_P39_rep1_selB	5	5	0.352819	0.0571264	0.0708004	SC4_r4.1_P39_rep1_selB
SC4_r4.1_P39_rep1_yciI	3	3	0.105334	0.0186488	0.0657918	SC4_r4.1_P39_rep1_yciI
SC4_r4.1_P39_rep1_hpt	9	9	0.138677	0.0241446	0.0650332	SC4_r4.1_P39_rep1_hpt
SC4_r4.1_P39_rep1_arcB	5	5	0.567531	0.0888336	0.0647591	SC4_r4.1_P39_rep1_arcB
SC4_r4.1_P39_rep1_ubiG	3	3	0.622092	0.0963785	0.0645099	SC4_r4.1_P39_rep1_ubiG
SC4_r4.1_P39_rep1_yeeX	3	3	0.512084	0.0805243	0.0642798	SC4_r4.1_P39_rep1_yeeX
SC4_r4.1_P39_rep1_dkgB	5	5	0.602378	0.0938037	0.063162	SC4_r4.1_P39_rep1_dkgB
SC4_r4.1_P39_rep1_acnB	63	63	0.206447	0.0348323	0.0624909	SC4_r4.1_P39_rep1_acnB
SC4_r4.1_P39_rep1_ampC	2	2	0.626746	0.0969344	0.0597503	SC4_r4.1_P39_rep1_ampC
SC4_r4.1_P39_rep1_yafC	5	4	0.271397	0.0445293	0.0589054	SC4_r4.1_P39_rep1_yafC
SC4_r4.1_P39_rep1_hemG	3	3	0.68242	0.104538	0.057613	SC4_r4.1_P39_rep1_hemG
SC4_r4.1_P39_rep1_yhhX	10	10	0.260544	0.0428727	0.0526039	SC4_r4.1_P39_rep1_yhhX
SC4_r4.1_P39_rep1_asd	17	17	0.505956	0.0797905	0.0504468	SC4_r4.1_P39_rep1_asd
SC4_r4.1_P39_rep1_selA	6	6	0.765767	0.116132	0.0497103	SC4_r4.1_P39_rep1_selA
SC4_r4.1_P39_rep1_ileS	37	37	0.675418	0.10364	0.0494146	SC4_r4.1_P39_rep1_ileS
SC4_r4.1_P39_rep1_envC	2	2	0.489997	0.077453	0.0493857	SC4_r4.1_P39_rep1_envC
SC4_r4.1_P39_rep1_nagC	11	11	0.979458	0.144444	0.0434257	SC4_r4.1_P39_rep1_nagC
SC4_r4.1_P39_rep1_infC	17	17	0.639755	0.0986668	0.0424965	SC4_r4.1_P39_rep1_infC
SC4_r4.1_P39_rep1_yciO	5	4	0.331797	0.0538505	0.0383168	SC4_r4.1_P39_rep1_yciO
SC4_r4.1_P39_rep1_rpmA	7	7	0.881684	0.131951	0.0368433	SC4_r4.1_P39_rep1_rpmA
SC4_r4.1_P39_rep1_rluF	2	2	0.683148	0.104591	0.0334886	SC4_r4.1_P39_rep1_rluF
SC4_r4.1_P39_rep1_fumA	21	21	0.609174	0.0946998	0.0313523	SC4_r4.1_P39_rep1_fumA
SC4_r4.1_P39_rep1_yeaO	4	4	0.95107	0.141096	0.0275317	SC4_r4.1_P39_rep1_yeaO
SC4_r4.1_P39_rep1_yecA	4	4	0.689063	0.105437	0.023195	SC4_r4.1_P39_rep1_yecA
SC4_r4.1_P39_rep1_hemE	6	6	0.7146	0.108795	0.0219807	SC4_r4.1_P39_rep1_hemE
SC4_r4.1_P39_rep1_fumC	13	13	0.620014	0.0961111	0.0218021	SC4_r4.1_P39_rep1_fumC
SC4_r4.1_P39_rep1_add	8	8	0.690638	0.1055	0.0215036	SC4_r4.1_P39_rep1_add
SC4_r4.1_P39_rep1_rpsL	13	13	0.630152	0.0973508	0.0211978	SC4_r4.1_P39_rep1_rpsL
SC4_r4.1_P39_rep1_rpsB	23	23	0.689953	0.1055	0.0210616	SC4_r4.1_P39_rep1_rpsB
SC4_r4.1_P39_rep1_yicC	3	3	0.903359	0.134677	0.0193	SC4_r4.1_P39_rep1_yicC
SC4_r4.1_P39_rep1_rnr	23	23	0.82089	0.123686	0.0151908	SC4_r4.1_P39_rep1_rnr
SC4_r4.1_P39_rep1_ydcL	7	7	0.969614	0.14338	0.0145085	SC4_r4.1_P39_rep1_ydcL
SC4_r4.1_P39_rep1_ansA	3	3	0.874096	0.130959	0.0138699	SC4_r4.1_P39_rep1_ansA
SC4_r4.1_P39_rep1_glgB	6	6	0.823271	0.123957	0.0125031	SC4_r4.1_P39_rep1_glgB
SC4_r4.1_P39_rep1_ytfP	2	2	0.828484	0.124604	0.0121625	SC4_r4.1_P39_rep1_ytfP
SC4_r4.1_P39_rep1_dusA	3	3	0.723035	0.109957	0.0109394	SC4_r4.1_P39_rep1_dusA
SC4_r4.1_P39_rep1_gnsB	7	7	0.879249	0.131658	0.0108457	SC4_r4.1_P39_rep1_gnsB
SC4_r4.1_P39_rep1_rplP	12	12	0.934096	0.13888	0.0079971	SC4_r4.1_P39_rep1_rplP
SC4_r4.1_P39_rep1_rplU	10	10	0.85547	0.12838	0.00666801	SC4_r4.1_P39_rep1_rplU
SC4_r4.1_P39_rep1_rpsP	9	9	0.884696	0.132329	0.00629127	SC4_r4.1_P39_rep1_rpsP
SC4_r4.1_P39_rep1_aroA	13	13	0.973122	0.143665	0.00593972	SC4_r4.1_P39_rep1_aroA
SC4_r4.1_P39_rep1_gmhA	11	11	0.935017	0.138941	0.00589179	SC4_r4.1_P39_rep1_gmhA
SC4_r4.1_P39_rep1_codA	6	6	0.931473	0.138673	0.00470232	SC4_r4.1_P39_rep1_codA
SC4_r4.1_P39_rep1_argE	4	4	0.75804	0.115088	0.000174678	SC4_r4.1_P39_rep1_argE
SC4_r4.1_P39_rep1_frmR	8	8	0.969118	0.14338	-0.000720211	SC4_r4.1_P39_rep1_frmR
SC4_r4.1_P39_rep1_nusA	20	19	0.951716	0.141115	-0.00138017	SC4_r4.1_P39_rep1_nusA
SC4_r4.1_P39_rep1_allR	5	5	0.971233	0.143541	-0.00237794	SC4_r4.1_P39_rep1_allR
SC4_r4.1_P39_rep1_gyrB	24	24	0.93218	0.138673	-0.0030782	SC4_r4.1_P39_rep1_gyrB
SC4_r4.1_P39_rep1_aroG	14	14	0.959205	0.142071	-0.0033486	SC4_r4.1_P39_rep1_aroG
SC4_r4.1_P39_rep1_gshB	12	12	0.978732	0.144415	-0.0057296	SC4_r4.1_P39_rep1_gshB
SC4_r4.1_P39_rep1_glgP	5	5	0.957169	0.141847	-0.00593808	SC4_r4.1_P39_rep1_glgP
SC4_r4.1_P39_rep1_ybgK	10	10	0.91634	0.136538	-0.00662761	SC4_r4.1_P39_rep1_ybgK
SC4_r4.1_P39_rep1_eno	38	37	0.820021	0.123672	-0.00724738	SC4_r4.1_P39_rep1_eno
SC4_r4.1_P39_rep1_ispH	4	4	0.838348	0.125949	-0.00727185	SC4_r4.1_P39_rep1_ispH
SC4_r4.1_P39_rep1_yedD	5	5	0.900848	0.13445	-0.010376	SC4_r4.1_P39_rep1_yedD
SC4_r4.1_P39_rep1_rlmI	5	5	0.793297	0.11984	-0.0122923	SC4_r4.1_P39_rep1_rlmI
SC4_r4.1_P39_rep1_yggS	8	8	0.903198	0.134677	-0.01402	SC4_r4.1_P39_rep1_yggS
SC4_r4.1_P39_rep1_rplN	13	13	0.792039	0.119717	-0.0143294	SC4_r4.1_P39_rep1_rplN
SC4_r4.1_P39_rep1_grxD	7	7	0.771241	0.116897	-0.0149435	SC4_r4.1_P39_rep1_grxD
SC4_r4.1_P39_rep1_trpD	5	5	0.824621	0.124091	-0.0191062	SC4_r4.1_P39_rep1_trpD
SC4_r4.1_P39_rep1_typA	28	28	0.390942	0.0628885	-0.021006	SC4_r4.1_P39_rep1_typA
SC4_r4.1_P39_rep1_solA	10	10	0.713402	0.108691	-0.0228318	SC4_r4.1_P39_rep1_solA
SC4_r4.1_P39_rep1_yqgE	3	3	0.673225	0.103361	-0.0276798	SC4_r4.1_P39_rep1_yqgE
SC4_r4.1_P39_rep1_carB	23	22	0.690269	0.1055	-0.0281233	SC4_r4.1_P39_rep1_carB
SC4_r4.1_P39_rep1_ybjQ	3	3	0.319821	0.0520306	-0.0298543	SC4_r4.1_P39_rep1_ybjQ
SC4_r4.1_P39_rep1_rstA	5	5	0.703681	0.107313	-0.0303527	SC4_r4.1_P39_rep1_rstA
SC4_r4.1_P39_rep1_lpd	46	46	0.416728	0.0668002	-0.0308374	SC4_r4.1_P39_rep1_lpd
SC4_r4.1_P39_rep1_seqA	7	7	0.467285	0.0741204	-0.0321103	SC4_r4.1_P39_rep1_seqA
SC4_r4.1_P39_rep1_rof	3	3	0.594344	0.0927114	-0.0351809	SC4_r4.1_P39_rep1_rof
SC4_r4.1_P39_rep1_ydiU	2	2	0.781542	0.118392	-0.0363651	SC4_r4.1_P39_rep1_ydiU
SC4_r4.1_P39_rep1_ycbZ	4	4	0.660571	0.101705	-0.0364357	SC4_r4.1_P39_rep1_ycbZ
SC4_r4.1_P39_rep1_gtrB	2	2	0.832737	0.125175	-0.0365499	SC4_r4.1_P39_rep1_gtrB
SC4_r4.1_P39_rep1_rsmE	2	2	0.666273	0.102409	-0.0413703	SC4_r4.1_P39_rep1_rsmE
SC4_r4.1_P39_rep1_ghrA	5	5	0.49749	0.0785008	-0.044605	SC4_r4.1_P39_rep1_ghrA
SC4_r4.1_P39_rep1_entF	11	11	0.932192	0.138673	-0.0486975	SC4_r4.1_P39_rep1_entF
SC4_r4.1_P39_rep1_gstA	13	13	0.133422	0.0233339	-0.0497397	SC4_r4.1_P39_rep1_gstA
SC4_r4.1_P39_rep1_rpsN	13	12	0.534714	0.0839377	-0.0497531	SC4_r4.1_P39_rep1_rpsN
SC4_r4.1_P39_rep1_rlmJ	5	5	0.430574	0.0687772	-0.0525601	SC4_r4.1_P39_rep1_rlmJ
SC4_r4.1_P39_rep1_aroD	9	9	0.442029	0.0703598	-0.0536852	SC4_r4.1_P39_rep1_aroD
SC4_r4.1_P39_rep1_dsbA	5	5	0.601549	0.0937281	-0.0545383	SC4_r4.1_P39_rep1_dsbA
SC4_r4.1_P39_rep1_orn	6	6	0.492624	0.0778231	-0.0555957	SC4_r4.1_P39_rep1_orn
SC4_r4.1_P39_rep1_pheS	24	24	0.383074	0.061732	-0.0557644	SC4_r4.1_P39_rep1_pheS
SC4_r4.1_P39_rep1_pldA	2	2	0.682263	0.104538	-0.0576964	SC4_r4.1_P39_rep1_pldA
SC4_r4.1_P39_rep1_pncA	2	2	0.693443	0.10587	-0.0588943	SC4_r4.1_P39_rep1_pncA
SC4_r4.1_P39_rep1_rpsS	13	13	0.27643	0.0452684	-0.059173	SC4_r4.1_P39_rep1_rpsS
SC4_r4.1_P39_rep1_glgA	8	8	0.591916	0.0923854	-0.0610816	SC4_r4.1_P39_rep1_glgA
SC4_r4.1_P39_rep1_minC	5	5	0.507194	0.0798934	-0.0616533	SC4_r4.1_P39_rep1_minC
SC4_r4.1_P39_rep1_livJ	36	35	0.146435	0.025382	-0.0633194	SC4_r4.1_P39_rep1_livJ
SC4_r4.1_P39_rep1_queE	3	3	0.357324	0.057753	-0.0639773	SC4_r4.1_P39_rep1_queE
SC4_r4.1_P39_rep1_nagZ	4	4	0.280918	0.0458932	-0.0642633	SC4_r4.1_P39_rep1_nagZ
SC4_r4.1_P39_rep1_csrA	4	4	0.0835044	0.0150576	-0.0655965	SC4_r4.1_P39_rep1_csrA
SC4_r4.1_P39_rep1_cpxA	4	4	0.607722	0.094528	-0.0661547	SC4_r4.1_P39_rep1_cpxA
SC4_r4.1_P39_rep1_yfhM	13	13	0.475952	0.0753201	-0.0668493	SC4_r4.1_P39_rep1_yfhM
SC4_r4.1_P39_rep1_rplI	17	17	0.0298909	0.00572683	-0.0669502	SC4_r4.1_P39_rep1_rplI
SC4_r4.1_P39_rep1_lpoB	2	2	0.207142	0.0349281	-0.0708495	SC4_r4.1_P39_rep1_lpoB
SC4_r4.1_P39_rep1_lamB	2	2	0.541747	0.0849928	-0.0715683	SC4_r4.1_P39_rep1_lamB
SC4_r4.1_P39_rep1_rplB	32	32	0.246159	0.0407762	-0.0719951	SC4_r4.1_P39_rep1_rplB
SC4_r4.1_P39_rep1_glnB	7	7	0.0556544	0.0102872	-0.0728407	SC4_r4.1_P39_rep1_glnB
SC4_r4.1_P39_rep1_pck	37	37	0.200813	0.0340079	-0.0741222	SC4_r4.1_P39_rep1_pck
SC4_r4.1_P39_rep1_manA	7	7	0.141919	0.0246618	-0.0746747	SC4_r4.1_P39_rep1_manA
SC4_r4.1_P39_rep1_rnb	16	16	0.186832	0.0319239	-0.0756906	SC4_r4.1_P39_rep1_rnb
SC4_r4.1_P39_rep1_pfo	7	7	0.610129	0.0947642	-0.0765987	SC4_r4.1_P39_rep1_pfo
SC4_r4.1_P39_rep1_yafV	4	4	0.379347	0.0612038	-0.0786096	SC4_r4.1_P39_rep1_yafV
SC4_r4.1_P39_rep1_rdgB	5	5	0.431044	0.068812	-0.08244	SC4_r4.1_P39_rep1_rdgB
SC4_r4.1_P39_rep1_yjaG	2	2	0.0437105	0.00820739	-0.0825162	SC4_r4.1_P39_rep1_yjaG
SC4_r4.1_P39_rep1_yqiC	6	6	0.159609	0.0275081	-0.0828139	SC4_r4.1_P39_rep1_yqiC
SC4_r4.1_P39_rep1_rpsR	5	5	0.115069	0.0203151	-0.0842642	SC4_r4.1_P39_rep1_rpsR
SC4_r4.1_P39_rep1_exbB	4	4	0.286692	0.0467805	-0.0856472	SC4_r4.1_P39_rep1_exbB
SC4_r4.1_P39_rep1_yihA	5	5	0.220358	0.0368603	-0.0869736	SC4_r4.1_P39_rep1_yihA
SC4_r4.1_P39_rep1_hemC	7	7	0.266858	0.0438589	-0.0904126	SC4_r4.1_P39_rep1_hemC
SC4_r4.1_P39_rep1_ftsN	8	7	0.508064	0.0799844	-0.0928262	SC4_r4.1_P39_rep1_ftsN
SC4_r4.1_P39_rep1_mfd	26	23	0.257088	0.0423552	-0.0964931	SC4_r4.1_P39_rep1_mfd
SC4_r4.1_P39_rep1_rpsF	17	17	0.103231	0.0183122	-0.0971385	SC4_r4.1_P39_rep1_rpsF
SC4_r4.1_P39_rep1_rpsC	22	22	0.0105518	0.00215479	-0.0978871	SC4_r4.1_P39_rep1_rpsC
SC4_r4.1_P39_rep1_ftsP	3	2	0.243934	0.0404322	-0.0991574	SC4_r4.1_P39_rep1_ftsP
SC4_r4.1_P39_rep1_tsx	4	4	0.469332	0.074402	-0.0994159	SC4_r4.1_P39_rep1_tsx
SC4_r4.1_P39_rep1_sucA	58	57	0.0344541	0.00654925	-0.100138	SC4_r4.1_P39_rep1_sucA
SC4_r4.1_P39_rep1_dapA	9	9	0.0187459	0.00368736	-0.102223	SC4_r4.1_P39_rep1_dapA
SC4_r4.1_P39_rep1_guaC	10	10	0.194542	0.033082	-0.102529	SC4_r4.1_P39_rep1_guaC
SC4_r4.1_P39_rep1_yihX	3	3	0.159416	0.0274923	-0.10415	SC4_r4.1_P39_rep1_yihX
SC4_r4.1_P39_rep1_yiiD	5	5	0.0444722	0.00833922	-0.107331	SC4_r4.1_P39_rep1_yiiD
SC4_r4.1_P39_rep1_yraP	9	9	0.0510251	0.00947003	-0.109659	SC4_r4.1_P39_rep1_yraP
SC4_r4.1_P39_rep1_yfcD	4	4	0.34384	0.0557719	-0.110248	SC4_r4.1_P39_rep1_yfcD
SC4_r4.1_P39_rep1_ssb	7	7	0.0331798	0.00632586	-0.112963	SC4_r4.1_P39_rep1_ssb
SC4_r4.1_P39_rep1_ybjP	10	10	0.248653	0.0411395	-0.113183	SC4_r4.1_P39_rep1_ybjP
SC4_r4.1_P39_rep1_zur	2	2	0.000953852	0.000228882	-0.113255	SC4_r4.1_P39_rep1_zur
SC4_r4.1_P39_rep1_zwf	27	27	0.238519	0.0396309	-0.113539	SC4_r4.1_P39_rep1_zwf
SC4_r4.1_P39_rep1_trpA	9	9	0.116919	0.0205848	-0.114743	SC4_r4.1_P39_rep1_trpA
SC4_r4.1_P39_rep1_iadA	3	3	0.156676	0.0270539	-0.115981	SC4_r4.1_P39_rep1_iadA
SC4_r4.1_P39_rep1_yqgF	3	3	0.090806	0.0162774	-0.117082	SC4_r4.1_P39_rep1_yqgF
SC4_r4.1_P39_rep1_pepN	25	25	0.0784526	0.0142124	-0.117978	SC4_r4.1_P39_rep1_pepN
SC4_r4.1_P39_rep1_gapA;SC4_r4.1_P39_rep1_gapC	45	45	0.0838879	0.0151068	-0.120547	SC4_r4.1_P39_rep1_gapA
SC4_r4.1_P39_rep1_yceD	8	8	0.436762	0.0696433	-0.125018	SC4_r4.1_P39_rep1_yceD
SC4_r4.1_P39_rep1_rplC	19	19	0.0559437	0.0103337	-0.127907	SC4_r4.1_P39_rep1_rplC
SC4_r4.1_P39_rep1_nikR	2	2	0.176122	0.0301826	-0.1304	SC4_r4.1_P39_rep1_nikR
SC4_r4.1_P39_rep1_moeA	7	7	0.0171681	0.0033932	-0.13701	SC4_r4.1_P39_rep1_moeA
SC4_r4.1_P39_rep1_polA	22	22	0.330777	0.0537169	-0.146936	SC4_r4.1_P39_rep1_polA
SC4_r4.1_P39_rep1_ybiC	9	9	0.252548	0.0416827	-0.148272	SC4_r4.1_P39_rep1_ybiC
SC4_r4.1_P39_rep1_yibL	5	5	0.0222724	0.00435169	-0.150491	SC4_r4.1_P39_rep1_yibL
SC4_r4.1_P39_rep1_azoR	4	4	0.000508466	0.000128804	-0.159802	SC4_r4.1_P39_rep1_azoR
SC4_r4.1_P39_rep1_rpmD	12	11	0.00141473	0.000329049	-0.160992	SC4_r4.1_P39_rep1_rpmD
SC4_r4.1_P39_rep1_rlmL	7	7	0.448583	0.0712783	-0.161233	SC4_r4.1_P39_rep1_rlmL
SC4_r4.1_P39_rep1_rplQ	10	10	0.00835308	0.00173699	-0.166619	SC4_r4.1_P39_rep1_rplQ
SC4_r4.1_P39_rep1_yafD	2	2	0.192731	0.0328226	-0.168743	SC4_r4.1_P39_rep1_yafD
SC4_r4.1_P39_rep1_katE	36	36	0.00609936	0.00129398	-0.17406	SC4_r4.1_P39_rep1_katE
SC4_r4.1_P39_rep1_macA	5	5	0.506527	0.0798344	-0.175732	SC4_r4.1_P39_rep1_macA
SC4_r4.1_P39_rep1_umpH	7	7	0.0564931	0.0104281	-0.178727	SC4_r4.1_P39_rep1_umpH
SC4_r4.1_P39_rep1_tehB	5	5	0.13672	0.0238649	-0.182241	SC4_r4.1_P39_rep1_tehB
SC4_r4.1_P39_rep1_ldtA	5	4	0.782426	0.118395	-0.184602	SC4_r4.1_P39_rep1_ldtA
SC4_r4.1_P39_rep1_maeA	9	9	0.216629	0.0363258	-0.186794	SC4_r4.1_P39_rep1_maeA
SC4_r4.1_P39_rep1_ppsR	9	9	0.116948	0.0205848	-0.189338	SC4_r4.1_P39_rep1_ppsR
SC4_r4.1_P39_rep1_yfcE	2	2	1.26216e-05	4.6409e-06	-0.191323	SC4_r4.1_P39_rep1_yfcE
SC4_r4.1_P39_rep1_apt	2	2	0.0179289	0.00353685	-0.193073	SC4_r4.1_P39_rep1_apt
SC4_r4.1_P39_rep1_rplW	3	3	0.121731	0.021399	-0.193512	SC4_r4.1_P39_rep1_rplW
SC4_r4.1_P39_rep1_glgC	12	12	0.0860965	0.0154637	-0.198359	SC4_r4.1_P39_rep1_glgC
SC4_r4.1_P39_rep1_mlaD	5	4	0.280414	0.0458522	-0.202321	SC4_r4.1_P39_rep1_mlaD
SC4_r4.1_P39_rep1_rpsI	14	14	0.00214928	0.000485815	-0.209822	SC4_r4.1_P39_rep1_rpsI
SC4_r4.1_P39_rep1_yeaG	19	19	0.0952741	0.0170336	-0.216042	SC4_r4.1_P39_rep1_yeaG
SC4_r4.1_P39_rep1_nrdE	3	3	0.200638	0.0339995	-0.216378	SC4_r4.1_P39_rep1_nrdE
SC4_r4.1_P39_rep1_trmD	2	2	0.00913444	0.00188796	-0.217316	SC4_r4.1_P39_rep1_trmD
SC4_r4.1_P39_rep1_sppA	2	2	0.2044	0.0345511	-0.21783	SC4_r4.1_P39_rep1_sppA
SC4_r4.1_P39_rep1_fmt	4	4	0.0509659	0.00946548	-0.218237	SC4_r4.1_P39_rep1_fmt
SC4_r4.1_P39_rep1_murI	6	6	0.17746	0.0303927	-0.219808	SC4_r4.1_P39_rep1_murI
SC4_r4.1_P39_rep1_proA	17	15	0.000468665	0.000119458	-0.220124	SC4_r4.1_P39_rep1_proA
SC4_r4.1_P39_rep1_yoaB	3	3	0.221593	0.0370216	-0.226794	SC4_r4.1_P39_rep1_yoaB
SC4_r4.1_P39_rep1_fadJ	7	7	0.0288699	0.00554679	-0.228556	SC4_r4.1_P39_rep1_fadJ
SC4_r4.1_P39_rep1_mlaF	3	3	0.213446	0.0358581	-0.235634	SC4_r4.1_P39_rep1_mlaF
SC4_r4.1_P39_rep1_yfcH	6	5	0.254096	0.0418875	-0.236719	SC4_r4.1_P39_rep1_yfcH
SC4_r4.1_P39_rep1_yhhA	4	4	0.0530999	0.00983504	-0.237872	SC4_r4.1_P39_rep1_yhhA
SC4_r4.1_P39_rep1_dgt	4	4	0.165347	0.0284431	-0.238239	SC4_r4.1_P39_rep1_dgt
SC4_r4.1_P39_rep1_yfbT	3	3	0.259461	0.0427204	-0.238725	SC4_r4.1_P39_rep1_yfbT
SC4_r4.1_P39_rep1_tesB	2	2	0.0154684	0.00308945	-0.240784	SC4_r4.1_P39_rep1_tesB
SC4_r4.1_P39_rep1_acuI	8	8	0.276312	0.0452684	-0.242525	SC4_r4.1_P39_rep1_acuI
SC4_r4.1_P39_rep1_trxB	13	13	0.0282325	0.00543965	-0.24508	SC4_r4.1_P39_rep1_trxB
SC4_r4.1_P39_rep1_uhpA	3	3	0.00144218	0.000334009	-0.246075	SC4_r4.1_P39_rep1_uhpA
SC4_r4.1_P39_rep1_yciN	5	5	0.0125567	0.00254327	-0.247915	SC4_r4.1_P39_rep1_yciN
SC4_r4.1_P39_rep1_pheT	44	43	0.00180534	0.000413208	-0.25184	SC4_r4.1_P39_rep1_pheT
SC4_r4.1_P39_rep1_priA	3	3	0.373608	0.0603134	-0.2552	SC4_r4.1_P39_rep1_priA
SC4_r4.1_P39_rep1_smpB	5	5	0.000906372	0.000219416	-0.255285	SC4_r4.1_P39_rep1_smpB
SC4_r4.1_P39_rep1_trmJ	6	6	0.00371327	0.000809813	-0.25711	SC4_r4.1_P39_rep1_trmJ
SC4_r4.1_P39_rep1_rpsA	35	35	0.000138707	3.97509e-05	-0.257974	SC4_r4.1_P39_rep1_rpsA
SC4_r4.1_P39_rep1_ahr	6	6	0.0395827	0.00745798	-0.259118	SC4_r4.1_P39_rep1_ahr
SC4_r4.1_P39_rep1_rnt	2	2	0.157729	0.0272185	-0.261973	SC4_r4.1_P39_rep1_rnt
SC4_r4.1_P39_rep1_spy	8	8	0.0142082	0.00285868	-0.263058	SC4_r4.1_P39_rep1_spy
SC4_r4.1_P39_rep1_fabZ	8	8	0.0453257	0.0084873	-0.26871	SC4_r4.1_P39_rep1_fabZ
SC4_r4.1_P39_rep1_sbcB	5	5	0.00435757	0.000939808	-0.271553	SC4_r4.1_P39_rep1_sbcB
SC4_r4.1_P39_rep1_icd	59	58	0.000136037	3.92744e-05	-0.272089	SC4_r4.1_P39_rep1_icd
SC4_r4.1_P39_rep1_rpsD	19	19	0.237218	0.039487	-0.274577	SC4_r4.1_P39_rep1_rpsD
zz|Y-FGCZCont00180|	7	7	0.00227817	0.000512825	-0.280832	zz_FGCZCont0179_P00761_TRYP_PIG blastpHomologue_4.0e-171
SC4_r4.1_P39_rep1_pta	34	34	1.07428e-05	4.00945e-06	-0.281806	SC4_r4.1_P39_rep1_pta
SC4_r4.1_P39_rep1_rplM	23	23	4.5553e-05	1.47426e-05	-0.292056	SC4_r4.1_P39_rep1_rplM
SC4_r4.1_P39_rep1_ybaL	2	2	0.126172	0.0221084	-0.292215	SC4_r4.1_P39_rep1_ybaL
SC4_r4.1_P39_rep1_rplL	15	14	0.00342019	0.000750092	-0.297548	SC4_r4.1_P39_rep1_rplL
SC4_r4.1_P39_rep1_hemB	6	6	0.0195935	0.0038513	-0.299361	SC4_r4.1_P39_rep1_hemB
SC4_r4.1_P39_rep1_yhhW	5	5	0.195504	0.0332121	-0.300255	SC4_r4.1_P39_rep1_yhhW
SC4_r4.1_P39_rep1_sad	7	7	0.271427	0.0445293	-0.300644	SC4_r4.1_P39_rep1_sad
SC4_r4.1_P39_rep1_thiE	5	5	0.0208311	0.00408279	-0.307591	SC4_r4.1_P39_rep1_thiE
SC4_r4.1_P39_rep1_yajQ	13	13	4.06918e-06	1.74831e-06	-0.308177	SC4_r4.1_P39_rep1_yajQ
SC4_r4.1_P39_rep1_pepQ	19	19	5.0667e-06	2.12013e-06	-0.308989	SC4_r4.1_P39_rep1_pepQ
SC4_r4.1_P39_rep1_ybgI	12	12	0.000745925	0.000183175	-0.310309	SC4_r4.1_P39_rep1_ybgI
SC4_r4.1_P39_rep1_ftnA	3	3	0.000527955	0.000133123	-0.312646	SC4_r4.1_P39_rep1_ftnA
SC4_r4.1_P39_rep1_rplR	14	14	0.0158331	0.00315335	-0.315022	SC4_r4.1_P39_rep1_rplR
SC4_r4.1_P39_rep1_yajL	4	3	0.00058912	0.000147591	-0.316379	SC4_r4.1_P39_rep1_yajL
SC4_r4.1_P39_rep1_fadI	12	11	1.64523e-05	5.87505e-06	-0.316744	SC4_r4.1_P39_rep1_fadI
SC4_r4.1_P39_rep1_tabA	11	11	0.0327464	0.00625197	-0.316895	SC4_r4.1_P39_rep1_tabA
SC4_r4.1_P39_rep1_topA	18	18	0.0950018	0.016996	-0.316957	SC4_r4.1_P39_rep1_topA
SC4_r4.1_P39_rep1_gor	14	13	0.00332503	0.00072981	-0.318611	SC4_r4.1_P39_rep1_gor
SC4_r4.1_P39_rep1_rplK	9	8	1.52594e-06	7.56939e-07	-0.321196	SC4_r4.1_P39_rep1_rplK
SC4_r4.1_P39_rep1_yeeZ	5	5	0.000424646	0.000109297	-0.321309	SC4_r4.1_P39_rep1_yeeZ
SC4_r4.1_P39_rep1_fadD	7	6	0.115118	0.0203151	-0.321384	SC4_r4.1_P39_rep1_fadD
SC4_r4.1_P39_rep1_trxA	5	5	4.44588e-05	1.44056e-05	-0.323511	SC4_r4.1_P39_rep1_trxA
SC4_r4.1_P39_rep1_rplS	17	17	1.92406e-06	9.20935e-07	-0.324841	SC4_r4.1_P39_rep1_rplS
SC4_r4.1_P39_rep1_sucD	38	37	0.000191485	5.2823e-05	-0.325219	SC4_r4.1_P39_rep1_sucD
SC4_r4.1_P39_rep1_creA	5	5	0.000602708	0.000150443	-0.326606	SC4_r4.1_P39_rep1_creA
SC4_r4.1_P39_rep1_rpmF	8	8	0.00024111	6.51296e-05	-0.326806	SC4_r4.1_P39_rep1_rpmF
SC4_r4.1_P39_rep1_purR	15	15	0.000964507	0.000231029	-0.327888	SC4_r4.1_P39_rep1_purR
SC4_r4.1_P39_rep1_rplE	25	22	0.00243211	0.000545676	-0.329202	SC4_r4.1_P39_rep1_rplE
SC4_r4.1_P39_rep1_yceF	8	8	0.00398042	0.000863243	-0.330832	SC4_r4.1_P39_rep1_yceF
SC4_r4.1_P39_rep1_tolC	20	20	2.75685e-05	9.35497e-06	-0.331708	SC4_r4.1_P39_rep1_tolC
SC4_r4.1_P39_rep1_rplF	18	18	0.0363574	0.00688357	-0.333383	SC4_r4.1_P39_rep1_rplF
SC4_r4.1_P39_rep1_ndk	9	9	0.0083415	0.00173699	-0.334697	SC4_r4.1_P39_rep1_ndk
SC4_r4.1_P39_rep1_ribC	6	6	9.63969e-06	3.67312e-06	-0.338439	SC4_r4.1_P39_rep1_ribC
SC4_r4.1_P39_rep1_ybjS	2	2	0.253127	0.0417529	-0.343197	SC4_r4.1_P39_rep1_ybjS
zz|Y-FGCZCont00046|	8	8	0.67895	0.104123	-0.348771	zz_FGCZCont0045_P13645_K1C10_HUMAN blastpHomologue_0.0
SC4_r4.1_P39_rep1_ycbX	7	7	1.04029e-05	3.89446e-06	-0.348846	SC4_r4.1_P39_rep1_ycbX
SC4_r4.1_P39_rep1_pfkB	10	10	5.85062e-05	1.83471e-05	-0.349413	SC4_r4.1_P39_rep1_pfkB
SC4_r4.1_P39_rep1_iscS	34	34	5.72194e-05	1.80682e-05	-0.350044	SC4_r4.1_P39_rep1_iscS
SC4_r4.1_P39_rep1_amn	11	11	0.000776603	0.000190024	-0.353237	SC4_r4.1_P39_rep1_amn
SC4_r4.1_P39_rep1_cysJ	18	18	8.82778e-05	2.62358e-05	-0.354937	SC4_r4.1_P39_rep1_cysJ
SC4_r4.1_P39_rep1_nlpA	3	3	0.00053672	0.000135171	-0.35665	SC4_r4.1_P39_rep1_nlpA
SC4_r4.1_P39_rep1_panE	3	3	0.179983	0.0308056	-0.3581	SC4_r4.1_P39_rep1_panE
SC4_r4.1_P39_rep1_ycjF	4	4	0.027367	0.00528409	-0.358309	SC4_r4.1_P39_rep1_ycjF
SC4_r4.1_P39_rep1_cysI	16	16	9.55685e-05	2.81876e-05	-0.359527	SC4_r4.1_P39_rep1_cysI
SC4_r4.1_P39_rep1_nadR	5	5	0.00260657	0.000580996	-0.362302	SC4_r4.1_P39_rep1_nadR
SC4_r4.1_P39_rep1_ypfJ	4	4	0.00117681	0.000277976	-0.364186	SC4_r4.1_P39_rep1_ypfJ
SC4_r4.1_P39_rep1_pyrD	2	2	0.028335	0.00545554	-0.364392	SC4_r4.1_P39_rep1_pyrD
SC4_r4.1_P39_rep1_tldD	5	5	0.00203039	0.000462003	-0.365813	SC4_r4.1_P39_rep1_tldD
SC4_r4.1_P39_rep1_speE	3	3	2.04437e-06	9.70013e-07	-0.370936	SC4_r4.1_P39_rep1_speE
SC4_r4.1_P39_rep1_kdgK	8	8	0.015624	0.00311595	-0.372805	SC4_r4.1_P39_rep1_kdgK
SC4_r4.1_P39_rep1_yeeN	5	5	7.80959e-05	2.34396e-05	-0.381909	SC4_r4.1_P39_rep1_yeeN
SC4_r4.1_P39_rep1_leuD	4	4	0.00824988	0.00172209	-0.384261	SC4_r4.1_P39_rep1_leuD
SC4_r4.1_P39_rep1_ydhQ	2	2	0.0259472	0.00503847	-0.386158	SC4_r4.1_P39_rep1_ydhQ
SC4_r4.1_P39_rep1_sucB	43	43	0.000244005	6.57813e-05	-0.387058	SC4_r4.1_P39_rep1_sucB
SC4_r4.1_P39_rep1_rpmE	10	10	0.000138565	3.97509e-05	-0.389393	SC4_r4.1_P39_rep1_rpmE
SC4_r4.1_P39_rep1_ybhK	3	3	0.000178595	4.95679e-05	-0.390191	SC4_r4.1_P39_rep1_ybhK
SC4_r4.1_P39_rep1_yggN	7	7	0.000298732	7.96694e-05	-0.394777	SC4_r4.1_P39_rep1_yggN
SC4_r4.1_P39_rep1_lptF	3	3	0.0146587	0.00294279	-0.4023	SC4_r4.1_P39_rep1_lptF
SC4_r4.1_P39_rep1_yhcB	12	12	2.99825e-06	1.34983e-06	-0.404355	SC4_r4.1_P39_rep1_yhcB
SC4_r4.1_P39_rep1_yjbR	4	4	0.000971468	0.000232492	-0.4066	SC4_r4.1_P39_rep1_yjbR
SC4_r4.1_P39_rep1_tsf	27	27	5.81991e-06	2.37698e-06	-0.4133	SC4_r4.1_P39_rep1_tsf
SC4_r4.1_P39_rep1_cysH	7	7	0.000765545	0.000187655	-0.414652	SC4_r4.1_P39_rep1_cysH
SC4_r4.1_P39_rep1_dcyD	6	6	0.00774317	0.00162129	-0.423005	SC4_r4.1_P39_rep1_dcyD
SC4_r4.1_P39_rep1_yjeI	3	3	4.75525e-05	1.53351e-05	-0.424258	SC4_r4.1_P39_rep1_yjeI
SC4_r4.1_P39_rep1_rplX	14	14	3.62245e-06	1.58127e-06	-0.431782	SC4_r4.1_P39_rep1_rplX
SC4_r4.1_P39_rep1_bglA	8	8	2.48308e-05	8.52136e-06	-0.434572	SC4_r4.1_P39_rep1_bglA
SC4_r4.1_P39_rep1_nhaB	4	4	0.084592	0.0152235	-0.436426	SC4_r4.1_P39_rep1_nhaB
SC4_r4.1_P39_rep1_ycfP	5	5	9.55587e-05	2.81876e-05	-0.437093	SC4_r4.1_P39_rep1_ycfP
SC4_r4.1_P39_rep1_rpsU	10	10	0.000101212	2.97237e-05	-0.442495	SC4_r4.1_P39_rep1_rpsU
SC4_r4.1_P39_rep1_metN	6	6	8.7286e-05	2.59693e-05	-0.44267	SC4_r4.1_P39_rep1_metN
SC4_r4.1_P39_rep1_aspS	21	21	1.75732e-05	6.2346e-06	-0.445432	SC4_r4.1_P39_rep1_aspS
SC4_r4.1_P39_rep1_srkA	3	3	0.0346463	0.00657788	-0.447213	SC4_r4.1_P39_rep1_srkA
SC4_r4.1_P39_rep1_ybfF	5	5	0.0295384	0.00566328	-0.44933	SC4_r4.1_P39_rep1_ybfF
SC4_r4.1_P39_rep1_pdxB	17	17	0.00877809	0.00181982	-0.451223	SC4_r4.1_P39_rep1_pdxB
SC4_r4.1_P39_rep1_rplJ	13	13	1.76085e-06	8.54814e-07	-0.452719	SC4_r4.1_P39_rep1_rplJ
SC4_r4.1_P39_rep1_argP	6	6	0.0424839	0.00798808	-0.453248	SC4_r4.1_P39_rep1_argP
SC4_r4.1_P39_rep1_ribB	8	8	6.12775e-05	1.91282e-05	-0.453709	SC4_r4.1_P39_rep1_ribB
SC4_r4.1_P39_rep1_def	5	5	5.82179e-05	1.82777e-05	-0.454792	SC4_r4.1_P39_rep1_def
SC4_r4.1_P39_rep1_yedP	3	3	0.0565681	0.0104349	-0.454997	SC4_r4.1_P39_rep1_yedP
SC4_r4.1_P39_rep1_rpmG	6	6	6.46612e-07	3.77756e-07	-0.457831	SC4_r4.1_P39_rep1_rpmG
SC4_r4.1_P39_rep1_pal	13	13	0.0148097	0.00297092	-0.458261	SC4_r4.1_P39_rep1_pal
SC4_r4.1_P39_rep1_ung	2	2	0.00767909	0.00161158	-0.462369	SC4_r4.1_P39_rep1_ung
SC4_r4.1_P39_rep1_cysG	3	3	1.86103e-05	6.56838e-06	-0.466488	SC4_r4.1_P39_rep1_cysG
SC4_r4.1_P39_rep1_clpA	10	10	0.00827955	0.00172565	-0.467772	SC4_r4.1_P39_rep1_clpA
SC4_r4.1_P39_rep1_pgm	25	25	0.0655151	0.0119961	-0.468083	SC4_r4.1_P39_rep1_pgm
SC4_r4.1_P39_rep1_mipA	3	3	0.00309724	0.000683109	-0.471327	SC4_r4.1_P39_rep1_mipA
SC4_r4.1_P39_rep1_yhiI	8	8	0.00122187	0.000287872	-0.477482	SC4_r4.1_P39_rep1_yhiI
SC4_r4.1_P39_rep1_nfsB	10	10	3.32811e-07	2.20387e-07	-0.477569	SC4_r4.1_P39_rep1_nfsB
SC4_r4.1_P39_rep1_ybbN	4	4	0.00122708	0.00028885	-0.480582	SC4_r4.1_P39_rep1_ybbN
SC4_r4.1_P39_rep1_yjgM	3	3	0.00275258	0.000611045	-0.481991	SC4_r4.1_P39_rep1_yjgM
SC4_r4.1_P39_rep1_ribA	4	4	1.16925e-08	1.51185e-08	-0.484123	SC4_r4.1_P39_rep1_ribA
SC4_r4.1_P39_rep1_gpmA	23	23	5.71866e-07	3.41399e-07	-0.484143	SC4_r4.1_P39_rep1_gpmA
SC4_r4.1_P39_rep1_surA	12	12	8.81063e-06	3.39995e-06	-0.490148	SC4_r4.1_P39_rep1_surA
SC4_r4.1_P39_rep1_rapA	2	2	0.000196026	5.39665e-05	-0.492765	SC4_r4.1_P39_rep1_rapA
SC4_r4.1_P39_rep1_rihA	4	4	0.00328814	0.000722876	-0.494176	SC4_r4.1_P39_rep1_rihA
SC4_r4.1_P39_rep1_sstT	2	2	5.19294e-05	1.65871e-05	-0.496462	SC4_r4.1_P39_rep1_sstT
SC4_r4.1_P39_rep1_msrB	10	10	0.00011094	3.24189e-05	-0.498532	SC4_r4.1_P39_rep1_msrB
SC4_r4.1_P39_rep1_uvrC	4	4	0.208631	0.0351574	-0.509025	SC4_r4.1_P39_rep1_uvrC
SC4_r4.1_P39_rep1_leuA	26	26	3.55614e-07	2.33223e-07	-0.512661	SC4_r4.1_P39_rep1_leuA
SC4_r4.1_P39_rep1_rseP	3	3	0.0745156	0.0135351	-0.513393	SC4_r4.1_P39_rep1_rseP
SC4_r4.1_P39_rep1_iscU	11	11	1.1533e-06	5.97445e-07	-0.515526	SC4_r4.1_P39_rep1_iscU
SC4_r4.1_P39_rep1_gss	6	6	3.86049e-06	1.67447e-06	-0.518493	SC4_r4.1_P39_rep1_gss
SC4_r4.1_P39_rep1_pepD	15	15	0.0171759	0.0033932	-0.519329	SC4_r4.1_P39_rep1_pepD
SC4_r4.1_P39_rep1_glf	7	7	0.00139727	0.000325264	-0.522767	SC4_r4.1_P39_rep1_glf
SC4_r4.1_P39_rep1_carA	8	8	0.00162642	0.000374455	-0.535418	SC4_r4.1_P39_rep1_carA
SC4_r4.1_P39_rep1_pepP	18	18	5.15992e-06	2.14597e-06	-0.53547	SC4_r4.1_P39_rep1_pepP
SC4_r4.1_P39_rep1_rpmC	5	5	1.18599e-06	6.10509e-07	-0.540136	SC4_r4.1_P39_rep1_rpmC
SC4_r4.1_P39_rep1_pgk	33	32	2.93511e-07	2.01199e-07	-0.547165	SC4_r4.1_P39_rep1_pgk
SC4_r4.1_P39_rep1_ynfD	2	2	0.00087445	0.000212253	-0.547805	SC4_r4.1_P39_rep1_ynfD
SC4_r4.1_P39_rep1_ppk	9	9	0.00613903	0.00130139	-0.549267	SC4_r4.1_P39_rep1_ppk
SC4_r4.1_P39_rep1_yeaK	3	3	4.71666e-05	1.52468e-05	-0.554042	SC4_r4.1_P39_rep1_yeaK
SC4_r4.1_P39_rep1_can	11	11	9.79531e-06	3.71685e-06	-0.556833	SC4_r4.1_P39_rep1_can
SC4_r4.1_P39_rep1_usg	8	8	0.0986084	0.0175951	-0.560261	SC4_r4.1_P39_rep1_usg
SC4_r4.1_P39_rep1_fklB	7	7	1.28203e-05	4.70755e-06	-0.563289	SC4_r4.1_P39_rep1_fklB
SC4_r4.1_P39_rep1_yiiM	4	4	0.0153633	0.00307296	-0.566927	SC4_r4.1_P39_rep1_yiiM
SC4_r4.1_P39_rep1_ppiC	4	4	9.56157e-08	7.84687e-08	-0.567331	SC4_r4.1_P39_rep1_ppiC
SC4_r4.1_P39_rep1_fdhE	5	5	0.000169359	4.71965e-05	-0.570121	SC4_r4.1_P39_rep1_fdhE
SC4_r4.1_P39_rep1_yffS	3	3	0.0411109	0.00774058	-0.571725	SC4_r4.1_P39_rep1_yffS
SC4_r4.1_P39_rep1_sucC	37	37	1.06409e-07	8.56372e-08	-0.576714	SC4_r4.1_P39_rep1_sucC
SC4_r4.1_P39_rep1_lpxA	7	7	7.4255e-05	2.24348e-05	-0.57827	SC4_r4.1_P39_rep1_lpxA
SC4_r4.1_P39_rep1_potD	9	9	0.00164121	0.000377542	-0.581445	SC4_r4.1_P39_rep1_potD
SC4_r4.1_P39_rep1_yfiF	8	8	0.00609928	0.00129398	-0.584646	SC4_r4.1_P39_rep1_yfiF
SC4_r4.1_P39_rep1_hrpA	4	4	0.00180017	0.000412369	-0.588411	SC4_r4.1_P39_rep1_hrpA
SC4_r4.1_P39_rep1_leuC	22	22	0.000151612	4.29975e-05	-0.595955	SC4_r4.1_P39_rep1_leuC
SC4_r4.1_P39_rep1_dppA	41	41	1.43945e-05	5.2244e-06	-0.597275	SC4_r4.1_P39_rep1_dppA
SC4_r4.1_P39_rep1_yebC	5	4	0.00275706	0.000611541	-0.598863	SC4_r4.1_P39_rep1_yebC
SC4_r4.1_P39_rep1_yecD	3	3	0.00124205	0.000291872	-0.600438	SC4_r4.1_P39_rep1_yecD
SC4_r4.1_P39_rep1_slyB	6	6	4.55821e-06	1.94009e-06	-0.603057	SC4_r4.1_P39_rep1_slyB
SC4_r4.1_P39_rep1_dapE	2	2	1.26153e-06	6.43324e-07	-0.609341	SC4_r4.1_P39_rep1_dapE
SC4_r4.1_P39_rep1_uspA	12	12	4.00316e-05	1.31586e-05	-0.610421	SC4_r4.1_P39_rep1_uspA
SC4_r4.1_P39_rep1_rdgC	9	9	4.06656e-06	1.74831e-06	-0.610564	SC4_r4.1_P39_rep1_rdgC
SC4_r4.1_P39_rep1_tesA	4	4	2.56529e-08	2.82208e-08	-0.613779	SC4_r4.1_P39_rep1_tesA
SC4_r4.1_P39_rep1_lldD	2	2	0.000349156	9.16277e-05	-0.613858	SC4_r4.1_P39_rep1_lldD
SC4_r4.1_P39_rep1_uspG	8	8	8.38528e-07	4.62165e-07	-0.623319	SC4_r4.1_P39_rep1_uspG
SC4_r4.1_P39_rep1_trmH	3	3	0.00366551	0.000800036	-0.629165	SC4_r4.1_P39_rep1_trmH
SC4_r4.1_P39_rep1_mlaC	5	5	0.00270148	0.000600992	-0.632202	SC4_r4.1_P39_rep1_mlaC
SC4_r4.1_P39_rep1_yfeX	8	8	9.0779e-06	3.48338e-06	-0.63776	SC4_r4.1_P39_rep1_yfeX
SC4_r4.1_P39_rep1_slt	5	5	4.44991e-06	1.89695e-06	-0.642243	SC4_r4.1_P39_rep1_slt
SC4_r4.1_P39_rep1_ahpC	30	30	1.01307e-08	1.39592e-08	-0.644661	SC4_r4.1_P39_rep1_ahpC
SC4_r4.1_P39_rep1_argT	29	29	1.90463e-05	6.67906e-06	-0.647117	SC4_r4.1_P39_rep1_argT
SC4_r4.1_P39_rep1_yegP	6	6	9.34159e-05	2.76124e-05	-0.650537	SC4_r4.1_P39_rep1_yegP
SC4_r4.1_P39_rep1_yihW	3	3	0.0670977	0.0122776	-0.656847	SC4_r4.1_P39_rep1_yihW
SC4_r4.1_P39_rep1_serB	3	3	0.000275344	7.36478e-05	-0.660335	SC4_r4.1_P39_rep1_serB
SC4_r4.1_P39_rep1_rplA	14	14	0.000910017	0.000220103	-0.662985	SC4_r4.1_P39_rep1_rplA
SC4_r4.1_P39_rep1_msbA	8	8	1.78926e-06	8.65526e-07	-0.663883	SC4_r4.1_P39_rep1_msbA
SC4_r4.1_P39_rep1_ubiF	2	2	2.65932e-07	1.85084e-07	-0.666266	SC4_r4.1_P39_rep1_ubiF
SC4_r4.1_P39_rep1_phi	34	34	9.17923e-06	3.51732e-06	-0.667096	SC4_r4.1_P39_rep1_phi
SC4_r4.1_P39_rep1_gsiA	7	6	0.0228569	0.00445742	-0.667887	SC4_r4.1_P39_rep1_gsiA
SC4_r4.1_P39_rep1_cycA	2	2	1.10683e-08	1.45879e-08	-0.672309	SC4_r4.1_P39_rep1_cycA
SC4_r4.1_P39_rep1_mppA	4	4	8.89011e-09	1.28331e-08	-0.677272	SC4_r4.1_P39_rep1_mppA
SC4_r4.1_P39_rep1_yghU	7	7	1.08572e-07	8.66113e-08	-0.681709	SC4_r4.1_P39_rep1_yghU
zz|Y-FGCZCont00147|;zz|Y-FGCZCont00243|;zz|Y-FGCZCont00285|	5	4	0.461308	0.0732149	-0.682944	zz_FGCZCont0146_P35908_K22E_HUMAN blastpHomologue_0.0 [zz|Y-FGCZCont00147|,zz|Y-FGCZCont00243|,zz|Y-FGCZCont00285|]
SC4_r4.1_P39_rep1_rpmB	10	10	5.88883e-08	5.26762e-08	-0.687795	SC4_r4.1_P39_rep1_rpmB
SC4_r4.1_P39_rep1_pdxJ	12	12	1.54733e-06	7.64768e-07	-0.688819	SC4_r4.1_P39_rep1_pdxJ
SC4_r4.1_P39_rep1_phoP	7	7	5.27016e-05	1.6758e-05	-0.691135	SC4_r4.1_P39_rep1_phoP
SC4_r4.1_P39_rep1_corA	3	3	0.143082	0.0248481	-0.694526	SC4_r4.1_P39_rep1_corA
SC4_r4.1_P39_rep1_cbpA	3	3	0.00251772	0.000562109	-0.694738	SC4_r4.1_P39_rep1_cbpA
SC4_r4.1_P39_rep1_aldB	7	7	0.000188509	5.21074e-05	-0.695746	SC4_r4.1_P39_rep1_aldB
SC4_r4.1_P39_rep1_ybjD	2	2	0.0090678	0.00187561	-0.697247	SC4_r4.1_P39_rep1_ybjD
SC4_r4.1_P39_rep1_yidR	4	4	0.0132391	0.00267157	-0.703437	SC4_r4.1_P39_rep1_yidR
SC4_r4.1_P39_rep1_yggX	11	11	0.000136425	3.93032e-05	-0.708943	SC4_r4.1_P39_rep1_yggX
SC4_r4.1_P39_rep1_ygdI	3	3	0.000578393	0.00014517	-0.711956	SC4_r4.1_P39_rep1_ygdI
SC4_r4.1_P39_rep1_mug	4	4	0.000400947	0.000103883	-0.712512	SC4_r4.1_P39_rep1_mug
SC4_r4.1_P39_rep1_mmuM	3	3	4.23558e-07	2.69994e-07	-0.714187	SC4_r4.1_P39_rep1_mmuM
SC4_r4.1_P39_rep1_osmF	6	6	0.000179025	4.96368e-05	-0.71887	SC4_r4.1_P39_rep1_osmF
SC4_r4.1_P39_rep1_elbB	6	6	7.68359e-07	4.32223e-07	-0.719618	SC4_r4.1_P39_rep1_elbB
SC4_r4.1_P39_rep1_cyoA	13	13	1.51701e-05	5.47458e-06	-0.723781	SC4_r4.1_P39_rep1_cyoA
SC4_r4.1_P39_rep1_rplO	17	17	0.000342109	9.00058e-05	-0.724431	SC4_r4.1_P39_rep1_rplO
SC4_r4.1_P39_rep1_yfgM	3	3	0.00134259	0.000313339	-0.728078	SC4_r4.1_P39_rep1_yfgM
SC4_r4.1_P39_rep1_cysM	7	7	9.83822e-06	3.72794e-06	-0.729159	SC4_r4.1_P39_rep1_cysM
SC4_r4.1_P39_rep1_ushA	9	9	8.35035e-07	4.61172e-07	-0.739245	SC4_r4.1_P39_rep1_ushA
SC4_r4.1_P39_rep1_pth	6	6	0.0127956	0.00258781	-0.746302	SC4_r4.1_P39_rep1_pth
SC4_r4.1_P39_rep1_ribF	3	3	0.0133727	0.00269455	-0.761192	SC4_r4.1_P39_rep1_ribF
SC4_r4.1_P39_rep1_ucpA	3	3	2.93083e-06	1.32605e-06	-0.765213	SC4_r4.1_P39_rep1_ucpA
SC4_r4.1_P39_rep1_ghrB	8	8	2.00747e-05	6.99395e-06	-0.769066	SC4_r4.1_P39_rep1_ghrB
SC4_r4.1_P39_rep1_rlmN	2	2	0.000197621	5.43508e-05	-0.778994	SC4_r4.1_P39_rep1_rlmN
SC4_r4.1_P39_rep1_pepT	8	8	6.33596e-06	2.54957e-06	-0.780572	SC4_r4.1_P39_rep1_pepT
SC4_r4.1_P39_rep1_cysQ	8	8	2.41435e-06	1.12023e-06	-0.786883	SC4_r4.1_P39_rep1_cysQ
zz|Y-FGCZCont00026|;zz|Y-FGCZCont00179|	11	4	0.435989	0.0695607	-0.791053	zz_FGCZCont0025_P04264_K2C1_HUMAN blastpHomologue_0.0 [zz|Y-FGCZCont00026|,zz|Y-FGCZCont00179|]
SC4_r4.1_P39_rep1_purA	35	35	2.65421e-06	1.21908e-06	-0.791416	SC4_r4.1_P39_rep1_purA
SC4_r4.1_P39_rep1_guaB	26	26	1.11483e-05	4.1438e-06	-0.792004	SC4_r4.1_P39_rep1_guaB
SC4_r4.1_P39_rep1_nadE	15	15	4.37812e-08	4.22072e-08	-0.800988	SC4_r4.1_P39_rep1_nadE
SC4_r4.1_P39_rep1_greA	10	10	1.21193e-07	9.43964e-08	-0.802349	SC4_r4.1_P39_rep1_greA
SC4_r4.1_P39_rep1_sra	7	7	2.81088e-06	1.27813e-06	-0.816995	SC4_r4.1_P39_rep1_sra
SC4_r4.1_P39_rep1_fre	3	3	6.51897e-05	2.02107e-05	-0.819223	SC4_r4.1_P39_rep1_fre
SC4_r4.1_P39_rep1_rimL	3	3	0.00219365	0.000494615	-0.821572	SC4_r4.1_P39_rep1_rimL
SC4_r4.1_P39_rep1_ptsG	8	8	2.25173e-08	2.55443e-08	-0.834616	SC4_r4.1_P39_rep1_ptsG
SC4_r4.1_P39_rep1_ybeL	6	6	6.21071e-06	2.51401e-06	-0.840434	SC4_r4.1_P39_rep1_ybeL
SC4_r4.1_P39_rep1_glgX	3	3	0.0129905	0.00262335	-0.84289	SC4_r4.1_P39_rep1_glgX
SC4_r4.1_P39_rep1_nagB	2	2	0.0711931	0.0129575	-0.842957	SC4_r4.1_P39_rep1_nagB
SC4_r4.1_P39_rep1_cysP	19	19	8.44927e-07	4.64753e-07	-0.846366	SC4_r4.1_P39_rep1_cysP
SC4_r4.1_P39_rep1_katG	31	30	1.82854e-07	1.34105e-07	-0.851884	SC4_r4.1_P39_rep1_katG
SC4_r4.1_P39_rep1_crl	4	4	4.79425e-06	2.01851e-06	-0.853756	SC4_r4.1_P39_rep1_crl
SC4_r4.1_P39_rep1_leuB	19	19	1.33627e-07	1.02696e-07	-0.86359	SC4_r4.1_P39_rep1_leuB
SC4_r4.1_P39_rep1_ygeR	4	4	6.03121e-05	1.88743e-05	-0.870719	SC4_r4.1_P39_rep1_ygeR
SC4_r4.1_P39_rep1_eutB	4	4	0.000333824	8.79959e-05	-0.884645	SC4_r4.1_P39_rep1_eutB
SC4_r4.1_P39_rep1_ppiD	22	21	3.00863e-05	1.01337e-05	-0.886718	SC4_r4.1_P39_rep1_ppiD
SC4_r4.1_P39_rep1_fpr	2	2	2.49658e-07	1.75549e-07	-0.888983	SC4_r4.1_P39_rep1_fpr
SC4_r4.1_P39_rep1_cspA	2	2	0.00126494	0.00029674	-0.896774	SC4_r4.1_P39_rep1_cspA
SC4_r4.1_P39_rep1_ybbO	3	3	0.00998912	0.00205217	-0.897701	SC4_r4.1_P39_rep1_ybbO
SC4_r4.1_P39_rep1_lipA	10	10	8.47635e-06	3.28956e-06	-0.909036	SC4_r4.1_P39_rep1_lipA
SC4_r4.1_P39_rep1_ltaE	16	16	0.000953865	0.000228882	-0.91194	SC4_r4.1_P39_rep1_ltaE
SC4_r4.1_P39_rep1_otsA	4	4	8.08533e-07	4.50062e-07	-0.915985	SC4_r4.1_P39_rep1_otsA
SC4_r4.1_P39_rep1_bfr	8	8	1.38099e-06	6.9259e-07	-0.921569	SC4_r4.1_P39_rep1_bfr
SC4_r4.1_P39_rep1_ppa	11	11	6.7794e-07	3.92695e-07	-0.923811	SC4_r4.1_P39_rep1_ppa
SC4_r4.1_P39_rep1_ispA	2	2	0.0096723	0.00199309	-0.926886	SC4_r4.1_P39_rep1_ispA
SC4_r4.1_P39_rep1_yiaF	4	4	6.31398e-10	2.35975e-09	-0.930466	SC4_r4.1_P39_rep1_yiaF
SC4_r4.1_P39_rep1_sdhA	48	47	3.04838e-08	3.17434e-08	-0.931038	SC4_r4.1_P39_rep1_sdhA
SC4_r4.1_P39_rep1_lon	27	27	4.77777e-05	1.53896e-05	-0.936626	SC4_r4.1_P39_rep1_lon
SC4_r4.1_P39_rep1_galM	8	7	3.54113e-06	1.55323e-06	-0.937239	SC4_r4.1_P39_rep1_galM
SC4_r4.1_P39_rep1_ybiT	6	6	2.2876e-06	1.07053e-06	-0.941861	SC4_r4.1_P39_rep1_ybiT
SC4_r4.1_P39_rep1_cfa	2	2	2.07495e-05	7.20228e-06	-0.952133	SC4_r4.1_P39_rep1_cfa
SC4_r4.1_P39_rep1_ydjN	5	5	4.64048e-09	8.09046e-09	-0.955251	SC4_r4.1_P39_rep1_ydjN
SC4_r4.1_P39_rep1_yebV	2	2	2.01759e-05	7.01211e-06	-0.960807	SC4_r4.1_P39_rep1_yebV
SC4_r4.1_P39_rep1_yigI	3	3	0.000303059	8.07445e-05	-0.962681	SC4_r4.1_P39_rep1_yigI
SC4_r4.1_P39_rep1_yfbR	2	2	0.0887644	0.0159219	-0.96748	SC4_r4.1_P39_rep1_yfbR
SC4_r4.1_P39_rep1_yhaJ	4	3	1.13877e-05	4.22702e-06	-0.971069	SC4_r4.1_P39_rep1_yhaJ
SC4_r4.1_P39_rep1_cysA	6	6	2.6327e-07	1.84171e-07	-0.971395	SC4_r4.1_P39_rep1_cysA
SC4_r4.1_P39_rep1_mtn	2	2	0.00040392	0.000104554	-0.972569	SC4_r4.1_P39_rep1_mtn
SC4_r4.1_P39_rep1_livF	3	3	0.0759602	0.0137883	-0.972591	SC4_r4.1_P39_rep1_livF
SC4_r4.1_P39_rep1_ycgM	3	3	6.53547e-05	2.02388e-05	-0.985611	SC4_r4.1_P39_rep1_ycgM
SC4_r4.1_P39_rep1_cpdB	8	8	0.020674	0.00405783	-0.998478	SC4_r4.1_P39_rep1_cpdB
SC4_r4.1_P39_rep1_livG	3	3	1.74698e-07	1.28817e-07	-0.999761	SC4_r4.1_P39_rep1_livG
SC4_r4.1_P39_rep1_envZ	2	2	0.000427295	0.000109875	-1.00478	SC4_r4.1_P39_rep1_envZ
SC4_r4.1_P39_rep1_dcp	8	8	5.78995e-06	2.36828e-06	-1.01488	SC4_r4.1_P39_rep1_dcp
SC4_r4.1_P39_rep1_ldtD	4	4	0.00217617	0.000491079	-1.0174	SC4_r4.1_P39_rep1_ldtD
SC4_r4.1_P39_rep1_lacI	40	40	1.51564e-07	1.1333e-07	-1.02185	SC4_r4.1_P39_rep1_lacI
SC4_r4.1_P39_rep1_yibF	5	5	4.15277e-07	2.65944e-07	-1.02886	SC4_r4.1_P39_rep1_yibF
SC4_r4.1_P39_rep1_rstB	2	2	0.00826698	0.00172434	-1.03017	SC4_r4.1_P39_rep1_rstB
SC4_r4.1_P39_rep1_ydbC	5	5	4.08593e-05	1.33871e-05	-1.03787	SC4_r4.1_P39_rep1_ydbC
SC4_r4.1_P39_rep1_fadA	10	10	3.23106e-06	1.43915e-06	-1.046	SC4_r4.1_P39_rep1_fadA
SC4_r4.1_P39_rep1_fadB	20	20	2.42973e-07	1.72628e-07	-1.04969	SC4_r4.1_P39_rep1_fadB
SC4_r4.1_P39_rep1_sodC	4	4	5.23441e-05	1.6681e-05	-1.05278	SC4_r4.1_P39_rep1_sodC
SC4_r4.1_P39_rep1_ydgA	17	17	4.24617e-10	1.74383e-09	-1.05854	SC4_r4.1_P39_rep1_ydgA
SC4_r4.1_P39_rep1_bioF	2	2	2.24129e-07	1.60916e-07	-1.05977	SC4_r4.1_P39_rep1_bioF
SC4_r4.1_P39_rep1_deoA	5	5	5.29564e-06	2.18907e-06	-1.06435	SC4_r4.1_P39_rep1_deoA
SC4_r4.1_P39_rep1_glnQ	6	6	5.47332e-07	3.29638e-07	-1.06491	SC4_r4.1_P39_rep1_glnQ
SC4_r4.1_P39_rep1_pliG	2	2	0.00135672	0.000316194	-1.07077	SC4_r4.1_P39_rep1_pliG
SC4_r4.1_P39_rep1_yihD	2	2	0.100708	0.0179228	-1.07337	SC4_r4.1_P39_rep1_yihD
SC4_r4.1_P39_rep1_eutL	2	2	1.08206e-07	8.66113e-08	-1.07421	SC4_r4.1_P39_rep1_eutL
SC4_r4.1_P39_rep1_malK	2	2	5.838e-06	2.37725e-06	-1.07547	SC4_r4.1_P39_rep1_malK
SC4_r4.1_P39_rep1_trmI	4	3	0.00801638	0.00167592	-1.07773	SC4_r4.1_P39_rep1_trmI
SC4_r4.1_P39_rep1_bioD	5	5	1.37661e-05	5.02777e-06	-1.07863	SC4_r4.1_P39_rep1_bioD
SC4_r4.1_P39_rep1_udp	13	13	3.61923e-07	2.35661e-07	-1.07958	SC4_r4.1_P39_rep1_udp
SC4_r4.1_P39_rep1_luxS	17	17	7.30215e-09	1.11031e-08	-1.0816	SC4_r4.1_P39_rep1_luxS
SC4_r4.1_P39_rep1_malE	9	9	3.35596e-06	1.48635e-06	-1.09354	SC4_r4.1_P39_rep1_malE
SC4_r4.1_P39_rep1_gstB	7	7	0.000932693	0.00022479	-1.094	SC4_r4.1_P39_rep1_gstB
SC4_r4.1_P39_rep1_wrbA	16	16	4.90969e-08	4.58729e-08	-1.09637	SC4_r4.1_P39_rep1_wrbA
SC4_r4.1_P39_rep1_ompA	50	50	1.10925e-06	5.84232e-07	-1.10861	SC4_r4.1_P39_rep1_ompA
SC4_r4.1_P39_rep1_xthA	6	6	2.81671e-08	3.01361e-08	-1.10926	SC4_r4.1_P39_rep1_xthA
SC4_r4.1_P39_rep1_aspA	14	14	5.23603e-07	3.18156e-07	-1.13598	SC4_r4.1_P39_rep1_aspA
SC4_r4.1_P39_rep1_chrR	7	7	4.52733e-07	2.82648e-07	-1.14733	SC4_r4.1_P39_rep1_chrR
SC4_r4.1_P39_rep1_cydA	10	10	3.11516e-09	6.4386e-09	-1.15039	SC4_r4.1_P39_rep1_cydA
SC4_r4.1_P39_rep1_emrA	3	3	0.00112807	0.000266926	-1.15163	SC4_r4.1_P39_rep1_emrA
SC4_r4.1_P39_rep1_bioB	4	4	3.86035e-06	1.67447e-06	-1.1532	SC4_r4.1_P39_rep1_bioB
SC4_r4.1_P39_rep1_rplD	16	16	6.14028e-09	9.85427e-09	-1.15626	SC4_r4.1_P39_rep1_rplD
SC4_r4.1_P39_rep1_qorA	6	6	6.60305e-05	2.04018e-05	-1.16156	SC4_r4.1_P39_rep1_qorA
SC4_r4.1_P39_rep1_ydhF	4	4	0.000836676	0.000203992	-1.17177	SC4_r4.1_P39_rep1_ydhF
SC4_r4.1_P39_rep1_yeiG	4	4	0.00251095	0.000561057	-1.17442	SC4_r4.1_P39_rep1_yeiG
SC4_r4.1_P39_rep1_adhE	44	43	3.72018e-08	3.70423e-08	-1.17952	SC4_r4.1_P39_rep1_adhE
SC4_r4.1_P39_rep1_ilvN	5	5	7.25533e-06	2.85633e-06	-1.18303	SC4_r4.1_P39_rep1_ilvN
SC4_r4.1_P39_rep1_ybhG	4	4	3.43473e-06	1.51142e-06	-1.18995	SC4_r4.1_P39_rep1_ybhG
SC4_r4.1_P39_rep1_deoD	17	17	1.5624e-09	4.03002e-09	-1.19729	SC4_r4.1_P39_rep1_deoD
SC4_r4.1_P39_rep1_talA	16	14	1.80359e-07	1.32632e-07	-1.19757	SC4_r4.1_P39_rep1_talA
SC4_r4.1_P39_rep1_glpB	2	2	0.011774	0.00239007	-1.21464	SC4_r4.1_P39_rep1_glpB
SC4_r4.1_P39_rep1_ugpQ	6	6	1.54572e-07	1.15222e-07	-1.23158	SC4_r4.1_P39_rep1_ugpQ
SC4_r4.1_P39_rep1_sseA	6	6	1.06483e-10	6.57245e-10	-1.2331	SC4_r4.1_P39_rep1_sseA
SC4_r4.1_P39_rep1_trpE	8	7	7.05917e-05	2.15669e-05	-1.23934	SC4_r4.1_P39_rep1_trpE
SC4_r4.1_P39_rep1_yhjK	3	3	0.0015696	0.00036229	-1.24689	SC4_r4.1_P39_rep1_yhjK
SC4_r4.1_P39_rep1_mak	2	2	1.38714e-07	1.05712e-07	-1.26484	SC4_r4.1_P39_rep1_mak
SC4_r4.1_P39_rep1_pspB	4	4	0.00315547	0.000695195	-1.27884	SC4_r4.1_P39_rep1_pspB
SC4_r4.1_P39_rep1_yahO	8	8	2.11944e-07	1.54196e-07	-1.28247	SC4_r4.1_P39_rep1_yahO
SC4_r4.1_P39_rep1_sodB	6	6	3.48946e-09	6.89865e-09	-1.28545	SC4_r4.1_P39_rep1_sodB
SC4_r4.1_P39_rep1_ldhA	11	11	4.14581e-07	2.65944e-07	-1.28696	SC4_r4.1_P39_rep1_ldhA
SC4_r4.1_P39_rep1_gloB	2	2	0.00504254	0.00108155	-1.29272	SC4_r4.1_P39_rep1_gloB
SC4_r4.1_P39_rep1_menB	5	5	1.90754e-06	9.16241e-07	-1.29747	SC4_r4.1_P39_rep1_menB
SC4_r4.1_P39_rep1_ompX	10	10	2.42801e-06	1.12275e-06	-1.30389	SC4_r4.1_P39_rep1_ompX
SC4_r4.1_P39_rep1_ybhB	5	5	6.50497e-07	3.79214e-07	-1.30984	SC4_r4.1_P39_rep1_ybhB
SC4_r4.1_P39_rep1_yhbO	4	4	7.47017e-07	4.23712e-07	-1.31202	SC4_r4.1_P39_rep1_yhbO
SC4_r4.1_P39_rep1_sdhB	25	25	3.1178e-10	1.39445e-09	-1.35325	SC4_r4.1_P39_rep1_sdhB
SC4_r4.1_P39_rep1_fbaB	23	23	3.22678e-08	3.31207e-08	-1.36782	SC4_r4.1_P39_rep1_fbaB
SC4_r4.1_P39_rep1_glyA	34	33	6.87485e-07	3.95704e-07	-1.37357	SC4_r4.1_P39_rep1_glyA
SC4_r4.1_P39_rep1_lptD	14	14	5.74286e-08	5.18517e-08	-1.38238	SC4_r4.1_P39_rep1_lptD
SC4_r4.1_P39_rep1_ybeX	6	6	1.64736e-05	5.87505e-06	-1.38785	SC4_r4.1_P39_rep1_ybeX
SC4_r4.1_P39_rep1_mdh	34	34	3.80419e-08	3.77411e-08	-1.40137	SC4_r4.1_P39_rep1_mdh
SC4_r4.1_P39_rep1_ompT	25	25	6.95146e-08	6.03992e-08	-1.41135	SC4_r4.1_P39_rep1_ompT
SC4_r4.1_P39_rep1_eutC	2	2	6.50578e-06	2.61021e-06	-1.43096	SC4_r4.1_P39_rep1_eutC
SC4_r4.1_P39_rep1_ydeN	3	3	1.59649e-05	5.73108e-06	-1.45538	SC4_r4.1_P39_rep1_ydeN
SC4_r4.1_P39_rep1_tdh	4	4	6.82392e-07	3.93602e-07	-1.45945	SC4_r4.1_P39_rep1_tdh
SC4_r4.1_P39_rep1_eco	2	2	9.96572e-09	1.39431e-08	-1.46116	SC4_r4.1_P39_rep1_eco
SC4_r4.1_P39_rep1_lnt	2	2	0.0108572	0.0022155	-1.46151	SC4_r4.1_P39_rep1_lnt
SC4_r4.1_P39_rep1_wcaN	12	12	0.000210704	5.77162e-05	-1.4625	SC4_r4.1_P39_rep1_wcaN
SC4_r4.1_P39_rep1_poxB	15	15	2.10419e-08	2.42226e-08	-1.48538	SC4_r4.1_P39_rep1_poxB
SC4_r4.1_P39_rep1_ackA	19	19	3.0343e-07	2.05418e-07	-1.50469	SC4_r4.1_P39_rep1_ackA
SC4_r4.1_P39_rep1_psiF	6	6	3.56044e-06	1.5592e-06	-1.50599	SC4_r4.1_P39_rep1_psiF
SC4_r4.1_P39_rep1_tam	4	4	0.000118201	3.44166e-05	-1.53093	SC4_r4.1_P39_rep1_tam
SC4_r4.1_P39_rep1_sdhD	3	3	7.3987e-05	2.24284e-05	-1.55321	SC4_r4.1_P39_rep1_sdhD
SC4_r4.1_P39_rep1_pyrI	14	14	7.41032e-07	4.21193e-07	-1.56516	SC4_r4.1_P39_rep1_pyrI
SC4_r4.1_P39_rep1_yhbW	2	2	4.27467e-09	7.79142e-09	-1.58072	SC4_r4.1_P39_rep1_yhbW
SC4_r4.1_P39_rep1_hchA	10	10	1.24237e-09	3.43926e-09	-1.5852	SC4_r4.1_P39_rep1_hchA
SC4_r4.1_P39_rep1_pyrB	16	16	1.18125e-06	6.09217e-07	-1.59479	SC4_r4.1_P39_rep1_pyrB
SC4_r4.1_P39_rep1_ilvB	12	12	3.99818e-07	2.57265e-07	-1.59569	SC4_r4.1_P39_rep1_ilvB
SC4_r4.1_P39_rep1_gltA	34	34	7.44224e-10	2.60371e-09	-1.59837	SC4_r4.1_P39_rep1_gltA
SC4_r4.1_P39_rep1_yfcZ	2	2	1.49279e-07	1.12196e-07	-1.62615	SC4_r4.1_P39_rep1_yfcZ
SC4_r4.1_P39_rep1_cydB	4	4	2.2633e-08	2.55443e-08	-1.62808	SC4_r4.1_P39_rep1_cydB
SC4_r4.1_P39_rep1_ycaC	4	4	1.66772e-07	1.23305e-07	-1.64385	SC4_r4.1_P39_rep1_ycaC
SC4_r4.1_P39_rep1_yqjG	5	5	8.21504e-07	4.54619e-07	-1.64748	SC4_r4.1_P39_rep1_yqjG
SC4_r4.1_P39_rep1_yjfP	2	2	0.000353335	9.26022e-05	-1.65216	SC4_r4.1_P39_rep1_yjfP
SC4_r4.1_P39_rep1_yniA	4	4	1.05543e-06	5.60211e-07	-1.65627	SC4_r4.1_P39_rep1_yniA
SC4_r4.1_P39_rep1_yibT	2	2	2.9786e-08	3.12553e-08	-1.65747	SC4_r4.1_P39_rep1_yibT
SC4_r4.1_P39_rep1_psuG	6	6	2.82408e-05	9.54748e-06	-1.65993	SC4_r4.1_P39_rep1_psuG
SC4_r4.1_P39_rep1_qmcA	3	3	5.34331e-08	4.87428e-08	-1.6609	SC4_r4.1_P39_rep1_qmcA
SC4_r4.1_P39_rep1_betB	6	6	1.27968e-06	6.50495e-07	-1.66126	SC4_r4.1_P39_rep1_betB
SC4_r4.1_P39_rep1_ychN	3	3	1.34785e-08	1.69459e-08	-1.66747	SC4_r4.1_P39_rep1_ychN
SC4_r4.1_P39_rep1_yfbU	10	10	3.6267e-11	3.41192e-10	-1.70098	SC4_r4.1_P39_rep1_yfbU
SC4_r4.1_P39_rep1_qorB	2	2	1.23198e-08	1.57801e-08	-1.70215	SC4_r4.1_P39_rep1_qorB
SC4_r4.1_P39_rep1_fabA	8	8	3.55791e-08	3.58188e-08	-1.70318	SC4_r4.1_P39_rep1_fabA
SC4_r4.1_P39_rep1_manX	10	10	1.15431e-07	9.07562e-08	-1.70475	SC4_r4.1_P39_rep1_manX
SC4_r4.1_P39_rep1_fadE	11	11	1.13242e-06	5.91104e-07	-1.70696	SC4_r4.1_P39_rep1_fadE
zz|Y-FGCZCont00100|	8	8	0.289069	0.0471401	-1.7154	zz_FGCZCont0099_P35527_K1C9_HUMAN blastpHomologue_0.0
SC4_r4.1_P39_rep1_yqjD	4	4	3.29769e-06	1.4653e-06	-1.71835	SC4_r4.1_P39_rep1_yqjD
SC4_r4.1_P39_rep1_acnA	23	22	4.05653e-09	7.68558e-09	-1.73221	SC4_r4.1_P39_rep1_acnA
SC4_r4.1_P39_rep1_pka	5	5	0.000188129	5.20551e-05	-1.7477	SC4_r4.1_P39_rep1_pka
SC4_r4.1_P39_rep1_thrC	25	25	2.68094e-08	2.91406e-08	-1.7542	SC4_r4.1_P39_rep1_thrC
SC4_r4.1_P39_rep1_pspC	2	2	1.09039e-08	1.45827e-08	-1.79433	SC4_r4.1_P39_rep1_pspC
SC4_r4.1_P39_rep1_ridA	11	11	1.0072e-09	2.98684e-09	-1.79447	SC4_r4.1_P39_rep1_ridA
SC4_r4.1_P39_rep1_fur	8	8	3.04057e-12	6.91287e-11	-1.79652	SC4_r4.1_P39_rep1_fur
SC4_r4.1_P39_rep1_pheA	22	22	4.14607e-09	7.71689e-09	-1.8006	SC4_r4.1_P39_rep1_pheA
SC4_r4.1_P39_rep1_pflB	55	55	1.05318e-09	3.03183e-09	-1.80208	SC4_r4.1_P39_rep1_pflB
SC4_r4.1_P39_rep1_gabT	14	14	2.02834e-08	2.34484e-08	-1.82706	SC4_r4.1_P39_rep1_gabT
SC4_r4.1_P39_rep1_gabD	15	15	7.44393e-10	2.60371e-09	-1.83641	SC4_r4.1_P39_rep1_gabD
SC4_r4.1_P39_rep1_dadX	9	9	1.81694e-08	2.16466e-08	-1.837	SC4_r4.1_P39_rep1_dadX
SC4_r4.1_P39_rep1_yicH	5	5	1.02324e-07	8.28386e-08	-1.83996	SC4_r4.1_P39_rep1_yicH
SC4_r4.1_P39_rep1_deaD	5	5	0.000346696	9.11249e-05	-1.84404	SC4_r4.1_P39_rep1_deaD
SC4_r4.1_P39_rep1_ygdH	5	5	4.63634e-08	4.39005e-08	-1.8498	SC4_r4.1_P39_rep1_ygdH
SC4_r4.1_P39_rep1_gpr	16	16	6.76271e-09	1.0424e-08	-1.88122	SC4_r4.1_P39_rep1_gpr
SC4_r4.1_P39_rep1_osmY	16	16	3.29493e-09	6.70852e-09	-1.94206	SC4_r4.1_P39_rep1_osmY
SC4_r4.1_P39_rep1_ygaU	16	16	5.05859e-11	4.31285e-10	-1.95291	SC4_r4.1_P39_rep1_ygaU
SC4_r4.1_P39_rep1_yahK	14	14	1.12827e-10	6.61261e-10	-1.98391	SC4_r4.1_P39_rep1_yahK
SC4_r4.1_P39_rep1_curA	6	6	1.54162e-08	1.92051e-08	-1.98485	SC4_r4.1_P39_rep1_curA
SC4_r4.1_P39_rep1_pgi	12	12	1.20073e-08	1.54524e-08	-2.00677	SC4_r4.1_P39_rep1_pgi
SC4_r4.1_P39_rep1_otsB	2	2	0.000279265	7.46235e-05	-2.00879	SC4_r4.1_P39_rep1_otsB
SC4_r4.1_P39_rep1_yebF	5	5	1.15743e-06	5.98061e-07	-2.00894	SC4_r4.1_P39_rep1_yebF
SC4_r4.1_P39_rep1_modE	2	2	3.4706e-09	6.89865e-09	-2.01627	SC4_r4.1_P39_rep1_modE
SC4_r4.1_P39_rep1_pspA	20	20	4.74562e-07	2.91605e-07	-2.01678	SC4_r4.1_P39_rep1_pspA
SC4_r4.1_P39_rep1_frdA	11	10	6.03328e-08	5.30978e-08	-2.02152	SC4_r4.1_P39_rep1_frdA
SC4_r4.1_P39_rep1_rmf	5	5	5.92234e-08	5.28028e-08	-2.02306	SC4_r4.1_P39_rep1_rmf
SC4_r4.1_P39_rep1_yjiA	4	4	8.92579e-11	6.08539e-10	-2.03959	SC4_r4.1_P39_rep1_yjiA
SC4_r4.1_P39_rep1_ddlA	7	7	5.14321e-06	2.14229e-06	-2.05429	SC4_r4.1_P39_rep1_ddlA
SC4_r4.1_P39_rep1_gshA	4	4	1.15405e-06	5.97445e-07	-2.08994	SC4_r4.1_P39_rep1_gshA
SC4_r4.1_P39_rep1_yccJ	3	3	1.77854e-08	2.13252e-08	-2.09403	SC4_r4.1_P39_rep1_yccJ
SC4_r4.1_P39_rep1_manZ	3	3	1.53133e-09	4.01716e-09	-2.09553	SC4_r4.1_P39_rep1_manZ
SC4_r4.1_P39_rep1_yccX	4	4	0.00462218	0.000994517	-2.0989	SC4_r4.1_P39_rep1_yccX
SC4_r4.1_P39_rep1_aceA	33	33	1.16773e-10	6.6372e-10	-2.13217	SC4_r4.1_P39_rep1_aceA
SC4_r4.1_P39_rep1_yjbJ	5	5	4.81211e-06	2.02291e-06	-2.13636	SC4_r4.1_P39_rep1_yjbJ
SC4_r4.1_P39_rep1_thrA	48	47	7.67276e-09	1.13153e-08	-2.15943	SC4_r4.1_P39_rep1_thrA
SC4_r4.1_P39_rep1_osmE	7	7	2.81599e-09	5.90979e-09	-2.16299	SC4_r4.1_P39_rep1_osmE
SC4_r4.1_P39_rep1_mscS	7	7	3.5971e-08	3.60802e-08	-2.16786	SC4_r4.1_P39_rep1_mscS
SC4_r4.1_P39_rep1_yceI	5	5	1.29208e-07	9.98622e-08	-2.18216	SC4_r4.1_P39_rep1_yceI
SC4_r4.1_P39_rep1_proX	4	4	1.25505e-05	4.62715e-06	-2.18839	SC4_r4.1_P39_rep1_proX
SC4_r4.1_P39_rep1_rlmD	2	2	2.95678e-07	2.01672e-07	-2.21245	SC4_r4.1_P39_rep1_rlmD
SC4_r4.1_P39_rep1_melA	2	2	0.000217926	5.93963e-05	-2.21901	SC4_r4.1_P39_rep1_melA
SC4_r4.1_P39_rep1_yciW	4	4	0.000984691	0.000235244	-2.22477	SC4_r4.1_P39_rep1_yciW
SC4_r4.1_P39_rep1_nlpI	2	2	8.65327e-08	7.21967e-08	-2.2302	SC4_r4.1_P39_rep1_nlpI
SC4_r4.1_P39_rep1_yieP	2	2	4.21227e-06	1.8041e-06	-2.24774	SC4_r4.1_P39_rep1_yieP
SC4_r4.1_P39_rep1_thrB	15	14	4.15791e-09	7.71689e-09	-2.30716	SC4_r4.1_P39_rep1_thrB
SC4_r4.1_P39_rep1_ndh	9	9	7.56842e-09	1.12834e-08	-2.31222	SC4_r4.1_P39_rep1_ndh
SC4_r4.1_P39_rep1_dacC	11	11	4.1974e-09	7.73756e-09	-2.31952	SC4_r4.1_P39_rep1_dacC
SC4_r4.1_P39_rep1_frsA	9	9	1.62651e-08	1.98993e-08	-2.35851	SC4_r4.1_P39_rep1_frsA
SC4_r4.1_P39_rep1_aceF	46	45	1.83489e-11	2.17654e-10	-2.35976	SC4_r4.1_P39_rep1_aceF
SC4_r4.1_P39_rep1_yqcA	3	3	2.54952e-09	5.60947e-09	-2.40239	SC4_r4.1_P39_rep1_yqcA
SC4_r4.1_P39_rep1_fucO	5	5	9.91702e-09	1.39431e-08	-2.43996	SC4_r4.1_P39_rep1_fucO
SC4_r4.1_P39_rep1_ldtE	7	7	1.21444e-07	9.43964e-08	-2.48384	SC4_r4.1_P39_rep1_ldtE
SC4_r4.1_P39_rep1_treA	7	7	4.84197e-06	2.03233e-06	-2.4861	SC4_r4.1_P39_rep1_treA
SC4_r4.1_P39_rep1_malP	3	3	0.00103539	0.000246277	-2.4901	SC4_r4.1_P39_rep1_malP
SC4_r4.1_P39_rep1_zntA	3	3	0.000217617	5.93715e-05	-2.50762	SC4_r4.1_P39_rep1_zntA
SC4_r4.1_P39_rep1_yciE	3	3	6.60941e-07	3.84481e-07	-2.51087	SC4_r4.1_P39_rep1_yciE
SC4_r4.1_P39_rep1_pgl	9	9	4.7162e-09	8.14367e-09	-2.52178	SC4_r4.1_P39_rep1_pgl
SC4_r4.1_P39_rep1_ybdG	2	2	1.91851e-10	9.87471e-10	-2.58139	SC4_r4.1_P39_rep1_ybdG
SC4_r4.1_P39_rep1_yidA	4	4	9.326e-06	3.56355e-06	-2.60003	SC4_r4.1_P39_rep1_yidA
SC4_r4.1_P39_rep1_yacG	2	2	0.00027003	7.22975e-05	-2.61405	SC4_r4.1_P39_rep1_yacG
SC4_r4.1_P39_rep1_patD	5	5	2.85641e-08	3.0323e-08	-2.62342	SC4_r4.1_P39_rep1_patD
SC4_r4.1_P39_rep1_yghA	4	4	5.23985e-05	1.6681e-05	-2.66496	SC4_r4.1_P39_rep1_yghA
SC4_r4.1_P39_rep1_aceE	73	73	5.51004e-11	4.55539e-10	-2.68799	SC4_r4.1_P39_rep1_aceE
SC4_r4.1_P39_rep1_cdd	6	6	4.15119e-10	1.74383e-09	-2.71962	SC4_r4.1_P39_rep1_cdd
SC4_r4.1_P39_rep1_gnsA	4	4	3.10954e-05	1.0435e-05	-2.74088	SC4_r4.1_P39_rep1_gnsA
SC4_r4.1_P39_rep1_gcd	3	3	6.29364e-06	2.5438e-06	-2.78427	SC4_r4.1_P39_rep1_gcd
SC4_r4.1_P39_rep1_gatB	5	5	8.56565e-10	2.78206e-09	-2.78444	SC4_r4.1_P39_rep1_gatB
SC4_r4.1_P39_rep1_gatA	5	5	4.51801e-09	8.05639e-09	-2.8	SC4_r4.1_P39_rep1_gatA
SC4_r4.1_P39_rep1_yagU	2	2	3.9663e-06	1.71219e-06	-2.80229	SC4_r4.1_P39_rep1_yagU
SC4_r4.1_P39_rep1_pfkA	12	11	9.92632e-11	6.44798e-10	-2.91202	SC4_r4.1_P39_rep1_pfkA
SC4_r4.1_P39_rep1_gatD	19	19	3.00202e-08	3.13803e-08	-2.93349	SC4_r4.1_P39_rep1_gatD
SC4_r4.1_P39_rep1_glpK	40	40	8.31868e-08	7.00478e-08	-2.94127	SC4_r4.1_P39_rep1_glpK
SC4_r4.1_P39_rep1_grxB	11	11	3.06758e-10	1.39445e-09	-2.94919	SC4_r4.1_P39_rep1_grxB
SC4_r4.1_P39_rep1_elaB	4	4	8.54517e-08	7.15135e-08	-2.96231	SC4_r4.1_P39_rep1_elaB
SC4_r4.1_P39_rep1_hdhA	3	3	2.80878e-09	5.90979e-09	-2.98656	SC4_r4.1_P39_rep1_hdhA
SC4_r4.1_P39_rep1_gatY	22	21	1.13916e-10	6.61261e-10	-3.00285	SC4_r4.1_P39_rep1_gatY
SC4_r4.1_P39_rep1_frdB	4	4	1.1179e-06	5.86525e-07	-3.00431	SC4_r4.1_P39_rep1_frdB
SC4_r4.1_P39_rep1_glcB	13	12	2.25701e-09	5.18828e-09	-3.03581	SC4_r4.1_P39_rep1_glcB
SC4_r4.1_P39_rep1_fic	2	2	2.77653e-09	5.90979e-09	-3.05461	SC4_r4.1_P39_rep1_fic
SC4_r4.1_P39_rep1_rnk	2	2	7.08113e-05	2.16098e-05	-3.07977	SC4_r4.1_P39_rep1_rnk
SC4_r4.1_P39_rep1_dadA	8	8	1.38833e-09	3.78773e-09	-3.08338	SC4_r4.1_P39_rep1_dadA
SC4_r4.1_P39_rep1_pepE	3	3	5.34502e-08	4.87428e-08	-3.14365	SC4_r4.1_P39_rep1_pepE
SC4_r4.1_P39_rep1_alsB	4	4	7.79093e-10	2.62415e-09	-3.19333	SC4_r4.1_P39_rep1_alsB
SC4_r4.1_P39_rep1_ygeA	2	2	1.03769e-08	1.41542e-08	-3.19577	SC4_r4.1_P39_rep1_ygeA
SC4_r4.1_P39_rep1_dps	18	18	1.60163e-08	1.97722e-08	-3.2512	SC4_r4.1_P39_rep1_dps
SC4_r4.1_P39_rep1_deoB	15	15	1.76256e-08	2.13252e-08	-3.29632	SC4_r4.1_P39_rep1_deoB
SC4_r4.1_P39_rep1_mqo	3	3	1.03274e-06	5.49235e-07	-3.34152	SC4_r4.1_P39_rep1_mqo
SC4_r4.1_P39_rep1_ydeI	2	2	0.000237707	6.42741e-05	-3.37109	SC4_r4.1_P39_rep1_ydeI
SC4_r4.1_P39_rep1_osmC	15	15	1.32061e-12	4.00329e-11	-3.4089	SC4_r4.1_P39_rep1_osmC
SC4_r4.1_P39_rep1_ompC	24	24	2.70836e-08	2.92158e-08	-3.43175	SC4_r4.1_P39_rep1_ompC
SC4_r4.1_P39_rep1_mltA	2	2	2.53601e-06	1.16873e-06	-3.44877	SC4_r4.1_P39_rep1_mltA
SC4_r4.1_P39_rep1_agp	12	12	1.63203e-14	2.22629e-12	-3.58951	SC4_r4.1_P39_rep1_agp
SC4_r4.1_P39_rep1_ydfG	3	3	3.43195e-11	3.41192e-10	-3.63302	SC4_r4.1_P39_rep1_ydfG
SC4_r4.1_P39_rep1_gatZ	23	23	1.51619e-07	1.1333e-07	-3.65609	SC4_r4.1_P39_rep1_gatZ
SC4_r4.1_P39_rep1_sdaC	2	2	7.6236e-07	4.29734e-07	-3.68204	SC4_r4.1_P39_rep1_sdaC
SC4_r4.1_P39_rep1_ybgS	2	2	4.75435e-09	8.15791e-09	-3.68527	SC4_r4.1_P39_rep1_ybgS
SC4_r4.1_P39_rep1_yajO	7	7	6.09856e-09	9.84522e-09	-3.7358	SC4_r4.1_P39_rep1_yajO
SC4_r4.1_P39_rep1_dppF	3	3	1.36929e-07	1.04644e-07	-3.74767	SC4_r4.1_P39_rep1_dppF
SC4_r4.1_P39_rep1_ibpB	5	5	6.9026e-11	5.08974e-10	-3.80613	SC4_r4.1_P39_rep1_ibpB
SC4_r4.1_P39_rep1_tktB	16	13	1.36402e-11	1.95863e-10	-3.87551	SC4_r4.1_P39_rep1_tktB
SC4_r4.1_P39_rep1_ggt	2	2	4.65031e-08	4.39005e-08	-3.87921	SC4_r4.1_P39_rep1_ggt
SC4_r4.1_P39_rep1_cyoB	3	3	8.73601e-10	2.80401e-09	-3.96972	SC4_r4.1_P39_rep1_cyoB
SC4_r4.1_P39_rep1_gadB	4	2	5.1858e-09	8.78769e-09	-3.99979	SC4_r4.1_P39_rep1_gadB
SC4_r4.1_P39_rep1_gatC	7	7	3.55287e-11	3.41192e-10	-4.04165	SC4_r4.1_P39_rep1_gatC
SC4_r4.1_P39_rep1_ugpB	28	28	7.43632e-10	2.60371e-09	-4.0471	SC4_r4.1_P39_rep1_ugpB
SC4_r4.1_P39_rep1_patA	3	3	1.11385e-08	1.461e-08	-4.08505	SC4_r4.1_P39_rep1_patA
SC4_r4.1_P39_rep1_glnP	3	3	2.60406e-09	5.68364e-09	-4.10299	SC4_r4.1_P39_rep1_glnP
SC4_r4.1_P39_rep1_opgH	5	5	5.3712e-08	4.87428e-08	-4.14405	SC4_r4.1_P39_rep1_opgH
SC4_r4.1_P39_rep1_dppC	2	2	1.63164e-09	4.16031e-09	-4.15206	SC4_r4.1_P39_rep1_dppC
SC4_r4.1_P39_rep1_glpD	24	24	9.09589e-09	1.29926e-08	-4.17623	SC4_r4.1_P39_rep1_glpD
SC4_r4.1_P39_rep1_ygaM	5	5	9.17645e-10	2.84497e-09	-4.19976	SC4_r4.1_P39_rep1_ygaM
SC4_r4.1_P39_rep1_fimC	4	4	7.19727e-05	2.18907e-05	-4.24219	SC4_r4.1_P39_rep1_fimC
SC4_r4.1_P39_rep1_cydD	2	2	7.41909e-05	2.24348e-05	-4.25889	SC4_r4.1_P39_rep1_cydD
SC4_r4.1_P39_rep1_aroH	2	2	4.28247e-10	1.74383e-09	-4.26394	SC4_r4.1_P39_rep1_aroH
SC4_r4.1_P39_rep1_nnr	3	3	9.58811e-05	2.82493e-05	-4.27474	SC4_r4.1_P39_rep1_nnr
SC4_r4.1_P39_rep1_kgtP	5	5	1.36285e-10	7.58819e-10	-4.28792	SC4_r4.1_P39_rep1_kgtP
SC4_r4.1_P39_rep1_gadC	2	2	1.95011e-05	6.81231e-06	-4.42254	SC4_r4.1_P39_rep1_gadC
SC4_r4.1_P39_rep1_rimO	3	3	6.16079e-07	3.63814e-07	-4.46327	SC4_r4.1_P39_rep1_rimO
SC4_r4.1_P39_rep1_hisJ	15	15	1.35995e-06	6.83295e-07	-4.46916	SC4_r4.1_P39_rep1_hisJ
SC4_r4.1_P39_rep1_dppD	9	9	1.74261e-12	4.69849e-11	-4.47563	SC4_r4.1_P39_rep1_dppD
SC4_r4.1_P39_rep1_adhP	2	2	5.82921e-06	2.37722e-06	-4.48195	SC4_r4.1_P39_rep1_adhP
SC4_r4.1_P39_rep1_yciF	2	2	1.13756e-07	8.9698e-08	-4.50365	SC4_r4.1_P39_rep1_yciF
SC4_r4.1_P39_rep1_ymgD	2	2	7.45312e-11	5.21385e-10	-4.51609	SC4_r4.1_P39_rep1_ymgD
SC4_r4.1_P39_rep1_glpQ	7	7	1.10561e-08	1.45879e-08	-4.5713	SC4_r4.1_P39_rep1_glpQ
SC4_r4.1_P39_rep1_cspE	6	6	9.9168e-08	8.07629e-08	-4.59179	SC4_r4.1_P39_rep1_cspE
SC4_r4.1_P39_rep1_livK	12	11	8.58702e-12	1.37809e-10	-4.67712	SC4_r4.1_P39_rep1_livK
SC4_r4.1_P39_rep1_ugpC	3	3	2.20544e-06	1.03385e-06	-4.75924	SC4_r4.1_P39_rep1_ugpC
SC4_r4.1_P39_rep1_slp	2	2	7.17426e-12	1.22333e-10	-4.93652	SC4_r4.1_P39_rep1_slp
SC4_r4.1_P39_rep1_ydcH	3	3	1.89437e-12	4.69849e-11	-4.99113	SC4_r4.1_P39_rep1_ydcH
SC4_r4.1_P39_rep1_fhuC	2	2	1.48725e-06	7.4179e-07	-4.99875	SC4_r4.1_P39_rep1_fhuC
SC4_r4.1_P39_rep1_fliY	20	19	3.64526e-09	7.00366e-09	-5.59487	SC4_r4.1_P39_rep1_fliY
SC4_r4.1_P39_rep1_phoA	19	19	6.01553e-08	5.30978e-08	-5.65153	SC4_r4.1_P39_rep1_phoA
SC4_r4.1_P39_rep1_ibpA	7	7	3.55164e-10	1.56287e-09	-5.65883	SC4_r4.1_P39_rep1_ibpA
SC4_r4.1_P39_rep1_fimA	5	5	6.7027e-06	2.68133e-06	-5.66156	SC4_r4.1_P39_rep1_fimA
SC4_r4.1_P39_rep1_fadH	7	7	6.3813e-05	1.9829e-05	-5.71094	SC4_r4.1_P39_rep1_fadH
SC4_r4.1_P39_rep1_yajD	2	2	2.38027e-06	1.1063e-06	-5.89564	SC4_r4.1_P39_rep1_yajD
SC4_r4.1_P39_rep1_gnd	31	31	4.17444e-14	3.79631e-12	-6.03609	SC4_r4.1_P39_rep1_gnd
SC4_r4.1_P39_rep1_cydC	9	8	4.00475e-08	3.9302e-08	-6.10301	SC4_r4.1_P39_rep1_cydC
SC4_r4.1_P39_rep1_wbbI	2	2	2.71432e-05	9.22211e-06	-6.15229	SC4_r4.1_P39_rep1_wbbI
SC4_r4.1_P39_rep1_phoE	3	2	1.92275e-06	9.20935e-07	-6.17252	SC4_r4.1_P39_rep1_phoE
SC4_r4.1_P39_rep1_yjiY	5	5	2.39411e-11	2.61269e-10	-6.31931	SC4_r4.1_P39_rep1_yjiY
SC4_r4.1_P39_rep1_ycfH	3	3	4.6242e-09	8.09046e-09	-6.73575	SC4_r4.1_P39_rep1_ycfH
SC4_r4.1_P39_rep1_grcA	10	10	6.70959e-10	2.44073e-09	-6.75546	SC4_r4.1_P39_rep1_grcA
SC4_r4.1_P39_rep1_flu	36	36	9.89777e-09	1.39431e-08	-6.85021	SC4_r4.1_P39_rep1_flu
SC4_r4.1_P39_rep1_kbl	6	6	6.15622e-11	4.66548e-10	-6.94964	SC4_r4.1_P39_rep1_kbl
SC4_r4.1_P39_rep1_ppx	3	3	4.448e-12	9.33482e-11	-7.23723	SC4_r4.1_P39_rep1_ppx
SC4_r4.1_P39_rep1_glpT	2	2	0.000213851	5.8461e-05	-7.339	SC4_r4.1_P39_rep1_glpT
SC4_r4.1_P39_rep1_phnD	12	12	9.14507e-11	6.08539e-10	-7.48176	SC4_r4.1_P39_rep1_phnD
SC4_r4.1_P39_rep1_glpA	6	6	0.000702624	0.000173165	-8.56953	SC4_r4.1_P39_rep1_glpA
SC4_r4.1_P39_rep1_hemN	2	2	3.19935e-07	2.14463e-07	-14.4641	SC4_r4.1_P39_rep1_hemN
