# Supplementary material for: Generation of an Escherichia coli strain growing on methanol via the ribulose monophosphate cycle
Source: Nat Commun. 2022 Sep 6;13:5243. doi: 10.1038/s41467-022-32744-9 (PMC9448777; doi:10.1038/s41467-022-32744-9)
Supplement: Supplementary file 5 — Supplementary Data 2 [file 41467_2022_32744_MOESM5_ESM.xlsx]

## Sheet: Sheet1
gene symbol	gene name
aceA	isocitrate lyase
aceE	pyruvate dehydrogenase
aceF	pyruvate dehydrogenase, E2 subunit
acnA	aconitate hydratase A
eda	KHG/KDPG aldolase
edd	phosphogluconate dehydratase
fumC	fumarase C
glgC	glucose-1-phosphate adenylyltransferase
gnd	6-phosphogluconate dehydrogenase, decarboxylating
gntR	DNA-binding transcriptional repressor GntR
hps	Methylobacillus flagellatus 3-hexulose 6-phosphate synthase
icd	isocitrate dehydrogenase
mdh	Cupriavidus necator methanol dehydrogenase 2 variant CT4-1
mdh	malate dehydrogenase
mqo	malate:quinone oxidoreductase
pfkA	6-phosphofructokinase 1
pgi	glucose-6-phosphate isomerase
pgk	phosphoglycerate kinase
pgl	6-phosphogluconolactonase
pgm	phosphoglucomutase
phi	Methylobacillus flagellatus 6-phospho 3-hexuloisomerase
prs	amidophosphoribosyltransferase
purF	amidophosphoribosyltransferase
rpe	ribulose-phosphate 3-epimerase
rpiA	ribose-5-phosphate isomerase A
rpiB	ribose-5-phosphate isomerase B
sdhA	succinate:quinone oxidoreductase, FAD binding protein
sdhB	succinate:quinone oxidoreductase, iron-sulfur cluster binding protein
sucA	2-oxoglutarate decarboxylase, thiamine-requiring
sucC	succinyl-CoA synthetase subunit β
sucC	succinyl-CoA synthetase subunit β
talA	transaldolase A
talB	transaldolase B
tktA	transketolase 1
tktB	transketolase 2
