# Supplementary material for: Generation of an Escherichia coli strain growing on methanol via the ribulose monophosphate cycle
Source: Nat Commun. 2022 Sep 6;13:5243. doi: 10.1038/s41467-022-32744-9 (PMC9448777; doi:10.1038/s41467-022-32744-9)
Supplement: Supplementary file 6 — Supplementary Data 3 [file 41467_2022_32744_MOESM6_ESM.xlsx]

## Sheet: Sheet1
Sample name	BioProject ID	BioSample accession	Sequence read archive accession	Total number of generation of evolution for methylotrophy	Used for	Description	Link to SRA entry
parent	PRJNA801133	SAMN25299578	SRR17779358	0	Whole genome resequencing	Base strain used for evolution towards synthetic methylotrophy. E. coli BW25113 ΔtpiAΔfrmA	https://www.ncbi.nlm.nih.gov/sra/?term=SRR17779358
B1_CS_249	PRJNA801133	SAMN25299583	SRR17779353	249	Whole genome resequencing	Sample represents the whole chemostat population after 249 generations.	https://www.ncbi.nlm.nih.gov/sra/?term=SRR17779353
L1_SD_320				309	Recording of growth curve	Sample represents a single colony from the first of the four replicate serial transfer lineages which was evolved for 60 generations in this regime. Colony was used to record a growth curve
M1_SD_320				309	Recording of growth curve	Sample represents a single colony from the first of the four replicate serial transfer lineages which was evolved for 60 generations in this regime. Colony was used to record a growth curve
N1_SD_320				309	Recording of growth curve	Sample represents a single colony from the fourth of the four replicate serial transfer lineages which was evolved for 60 generations in this regime. Colony was used to record a growth curve
O1_SD_385	PRJNA801133	SAMN25299579	SRR17779357	368	Sequencing and 13C tracer analysis	Sample represents a single colony from the third of the four replicate seriel transfer lineages which was evolved for 119 generations in this regime. Colony was used for 13C tracer analysis and whole genome resequencing.	https://www.ncbi.nlm.nih.gov/sra/?term=SRR17779357
P1_SD_385	PRJNA801133	SAMN25299580	SRR17779356	368	Sequencing and 13C tracer analysis	Sample represents a single colony from the third of the four replicate seriel transfer lineages which was evolved for 119 generations in this regime. Colony was used for 13C tracer analysis and whole genome resequencing.	https://www.ncbi.nlm.nih.gov/sra/?term=SRR17779356
Q1_SD_385	PRJNA801133	SAMN25299581	SRR17779355	368	Sequencing and 13C tracer analysis	Sample represents a single colony from the third of the four replicate seriel transfer lineages which was evolved for 119 generations in this regime. Colony was used for 13C tracer analysis and whole genome resequencing.	https://www.ncbi.nlm.nih.gov/sra/?term=SRR17779355
R1_SD_385	PRJNA801133	SAMN25299582	SRR17779354	368	Sequencing and 13C tracer analysis	Sample represents a single colony from the fourth of the four replicate seriel transfer lineages which was evolved for 119 generations in this regime. Colony was used for 13C tracer analysis and whole genome resequencing.	https://www.ncbi.nlm.nih.gov/sra/?term=SRR17779354
A_CS_0	PRJNA801133	SAMN29492302	SRR19973087	0	Evolutionary trajectory analysis	Chemostat population - 0 generations	https://www.ncbi.nlm.nih.gov/sra/?term=SRR19973087
A0_CS_5	PRJNA801133	SAMN29492303	SRR19973086	5	Evolutionary trajectory analysis	Chemostat population - 5 generations	https://www.ncbi.nlm.nih.gov/sra/?term=SRR19973086
A1_CS_10	PRJNA801133	SAMN29492304	SRR19973075	10	Evolutionary trajectory analysis	Chemostat population - 10 generations	https://www.ncbi.nlm.nih.gov/sra/?term=SRR19973075
A2_CS_14	PRJNA801133	SAMN29492305	SRR19973064	14	Evolutionary trajectory analysis	Chemostat population - 14 generations	https://www.ncbi.nlm.nih.gov/sra/?term=SRR19973064
A3_CS_17	PRJNA801133	SAMN29492306	SRR19973060	17	Evolutionary trajectory analysis	Chemostat population - 17 generations	https://www.ncbi.nlm.nih.gov/sra/?term=SRR19973060
A4_CS_26	PRJNA801133	SAMN29492307	SRR19973059	26	Evolutionary trajectory analysis	Chemostat population - 26 generations	https://www.ncbi.nlm.nih.gov/sra/?term=SRR19973059
A5_CS_42	PRJNA801133	SAMN29492308	SRR19973058	42	Evolutionary trajectory analysis	Chemostat population - 42 generations	https://www.ncbi.nlm.nih.gov/sra/?term=SRR19973058
A6_CS_52	PRJNA801133	SAMN29492309	SRR19973057	52	Evolutionary trajectory analysis	Chemostat population - 52 generations	https://www.ncbi.nlm.nih.gov/sra/?term=SRR19973057
A7_CS_54	PRJNA801133	SAMN29492310	SRR19973056	54	Evolutionary trajectory analysis	Chemostat population - 54 generations	https://www.ncbi.nlm.nih.gov/sra/?term=SRR19973056
A8_CS_55	PRJNA801133	SAMN29492311	SRR19973055	55	Evolutionary trajectory analysis	Chemostat population - 55 generations	https://www.ncbi.nlm.nih.gov/sra/?term=SRR19973055
A9_CS_56	PRJNA801133	SAMN29492312	SRR19973085	56	Evolutionary trajectory analysis	Chemostat population - 56 generations	https://www.ncbi.nlm.nih.gov/sra/?term=SRR19973085
A10_CS_60	PRJNA801133	SAMN29492313	SRR19973084	60	Evolutionary trajectory analysis	Chemostat population - 60 generations	https://www.ncbi.nlm.nih.gov/sra/?term=SRR19973084
A11_CS_78	PRJNA801133	SAMN29492314	SRR19973083	78	Evolutionary trajectory analysis	Chemostat population - 78 generations	https://www.ncbi.nlm.nih.gov/sra/?term=SRR19973083
A12_CS_86	PRJNA801133	SAMN29492315	SRR19973082	86	Evolutionary trajectory analysis	Chemostat population - 86 generations	https://www.ncbi.nlm.nih.gov/sra/?term=SRR19973082
A13_CS_98	PRJNA801133	SAMN29492316	SRR19973081	98	Evolutionary trajectory analysis	Chemostat population - 98 generations	https://www.ncbi.nlm.nih.gov/sra/?term=SRR19973081
A14_CS_121	PRJNA801133	SAMN29492317	SRR19973080	121	Evolutionary trajectory analysis	Chemostat population - 121 generations	https://www.ncbi.nlm.nih.gov/sra/?term=SRR19973080
A15_CS_142	PRJNA801133	SAMN29492318	SRR19973079	142	Evolutionary trajectory analysis	Chemostat population - 142 generations	https://www.ncbi.nlm.nih.gov/sra/?term=SRR19973079
A16_CS_159	PRJNA801133	SAMN29492319	SRR19973078	159	Evolutionary trajectory analysis	Chemostat population - 159 generations	https://www.ncbi.nlm.nih.gov/sra/?term=SRR19973078
A17_CS_181	PRJNA801133	SAMN29492320	SRR19973077	181	Evolutionary trajectory analysis	Chemostat population - 181 generations	https://www.ncbi.nlm.nih.gov/sra/?term=SRR19973077
A18_CS_202	PRJNA801133	SAMN29492321	SRR19973076	202	Evolutionary trajectory analysis	Chemostat population - 202 generations	https://www.ncbi.nlm.nih.gov/sra/?term=SRR19973076
A19_CS_204	PRJNA801133	SAMN29492322	SRR19973074	204	Evolutionary trajectory analysis	Chemostat population - 204 generations	https://www.ncbi.nlm.nih.gov/sra/?term=SRR19973074
A20_CS_218	PRJNA801133	SAMN29492323	SRR19973073	218	Evolutionary trajectory analysis	Chemostat population - 218 generations	https://www.ncbi.nlm.nih.gov/sra/?term=SRR19973073
A21_CS_224	PRJNA801133	SAMN29492324	SRR19973072	224	Evolutionary trajectory analysis	Chemostat population - 224 generations	https://www.ncbi.nlm.nih.gov/sra/?term=SRR19973072
A22_CS_247	PRJNA801133	SAMN29492325	SRR19973071	247	Evolutionary trajectory analysis	Chemostat population - 247 generations	https://www.ncbi.nlm.nih.gov/sra/?term=SRR19973071
D1_SD_309	PRJNA801133	SAMN29492326	SRR19973070	309	Evolutionary trajectory analysis	Serial dilution population 1 - 309 generations	https://www.ncbi.nlm.nih.gov/sra/?term=SRR19973070
D2_SD_342	PRJNA801133	SAMN29492327	SRR19973069	342	Evolutionary trajectory analysis	Serial dilution population 1 - 342 generations	https://www.ncbi.nlm.nih.gov/sra/?term=SRR19973069
D3_SD_361	PRJNA801133	SAMN29492328	SRR19973068	361	Evolutionary trajectory analysis	Serial dilution population 1 - 361 generations	https://www.ncbi.nlm.nih.gov/sra/?term=SRR19973068
D4_SD_368	PRJNA801133	SAMN29492329	SRR19973067	368	Evolutionary trajectory analysis	Serial dilution population 1 - 368 generations	https://www.ncbi.nlm.nih.gov/sra/?term=SRR19973067
D5_SD_394	PRJNA801133	SAMN29492330	SRR19973066	394	Evolutionary trajectory analysis	Serial dilution population 1 - 394 generations	https://www.ncbi.nlm.nih.gov/sra/?term=SRR19973066
D6_SD_434	PRJNA801133	SAMN29492331	SRR19973065	434	Evolutionary trajectory analysis	Serial dilution population 1 - 434 generations	https://www.ncbi.nlm.nih.gov/sra/?term=SRR19973065
D7_SD_488	PRJNA801133	SAMN29492332	SRR19973063	488	Evolutionary trajectory analysis	Serial dilution population 1 - 488 generations	https://www.ncbi.nlm.nih.gov/sra/?term=SRR19973063
D8_SD_527	PRJNA801133	SAMN29492333	SRR19973062	527	Evolutionary trajectory analysis	Serial dilution population 1 - 527 generations	https://www.ncbi.nlm.nih.gov/sra/?term=SRR19973062
MEcoli_ref_1	PRJNA801133	SAMN29492334	SRR19973061	534	Methylotrophic reference strain	Single colony 1 - 534 generations	https://www.ncbi.nlm.nih.gov/sra/?term=SRR19973061
