# Supplementary material for: Generation of an Escherichia coli strain growing on methanol via the ribulose monophosphate cycle
Source: Nat Commun. 2022 Sep 6;13:5243. doi: 10.1038/s41467-022-32744-9 (PMC9448777; doi:10.1038/s41467-022-32744-9)
Supplement: Supplementary file 7 — Supplementary Data 4 [file 41467_2022_32744_MOESM7_ESM.xlsx]

## Sheet: Sheet1
Abbreviations:
Kan: kanamycin, Sm: streptomycin, Amp: ampicillin, Cm: chloramphenicol
Oligonucleotides used in this study:
Oligo name	Sequence	Description
frmA_fw	GAAAGCCATATCCGGGAAAC	Verification of frma knockout
frmA_rv	GACGCCGACATTCATTTCAC	Verification of frma knockout
tpiA_fw	GGGCGGCCATCTTCCTTTATTC	Verification of tpiA knockout
tpiA_rv	GGCGACACAACGAAATCTACTG	Verification of tpiA knockout
pSEVA_seq_fw	CATCCGGCTCGTATAATGTG	Verification of pSEVA424 mdh2 CT4-1 C. necator
pSEVA_seq_rv	GAGTTCTGAGGTCATTACTG	Verification of pSEVA424 mdh2 CT4-1 C. necator
Strains used in this study:
Strain	Genotype	Vector	Antibiotic resistances	Description	Reference
∆frmA::kan	BW25113 ∆frmA::kan	-	Kan	Keio collection (Baba et al., 2006) strain used to generate multi-gene deletions strains	Keio collection #JW0347
∆tpiA::kan	BW25113	-	Kan	Keio collection (Baba et al., 2006) strain used to generate multi-gene deletions strains	Keio collection #JW3890
	∆tpiA::kan
∆frmA∆tpiA	BW25113	pSEVA424 mdh2 CT4-1 Cupriavidus necator	Kan, Sm, Amp	Parental strain of the evolution experiment from Keller et al., 2020	This study
	∆tpiA∆frmA::kan	pSEVA131 hps phi Methylobacillus flagellatus
Plasmids used in this study:
Plasmid	Encoded genes	Antibiotic resistances	Description	Reference
pSEVA424		Sm	parental vector	Silva-Rocha et al., 2013
pSEVA131		Amp	parental vector	Silva-Rocha et al., 2013
pSEVA424 mdh2 CT4-1 Cupriavidus necator		Sm	vector expressing methanol dehydrogenase for methanol to formaldehyde conversion	Keller et al, 2020, mdh variant from Wu et al., 2015
pSEVA131 hps phi Methylobacillus flagellatus		Amp	vector expressing 3-hexulose 6-phosphate synthase and 6-phospho 3-hexuloisomerase for formaldehyde to fructose 6-phosphate conversion	Meyer et al., 2018
