# Supplementary material for: Generation of an Escherichia coli strain growing on methanol via the ribulose monophosphate cycle
Source: Nat Commun. 2022 Sep 6;13:5243. doi: 10.1038/s41467-022-32744-9 (PMC9448777; doi:10.1038/s41467-022-32744-9)
Supplement: Supplementary file 8 — Supplementary Data 5 [file 41467_2022_32744_MOESM8_ESM.xlsx]

## Sheet: Sheet1
Reaction Abbreviation	Reaction Name	Reaction
methanol_t	Methanol transport	methanol_e <--> methanol_c
6pgc_t	6pgc transport	6pgc_e <--> 6pgc_c
r5p transport	r5p transport	r5p_e <--> r5p_c
xu5p__D_t	xu5p__D transport	xu5p__D_e <--> xu5p__D_c
2pg_t	2pg transport	2pg_e <--> 2pg_c
dhap_t	dhap transport	dhap_e <--> dhap_c
EX_methanol_e	Methanol exchange	--> methanol_e
EX_6pgc_e	6-phosphogluconate exchange	--> 6pgc_e
EX_r5p_e	D-ribose-5P exchange	--> r5p_e
EX_xu5p__D	D-xylulose exchange	--> xu5p__D_e
EX_2pg_e	2-phosphoglycerate exchange	--> 2pg_e
EX_dhap_e	DHAP exchange	--> dhap_e
EDD	phosphogluconate dehydratase	6_pgc_c -> h2o_c + 2ddg6p_c.
EDA	2-dehydro-3-deoxyphosphogluconate aldolase	2ddg6p_c -> g3p_c + pyr_c
MEDH	methanol dehydrogenase	methanol_c + nad_c < -> formaldehyde_c + nadh_c
H6PS	3-hexulose 6-phosphate synthase	ru5p__D_c + formaldehyde_c < -> hexulose6p_c
H6PI	6-phosphate 3-hexuloisomerase	hexulose6p_c < -> f6p_c
FRMA	S-formylglutathione hydrolase	formaldehyde_c + nad_c -> for_c + nadh_c
FDH	formate dehydrogenase	for_c + nad_c -> co2_c + nadh_c
