# Supplementary material for: Generation of an Escherichia coli strain growing on methanol via the ribulose monophosphate cycle
Source: Nat Commun. 2022 Sep 6;13:5243. doi: 10.1038/s41467-022-32744-9 (PMC9448777; doi:10.1038/s41467-022-32744-9)
Supplement: Supplementary file 9 — Supplementary Data 6 [file 41467_2022_32744_MOESM9_ESM.xlsx]

## Sheet: Sheet1
Reaction Abbreviation	Reaction Name	Reaction	Reaction Type	Reaction Rate [mmol gCDW-1 h-1]
AKGDH	2-Oxogluterate dehydrogenase	akg_c + coa_c + nad_c --> co2_c + nadh_c + succoa_c	decarboxylation	0
GND	Phosphogluconate dehydrogenase	6pgc_c + nadp_c --> co2_c + nadph_c + ru5p__D_c	decarboxylation	0
ICDHyr	Isocitrate dehydrogenase (NADP)	icit_c + nadp_c <=> akg_c + co2_c + nadph_c	decarboxylation	0.092354
ME1	Malic enzyme (NAD)	mal__L_c + nad_c <=> co2_c + nadh_c + pyr_c	carboxylation	0.812053
ME2	Malic enzyme (NADP)	mal__L_c + nadp_c --> co2_c + nadph_c + pyr_c	decarboxylation	0.251861
PDH	Pyruvate dehydrogenase	coa_c + nad_c + pyr_c --> accoa_c + co2_c + nadh_c	decarboxylation	0.31271
PPC	Phosphoenolpyruvate carboxylase	co2_c + h2o_c + pep_c --> h_c + oaa_c + pi_c	decarboxylation	0
PPCK	Phosphoenolpyruvate carboxykinase	PPCK: atp_c + oaa_c --> adp_c + co2_c + pep_c	decarboxylation	0.314897
FDH	Formate dehydrogenase	FDH: for_c + nad_c --> co2_c + nadh_c	decarboxylation	0
