# Supplementary material for: Generation of an Escherichia coli strain growing on methanol via the ribulose monophosphate cycle
Source: Nat Commun. 2022 Sep 6;13:5243. doi: 10.1038/s41467-022-32744-9 (PMC9448777; doi:10.1038/s41467-022-32744-9)
Supplement: Supplementary file 11 — Source Data [file 41467_2022_32744_MOESM11_ESM.zip]

Archive with 98 entries (51 files):
- source_data/
- source_data/Figure 1/
- source_data/Figure 1/results.xlsx
- source_data/Figure 2/
- source_data/Figure 2/Chemostat evolution Overview.xlsx
- source_data/Figure 3/
- source_data/Figure 3/growth data G249.xlsx
- source_data/Figure 3/MEcoli_ref_1_growth_LogPhase600.xlsx
- source_data/Figure 4/
- source_data/Figure 4/summarized_data.xlsx
- source_data/Figure 5/
- source_data/Figure 5/mutations_all_MEcoli_ref_1.csv
- source_data/Figure 5/see Supplementary Figure 4 for proteomics data.txt
- source_data/Supplementary Figure 1/
- source_data/Supplementary Figure 1/growth data g534.csv
- source_data/Supplementary Figure 2/
- source_data/Supplementary Figure 2/isotopologue_distribution_12C_CO2.xlsx
- source_data/Supplementary Figure 2/isotopologue_distribution_13C_CO2.xlsx
- source_data/Supplementary Figure 3/
- source_data/Supplementary Figure 3/result.xlsx
- source_data/Supplementary Figure 4/
- source_data/Supplementary Figure 4/proteomics.xlsx
- source_data/Supplementary Figure 5/
- source_data/Supplementary Figure 5/Supplementary Figure 5.psd
- source_data/Supplementary Figure 6/
- source_data/Supplementary Figure 6/see Supplementary Figure 4.txt
- source_data/Supplementary Figure 7/
- source_data/Supplementary Figure 7/A0_CS_5/
- source_data/Supplementary Figure 7/A0_CS_5/mutations_all_0.0.csv
- source_data/Supplementary Figure 7/A10_CS_60/
- source_data/Supplementary Figure 7/A10_CS_60/mutations_all_0.0.csv
- source_data/Supplementary Figure 7/A11_CS_78/
- source_data/Supplementary Figure 7/A11_CS_78/mutations_all_0.0.csv
- source_data/Supplementary Figure 7/A12_CS_86/
- source_data/Supplementary Figure 7/A12_CS_86/mutations_all_0.0.csv
- source_data/Supplementary Figure 7/A13_CS_98/
- source_data/Supplementary Figure 7/A13_CS_98/mutations_all_0.0.csv
- source_data/Supplementary Figure 7/A14_CS_121/
- source_data/Supplementary Figure 7/A14_CS_121/mutations_all_0.0.csv
- source_data/Supplementary Figure 7/A15_CS_142/
- source_data/Supplementary Figure 7/A15_CS_142/mutations_all_0.0.csv
- source_data/Supplementary Figure 7/A16_CS_159/
- source_data/Supplementary Figure 7/A16_CS_159/mutations_all_0.0.csv
- source_data/Supplementary Figure 7/A17_CS_181/
- source_data/Supplementary Figure 7/A17_CS_181/mutations_all_0.0.csv
- source_data/Supplementary Figure 7/A18_CS_202/
- source_data/Supplementary Figure 7/A18_CS_202/mutations_all_0.0.csv
- source_data/Supplementary Figure 7/A19_CS_204/
- source_data/Supplementary Figure 7/A19_CS_204/mutations_all_0.0.csv
- source_data/Supplementary Figure 7/A1_CS_10/
- source_data/Supplementary Figure 7/A1_CS_10/mutations_all_0.0.csv
- source_data/Supplementary Figure 7/A20_CS_218/
- source_data/Supplementary Figure 7/A20_CS_218/mutations_all_0.0.csv
- source_data/Supplementary Figure 7/A20_CS_218/mutations_fco_0.0.csv
- source_data/Supplementary Figure 7/A21_CS_224/
- source_data/Supplementary Figure 7/A21_CS_224/mutations_all_0.0.csv
- source_data/Supplementary Figure 7/A2_CS_14/
- source_data/Supplementary Figure 7/A2_CS_14/mutations_all_0.0.csv
- source_data/Supplementary Figure 7/A3_CS_17/
- source_data/Supplementary Figure 7/A3_CS_17/mutations_all_0.0.csv
- source_data/Supplementary Figure 7/A4_CS_26/
- source_data/Supplementary Figure 7/A4_CS_26/mutations_all_0.0.csv
- source_data/Supplementary Figure 7/A5_CS_42/
- source_data/Supplementary Figure 7/A5_CS_42/mutations_all_0.0.csv
- source_data/Supplementary Figure 7/A6_CS_52/
- source_data/Supplementary Figure 7/A6_CS_52/mutations_all_0.0.csv
- source_data/Supplementary Figure 7/A7_CS_54/
- source_data/Supplementary Figure 7/A7_CS_54/mutations_all_0.0.csv
- source_data/Supplementary Figure 7/A8_CS_55/
- source_data/Supplementary Figure 7/A8_CS_55/mutations_all_0.0.csv
- source_data/Supplementary Figure 7/A9_CS_56/
- source_data/Supplementary Figure 7/A9_CS_56/mutations_all_0.0.csv
- source_data/Supplementary Figure 7/A_CS_0/
- source_data/Supplementary Figure 7/A_CS_0/mutations_all_0.0.csv
- source_data/Supplementary Figure 7/B1_CS_249/
- source_data/Supplementary Figure 7/B1_CS_249/mutations_all_0.0.csv
- source_data/Supplementary Figure 7/C1_SD_255/
- source_data/Supplementary Figure 7/C1_SD_255/mutations_all_0.0.csv
- source_data/Supplementary Figure 7/D1_SD_309/
- source_data/Supplementary Figure 7/D1_SD_309/mutations_all_0.0.csv
- source_data/Supplementary Figure 7/D2_SD_342/
- source_data/Supplementary Figure 7/D2_SD_342/mutations_all_0.0.csv
- source_data/Supplementary Figure 7/D3_SD_361/
- source_data/Supplementary Figure 7/D3_SD_361/mutations_all_0.0.csv
- source_data/Supplementary Figure 7/D4_SD_368/
- source_data/Supplementary Figure 7/D4_SD_368/mutations_all_0.0.csv
- source_data/Supplementary Figure 7/D5_SD_394/
- source_data/Supplementary Figure 7/D5_SD_394/mutations_all_0.0.csv
- source_data/Supplementary Figure 7/D6_SD_434/
- source_data/Supplementary Figure 7/D6_SD_434/mutations_all_0.0.csv
- source_data/Supplementary Figure 7/D7_SD_488/
- source_data/Supplementary Figure 7/D7_SD_488/mutations_all_0.0.csv
- source_data/Supplementary Figure 7/D8_SD_527/
- source_data/Supplementary Figure 7/D8_SD_527/mutations_all_0.0.csv
- source_data/Supplementary Figure 7/mutator_genes.xlsx
- source_data/Supplementary Figure 7/_generation_number_is_last_part_of_folder_name.txt
- source_data/Supplementary Figure 8/
- source_data/Supplementary Figure 8/Supplementary Figure 8.xlsx
