# Supplementary material for: Generation of an Escherichia coli strain growing on methanol via the ribulose monophosphate cycle
Source: Nat Commun. 2022 Sep 6;13:5243. doi: 10.1038/s41467-022-32744-9 (PMC9448777; doi:10.1038/s41467-022-32744-9)
Supplement: Supplementary file 11 — Source Data [file 41467_2022_32744_MOESM11_ESM.zip › source_data/Figure 1/results.xlsx]

## Sheet: Sheet1
	minimum_methanol|pyr	maximum_methanol|pyr	flux center_methanol|pyr	flux span_methanol|pyr	flux span percentage_methanol|pyr	minimum_methanol	maximum_methanol	flux center_methanol	flux span_methanol	flux span percentage_methanol
2pg_t	-3.81909	0	-1.90955	3.81909	200	0	0	0	0
6pgc_t	0	0	0	0		0	0	0	0
ACALD	-4.70042	0	-2.35021	4.70042	200	0	0	0	0
ACALDt	-4.70042	0	-2.35021	4.70042	200	0	0	0	0
ACKr	-7.15924	0	-3.57962	7.15924	200	0	0	0	0
ACONTa	0.21578	7.37502	3.7954	7.15924	188.629	0.21578	0.21578	0.21578	8.13238e-15	3.76883e-12
ACONTb	0.21578	7.37502	3.7954	7.15924	188.629	0.21578	0.21578	0.21578	6.96665e-15	3.22859e-12
ACt2r	-7.15924	0	-3.57962	7.15924	200	0	0	0	0
ADK1	0	0	0	0		0	0.057835	0.0289175	0.057835	200
AKGDH	0	7.15924	3.57962	7.15924	200	0	0	0	0
AKGt2r	-2.84212	0	-1.42106	2.84212	200	0	0	0	0
ALCD2x	-4.0737	0	-2.03685	4.0737	200	0	0	0	0
ATPM	0	29.2439	14.6219	29.2439	200	0	0.057835	0.0289175	0.057835	200
ATPS4r	5.92236	36.4751	21.1987	30.5528	144.125	13.0816	13.1394	13.1105	0.057835	0.441134
BIOMASS_Ecoli_core_w_GAM	0.2	0.2	0.2	9.99201e-16	4.996e-13	0.2	0.2	0.2	1.03806e-14	5.19029e-12
CO2t	-22.0857	-5.31837	-13.702	16.7673	122.371	-0.608	-0.37329	-0.490645	0.23471	47.837
CS	0.21578	7.37502	3.7954	7.15924	188.629	0.21578	0.21578	0.21578	2.77556e-17	1.28629e-14
CYTBD	5.58487	34.3058	19.9453	28.721	143.998	9.63795	9.87266	9.7553	0.23471	2.40597
D_LACt2	-3.94229	0	-1.97115	3.94229	200	0	0	0	0
EDA	0	0	0	0		2.84076	2.84076	2.84076	6.66134e-15	2.34491e-13
EDD	0	0	0	0		2.84076	2.84076	2.84076	8.88178e-15	3.12655e-13
ENO	-4.45101	-0.63192	-2.54147	3.81909	150.271	-0.63192	-0.63192	-0.63192	5.55112e-16	8.78452e-14
ETOHt2r	-4.0737	0	-2.03685	4.0737	200	0	0	0	0
EX_2pg_e	0	3.81909	1.90955	3.81909	200	0	0	0	0
EX_6pgc_e	0	0	0	0		0	0	0	0
EX_ac_e	0	7.15924	3.57962	7.15924	200	0	0	0	0
EX_acald_e	0	4.70042	2.35021	4.70042	200	0	0	0	0
EX_akg_e	0	2.84212	1.42106	2.84212	200	0	0	0	0
EX_co2_e	5.31837	22.0857	13.702	16.7673	122.371	0.37329	0.608	0.490645	0.23471	47.837
EX_dhap_e	0	0	0	0		0	0	0	0
EX_etoh_e	0	4.0737	2.03685	4.0737	200	0	0	0	0
EX_for_e	0	15.2838	7.64191	15.2838	200	0	0.23471	0.117355	0.23471	200
EX_fru_e	0	0	0	0		0	0	0	0
EX_fum_e	0	0	0	0		0	0	0	0
EX_glc__D_e	0	0	0	0		0	0	0	0
EX_gln__L_e	0	0	0	0		0	0	0	0
EX_glu__L_e	0	2.54606	1.27303	2.54606	200	0	0	0	0
EX_h2o_e	-2.62793	14.1394	5.75575	16.7673	291.315	10.9493	11.184	11.0666	0.23471	2.12088
EX_h_e	-6.58482	8.699	1.05709	15.2838	1445.84	-5.1071	-4.87239	-4.98975	0.23471	4.70385
EX_lac__D_e	0	3.94229	1.97115	3.94229	200	0	0	0	0
EX_mal__L_e	0	0	0	0		0	0	0	0
EX_methanol_e	-0.59682	-0.59682	-0.59682	1.22125e-15	2.04625e-13	-9.1191	-9.1191	-9.1191	4.61853e-14	5.06468e-13
EX_nh4_e	-3.63662	-1.09056	-2.36359	2.54606	107.72	-1.09056	-1.09056	-1.09056	3.10862e-15	2.85048e-13
EX_o2_e	-17.1529	-2.79243	-9.97267	14.3605	143.998	-4.93633	-4.81898	-4.87765	0.117355	2.40597
EX_pi_e	-4.55483	-0.73574	-2.64529	3.81909	144.374	-0.73574	-0.73574	-0.73574	6.88338e-15	9.35573e-13
EX_pyr_e	-10	-5.29958	-7.64979	4.70042	61.4452	0	0	0	0
EX_r5p_e	0	0	0	0		0	0	0	0
EX_succ_e	0	3.39475	1.69738	3.39475	200	0	0	0	0
EX_xu5p__D_e	0	0	0	0		0	0	0	0
FBA	0	0	0	0		0	0	0	0
FBP	0	0	0	0		0	0	0	0
FDH	0	0	0	0		0	0	0	0
FORt	0	0	0	0		0	0	0	0
FORt2	0	0	0	0		0	0	0	0
FRD7	0	0	0	0		0	0	0	0
FRMA	0	0	0	0		0	0	0	0
FRUpts2	0	0	0	0		0	0	0	0
FUM	-0.0265232	7.15924	3.56636	7.18576	201.487	0	0	0	0
FUMt2_2	0	0	0	0		0	0	0	0
G6PDH2r	0	0	0	0		2.84076	2.84076	2.84076	4.57412e-14	1.61017e-12
GAPD	-0.33272	-0.33272	-0.33272	1.94844e-14	5.8561e-12	-0.33272	-0.33272	-0.33272	1.55431e-15	4.67153e-13
GLCpts	0	0	0	0		0	0	0	0
GLNS	0.05114	0.05114	0.05114	9.71445e-15	1.89958e-11	0.05114	0.108975	0.0800575	0.057835	72.2418
GLNabc	0	0	0	0		0	0	0	0
GLUDy	-3.58548	0	-1.79274	3.58548	200	-1.03942	-0.981585	-1.0105	0.057835	5.72339
GLUN	0	0	0	0		0	0	0	0
GLUSy	0	2.9609	1.48045	2.9609	200	0	0	0	0
GLUt2r	-2.54606	0	-1.27303	2.54606	200	0	0	0	0
GND	0	0	0	0		0	0	0	0
H2Ot	-14.1394	2.62793	-5.75575	16.7673	291.315	-11.184	-10.9493	-11.0666	0.23471	2.12088
H6PI	0.59682	0.59682	0.59682	5.55112e-16	9.30115e-14	9.1191	9.1191	9.1191	7.10543e-15	7.79181e-14
H6PS	0.59682	0.59682	0.59682	5.55112e-16	9.30115e-14	9.1191	9.1191	9.1191	7.10543e-15	7.79181e-14
ICDHyr	0.21578	7.37502	3.7954	7.15924	188.629	0.21578	0.21578	0.21578	9.82547e-15	4.55347e-12
ICL	0	7.15924	3.57962	7.15924	200	0	0	0	0
LDH_D	-3.94229	0	-1.97115	3.94229	200	0	0	0	0
MALS	0	7.15924	3.57962	7.15924	200	0	0	0	0
MALt2_2	0	0	0	0		0	0	0	0
MDH	0	8.4681	4.23405	8.4681	200	1.25103	1.30886	1.27994	0.057835	4.51856
ME1	-1000	14.3185	-492.841	1014.32	205.811	-1000	-1.25103	-500.626	998.749	199.5
ME2	0	17.915	8.9575	17.915	200	0	0	0	0
MEDH	0.59682	0.59682	0.59682	6.66134e-16	1.11614e-13	9.1191	9.1191	9.1191	1.42109e-14	1.55836e-13
NADH16	5.58487	27.1466	16.3657	21.5617	131.749	9.63795	9.87266	9.7553	0.23471	2.40597
NADTRHD	0	3.73002	1.86501	3.73002	200	0	0	0	0
NH4t	1.09056	3.63662	2.36359	2.54606	107.72	1.09056	1.09056	1.09056	1.55431e-15	1.42524e-13
O2t	2.79243	17.1529	9.97267	14.3605	143.998	4.81897	4.93633	4.87765	0.117355	2.40597
PDH	0	15.2838	7.64191	15.2838	200	0.73063	0.96534	0.847985	0.23471	27.6786
PFK	0	0	0	0		0	0	0	0
PFL	0	15.2838	7.64191	15.2838	200	0	0.23471	0.117355	0.23471	200
PGI	-0.041	-0.041	-0.041	1.88322e-14	4.59321e-11	-2.88176	-2.88176	-2.88176	8.88178e-15	3.08207e-13
PGK	0.33272	0.33272	0.33272	8.82627e-15	2.65276e-12	0.33272	0.33272	0.33272	5.55112e-16	1.6684e-13
PGL	0	0	0	0		2.84076	2.84076	2.84076	1.95399e-14	6.87841e-13
PGM	0.63192	0.63192	0.63192	1.55431e-14	2.45967e-12	0.63192	0.63192	0.63192	2.22045e-15	3.51381e-13
PIt2r	0.73574	4.55483	2.64529	3.81909	144.374	0.73574	0.73574	0.73574	2.22045e-16	3.01798e-14
PPC	0	0	0	0		0	0	0	0
PPCK	0.73574	1.94632	1.34103	1.21058	90.2724	0.677905	0.73574	0.706823	0.057835	8.18239
PPS	0	0	0	0		0	0.057835	0.0289175	0.057835	200
PTAr	0	7.15924	3.57962	7.15924	200	0	0	0	0
PYK	0	0	0	0		0	0	0	0
PYRt2	5.29958	10	7.64979	4.70042	61.4452	0	0	0	0
RPE	-0.54164	-0.54164	-0.54164	1.55431e-15	2.86964e-13	-6.22316	-6.22316	-6.22316	2.13163e-14	3.42531e-13
RPI	0.05518	0.05518	0.05518	4.70457e-15	8.52586e-12	2.89594	2.89594	2.89594	2.13163e-14	7.36075e-13
SUCCt2_2	0	0	0	0		0	0	0	0
SUCCt3	0	0	0	0		0	0	0	0
SUCDi	0	7.15924	3.57962	7.15924	200	0	0	0	0
SUCOAS	-7.15924	0	-3.57962	7.15924	200	0	0	0	0
TALA	-0.23472	-0.23472	-0.23472	2.498e-16	1.06425e-13	-3.07548	-3.07548	-3.07548	4.88498e-14	1.58836e-12
THD2	0	0	0	0		0	0.58846	0.29423	0.58846	200
TKT1	-0.23472	-0.23472	-0.23472	3.30291e-15	1.40717e-12	-3.07548	-3.07548	-3.07548	1.20792e-13	3.92759e-12
TKT2	-0.30692	-0.30692	-0.30692	6.10623e-16	1.98952e-13	-3.14768	-3.14768	-3.14768	7.54952e-15	2.39844e-13
TPI	0	0	0	0		0	0	0	0
dhap_t	0	0	0	0		0	0	0	0
methanol_t	0.59682	0.59682	0.59682	6.66134e-16	1.11614e-13	9.1191	9.1191	9.1191	5.32907e-15	5.84386e-14
r5p_t	0	0	0	0		0	0	0	0
xu5p__D_t	0	0	0	0		0	0	0	0
