# Supplementary material for: Generation of an Escherichia coli strain growing on methanol via the ribulose monophosphate cycle
Source: Nat Commun. 2022 Sep 6;13:5243. doi: 10.1038/s41467-022-32744-9 (PMC9448777; doi:10.1038/s41467-022-32744-9)
Supplement: Supplementary file 11 — Source Data [file 41467_2022_32744_MOESM11_ESM.zip › source_data/Figure 2/Chemostat evolution Overview.xlsx]

## Sheet: Sheet1
Time [h]	OD600	Generations corrected	Methanol feed [mM]	Pyruvate feed [mM]	Dilution rate [1/d]	Doubling Time [h]	Bioreactor Nr.
0	0.955	0	500	20	0.42	39.6084	1
191.017	1.014	4.83586	500	20	0.42	39.6084	1
379.383	0.894	9.60464	500	20	0.42	39.6084	1
546.35	0.812	13.8316	500	20	0.42	39.6084	1
691.183	0.755	17.4983	500	20	0.42	39.6084	1
882.9		0	500	20	0.42	39.6084	1
1001.33		0	500	20	0.42	39.6084	1
1027.35	0.768	26.0089	500	20	0.42	39.6084	1
1194.57		0	500	20	0.42	39.6084	1
1387.35		0	500	20	0.42	39.6084	1
1674.35	0.77	42.3886	500	20	0.42	39.6084	1
1915.02		0	500	20	0.42	39.6084	1
2039.02		0	500	20	0.42	39.6084	1
2063.02	0.792	0	500	20	0.42	39.6084	1
2115.1	0.812	53.5468	500	20	0.42	39.6084	1
2183.52	0.851	55.2789	500	20	0.42	39.6084	1
2207.77	0.872	0	500	20	0.42	39.6084	1
2375.35	0.933	60.1354	500	20	0.42	39.6084	1
2441.85		0	500	20	0.42	39.6084	1
2451.25		0	500	20	0.42	39.6084	1
2601.35		0	500	20	0.42	39.6084	1
2901.35		73.4519	500	20	0.42	39.6084	1
3093.35	1.071	78.3127	500	20	0.42	39.6084	1
3355.63	1.043	0	500	20	0.42	39.6084	1
3407.35	0.994	86.262	500	20	0.42	39.6084	1
3526.35		0	500	20	0.42	39.6084	1
3575.35	0.975	90.5152	500	20	0.42	39.6084	1
3622.35		91.7051	500	10	0.42	39.6084	1
3692.18		93.473	500	10	0.42	39.6084	1
3862.35	0.518	97.781	500	5	0.42	39.6084	1
4545.35	0.231667	115.072	500	5	0.42	39.6084	1
4777.35	0.245667	120.946	500	5	0.42	39.6084	1
4857.35		0	500	5	0.42	39.6084	1
5025.35		127.224	500	5	0.42	39.6084	1
5275.68		133.562	500	5	0.42	39.6084	1
5369.35		135.933	500	5	0.42	39.6084	1
5625.35		142.414	500	5	0.42	39.6084	1
5889.35		149.097	500	5	0.42	39.6084	1
6057.35		153.351	500	5	0.42	39.6084	1
6297.35	0.394333	159.427	500	5	0.42	39.6084	1
6729.35		170.363	500	5	0.42	39.6084	1
6753.35		170.971	500	5	0.42	39.6084	1
6882.35	0.434	174.237	500	5	0.42	39.6084	1
7041.35		178.262	500	5	0.42	39.6084	1
7155.35	0.43	181.148	500	5	0.42	39.6084	1
7554.35		191.249	500	5	0.42	39.6084	1
7890.35		199.756	500	5	0.42	39.6084	1
7994.62	0.536	202.395	500	5	0.42	39.6084	1
7994.62		202.395	500	5	0.34	48.928	2
8092.43	0.409	204.405	500	5	0.34	48.928	2
8163.35			500	5	0.34	48.928	2
8425.85	0.6365	211.254	500	5	0.34	48.928	2
8763.53	0.773	218.191	500	5	0.34	48.928	2
9026.62		223.595	500	5	0.34	48.928	2
9027.58	0.701	223.615	500	5	0.34	48.928	2
9027.58		223.615	500	5	0.62	26.8315	3
9042.7			500	5	0.62	26.8315	3
9074.87	0.57		500	5	0.62	26.8315	3
9122.87			500	5	0.62	26.8315	3
9211.53	0.899	230.47	500	5	0.62	26.8315	3
9453.37	0.288	239.482	500	5	0.62	26.8315	3
9530.62	1.254		500	5	0.62	26.8315	3
9721.53	2.479	249.475	500	5	0.62	26.8315	3
