# Supplementary material for: Generation of an Escherichia coli strain growing on methanol via the ribulose monophosphate cycle
Source: Nat Commun. 2022 Sep 6;13:5243. doi: 10.1038/s41467-022-32744-9 (PMC9448777; doi:10.1038/s41467-022-32744-9)
Supplement: Supplementary file 11 — Source Data [file 41467_2022_32744_MOESM11_ESM.zip › source_data/Figure 3/growth data G249.xlsx]

## Sheet: Tabelle1
Condition	2021-07-16 13:32:00	2021-07-19 09:24:00	2021-07-20 08:34:00	2021-07-21 08:01:00	2021-07-22 09:38:00	2021-07-23 12:22:00	2021-07-26 15:16:00	2021-07-27 14:16:00	2021-07-28 09:21:00	2021-07-29 13:32:00
Time [h]	0	67.8667	91.0333	114.483	140.1	166.833	241.733	264.733	283.817	312
methanol	0.022	0.036	0.066	0.086	0.103	0.127	0.303	0.351	0.376	0.363
control	0.022	0.014	0.018	0.02	0.01	0.004	0.013	0.004	0.004	0.001
	-3.81671	-3.32424	-2.7181	-2.45341	-2.27303	-2.06357	-1.19402	-1.04697	-0.978166	-1.01335
	Growth rate [1/h]	Doubling Time [h]
	0.0112338	61.7019
