# Supplementary material for: Generation of an Escherichia coli strain growing on methanol via the ribulose monophosphate cycle
Source: Nat Commun. 2022 Sep 6;13:5243. doi: 10.1038/s41467-022-32744-9 (PMC9448777; doi:10.1038/s41467-022-32744-9)
Supplement: Supplementary file 11 — Source Data [file 41467_2022_32744_MOESM11_ESM.zip › source_data/Figure 3/MEcoli_ref_1_growth_LogPhase600.xlsx]

## Sheet: raw_data_transformed
time [h]	0	0.666944	1.33361	2.00028	2.66694	3.33361	4.00028	4.66694	5.33361	6.00028	6.66694	7.33361	8.00028	8.66694	9.33361	10.0006	10.6672	11.3339	12.0006	12.6672	13.3339	14.0006	14.6672	15.3339	16.0006	16.6672	17.3339	18.0006	18.6675	19.3342	20.0008	20.6675	21.3342	22.0008	22.6675	23.3342	24.0008	24.6675	25.3342	26.0008	26.6675	27.3342	28.0011	28.6678	29.3344	30.0011	30.6678	31.3344	32.0011
A1	0.104	0.102	0.101	0.1	0.1	0.099	0.099	0.098	0.098	0.098	0.098	0.098	0.097	0.097	0.097	0.097	0.097	0.096	0.096	0.096	0.096	0.096	0.096	0.096	0.095	0.095	0.095	0.095	0.095	0.095	0.095	0.095	0.094	0.094	0.094	0.094	0.094	0.094	0.094	0.094	0.094	0.094	0.094	0.094	0.093	0.093	0.093	0.093	0.093
A2	0.1	0.1	0.099	0.099	0.1	0.1	0.099	0.098	0.098	0.098	0.098	0.098	0.098	0.098	0.098	0.098	0.098	0.097	0.097	0.097	0.097	0.097	0.097	0.096	0.096	0.096	0.096	0.096	0.096	0.096	0.096	0.096	0.096	0.095	0.095	0.095	0.095	0.095	0.095	0.095	0.095	0.095	0.095	0.095	0.095	0.094	0.094	0.094	0.094
A3	0.1	0.099	0.098	0.098	0.097	0.097	0.097	0.097	0.096	0.096	0.096	0.096	0.096	0.095	0.095	0.095	0.095	0.095	0.095	0.095	0.095	0.095	0.094	0.094	0.094	0.094	0.094	0.093	0.093	0.093	0.093	0.093	0.093	0.093	0.093	0.093	0.093	0.092	0.092	0.092	0.092	0.092	0.092	0.092	0.092	0.092	0.092	0.092	0.092
A4	0.095	0.095	0.095	0.095	0.095	0.095	0.095	0.095	0.095	0.095	0.095	0.095	0.095	0.095	0.095	0.095	0.095	0.095	0.094	0.095	0.094	0.094	0.094	0.094	0.094	0.094	0.094	0.094	0.094	0.094	0.093	0.093	0.093	0.093	0.093	0.093	0.093	0.093	0.093	0.093	0.093	0.092	0.092	0.093	0.092	0.092	0.092	0.092	0.092
A5	0.104	0.101	0.101	0.1	0.1	0.099	0.099	0.099	0.099	0.098	0.098	0.098	0.097	0.097	0.097	0.097	0.096	0.096	0.096	0.096	0.095	0.095	0.095	0.095	0.095	0.095	0.095	0.095	0.094	0.094	0.094	0.094	0.094	0.094	0.094	0.094	0.094	0.094	0.094	0.094	0.094	0.094	0.094	0.094	0.094	0.094	0.093	0.093	0.093
A6	0.109	0.104	0.103	0.102	0.101	0.101	0.1	0.1	0.1	0.099	0.099	0.099	0.099	0.098	0.098	0.098	0.098	0.098	0.098	0.097	0.097	0.097	0.097	0.097	0.097	0.097	0.096	0.096	0.096	0.096	0.096	0.095	0.095	0.095	0.095	0.095	0.095	0.095	0.095	0.095	0.095	0.094	0.094	0.094	0.094	0.094	0.094	0.094	0.094
A7	0.1	0.1	0.1	0.099	0.099	0.099	0.099	0.099	0.099	0.099	0.099	0.099	0.098	0.098	0.098	0.098	0.098	0.098	0.098	0.097	0.097	0.098	0.097	0.097	0.097	0.098	0.097	0.097	0.097	0.097	0.097	0.097	0.097	0.097	0.097	0.097	0.097	0.097	0.096	0.096	0.096	0.096	0.096	0.096	0.096	0.095	0.096	0.095	0.096
A8	0.111	0.106	0.104	0.103	0.103	0.102	0.102	0.102	0.101	0.101	0.101	0.101	0.1	0.1	0.1	0.1	0.1	0.1	0.1	0.099	0.099	0.099	0.099	0.099	0.098	0.098	0.098	0.098	0.098	0.097	0.097	0.097	0.097	0.097	0.097	0.097	0.097	0.097	0.097	0.096	0.096	0.096	0.096	0.096	0.096	0.096	0.096	0.096	0.095
A9	0.111	0.105	0.104	0.103	0.102	0.102	0.102	0.102	0.101	0.101	0.101	0.1	0.1	0.1	0.1	0.1	0.1	0.099	0.099	0.099	0.098	0.098	0.099	0.098	0.098	0.098	0.098	0.098	0.097	0.098	0.098	0.098	0.098	0.098	0.097	0.097	0.097	0.097	0.097	0.097	0.097	0.097	0.097	0.096	0.097	0.097	0.097	0.096	0.096
A10	0.101	0.101	0.101	0.1	0.1	0.1	0.1	0.1	0.099	0.099	0.099	0.099	0.099	0.099	0.099	0.099	0.099	0.099	0.098	0.098	0.098	0.098	0.098	0.097	0.097	0.097	0.097	0.097	0.097	0.097	0.096	0.096	0.096	0.096	0.096	0.096	0.096	0.096	0.095	0.095	0.095	0.095	0.095	0.095	0.095	0.095	0.095	0.095	0.095
A11	0.098	0.098	0.097	0.097	0.097	0.097	0.097	0.097	0.097	0.097	0.097	0.097	0.097	0.097	0.097	0.097	0.097	0.097	0.097	0.097	0.096	0.096	0.096	0.096	0.096	0.096	0.096	0.096	0.096	0.096	0.096	0.096	0.096	0.096	0.096	0.095	0.095	0.095	0.095	0.095	0.095	0.095	0.095	0.095	0.095	0.095	0.095	0.095	0.095
A12	0.1	0.099	0.098	0.098	0.097	0.097	0.097	0.097	0.097	0.097	0.097	0.096	0.096	0.096	0.096	0.096	0.096	0.096	0.096	0.096	0.095	0.095	0.095	0.095	0.095	0.095	0.095	0.095	0.095	0.095	0.095	0.095	0.095	0.095	0.095	0.095	0.095	0.095	0.095	0.095	0.095	0.095	0.095	0.094	0.094	0.094	0.094	0.094	0.094
B1	0.095	0.095	0.095	0.095	0.095	0.096	0.096	0.096	0.096	0.096	0.096	0.096	0.096	0.096	0.096	0.096	0.096	0.096	0.095	0.095	0.095	0.095	0.095	0.095	0.095	0.095	0.095	0.095	0.095	0.095	0.095	0.095	0.094	0.094	0.094	0.094	0.094	0.094	0.094	0.094	0.093	0.093	0.093	0.093	0.093	0.093	0.093	0.093	0.093
B2	0.111	0.119	0.12	0.118	0.114	0.112	0.112	0.111	0.111	0.11	0.11	0.11	0.11	0.11	0.11	0.109	0.109	0.109	0.109	0.108	0.108	0.108	0.108	0.108	0.108	0.108	0.107	0.107	0.107	0.107	0.106	0.106	0.106	0.106	0.106	0.106	0.106	0.105	0.106	0.105	0.105	0.105	0.105	0.105	0.105	0.105	0.105	0.104	0.104
B3	0.112	0.122	0.136	0.144	0.148	0.148	0.145	0.141	0.137	0.133	0.13	0.124	0.119	0.118	0.117	0.117	0.116	0.115	0.115	0.114	0.113	0.113	0.113	0.113	0.112	0.112	0.112	0.112	0.112	0.112	0.112	0.112	0.112	0.112	0.111	0.111	0.111	0.111	0.111	0.111	0.11	0.111	0.111	0.109	0.11	0.11	0.11	0.109	0.109
B4	0.114	0.113	0.113	0.112	0.112	0.112	0.111	0.111	0.111	0.111	0.11	0.11	0.11	0.11	0.109	0.11	0.11	0.109	0.11	0.108	0.108	0.108	0.109	0.108	0.108	0.108	0.107	0.107	0.107	0.108	0.108	0.107	0.107	0.107	0.107	0.107	0.107	0.107	0.107	0.106	0.106	0.106	0.106	0.106	0.106	0.106	0.106	0.106	0.106
B5	0.112	0.117	0.118	0.115	0.113	0.112	0.111	0.111	0.111	0.11	0.11	0.11	0.109	0.109	0.109	0.109	0.109	0.109	0.108	0.108	0.108	0.108	0.107	0.108	0.107	0.107	0.107	0.107	0.107	0.107	0.106	0.107	0.106	0.106	0.106	0.106	0.106	0.106	0.106	0.106	0.106	0.105	0.105	0.106	0.105	0.105	0.105	0.105	0.105
B6	0.112	0.123	0.127	0.124	0.119	0.115	0.115	0.113	0.112	0.111	0.111	0.111	0.111	0.11	0.11	0.11	0.11	0.109	0.11	0.109	0.109	0.109	0.108	0.108	0.108	0.108	0.108	0.107	0.107	0.107	0.107	0.107	0.107	0.107	0.107	0.106	0.106	0.106	0.106	0.106	0.106	0.106	0.106	0.106	0.105	0.105	0.105	0.105	0.105
B7	0.112	0.122	0.139	0.149	0.152	0.151	0.145	0.141	0.135	0.127	0.12	0.118	0.117	0.117	0.117	0.116	0.115	0.115	0.114	0.114	0.113	0.113	0.113	0.113	0.112	0.112	0.112	0.112	0.111	0.111	0.111	0.111	0.111	0.11	0.11	0.11	0.109	0.109	0.109	0.109	0.109	0.108	0.108	0.108	0.108	0.108	0.108	0.108	0.107
B8	0.118	0.126	0.139	0.148	0.151	0.152	0.15	0.144	0.138	0.13	0.125	0.121	0.119	0.118	0.118	0.117	0.117	0.116	0.116	0.115	0.115	0.115	0.115	0.115	0.114	0.114	0.114	0.113	0.113	0.112	0.112	0.112	0.112	0.112	0.111	0.111	0.111	0.111	0.111	0.111	0.11	0.11	0.11	0.11	0.109	0.109	0.109	0.109	0.109
B9	0.114	0.12	0.121	0.118	0.119	0.116	0.116	0.115	0.115	0.114	0.114	0.113	0.113	0.113	0.113	0.113	0.112	0.112	0.112	0.112	0.112	0.111	0.111	0.111	0.111	0.111	0.111	0.11	0.11	0.11	0.11	0.11	0.11	0.109	0.109	0.109	0.109	0.109	0.109	0.108	0.108	0.108	0.108	0.108	0.108	0.108	0.108	0.108	0.108
B10	0.109	0.119	0.122	0.12	0.119	0.122	0.119	0.119	0.118	0.118	0.116	0.115	0.113	0.113	0.112	0.111	0.111	0.111	0.11	0.11	0.11	0.11	0.11	0.109	0.109	0.109	0.109	0.109	0.108	0.108	0.108	0.108	0.108	0.108	0.107	0.108	0.108	0.107	0.107	0.107	0.107	0.107	0.107	0.107	0.106	0.106	0.106	0.106	0.106
B11	0.11	0.117	0.117	0.116	0.114	0.114	0.113	0.113	0.113	0.112	0.111	0.111	0.111	0.111	0.11	0.11	0.11	0.11	0.109	0.11	0.109	0.109	0.109	0.109	0.109	0.109	0.108	0.108	0.108	0.108	0.108	0.108	0.108	0.108	0.108	0.108	0.108	0.108	0.108	0.107	0.107	0.107	0.107	0.107	0.107	0.107	0.107	0.106	0.106
B12	0.099	0.098	0.098	0.097	0.096	0.096	0.096	0.096	0.096	0.096	0.096	0.096	0.096	0.095	0.095	0.095	0.095	0.095	0.095	0.095	0.095	0.095	0.094	0.094	0.094	0.094	0.094	0.094	0.094	0.094	0.093	0.093	0.093	0.093	0.093	0.093	0.093	0.093	0.093	0.093	0.093	0.093	0.093	0.093	0.093	0.093	0.093	0.093	0.092
C1	0.099	0.098	0.097	0.097	0.097	0.097	0.097	0.097	0.097	0.096	0.096	0.096	0.096	0.096	0.096	0.097	0.097	0.096	0.096	0.096	0.096	0.096	0.096	0.096	0.096	0.096	0.096	0.095	0.095	0.095	0.095	0.095	0.095	0.095	0.095	0.095	0.095	0.095	0.095	0.095	0.095	0.095	0.094	0.094	0.094	0.094	0.094	0.093	0.093
C2	0.112	0.118	0.128	0.133	0.136	0.138	0.141	0.135	0.127	0.128	0.127	0.127	0.127	0.129	0.131	0.132	0.132	0.133	0.133	0.134	0.136	0.138	0.141	0.143	0.145	0.148	0.151	0.154	0.158	0.161	0.166	0.169	0.174	0.178	0.184	0.189	0.195	0.201	0.208	0.215	0.223	0.23	0.238	0.244	0.253	0.26	0.268	0.275	0.282
C3	0.114	0.12	0.125	0.128	0.128	0.128	0.124	0.123	0.123	0.123	0.124	0.126	0.127	0.127	0.128	0.131	0.131	0.132	0.134	0.135	0.137	0.139	0.142	0.144	0.147	0.149	0.153	0.157	0.16	0.164	0.167	0.171	0.175	0.18	0.189	0.197	0.2	0.209	0.213	0.223	0.229	0.235	0.242	0.248	0.259	0.265	0.272	0.282	0.287
C4	0.107	0.115	0.125	0.133	0.137	0.133	0.127	0.126	0.125	0.122	0.123	0.124	0.125	0.126	0.128	0.128	0.13	0.13	0.132	0.133	0.135	0.137	0.139	0.142	0.144	0.148	0.151	0.154	0.157	0.161	0.165	0.169	0.174	0.178	0.184	0.192	0.197	0.202	0.209	0.217	0.227	0.233	0.238	0.246	0.255	0.263	0.27	0.277	0.283
C5	0.108	0.121	0.134	0.141	0.142	0.141	0.132	0.127	0.125	0.125	0.125	0.126	0.127	0.129	0.13	0.131	0.132	0.134	0.135	0.136	0.138	0.14	0.143	0.145	0.147	0.15	0.154	0.157	0.16	0.164	0.167	0.171	0.176	0.181	0.186	0.191	0.197	0.203	0.209	0.216	0.223	0.231	0.238	0.246	0.253	0.261	0.269	0.276	0.283
C6	0.118	0.13	0.147	0.16	0.166	0.165	0.158	0.151	0.14	0.134	0.133	0.133	0.133	0.133	0.134	0.135	0.136	0.137	0.138	0.14	0.141	0.143	0.144	0.147	0.149	0.152	0.155	0.158	0.162	0.165	0.169	0.173	0.176	0.181	0.186	0.191	0.196	0.203	0.209	0.215	0.221	0.229	0.236	0.243	0.25	0.257	0.262	0.271	0.276
C7	0.114	0.124	0.131	0.133	0.132	0.13	0.129	0.128	0.129	0.127	0.127	0.128	0.129	0.13	0.131	0.133	0.134	0.135	0.137	0.138	0.14	0.142	0.145	0.147	0.15	0.153	0.156	0.159	0.162	0.166	0.169	0.174	0.178	0.182	0.187	0.193	0.2	0.207	0.214	0.218	0.226	0.234	0.241	0.246	0.255	0.263	0.266	0.274	0.281
C8	0.111	0.117	0.128	0.137	0.144	0.15	0.156	0.162	0.16	0.153	0.139	0.132	0.133	0.135	0.136	0.135	0.136	0.136	0.137	0.138	0.139	0.141	0.145	0.147	0.148	0.151	0.154	0.157	0.16	0.164	0.168	0.172	0.176	0.181	0.186	0.191	0.197	0.203	0.209	0.216	0.222	0.23	0.236	0.245	0.253	0.259	0.267	0.274	0.28
C9	0.113	0.117	0.122	0.123	0.122	0.121	0.12	0.119	0.12	0.121	0.121	0.122	0.124	0.124	0.126	0.127	0.129	0.13	0.132	0.134	0.136	0.138	0.141	0.144	0.148	0.149	0.152	0.157	0.16	0.163	0.167	0.172	0.177	0.18	0.188	0.192	0.199	0.205	0.21	0.218	0.224	0.235	0.239	0.246	0.256	0.265	0.271	0.278	0.282
C10	0.108	0.117	0.136	0.151	0.163	0.174	0.183	0.185	0.186	0.179	0.169	0.145	0.137	0.137	0.136	0.136	0.137	0.138	0.14	0.141	0.142	0.144	0.146	0.148	0.15	0.153	0.155	0.159	0.163	0.166	0.17	0.175	0.18	0.184	0.189	0.194	0.2	0.211	0.217	0.224	0.231	0.237	0.245	0.252	0.26	0.267	0.275	0.281	0.289
C11	0.109	0.116	0.12	0.119	0.119	0.121	0.12	0.12	0.12	0.121	0.122	0.123	0.125	0.126	0.128	0.13	0.132	0.135	0.137	0.139	0.141	0.143	0.141	0.143	0.146	0.149	0.152	0.156	0.159	0.163	0.167	0.17	0.175	0.18	0.185	0.201	0.195	0.21	0.217	0.217	0.22	0.236	0.244	0.247	0.253	0.266	0.274	0.281	0.287
C12	0.098	0.097	0.097	0.096	0.096	0.096	0.096	0.096	0.096	0.096	0.096	0.095	0.095	0.095	0.095	0.095	0.095	0.095	0.095	0.094	0.094	0.094	0.094	0.094	0.093	0.093	0.093	0.093	0.093	0.093	0.093	0.093	0.093	0.093	0.093	0.093	0.093	0.093	0.093	0.093	0.093	0.093	0.093	0.093	0.093	0.093	0.093	0.092	0.093
D1	0.099	0.099	0.099	0.099	0.099	0.099	0.099	0.099	0.098	0.098	0.098	0.098	0.098	0.098	0.098	0.098	0.098	0.098	0.097	0.098	0.097	0.097	0.097	0.097	0.097	0.097	0.097	0.097	0.097	0.096	0.096	0.096	0.096	0.096	0.096	0.096	0.096	0.095	0.095	0.095	0.095	0.095	0.095	0.095	0.095	0.095	0.095	0.095	0.094
D2	0.097	0.097	0.097	0.096	0.096	0.096	0.096	0.096	0.096	0.096	0.096	0.096	0.096	0.095	0.095	0.095	0.095	0.095	0.095	0.095	0.095	0.095	0.095	0.095	0.095	0.095	0.095	0.094	0.094	0.094	0.094	0.094	0.094	0.094	0.094	0.094	0.094	0.093	0.093	0.093	0.093	0.093	0.093	0.093	0.093	0.093	0.093	0.092	0.092
D3	0.098	0.098	0.098	0.098	0.098	0.098	0.098	0.098	0.097	0.097	0.097	0.096	0.096	0.096	0.096	0.096	0.096	0.096	0.096	0.096	0.095	0.095	0.095	0.095	0.095	0.095	0.095	0.094	0.094	0.094	0.094	0.094	0.094	0.094	0.094	0.094	0.094	0.094	0.094	0.094	0.093	0.093	0.093	0.093	0.093	0.093	0.093	0.093	0.093
D4	0.105	0.101	0.1	0.1	0.099	0.099	0.099	0.098	0.098	0.098	0.098	0.097	0.097	0.097	0.097	0.097	0.097	0.097	0.096	0.096	0.096	0.096	0.096	0.096	0.096	0.096	0.096	0.096	0.096	0.095	0.095	0.095	0.095	0.095	0.095	0.095	0.094	0.094	0.094	0.094	0.094	0.094	0.094	0.093	0.093	0.093	0.093	0.093	0.093
D5	0.103	0.101	0.1	0.1	0.099	0.099	0.098	0.098	0.098	0.098	0.098	0.098	0.098	0.098	0.098	0.097	0.097	0.097	0.097	0.097	0.097	0.097	0.097	0.096	0.096	0.096	0.096	0.096	0.096	0.096	0.096	0.095	0.095	0.095	0.095	0.095	0.095	0.095	0.095	0.094	0.094	0.094	0.094	0.094	0.094	0.094	0.094	0.093	0.093
D6	0.109	0.105	0.104	0.103	0.102	0.102	0.101	0.101	0.101	0.1	0.1	0.1	0.1	0.1	0.099	0.099	0.099	0.098	0.098	0.098	0.097	0.097	0.097	0.097	0.097	0.097	0.097	0.096	0.096	0.096	0.096	0.096	0.096	0.096	0.095	0.095	0.095	0.095	0.095	0.095	0.095	0.095	0.094	0.094	0.094	0.094	0.094	0.094	0.094
D7	0.102	0.101	0.101	0.101	0.1	0.1	0.1	0.1	0.099	0.099	0.099	0.099	0.099	0.098	0.098	0.098	0.098	0.098	0.098	0.098	0.097	0.097	0.097	0.097	0.097	0.097	0.097	0.097	0.096	0.096	0.096	0.096	0.096	0.096	0.096	0.096	0.096	0.095	0.095	0.095	0.095	0.095	0.095	0.095	0.095	0.095	0.095	0.094	0.094
D8	0.099	0.098	0.098	0.097	0.097	0.097	0.097	0.097	0.097	0.097	0.096	0.096	0.096	0.096	0.096	0.096	0.095	0.095	0.095	0.095	0.095	0.095	0.095	0.095	0.095	0.095	0.095	0.095	0.094	0.094	0.094	0.094	0.094	0.094	0.094	0.094	0.093	0.093	0.093	0.093	0.093	0.093	0.093	0.093	0.093	0.093	0.093	0.092	0.092
D9	0.102	0.101	0.101	0.101	0.1	0.1	0.099	0.099	0.098	0.098	0.098	0.098	0.097	0.097	0.097	0.097	0.097	0.097	0.096	0.096	0.096	0.096	0.096	0.096	0.096	0.096	0.095	0.096	0.095	0.095	0.095	0.095	0.095	0.095	0.094	0.094	0.094	0.094	0.094	0.094	0.093	0.093	0.093	0.093	0.093	0.093	0.093	0.093	0.093
D10	0.099	0.098	0.098	0.098	0.098	0.098	0.098	0.098	0.098	0.098	0.098	0.098	0.098	0.097	0.097	0.097	0.097	0.097	0.097	0.097	0.096	0.096	0.096	0.096	0.096	0.096	0.096	0.096	0.096	0.096	0.096	0.095	0.095	0.095	0.095	0.095	0.095	0.094	0.094	0.094	0.094	0.094	0.094	0.094	0.094	0.093	0.093	0.093	0.093
D11	0.1	0.098	0.098	0.097	0.097	0.097	0.097	0.097	0.097	0.097	0.097	0.097	0.097	0.097	0.097	0.097	0.097	0.097	0.097	0.097	0.096	0.096	0.096	0.096	0.096	0.096	0.096	0.096	0.096	0.096	0.095	0.095	0.095	0.095	0.095	0.095	0.095	0.095	0.095	0.095	0.094	0.094	0.094	0.094	0.094	0.094	0.094	0.094	0.094
D12	0.097	0.097	0.097	0.097	0.097	0.097	0.096	0.096	0.096	0.096	0.096	0.096	0.096	0.095	0.095	0.095	0.095	0.095	0.095	0.095	0.095	0.095	0.094	0.094	0.095	0.095	0.095	0.095	0.095	0.094	0.094	0.094	0.094	0.094	0.094	0.094	0.094	0.094	0.094	0.094	0.094	0.093	0.093	0.093	0.093	0.093	0.093	0.093	0.093
E1	0.1	0.099	0.098	0.098	0.098	0.098	0.097	0.097	0.097	0.097	0.097	0.097	0.097	0.097	0.097	0.096	0.096	0.096	0.096	0.096	0.096	0.095	0.095	0.095	0.095	0.095	0.095	0.095	0.094	0.094	0.094	0.094	0.094	0.094	0.094	0.094	0.094	0.093	0.093	0.093	0.093	0.093	0.093	0.093	0.093	0.093	0.093	0.093	0.093
E2	0.096	0.096	0.095	0.095	0.095	0.095	0.095	0.095	0.095	0.095	0.094	0.095	0.094	0.094	0.094	0.095	0.095	0.094	0.094	0.094	0.094	0.094	0.094	0.094	0.093	0.093	0.093	0.093	0.093	0.093	0.093	0.093	0.093	0.093	0.093	0.093	0.092	0.092	0.092	0.092	0.092	0.092	0.092	0.092	0.092	0.091	0.091	0.091	0.091
E3	0.101	0.1	0.1	0.099	0.098	0.098	0.098	0.097	0.097	0.097	0.097	0.097	0.097	0.096	0.096	0.096	0.096	0.096	0.096	0.096	0.095	0.095	0.095	0.095	0.095	0.094	0.094	0.094	0.094	0.094	0.094	0.093	0.093	0.093	0.093	0.093	0.093	0.093	0.093	0.093	0.093	0.093	0.092	0.092	0.092	0.092	0.092	0.092	0.092
E4	0.106	0.104	0.103	0.103	0.102	0.102	0.102	0.101	0.101	0.101	0.1	0.1	0.099	0.099	0.099	0.098	0.098	0.098	0.098	0.098	0.098	0.097	0.097	0.097	0.097	0.096	0.096	0.096	0.096	0.096	0.095	0.095	0.095	0.095	0.095	0.095	0.095	0.094	0.094	0.094	0.094	0.094	0.094	0.093	0.093	0.093	0.093	0.093	0.093
E5	0.095	0.095	0.095	0.095	0.095	0.095	0.095	0.095	0.095	0.095	0.095	0.095	0.095	0.095	0.095	0.095	0.094	0.094	0.094	0.094	0.094	0.094	0.094	0.094	0.094	0.094	0.094	0.094	0.094	0.093	0.093	0.093	0.093	0.093	0.093	0.093	0.093	0.093	0.093	0.093	0.093	0.093	0.092	0.092	0.092	0.092	0.092	0.092	0.092
E6	0.099	0.098	0.097	0.097	0.097	0.097	0.097	0.097	0.097	0.096	0.096	0.096	0.096	0.096	0.096	0.096	0.096	0.095	0.095	0.095	0.095	0.095	0.095	0.094	0.094	0.094	0.094	0.094	0.094	0.093	0.093	0.093	0.093	0.093	0.093	0.093	0.093	0.093	0.093	0.093	0.093	0.093	0.092	0.092	0.092	0.092	0.092	0.092	0.092
E7	0.105	0.104	0.103	0.102	0.102	0.101	0.101	0.101	0.1	0.1	0.1	0.1	0.1	0.099	0.099	0.099	0.099	0.099	0.099	0.098	0.098	0.098	0.098	0.098	0.098	0.097	0.097	0.097	0.097	0.097	0.097	0.097	0.097	0.096	0.096	0.097	0.096	0.096	0.096	0.096	0.095	0.095	0.095	0.095	0.095	0.095	0.095	0.095	0.094
E8	0.098	0.097	0.097	0.097	0.096	0.096	0.096	0.096	0.096	0.096	0.096	0.095	0.095	0.095	0.095	0.095	0.095	0.095	0.095	0.095	0.095	0.095	0.095	0.095	0.095	0.094	0.094	0.094	0.094	0.094	0.094	0.094	0.094	0.094	0.094	0.094	0.094	0.094	0.094	0.094	0.094	0.093	0.093	0.093	0.093	0.093	0.093	0.093	0.093
E9	0.103	0.1	0.099	0.099	0.099	0.098	0.098	0.098	0.098	0.098	0.098	0.097	0.097	0.097	0.096	0.096	0.096	0.096	0.096	0.096	0.096	0.096	0.096	0.096	0.096	0.095	0.096	0.096	0.096	0.095	0.096	0.095	0.095	0.096	0.096	0.096	0.095	0.095	0.095	0.095	0.095	0.095	0.095	0.095	0.094	0.095	0.094	0.095	0.094
E10	0.098	0.098	0.097	0.097	0.097	0.097	0.097	0.097	0.097	0.097	0.097	0.097	0.097	0.097	0.097	0.096	0.096	0.096	0.096	0.096	0.096	0.096	0.095	0.095	0.095	0.095	0.095	0.095	0.095	0.094	0.094	0.094	0.094	0.094	0.094	0.094	0.094	0.094	0.094	0.094	0.094	0.094	0.093	0.093	0.093	0.093	0.093	0.093	0.093
E11	0.1	0.099	0.099	0.099	0.099	0.099	0.099	0.099	0.099	0.099	0.099	0.099	0.099	0.098	0.098	0.098	0.098	0.098	0.098	0.098	0.098	0.098	0.097	0.097	0.097	0.097	0.097	0.097	0.097	0.096	0.096	0.096	0.096	0.096	0.096	0.096	0.096	0.096	0.096	0.096	0.095	0.095	0.095	0.095	0.095	0.095	0.095	0.095	0.095
E12	0.1	0.099	0.098	0.098	0.097	0.097	0.097	0.097	0.096	0.096	0.096	0.096	0.096	0.095	0.095	0.096	0.095	0.095	0.095	0.095	0.095	0.095	0.095	0.095	0.094	0.094	0.094	0.094	0.094	0.094	0.094	0.094	0.094	0.094	0.094	0.094	0.094	0.094	0.093	0.093	0.093	0.093	0.093	0.093	0.093	0.093	0.093	0.092	0.092
F1	0.097	0.097	0.097	0.097	0.097	0.097	0.097	0.097	0.097	0.097	0.097	0.097	0.097	0.097	0.097	0.096	0.096	0.096	0.096	0.096	0.096	0.096	0.096	0.096	0.096	0.095	0.095	0.095	0.095	0.095	0.095	0.095	0.095	0.095	0.095	0.095	0.094	0.094	0.094	0.094	0.094	0.094	0.094	0.094	0.093	0.093	0.093	0.093	0.093
F2	0.1	0.099	0.099	0.099	0.099	0.098	0.098	0.098	0.098	0.098	0.097	0.097	0.097	0.097	0.096	0.096	0.096	0.096	0.096	0.096	0.096	0.096	0.096	0.096	0.095	0.095	0.095	0.095	0.095	0.095	0.095	0.095	0.094	0.094	0.094	0.094	0.094	0.094	0.094	0.093	0.093	0.093	0.093	0.093	0.093	0.093	0.093	0.093	0.092
F3	0.101	0.1	0.099	0.099	0.098	0.098	0.098	0.098	0.097	0.097	0.097	0.097	0.097	0.097	0.097	0.096	0.096	0.096	0.096	0.095	0.095	0.095	0.095	0.095	0.095	0.094	0.094	0.094	0.094	0.094	0.094	0.094	0.094	0.093	0.093	0.093	0.093	0.093	0.093	0.093	0.093	0.093	0.093	0.092	0.092	0.092	0.092	0.092	0.092
F4	0.101	0.099	0.099	0.098	0.098	0.098	0.097	0.097	0.097	0.097	0.097	0.097	0.097	0.096	0.096	0.097	0.096	0.096	0.096	0.095	0.095	0.095	0.095	0.095	0.094	0.094	0.094	0.093	0.093	0.093	0.093	0.092	0.092	0.092	0.092	0.092	0.092	0.092	0.092	0.092	0.092	0.092	0.092	0.092	0.092	0.092	0.092	0.092	0.091
F5	0.099	0.098	0.098	0.098	0.098	0.097	0.097	0.097	0.097	0.097	0.096	0.096	0.096	0.096	0.096	0.096	0.096	0.095	0.096	0.095	0.095	0.095	0.095	0.095	0.095	0.095	0.094	0.094	0.094	0.095	0.095	0.095	0.094	0.094	0.094	0.094	0.094	0.094	0.094	0.094	0.093	0.093	0.093	0.093	0.093	0.093	0.093	0.093	0.092
F6	0.102	0.1	0.1	0.099	0.099	0.099	0.098	0.098	0.097	0.097	0.097	0.097	0.097	0.097	0.096	0.096	0.096	0.096	0.096	0.096	0.095	0.095	0.095	0.095	0.095	0.095	0.095	0.095	0.094	0.095	0.094	0.094	0.094	0.094	0.094	0.094	0.094	0.094	0.093	0.093	0.093	0.093	0.093	0.092	0.093	0.093	0.093	0.092	0.092
F7	0.1	0.098	0.097	0.097	0.097	0.097	0.097	0.097	0.097	0.097	0.097	0.097	0.097	0.097	0.097	0.097	0.096	0.096	0.096	0.096	0.096	0.096	0.096	0.096	0.095	0.095	0.095	0.095	0.095	0.095	0.095	0.095	0.095	0.094	0.094	0.094	0.094	0.094	0.094	0.094	0.094	0.094	0.093	0.094	0.093	0.093	0.093	0.093	0.093
F8	0.1	0.099	0.099	0.099	0.099	0.099	0.098	0.098	0.098	0.098	0.097	0.097	0.097	0.097	0.097	0.097	0.097	0.097	0.096	0.096	0.096	0.096	0.096	0.096	0.096	0.095	0.095	0.095	0.095	0.095	0.095	0.095	0.095	0.095	0.095	0.095	0.095	0.094	0.094	0.094	0.094	0.094	0.094	0.094	0.094	0.094	0.094	0.094	0.094
F9	0.099	0.099	0.099	0.098	0.098	0.098	0.098	0.098	0.098	0.098	0.097	0.097	0.097	0.097	0.097	0.097	0.097	0.096	0.097	0.096	0.096	0.096	0.096	0.096	0.096	0.095	0.095	0.095	0.095	0.095	0.095	0.094	0.094	0.094	0.094	0.094	0.094	0.094	0.093	0.093	0.093	0.093	0.093	0.093	0.093	0.093	0.093	0.092	0.092
F10	0.101	0.1	0.099	0.099	0.099	0.099	0.099	0.099	0.099	0.099	0.098	0.099	0.098	0.098	0.098	0.098	0.098	0.098	0.098	0.098	0.097	0.097	0.098	0.098	0.098	0.097	0.097	0.097	0.097	0.097	0.097	0.096	0.096	0.096	0.096	0.096	0.096	0.096	0.096	0.096	0.096	0.096	0.095	0.095	0.095	0.095	0.095	0.094	0.094
F11	0.1	0.1	0.099	0.099	0.099	0.098	0.098	0.098	0.098	0.098	0.098	0.098	0.098	0.098	0.098	0.098	0.097	0.097	0.097	0.097	0.097	0.096	0.096	0.096	0.096	0.096	0.096	0.096	0.096	0.096	0.095	0.095	0.095	0.095	0.095	0.095	0.095	0.095	0.095	0.095	0.094	0.094	0.094	0.094	0.094	0.094	0.094	0.094	0.094
F12	0.095	0.094	0.094	0.094	0.094	0.094	0.094	0.094	0.094	0.094	0.094	0.094	0.093	0.093	0.093	0.093	0.093	0.093	0.093	0.092	0.093	0.092	0.093	0.092	0.092	0.092	0.092	0.092	0.092	0.092	0.092	0.092	0.092	0.092	0.092	0.092	0.092	0.092	0.092	0.092	0.092	0.092	0.092	0.092	0.092	0.092	0.092	0.092	0.092
G1	0.098	0.096	0.096	0.096	0.097	0.097	0.096	0.096	0.096	0.096	0.096	0.096	0.096	0.096	0.096	0.096	0.096	0.095	0.095	0.095	0.095	0.095	0.095	0.095	0.095	0.094	0.094	0.094	0.094	0.094	0.094	0.094	0.094	0.094	0.094	0.094	0.094	0.094	0.094	0.094	0.094	0.094	0.094	0.093	0.093	0.093	0.093	0.093	0.093
G2	0.095	0.095	0.095	0.095	0.095	0.095	0.095	0.095	0.095	0.095	0.095	0.095	0.095	0.095	0.094	0.094	0.094	0.094	0.094	0.094	0.094	0.094	0.094	0.094	0.094	0.094	0.094	0.094	0.094	0.094	0.094	0.094	0.094	0.093	0.093	0.093	0.093	0.093	0.093	0.093	0.093	0.092	0.092	0.092	0.092	0.092	0.092	0.092	0.092
G3	0.098	0.097	0.097	0.097	0.097	0.097	0.097	0.097	0.097	0.096	0.096	0.096	0.096	0.096	0.096	0.096	0.096	0.096	0.095	0.095	0.095	0.095	0.095	0.095	0.095	0.095	0.095	0.094	0.094	0.094	0.094	0.094	0.094	0.094	0.094	0.093	0.093	0.093	0.093	0.093	0.093	0.093	0.093	0.092	0.092	0.092	0.092	0.092	0.092
G4	0.101	0.099	0.098	0.098	0.098	0.098	0.098	0.098	0.098	0.098	0.098	0.098	0.098	0.098	0.098	0.098	0.098	0.097	0.097	0.097	0.096	0.096	0.097	0.096	0.096	0.096	0.096	0.095	0.095	0.096	0.096	0.095	0.095	0.095	0.095	0.095	0.095	0.095	0.095	0.094	0.094	0.094	0.094	0.093	0.094	0.094	0.093	0.093	0.093
G5	0.109	0.106	0.105	0.104	0.103	0.103	0.102	0.102	0.102	0.101	0.101	0.101	0.101	0.1	0.1	0.099	0.099	0.099	0.099	0.099	0.099	0.098	0.099	0.099	0.098	0.098	0.098	0.098	0.098	0.098	0.097	0.097	0.097	0.097	0.097	0.097	0.096	0.096	0.096	0.096	0.096	0.096	0.096	0.096	0.096	0.096	0.096	0.095	0.095
G6	0.106	0.102	0.1	0.099	0.099	0.099	0.098	0.098	0.098	0.098	0.098	0.097	0.097	0.097	0.097	0.097	0.097	0.096	0.096	0.096	0.096	0.096	0.096	0.096	0.095	0.095	0.095	0.095	0.095	0.095	0.095	0.094	0.094	0.094	0.094	0.094	0.094	0.094	0.094	0.093	0.093	0.093	0.093	0.093	0.093	0.093	0.093	0.093	0.093
G7	0.096	0.097	0.096	0.096	0.096	0.095	0.095	0.095	0.095	0.095	0.095	0.095	0.095	0.095	0.095	0.095	0.095	0.094	0.094	0.094	0.094	0.094	0.094	0.094	0.094	0.093	0.093	0.093	0.093	0.093	0.093	0.093	0.093	0.093	0.093	0.093	0.093	0.093	0.093	0.093	0.093	0.092	0.092	0.092	0.092	0.092	0.092	0.092	0.092
G8	0.106	0.104	0.103	0.103	0.103	0.102	0.101	0.101	0.1	0.1	0.1	0.099	0.099	0.099	0.099	0.099	0.099	0.098	0.099	0.098	0.098	0.098	0.098	0.098	0.097	0.097	0.097	0.097	0.097	0.097	0.097	0.097	0.097	0.096	0.096	0.096	0.096	0.096	0.096	0.096	0.096	0.096	0.096	0.095	0.095	0.095	0.095	0.095	0.095
G9	0.102	0.101	0.101	0.101	0.101	0.1	0.1	0.1	0.1	0.1	0.099	0.099	0.099	0.099	0.099	0.098	0.098	0.099	0.098	0.098	0.098	0.098	0.098	0.098	0.098	0.098	0.098	0.097	0.097	0.097	0.097	0.097	0.097	0.096	0.096	0.096	0.096	0.096	0.096	0.096	0.096	0.095	0.095	0.096	0.095	0.095	0.095	0.095	0.095
G10	0.101	0.099	0.099	0.099	0.099	0.099	0.098	0.098	0.098	0.098	0.098	0.098	0.098	0.098	0.098	0.098	0.098	0.098	0.098	0.098	0.098	0.098	0.098	0.098	0.097	0.097	0.097	0.097	0.097	0.097	0.097	0.097	0.097	0.096	0.096	0.096	0.096	0.096	0.096	0.096	0.096	0.096	0.096	0.096	0.095	0.095	0.095	0.095	0.095
G11	0.095	0.094	0.094	0.094	0.094	0.094	0.094	0.094	0.094	0.094	0.094	0.094	0.094	0.094	0.094	0.094	0.094	0.094	0.094	0.094	0.094	0.094	0.094	0.094	0.093	0.093	0.093	0.093	0.093	0.093	0.093	0.093	0.093	0.093	0.093	0.093	0.093	0.093	0.093	0.093	0.093	0.093	0.093	0.092	0.092	0.092	0.092	0.092	0.092
G12	0.099	0.098	0.098	0.098	0.098	0.098	0.097	0.097	0.097	0.097	0.097	0.097	0.097	0.097	0.097	0.096	0.096	0.096	0.096	0.096	0.096	0.096	0.095	0.095	0.095	0.095	0.095	0.095	0.095	0.095	0.095	0.095	0.095	0.095	0.094	0.094	0.094	0.094	0.094	0.094	0.094	0.094	0.094	0.094	0.094	0.094	0.093	0.093	0.093
H1	0.1	0.1	0.101	0.1	0.1	0.1	0.1	0.1	0.1	0.099	0.099	0.099	0.099	0.099	0.099	0.099	0.098	0.098	0.098	0.098	0.098	0.098	0.098	0.098	0.097	0.097	0.097	0.097	0.097	0.097	0.097	0.097	0.097	0.097	0.097	0.097	0.097	0.097	0.097	0.097	0.097	0.096	0.096	0.096	0.096	0.096	0.096	0.096	0.096
H2	0.106	0.102	0.102	0.101	0.101	0.1	0.1	0.099	0.099	0.098	0.098	0.098	0.098	0.097	0.097	0.097	0.097	0.097	0.097	0.097	0.097	0.097	0.097	0.097	0.097	0.097	0.097	0.097	0.097	0.097	0.097	0.096	0.096	0.096	0.096	0.096	0.096	0.096	0.095	0.095	0.095	0.095	0.095	0.094	0.094	0.094	0.094	0.094	0.093
H3	0.102	0.101	0.1	0.1	0.099	0.099	0.099	0.098	0.098	0.098	0.098	0.097	0.097	0.097	0.097	0.096	0.096	0.096	0.096	0.096	0.096	0.096	0.096	0.096	0.095	0.095	0.095	0.095	0.095	0.095	0.095	0.095	0.095	0.095	0.095	0.095	0.094	0.094	0.094	0.094	0.094	0.094	0.093	0.093	0.093	0.093	0.093	0.093	0.093
H4	0.096	0.096	0.096	0.096	0.095	0.095	0.095	0.095	0.095	0.095	0.095	0.094	0.094	0.094	0.094	0.094	0.094	0.094	0.094	0.094	0.094	0.094	0.094	0.094	0.094	0.093	0.093	0.093	0.093	0.093	0.093	0.093	0.093	0.093	0.093	0.093	0.093	0.093	0.093	0.093	0.092	0.092	0.092	0.092	0.092	0.091	0.091	0.091	0.091
H5	0.103	0.101	0.101	0.1	0.099	0.099	0.099	0.099	0.099	0.098	0.098	0.098	0.098	0.098	0.097	0.097	0.097	0.096	0.097	0.096	0.096	0.096	0.097	0.097	0.096	0.096	0.095	0.095	0.095	0.096	0.096	0.096	0.095	0.095	0.095	0.095	0.095	0.095	0.095	0.095	0.095	0.094	0.094	0.094	0.094	0.094	0.094	0.093	0.093
H6	0.101	0.1	0.099	0.099	0.099	0.098	0.098	0.098	0.098	0.097	0.097	0.097	0.097	0.096	0.096	0.096	0.096	0.096	0.096	0.096	0.095	0.095	0.095	0.095	0.095	0.095	0.094	0.094	0.094	0.094	0.094	0.094	0.093	0.093	0.093	0.093	0.093	0.093	0.093	0.093	0.093	0.093	0.093	0.093	0.093	0.093	0.093	0.093	0.093
H7	0.102	0.101	0.1	0.1	0.1	0.099	0.099	0.099	0.099	0.099	0.099	0.099	0.098	0.098	0.098	0.098	0.098	0.097	0.097	0.097	0.097	0.097	0.097	0.097	0.097	0.096	0.096	0.096	0.096	0.096	0.096	0.096	0.096	0.096	0.096	0.096	0.095	0.095	0.095	0.095	0.095	0.095	0.095	0.094	0.095	0.095	0.095	0.094	0.094
H8	0.102	0.1	0.1	0.099	0.099	0.099	0.099	0.098	0.098	0.098	0.098	0.097	0.097	0.097	0.096	0.096	0.096	0.096	0.096	0.095	0.095	0.095	0.095	0.095	0.095	0.095	0.095	0.095	0.094	0.094	0.094	0.094	0.094	0.094	0.094	0.094	0.094	0.094	0.093	0.093	0.093	0.093	0.093	0.093	0.093	0.093	0.093	0.093	0.093
H9	0.101	0.1	0.1	0.099	0.099	0.098	0.098	0.098	0.098	0.098	0.098	0.097	0.097	0.097	0.097	0.097	0.097	0.097	0.097	0.096	0.096	0.096	0.097	0.096	0.095	0.095	0.095	0.095	0.095	0.095	0.095	0.095	0.095	0.095	0.094	0.094	0.094	0.094	0.094	0.094	0.094	0.094	0.094	0.093	0.094	0.093	0.093	0.093	0.093
H10	0.1	0.1	0.099	0.099	0.098	0.098	0.098	0.098	0.098	0.098	0.097	0.097	0.097	0.097	0.097	0.097	0.096	0.096	0.096	0.096	0.096	0.096	0.095	0.095	0.095	0.095	0.095	0.095	0.095	0.095	0.094	0.094	0.094	0.094	0.094	0.094	0.094	0.094	0.094	0.094	0.093	0.093	0.093	0.093	0.093	0.093	0.093	0.093	0.093
H11	0.095	0.096	0.095	0.095	0.095	0.095	0.095	0.095	0.095	0.095	0.095	0.094	0.094	0.094	0.094	0.094	0.094	0.094	0.093	0.094	0.093	0.093	0.093	0.093	0.093	0.093	0.093	0.093	0.093	0.092	0.092	0.092	0.092	0.092	0.092	0.092	0.092	0.092	0.092	0.092	0.092	0.092	0.092	0.092	0.091	0.091	0.091	0.092	0.091
H12	0.095	0.094	0.094	0.094	0.094	0.094	0.094	0.094	0.094	0.094	0.094	0.094	0.093	0.093	0.093	0.093	0.093	0.093	0.093	0.093	0.093	0.093	0.093	0.093	0.093	0.093	0.093	0.093	0.092	0.092	0.092	0.092	0.092	0.092	0.092	0.092	0.092	0.092	0.092	0.092	0.092	0.092	0.092	0.092	0.092	0.092	0.092	0.092	0.092
- MeOH negative control in wells B2 to B11
+ MeOH in wells C2 to C11
+ MeOH mean	0.1114	0.1195	0.1296	0.1358	0.1389	0.1401	0.139	0.1376	0.1355	0.1333	0.131	0.1286	0.1287	0.1296	0.1308	0.1318	0.1329	0.134	0.1355	0.1368	0.1385	0.1405	0.1427	0.145	0.1474	0.1502	0.1533	0.1568	0.1601	0.1637	0.1675	0.1716	0.1761	0.1805	0.1864	0.1931	0.1976	0.2054	0.2115	0.2179	0.2246	0.233	0.2397	0.2463	0.2547	0.2626	0.2694	0.2769	0.283
[truncated: 49 more columns]
