# Supplementary material for: Generation of an Escherichia coli strain growing on methanol via the ribulose monophosphate cycle
Source: Nat Commun. 2022 Sep 6;13:5243. doi: 10.1038/s41467-022-32744-9 (PMC9448777; doi:10.1038/s41467-022-32744-9)
Supplement: Supplementary file 11 — Source Data [file 41467_2022_32744_MOESM11_ESM.zip › source_data/Figure 4/summarized_data.xlsx]

## Sheet: Sheet1
aa	c_isotope	isotopologue	isotopologue fraction	std
Ala	13CO2	0	0	0
Ala	13CO2	1	0	0
Ala	13CO2	2	0.0230905	0.00808573
Ala	13CO2	3	0.976909	0.00808573
Ala	12CO2	0	0.00300282	0.00520104
Ala	12CO2	1	0.0173814	0.00796818
Ala	12CO2	2	0.063276	0.00532852
Ala	12CO2	3	0.91634	0.0174467
Val	13CO2	0	0	0
Val	13CO2	1	0	0
Val	13CO2	2	0	0
Val	13CO2	3	0.00180193	0.00156314
Val	13CO2	4	0.0471049	0.00560433
Val	13CO2	5	0.951093	0.0071293
Val	12CO2	0	0	0
Val	12CO2	1	0.0311409	0.0539376
Val	12CO2	2	0.00770286	0.00548363
Val	12CO2	3	0.0274387	0.0134948
Val	12CO2	4	0.0981953	0.0106573
Val	12CO2	5	0.835522	0.0442635
Leu	13CO2	0	0.000174328	0.000301945
Leu	13CO2	1	0	0
Leu	13CO2	2	0	0
Leu	13CO2	3	0.000970914	0.000865854
Leu	13CO2	4	0.0292391	0.0131175
Leu	13CO2	5	0.0566421	0.00619813
Leu	13CO2	6	0.912974	0.0202491
Leu	12CO2	0	0.00126335	0.000654978
Leu	12CO2	1	0	0
Leu	12CO2	2	0.0129259	0.0125848
Leu	12CO2	3	0.0383442	0.0195841
Leu	12CO2	4	0.235901	0.0581169
Leu	12CO2	5	0.0861116	0.00267995
Leu	12CO2	6	0.625454	0.0877099
Ile	13CO2	0	0	0
Ile	13CO2	1	0	0
Ile	13CO2	2	0	0
Ile	13CO2	3	0.000166772	0.000288858
Ile	13CO2	4	0.00968772	0.00408904
Ile	13CO2	5	0.0743097	0.00692266
Ile	13CO2	6	0.915836	0.0111971
Ile	12CO2	0	0.00162006	0.00194738
Ile	12CO2	1	0.00159653	0.00276528
Ile	12CO2	2	0.0197092	0.0148229
Ile	12CO2	3	0.0481485	0.0224324
Ile	12CO2	4	0.147911	0.0236187
Ile	12CO2	5	0.517773	0.00444649
Ile	12CO2	6	0.263241	0.0622318
Ser	13CO2	0	0	0
Ser	13CO2	1	0	0
Ser	13CO2	2	0.012747	0.0111897
Ser	13CO2	3	0.987253	0.0111897
Ser	12CO2	0	0	0
Ser	12CO2	1	0	0
Ser	12CO2	2	0.0313898	0.0286124
Ser	12CO2	3	0.96861	0.0286124
Thr	13CO2	0	0	0
Thr	13CO2	1	0	0
Thr	13CO2	2	0	0
Thr	13CO2	3	0.0517697	0.0123447
Thr	13CO2	4	0.94823	0.0123447
Thr	12CO2	0	0.0225016	0.014365
Thr	12CO2	1	0.0381347	0.0157264
Thr	12CO2	2	0.135665	0.0331362
Thr	12CO2	3	0.569553	0.00567367
Thr	12CO2	4	0.234146	0.0627877
His	13CO2	0	0	0
His	13CO2	1	0	0
His	13CO2	2	0	0
His	13CO2	3	0	0
His	13CO2	4	0.00207757	0.00182483
His	13CO2	5	0.0513882	0.00577405
His	13CO2	6	0.946534	0.00757829
His	12CO2	0	0	0
His	12CO2	1	0	0
His	12CO2	2	0	0
His	12CO2	3	0.00894412	0.00729633
His	12CO2	4	0.0269312	0.0117757
His	12CO2	5	0.117766	0.0130719
His	12CO2	6	0.846359	0.0319584
Lys	13CO2	0	0	0
Lys	13CO2	1	0	0
Lys	13CO2	2	0	0
Lys	13CO2	3	0	0
Lys	13CO2	4	0.00439073	0.00384281
Lys	13CO2	5	0.0715559	0.00841073
Lys	13CO2	6	0.924053	0.0122455
Lys	12CO2	0	0	0
Lys	12CO2	1	0	0
Lys	12CO2	2	0.0109595	0.00786274
Lys	12CO2	3	0.0389834	0.0185094
Lys	12CO2	4	0.123682	0.022126
Lys	12CO2	5	0.523073	0.00931348
Lys	12CO2	6	0.303302	0.0532855
Arg	13CO2	0	0.000144282	0.000249903
Arg	13CO2	1	0	0
Arg	13CO2	2	0	0
Arg	13CO2	3	0.00217852	0.00191394
Arg	13CO2	4	0.0314576	0.01361
Arg	13CO2	5	0.0902304	0.00259489
Arg	13CO2	6	0.875989	0.0179176
Arg	12CO2	0	0.0162708	0.015581
Arg	12CO2	1	0.0384775	0.0217219
Arg	12CO2	2	0.128317	0.0431565
Arg	12CO2	3	0.143665	0.0141508
Arg	12CO2	4	0.337494	0.0201726
Arg	12CO2	5	0.306597	0.058369
Arg	12CO2	6	0.0291794	0.0151538
Pro	13CO2	0	0	0
Pro	13CO2	1	0	0
Pro	13CO2	2	0.00106322	0.00094133
Pro	13CO2	3	0.0285534	0.0134627
Pro	13CO2	4	0.0618627	0.00595707
Pro	13CO2	5	0.908521	0.0203586
Pro	12CO2	0	0.0257463	0.0235831
Pro	12CO2	1	0.0447095	0.02409
Pro	12CO2	2	0.13595	0.0424345
Pro	12CO2	3	0.146521	0.0115785
Pro	12CO2	4	0.349591	0.0355402
Pro	12CO2	5	0.297482	0.0645612
Glu	13CO2	0	0	0
Glu	13CO2	1	0	0
Glu	13CO2	2	0.00111331	0.00114497
Glu	13CO2	3	0.028763	0.0133518
Glu	13CO2	4	0.0532557	0.0461981
Glu	13CO2	5	0.916868	0.0604017
Glu	12CO2	0	0.0590509	0.0436049
Glu	12CO2	1	0.0578769	0.023053
Glu	12CO2	2	0.136648	0.0274639
Glu	12CO2	3	0.131354	0.0126614
Glu	12CO2	4	0.359951	0.0164127
Glu	12CO2	5	0.255119	0.0721584
Asp	13CO2	0	0	0
Asp	13CO2	1	0	0
Asp	13CO2	2	0.00748256	0.00649085
Asp	13CO2	3	0.0475022	0.0184821
Asp	13CO2	4	0.945015	0.0248224
Asp	12CO2	0	0.0116858	0.0159363
Asp	12CO2	1	0.0387262	0.0178092
Asp	12CO2	2	0.111411	0.0174522
Asp	12CO2	3	0.562484	0.0198736
Asp	12CO2	4	0.275692	0.0662439
Phe	13CO2	0	0	0
Phe	13CO2	1	0	0
Phe	13CO2	2	0	0
Phe	13CO2	3	0	0
Phe	13CO2	4	0	0
Phe	13CO2	5	0	0
Phe	13CO2	6	0	0
Phe	13CO2	7	0.00595904	0.00343789
Phe	13CO2	8	0.0874759	0.00352145
Phe	13CO2	9	0.906565	0.0069252
Phe	12CO2	0	0	0
Phe	12CO2	1	0.0662146	0.0573719
Phe	12CO2	2	0.00693137	0.00600618
Phe	12CO2	3	0	0
Phe	12CO2	4	0.00107585	0.00186343
Phe	12CO2	5	0.00331721	0.00222812
Phe	12CO2	6	0.0174486	0.0114239
Phe	12CO2	7	0.0474535	0.021546
Phe	12CO2	8	0.162989	0.025109
Phe	12CO2	9	0.69457	0.00587667
Tyr	13CO2	0	0	0
Tyr	13CO2	1	0	0
Tyr	13CO2	2	0	0
Tyr	13CO2	3	0	0
Tyr	13CO2	4	0	0
Tyr	13CO2	5	0	0
Tyr	13CO2	6	0	0
Tyr	13CO2	7	0.00499419	0.00432937
Tyr	13CO2	8	0.0814312	0.0112314
Tyr	13CO2	9	0.913575	0.015491
Tyr	12CO2	0	0	0
Tyr	12CO2	1	0	0
Tyr	12CO2	2	0	0
Tyr	12CO2	3	0	0
Tyr	12CO2	4	0	0
Tyr	12CO2	5	0	0
Tyr	12CO2	6	0.00761809	0.00661357
Tyr	12CO2	7	0.0464256	0.0126643
Tyr	12CO2	8	0.185636	0.0244975
Tyr	12CO2	9	0.760321	0.0298309
