# Supplementary material for: Generation of an Escherichia coli strain growing on methanol via the ribulose monophosphate cycle
Source: Nat Commun. 2022 Sep 6;13:5243. doi: 10.1038/s41467-022-32744-9 (PMC9448777; doi:10.1038/s41467-022-32744-9)
Supplement: Supplementary file 11 — Source Data [file 41467_2022_32744_MOESM11_ESM.zip › source_data/Figure 5/mutations_all_MEcoli_ref_1.csv]

evidence	seq id	position	mutation	annotation	gene	description	WT_aa	pos_aa	mut_aa
RA	131_Ptrc_HPS_PHI	623	C→A	intergenic	PHI	–/–	intergenic	None
RA	131_Ptrc_HPS_PHI	1387	A→G	intergenic	HPS	–/–	intergenic	None
RA	CP009273	4701	T→A	L323Q	thrC	L‑threonine synthase	L	323	Q
RA	CP009273	5144	G→A	intergenic	thrC	L‑threonine synthase/DUF2502 family putative periplasmic protein	intergenic	None
RA	CP009273	7522	G→T	F146L	yaaJ	putative transporter	F	146	L
RA	CP009273	10444	G→T	F17L	satP	succinate‑acetate transporter	F	17	L
RA	CP009273	12901	G→A	D247N	dnaK	chaperone Hsp70, with co‑chaperone DnaJ	D	247	N
RA	CP009273	13962	A→C	E600D	dnaK	chaperone Hsp70, with co‑chaperone DnaJ	E	600	D
RA	CP009273	24783	T→A	L798Q	ileS	isoleucyl‑tRNA synthetase	L	798	Q
RA	CP009273	25546	G→T	D114Y	lspA	prolipoprotein signal peptidase (signal peptidase II)	D	114	Y
RA	CP009273	27307	C→T	I5I	rihC	ribonucleoside hydrolase 3	I	5	I
RA	CP009273	29139	G→T	G256C	dapB	dihydrodipicolinate reductase	G	256	C
RA	CP009273	31710	C→A	I298I	carB	carbamoyl‑phosphate synthase large subunit	I	298	I
RA	CP009273	32659	C→A	R615S	carB	carbamoyl‑phosphate synthase large subunit	R	615	S
RA	CP009273	32802	C→A	I662I	carB	carbamoyl‑phosphate synthase large subunit	I	662	I
RA	CP009273	34225	A→G	intergenic	carB	carbamoyl‑phosphate synthase large subunit/cai operon transcriptional activator	intergenic	None
RA	CP009273	40957	C→A	V325V	caiT	putative transporter	V	325	V
RA	CP009273	42150	G→A	intergenic	caiT	putative transporter/anaerobic carnitine reduction putative electron transfer flavoprotein subunit	intergenic	None
RA	CP009273	48263	G→T	M165I	kefC	potassium:proton antiporter	M	165	I
RA	CP009273	49840	G→T	A6A	folA	dihydrofolate reductase	A	6	A
RA	CP009273	54392	G→T	A104E	surA	peptidyl‑prolyl cis‑trans isomerase (PPIase)	A	104	E
RA	CP009273	54429	A→C	S92A	surA	peptidyl‑prolyl cis‑trans isomerase (PPIase)	S	92	A
RA	CP009273	55590	G→T	T507K	lptD	LPS assembly OM complex LptDE, beta‑barrel component	T	507	K
RA	CP009273	56677	G→T	R145S	lptD	LPS assembly OM complex LptDE, beta‑barrel component	R	145	S
RA	CP009273	61967	A→C	L433R	rapA	RNA polymerase remodeling/recycling factor ATPase; RNA polymerase‑associated, ATP‑dependent RNA translocase	L	433	R
RA	CP009273	68546	C→A	R237S	yabI	DedA family inner membrane protein	R	237	S
RA	CP009273	76821	G→T	G177G	leuC	3‑isopropylmalate dehydratase large subunit	G	177	G
RA	CP009273	77710	A→T	S246T	leuB	3‑isopropylmalate dehydrogenase, NAD(+)‑dependent	S	246	T
RA	CP009273	78007	C→A	G147C	leuB	3‑isopropylmalate dehydrogenase, NAD(+)‑dependent	G	147	C
RA	CP009273	80123	C→T	G25S	leuL	leu operon leader peptide	G	25	S
RA	CP009273	81562	C→A	I236I	leuO	global transcription factor	I	236	I
RA	CP009273	82037	C→T	intergenic	leuO	global transcription factor/acetolactate synthase 3 large subunit	intergenic	None
RA	CP009273	93391	G→T	T301T	mraY	phospho‑N‑acetylmuramoyl‑pentapeptide transferase	T	301	T
RA	CP009273	94963	C→A	A25E	ftsW	lipid II flippase; integral membrane protein involved in stabilizing FstZ ring during cell division	A	25	E
RA	CP009273	97521	C→A	A90A	murC	UDP‑N‑acetylmuramate:L‑alanine ligase	A	90	A
RA	CP009273	102736	C→A	I315I	ftsZ	GTP‑binding tubulin‑like cell division protein	I	315	I
RA	CP009273	102769	G→T	V326V	ftsZ	GTP‑binding tubulin‑like cell division protein	V	326	V
RA	CP009273	103467	G→T	D142Y	lpxC	UDP‑3‑O‑acyl N‑acetylglucosamine deacetylase	D	142	Y
RA	CP009273	104561	G→T	A124S	secM	regulator of secA translation	A	124	S
RA	CP009273	108039	C→A	intergenic	mutT	nucleoside triphosphate pyrophosphohydrolase, marked preference for dGTP/DNA gyrase inhibitor	intergenic	None
RA	CP009273	108651	Δ1 bp	coding	zapD	FtsZ stabilizer	NaN	None
RA	CP009273	118548	G→A	intergenic	aroP	aromatic amino acid transporter/pyruvate dehydrogenase complex repressor; autorepressor	intergenic	None
RA	CP009273	118873	G→T	D99Y	pdhR	pyruvate dehydrogenase complex repressor; autorepressor	D	99	Y
RA	CP009273	119536	G→T	P11P	aceE	pyruvate dehydrogenase, decarboxylase component E1, thiamine triphosphate‑binding	P	11	P
RA	CP009273	133890	A→T	V107V	cueO	multicopper oxidase (laccase)	V	107	V
RA	CP009273	134028	G→T	A153A	cueO	multicopper oxidase (laccase)	A	153	A
RA	CP009273	134297	C→A	S243*	cueO	multicopper oxidase (laccase)	S	243	*
RA	CP009273	135254	G→A	intergenic	cueO	multicopper oxidase (laccase)/glucose dehydrogenase	intergenic	None
RA	CP009273	137071	G→T	I214I	gcd	glucose dehydrogenase	I	214	I
RA	CP009273	137915	G→T	intergenic	gcd	glucose dehydrogenase/hypoxanthine phosphoribosyltransferase	intergenic	None
RA	CP009273	142460	T→A	F298Y	yadE	putative polysaccharide deacetylase lipoprotein	F	298	Y
RA	CP009273	145894	G→T	I65I	panB	3‑methyl‑2‑oxobutanoate hydroxymethyltransferase	I	65	I
RA	CP009273	147501	A→T	Y196N	yadK	putative fimbrial‑like adhesin protein	Y	196	N
RA	CP009273	150452	C→A	E488*	htrE	putative outer membrane usher protein	E	488	*
RA	CP009273	153472	G→T	intergenic	yadN	putative fimbrial‑like adhesin protein/2‑amino‑4‑hydroxy‑6‑hydroxymethyldihyropteridine pyrophosphokinase	intergenic	None
RA	CP009273	158287	C→A	D78Y	ligT	2'‑5' RNA ligase	D	78	Y
RA	CP009273	159666	G→T	G359C	hrpB	putative ATP‑dependent helicase	G	359	C
RA	CP009273	166662	C→A	S133*	fhuC	iron‑hydroxamate transporter subunit	S	133	*
RA	CP009273	167932	G→T	A291S	fhuD	iron‑hydroxamate transporter subunit	A	291	S
RA	CP009273	173725	G→T	G129G	yadS	UPF0126 family inner membrane protein	G	129	G
RA	CP009273	176783	G→T	D354Y	dgt	deoxyguanosine triphosphate triphosphohydrolase	D	354	Y
RA	CP009273	185393	A→T	F201I	map	methionine aminopeptidase	F	201	I
RA	CP009273	186159	A→G	intergenic	map	methionine aminopeptidase/novel sRNA, function unknown	intergenic	None
RA	CP009273	193157	T→C	I42T	rseP	inner membrane zinc RIP metalloprotease; RpoE activator, by degrading RseA; cleaved signal peptide endoprotease	I	42	T
RA	CP009273	196832	C→A	I806I	bamA	BamABCDE complex OM biogenesis outer membrane pore‑forming assembly factor	I	806	I
RA	CP009273	199229	G→T	E61D	lpxA	UDP‑N‑acetylglucosamine acetyltransferase	E	61	D
RA	CP009273	201962	A→T	D117V	dnaE	DNA polymerase III alpha subunit	D	117	V
RA	CP009273	208013	G→T	M616I	ldcC	lysine decarboxylase 2, constitutive	M	616	I
RA	CP009273	214084	G→T	G393G	proS	prolyl‑tRNA synthetase	G	393	G
RA	CP009273	216136	G→T	P116Q	rcsF	putative outer membrane protein	P	116	Q
RA	CP009273	217887	C→T	W74*	metI	DL‑methionine transporter subunit	W	74	*
RA	CP009273	217932	A→C	I59M	metI	DL‑methionine transporter subunit	I	59	M
RA	CP009273	223096	C→A	noncoding	rrlH	23S ribosomal RNA of rrnH operon	noncoding	None
RA	CP009273	229915	C→A	M176I	mltD	putative membrane‑bound lytic murein transglycosylase D	M	176	I
RA	CP009273	230579	C→T	E231K	gloB	hydroxyacylglutathione hydrolase	E	231	K
RA	CP009273	231378	C→A	R26S	yafS	putative S‑adenosyl‑L‑methionine‑dependent methyltransferase	R	26	S
RA	CP009273	232860	G→T	D103Y	dnaQ	DNA polymerase III epsilon subunit	D	103	Y
RA	CP009273	236234	A→T	V148E	yafV	putative NAD(P)‑binding C‑N hydrolase family amidase	V	148	E
RA	CP009273	238195	G→T	V532V	fadE	acyl coenzyme A dehydrogenase	V	532	V
RA	CP009273	238303	A→T	V496V	fadE	acyl coenzyme A dehydrogenase	V	496	V
RA	CP009273	239583	C→A	A70S	fadE	acyl coenzyme A dehydrogenase	A	70	S
RA	CP009273	245020	G→T	pseudogene	lfhA	pseudogene, flagellar system protein, promoterless fragment; flagellar biosynthesis	pseudogene	None
RA	CP009273	245058	G→T	pseudogene	lfhA	pseudogene, flagellar system protein, promoterless fragment; flagellar biosynthesis	pseudogene	None
RA	CP009273	248447	C→T	intergenic	dinB	DNA polymerase IV/antitoxin of the YafO‑YafN toxin‑antitoxin system	intergenic	None
RA	CP009273	248486	C→A	intergenic	dinB	DNA polymerase IV/antitoxin of the YafO‑YafN toxin‑antitoxin system	intergenic	None
RA	CP009273	248529	C→T	T13I	yafN	antitoxin of the YafO‑YafN toxin‑antitoxin system	T	13	I
RA	CP009273	250909	A→T	L432Q	pepD	aminoacyl‑histidine dipeptidase (peptidase D)	L	432	Q
RA	CP009273	253855	G→T	R281L	frsA	fermentation‑respiration switch protein; PTS Enzyme IIA(Glc)‑binding protein; pNP‑butyrate esterase activity	R	281	L
RA	CP009273	255487	A→T	S109T	phoE	outer membrane phosphoporin protein E	S	109	T
RA	CP009273	255899	G→A	intergenic	phoE	outer membrane phosphoporin protein E/gamma‑glutamate kinase	intergenic	None
RA	CP009273	257734	A→T	Q174L	proA	gamma‑glutamylphosphate reductase	Q	174	L
RA	CP009273	259494	G→T	C75*	yafW	CP4‑6 prophage; antitoxin of the YkfI‑YafW toxin‑antitoxin system	C	75	*
RA	CP009273	262114	C→A	D51Y	yafY	lipoprotein, inner membrane; overproduction stimulates degP expression; CP4‑6 prophage	D	51	Y
RA	CP009273	274735	A→T	pseudogene	afuB	pseudogene, CP4‑6 prophage; ABC transporter permease family;Phage or Prophage Related	pseudogene	None
RA	CP009273	279098	G→T	E63*	yagF	CP4‑6 prophage; dehydratase family protein	E	63	*
RA	CP009273	279334	C→A	I141I	yagF	CP4‑6 prophage; dehydratase family protein	I	141	I
RA	CP009273	279800	G→T	E297*	yagF	CP4‑6 prophage; dehydratase family protein	E	297	*
RA	CP009273	285966	A→T	P17P	argF	ornithine carbamoyltransferase 2, chain F; CP4‑6 prophage	P	17	P
RA	CP009273	288249	T→A	T137T	yagK	CP4‑6 prophage; conserved protein	T	137	T
RA	CP009273	290012	C→T	D167N	yagM	CP4‑6 prophage; uncharacterized protein	D	167	N
RA	CP009273	291348	G→A	intergenic	yagN	CP4‑6 prophage; uncharacterized protein/CP4‑6 prophage; putative phage integrase	intergenic	None
RA	CP009273	294795	C→A	L617L	paoC	PaoABC aldehyde oxidoreductase, Moco‑containing subunit	L	617	L
RA	CP009273	294929	C→A	E573*	paoC	PaoABC aldehyde oxidoreductase, Moco‑containing subunit	E	573	*
RA	CP009273	300770	C→A	V49V	ecpE	ECP production pilus chaperone	V	49	V
RA	CP009273	302428	G→T	P34Q	ecpD	polymerized tip adhesin of ECP fibers	P	34	Q
RA	CP009273	307479	G→A	intergenic	ecpR	putative transcriptional regulator for the ecp operon/uncharacterized protein	intergenic	None
RA	CP009273	312532	G→A	pseudogene	ykgA	pseudogene, AraC family;putative regulator; Not classified; putative ARAC‑type regulatory protein	pseudogene	None
RA	CP009273	314566	C→A	D383Y	rclA	reactive chlorine stress species (RCS) resistance protein; pyridine nucleotide‑dependent disulfide oxidoreductase family	D	383	Y
RA	CP009273	317203	G→A	intergenic	rclR	reactive chlorine species (RCS)‑specific activator of the rcl genes/cysteine‑rich LutA family protein; putative electron transport chain YkgEFG component	intergenic	None
RA	CP009273	317205	2 bp→AA	intergenic	rclR	reactive chlorine species (RCS)‑specific activator of the rcl genes/cysteine‑rich LutA family protein; putative electron transport chain YkgEFG component	intergenic	None
RA	CP009273	319024	C→A	R326S	ykgF	ferridoxin‑like LutB family protein; putative electron transport chain YkgEFG component	R	326	S
RA	CP009273	319381	G→T	D445Y	ykgF	ferridoxin‑like LutB family protein; putative electron transport chain YkgEFG component	D	445	Y
RA	CP009273	320920	G→A	S52S	ykgH	putative inner membrane protein	S	52	S
RA	CP009273	321223	C→A	intergenic	ykgH	putative inner membrane protein/choline dehydrogenase, a flavoprotein	intergenic	None
RA	CP009273	327051	A→T	E626D	betT	choline transporter of high affinity	E	626	D
RA	CP009273	329372	A→T	L258Q	yahB	putative DNA‑bindng transcriptional regulator	L	258	Q
RA	CP009273	332599	G→T	A37A	yahF	putative NAD(P)‑binding succinyl‑CoA synthase	A	37	A
RA	CP009273	335247	C→A	N404K	yahG	DUF1116 family protein	N	404	K
RA	CP009273	337720	G→T	E295D	yahJ	putative metallo‑dependent hydrolase domain deaminase	E	295	D
RA	CP009273	339348	G→T	D252Y	yahK	aldehyde reductase, NADPH‑dependent, Zn‑containing, broad specificity	D	252	Y
RA	CP009273	344800	G→T	E136D	prpB	2‑methylisocitrate lyase	E	136	D
RA	CP009273	350062	T→A	L549Q	prpE	propionate‑‑CoA ligase	L	549	Q
RA	CP009273	350559	G→T	intergenic	prpE	propionate‑‑CoA ligase/cytosine transporter	intergenic	None
RA	CP009273	362159	G→T	I165I	mhpR	mhp operon transcriptional activator	I	165	I
RA	CP009273	362629	A→T	Y9N	mhpR	mhp operon transcriptional activator	Y	9	N
RA	CP009273	364561	G→T	D18Y	mhpB	2,3‑dihydroxyphenylpropionate 1,2‑dioxygenase	D	18	Y
RA	CP009273	372091	C→A	R393R	mhpT	3‑hydroxyphenylpropionic transporter	R	393	R
RA	CP009273	372581	G→T	A118A	yaiL	DUF2058 family protein	A	118	A
RA	CP009273	375478	(G)10→11	intergenic	frmR	regulator protein that represses frmRAB operon/outer membrane protein	intergenic	None
RA	CP009273	378179	A→T	pseudogene	yaiX	pseudogene, interrupted by IS2A, acetyltransferase homolog; nonfunctional; interruped by IS2; putative transferase	pseudogene	None
RA	CP009273	385815	G→T	pseudogene	yaiT	pseudogene, autotransporter family;putative structure; Not classified; interrupted by IS3; putative flagellin structural protein	pseudogene	None
RA	CP009273	390551	T→G	L197R	yaiV	putative transcriptional regulator	L	197	R
RA	CP009273	396883	A→G	Q14Q	iraP	anti‑RssB factor, RpoS stabilzer during Pi starvation; anti‑adapter protein	Q	14	Q
RA	CP009273	397959	G→A	A253T	phoA	bacterial alkaline phosphatase	A	253	T
RA	CP009273	400594	G→T	V169V	proC	pyrroline‑5‑carboxylate reductase, NAD(P)‑binding	V	169	V
RA	CP009273	402340	G→T	V160V	aroL	shikimate kinase II	V	160	V
RA	CP009273	404712	A→T	F255Y	rdgC	nucleoid‑associated ssDNA and dsDNA binding protein; competitive inhibitor of RecA function	F	255	Y
RA	CP009273	406075	C→A	P159Q	mak	manno(fructo)kinase	P	159	Q
RA	CP009273	411027	G→T	L61L	sbcC	exonuclease, dsDNA, ATP‑dependent	L	61	L
RA	CP009273	411556	C→A	D285Y	sbcD	exonuclease, dsDNA, ATP‑dependent	D	285	Y
RA	CP009273	415049	G→T	M1M	brnQ	branched‑chain amino acid transport system 2 carrier protein; LIV‑II transport system for Ile, Leu, and Val	M	1	M
RA	CP009273	421799	C→A	I69I	tgt	tRNA‑guanine transglycosylase	I	69	I
RA	CP009273	425143	G→T	T61T	secF	SecYEG protein translocase auxillary subunit	T	61	T
RA	CP009273	426157	G→T	E33*	yajD	HNH nuclease family protein	E	33	*
RA	CP009273	427575	A→G	intergenic	tsx	nucleoside channel, receptor of phage T6 and colicin K/putative lipoprotein	intergenic	None
RA	CP009273	430523	G→A	A141T	ribE	riboflavin synthase beta chain	A	141	T
RA	CP009273	432762	G→T	P277Q	yajO	2‑carboxybenzaldehyde reductase	P	277	Q
RA	CP009273	433551	G→T	S14Y	yajO	2‑carboxybenzaldehyde reductase	S	14	Y
RA	CP009273	434663	A→C	I324S	dxs	1‑deoxyxylulose‑5‑phosphate synthase, thiamine triphosphate‑binding, FAD‑requiring	I	324	S
RA	CP009273	435336	G→T	Q100K	dxs	1‑deoxyxylulose‑5‑phosphate synthase, thiamine triphosphate‑binding, FAD‑requiring	Q	100	K
RA	CP009273	435862	A→T	T232T	ispA	geranyltranstransferase	T	232	T
RA	CP009273	437672	T→A	V223E	thiI	tRNA s(4)U8 sulfurtransferase	V	223	E
RA	CP009273	444489	G→A	R537C	cyoB	cytochrome o ubiquinol oxidase subunit I	R	537	C
RA	CP009273	446369	T→G	Q233P	cyoA	cytochrome o ubiquinol oxidase subunit II	Q	233	P
RA	CP009273	450290	G→A	intergenic	bolA	stationary‑phase morphogene, transcriptional repressor for mreB; also regulator for dacA, dacC, and ampC/peptidyl‑prolyl cis/trans isomerase (trigger factor)	intergenic	None
RA	CP009273	450766	G→T	A60S	tig	peptidyl‑prolyl cis/trans isomerase (trigger factor)	A	60	S
RA	CP009273	453868	G→T	P329P	clpX	ATPase and specificity subunit of ClpX‑ClpP ATP‑dependent serine protease	P	329	P
RA	CP009273	456298	T→A	L652Q	lon	DNA‑binding ATP‑dependent protease La	L	652	Q
RA	CP009273	456588	G→T	D749Y	lon	DNA‑binding ATP‑dependent protease La	D	749	Y
RA	CP009273	459325	T→A	intergenic	ppiD	periplasmic folding chaperone, has an inactive PPIase domain/putative competence‑suppressing periplasmic helix‑hairpin‑helix DNA‑binding protein	intergenic	None
RA	CP009273	461499	G→T	R424S	ybaE	putative ABC superfamily transporter periplasmic‑binding protein	R	424	S
RA	CP009273	463179	C→A	I104I	cof	thiamine pyrimidine pyrophosphate hydrolase; HMP‑PP phosphatase	I	104	I
RA	CP009273	469232	G→T	E271*	amtB	ammonium transporter	E	271	*
RA	CP009273	469775	C→A	V281V	tesB	acyl‑CoA thioesterase 2	V	281	V
RA	CP009273	474138	G→T	intergenic	ylaB	putative membrane‑anchored cyclic‑di‑GMP phosphodiesterase/DUF1449 family inner membrane protein	intergenic	None
RA	CP009273	475805	C→A	A120A	tomB	Hha toxicity attenuator; conjugation‑related protein	A	120	A
RA	CP009273	477267	G→T	Q865K	acrB	multidrug efflux system protein	Q	865	K
RA	CP009273	479244	C→A	A206S	acrB	multidrug efflux system protein	A	206	S
RA	CP009273	480820	C→T	D86N	acrA	multidrug efflux system	D	86	N
RA	CP009273	481667	G→A	A151T	acrR	transcriptional repressor	A	151	T
RA	CP009273	482757	G→T	A256S	mscK	mechanosensitive channel protein, intermediate conductance, K+ regulated	A	256	S
RA	CP009273	486494	C→A	R53S	ybaN	DUF454 family inner membrane protein	R	53	S
RA	CP009273	490022	C→A	I54I	recR	gap repair protein	I	54	I
RA	CP009273	490089	C→A	R77S	recR	gap repair protein	R	77	S
RA	CP009273	495020	T→A	E137V	aes	acetyl esterase	E	137	V
RA	CP009273	496210	G→T	M210I	gsk	inosine/guanosine kinase	M	210	I
RA	CP009273	503944	G→T	E91*	ybaQ	putative DNA‑binding transcriptional regulator	E	91	*
RA	CP009273	509737	G→A	E97K	cueR	copper‑responsive regulon transcriptional regulator	E	97	K
RA	CP009273	517392	G→T	A507A	ybbP	putative ABC transporter permease	A	507	A
RA	CP009273	517551	G→T	P560P	ybbP	putative ABC transporter permease	P	560	P
RA	CP009273	518243	G→T	R791L	ybbP	putative ABC transporter permease	R	791	L
RA	CP009273	518820	C→A	A35E	rhsD	Rhs family putative polymorphic toxin	A	35	E
RA	CP009273	524341	(T)7→8	pseudogene	ybbD	pseudogene	pseudogene	None
RA	CP009273	524496	T→G	pseudogene	ybbD	pseudogene	pseudogene	None
RA	CP009273	525079	A→T	pseudogene	ylbG	pseudogene, DNA‑binding transcriptional regulator homology	pseudogene	None
RA	CP009273	525268	C→A	pseudogene	ylbG	pseudogene, DNA‑binding transcriptional regulator homology	pseudogene	None
RA	CP009273	530466	C→A	F365L	gcl	glyoxylate carboligase	F	365	L
RA	CP009273	535073	C→A	I157I	allB	allantoinase	I	157	I
RA	CP009273	542200	Δ1 bp	coding	fdrA	putative NAD(P)‑binding acyl‑CoA synthetase	NaN	None
RA	CP009273	542948	T→A	I271I	fdrA	putative NAD(P)‑binding acyl‑CoA synthetase	I	271	I
RA	CP009273	546491	G→T	V199V	ybcF	putative carbonate kinase	V	199	V
RA	CP009273	549397	G→T	intergenic	lpxH	UDP‑2,3‑diacylglucosamine pyrophosphohydrolase/peptidyl‑prolyl cis‑trans isomerase B (rotamase B)	intergenic	None
RA	CP009273	551499	G→T	R171S	ybcI	DUF457 family inner membrane protein	R	171	S
RA	CP009273	554868	G→T	E147*	sfmC	putative periplasmic pilus chaperone	E	147	*
RA	CP009273	555927	G→T	D259Y	sfmD	putative outer membrane export usher protein	D	259	Y
RA	CP009273	557592	G→T	D814Y	sfmD	putative outer membrane export usher protein	D	814	Y
RA	CP009273	559245	G→T	G154C	sfmF	FimA homolog	G	154	C
RA	CP009273	571730	G→T	pseudogene	nmpC	DLP12 prophage; truncated outer membrane porin (pseudogene);IS, phage, Tn; Phage or Prophage Related; outer membrane porin protein; locus of qsr prophage	pseudogene	None
RA	CP009273	576998	G→T	pseudogene	aaaD	pseudogene; DLP12 prophage; tail fiber assembly protein family;Phage or Prophage Related	pseudogene	None
RA	CP009273	579692	G→A	D186N	appY	global transcriptional activator; DLP12 prophage	D	186	N
RA	CP009273	580366	G→T	R242S	ompT	DLP12 prophage; outer membrane protease VII (outer membrane protein 3b)	R	242	S
RA	CP009273	581203	A→T	intergenic	ompT	DLP12 prophage; outer membrane protease VII (outer membrane protein 3b)/tRNA‑OTHER	intergenic	None
RA	CP009273	582322	C→A	E15*	envY	porin thermoregulatory transcriptional activator	E	15	*
RA	CP009273	583341	T→G	S33R	ybcH	PRK09936 family protein	S	33	R
RA	CP009273	591864	C→A	A270E	cusC	copper/silver efflux system, outer membrane component	A	270	E
RA	CP009273	601847	A→T	I331I	ybdK	weak gamma‑glutamyl:cysteine ligase	I	331	I
RA	CP009273	607931	G→A	S7F	fepA	iron‑enterobactin outer membrane transporter	S	7	F
RA	CP009273	608104	G→T	intergenic	fepA	iron‑enterobactin outer membrane transporter/enterobactin/ferric enterobactin esterase	intergenic	None
RA	CP009273	608575	T→A	L128Q	fes	enterobactin/ferric enterobactin esterase	L	128	Q
RA	CP009273	614726	G→T	A339A	fepE	regulator of length of O‑antigen component of lipopolysaccharide chains	A	339	A
RA	CP009273	619048	C→A	A307S	fepB	iron‑enterobactin transporter subunit	A	307	S
RA	CP009273	624669	G→T	T221T	entA	2,3‑dihydro‑2,3‑dihydroxybenzoate dehydrogenase	T	221	T
RA	CP009273	625174	G→T	intergenic	entH	enterobactin synthesis proofreading thioesterase/carbon starvation protein involved in peptide utilization; APC peptide transporter family protein	intergenic	None
RA	CP009273	625364	G→T	G5G	cstA	carbon starvation protein involved in peptide utilization; APC peptide transporter family protein	G	5	G
RA	CP009273	627428	C→A	I693I	cstA	carbon starvation protein involved in peptide utilization; APC peptide transporter family protein	I	693	I
RA	CP009273	631020	G→T	Q336K	ybdN	PAPS reductase‑like domain protein	Q	336	K
RA	CP009273	634078	T→A	intergenic	dsbG	thiol:disulfide interchange protein, periplasmic/alkyl hydroperoxide reductase, C22 subunit	intergenic	None
RA	CP009273	639231	G→A	L65F	rnk	regulator of nucleoside diphosphate kinase	L	65	F
RA	CP009273	647234	C→T	E27K	citC	[citrate [pro‑3S]‑lyase] ligase	E	27	K
RA	CP009273	647422	G→T	intergenic	citC	[citrate [pro‑3S]‑lyase] ligase/sensory histidine kinase in two‑component regulatory system with CitB	intergenic	None
RA	CP009273	647509	T→C	intergenic	citC	[citrate [pro‑3S]‑lyase] ligase/sensory histidine kinase in two‑component regulatory system with CitB	intergenic	None
RA	CP009273	648056	C→A	F122L	citA	sensory histidine kinase in two‑component regulatory system with CitB	F	122	L
RA	CP009273	652574	G→T	intergenic	pagP	phospholipid:lipid A palmitoyltransferase/constitutive cold shock family transcription antitermination protein; negative regulator of cspA transcription; RNA melting protein; ssDNA‑binding protein	intergenic	None
RA	CP009273	652597	C→T	intergenic	pagP	phospholipid:lipid A palmitoyltransferase/constitutive cold shock family transcription antitermination protein; negative regulator of cspA transcription; RNA melting protein; ssDNA‑binding protein	intergenic	None
RA	CP009273	652866	Δ1 bp	coding	cspE	constitutive cold shock family transcription antitermination protein; negative regulator of cspA transcription; RNA melting protein; ssDNA‑binding protein	NaN	None
RA	CP009273	656992	T→A	intergenic	ybeF	LysR family putative transcriptional regulator/octanoyltransferase; octanoyl‑[ACP]:protein N‑octanoyltransferase	intergenic	None
RA	CP009273	659689	G→T	R320S	rlpA	septal ring protein, suppressor of prc, minor lipoprotein	R	320	S
RA	CP009273	662108	A→T	V522V	mrdA	transpeptidase involved in peptidoglycan synthesis (penicillin‑binding protein 2)	V	522	V
RA	CP009273	662631	C→A	R348L	mrdA	transpeptidase involved in peptidoglycan synthesis (penicillin‑binding protein 2)	R	348	L
RA	CP009273	667348	G→T	Q99K	lptE	LPS assembly OM complex LptDE, lipoprotein component	Q	99	K
RA	CP009273	667899	C→A	D781Y	leuS	leucyl‑tRNA synthetase	D	781	Y
RA	CP009273	672142	T→A	intergenic	ybeQ	Sel1 family TPR‑like repeat protein/uncharacterized protein	intergenic	None
RA	CP009273	680846	G→T	F180L	gltK	glutamate, aspartate ABC transporter permease subunit	F	180	L
RA	CP009273	693739	G→T	H299N	asnB	asparagine synthetase B	H	299	N
RA	CP009273	699167	(T)6→7	intergenic	nagB	glucosamine‑6‑phosphate deaminase/fused N‑acetyl glucosamine specific PTS enzyme: IIC, IIB, and IIA components	intergenic	None
RA	CP009273	705588	C→A	intergenic	chiQ	chitosugar‑induced verified lipoprotein/ferric iron uptake regulon transcriptional repressor; autorepressor	intergenic	None
RA	CP009273	706097	A→C	T2T	fur	ferric iron uptake regulon transcriptional repressor; autorepressorryhB‑regulated fur leader peptide	T	2	T
RA	CP009273	710187	A→T	S392C	pgm	phosphoglucomutase	S	392	C
RA	CP009273	715686	A→T	R77R	speF	ornithine decarboxylase isozyme, inducible	R	77	R
RA	CP009273	715924	C→T	intergenic	speF	ornithine decarboxylase isozyme, inducible/uncharacterized protein	intergenic	None
RA	CP009273	720816	G→T	I559I	kdpB	potassium translocating ATPase, subunit B	I	559	I
RA	CP009273	723859	G→T	V110V	kdpA	potassium translocating ATPase, subunit A	V	110	V
RA	CP009273	724813	A→T	intergenic	ybfA	DUF2517 family protein/Rhs family putative polymorphic toxin	intergenic	None
RA	CP009273	726087	G→T	R350L	rhsC	Rhs family putative polymorphic toxin	R	350	L
RA	CP009273	729456	G→A	R75R	ybfB	putative membrane protein	R	75	R
RA	CP009273	730891	G→T	pseudogene	rhsO	pseudogene, Rhs family protein	pseudogene	None
RA	CP009273	732494	G→T	pseudogene	ybfL	pseudogene, DDE domain transposase family;putative factor; Not classified; putative receptor protein	pseudogene	None
RA	CP009273	732655	G→T	pseudogene	ybfL	pseudogene, DDE domain transposase family;putative factor; Not classified; putative receptor protein	pseudogene	None
RA	CP009273	737635	G→T	G126G	dtpD	dipeptide and tripeptide permease D	G	126	G
RA	CP009273	743797	G→T	R214R	ybgO	putative fimbrial protein	R	214	R
RA	CP009273	745893	G→A	S578L	ybgQ	putative outer membrane protein	S	578	L
RA	CP009273	746916	A→T	F237Y	ybgQ	putative outer membrane protein	F	237	Y
RA	CP009273	747973	C→A	P93P	ybgD	putative fimbrial‑like adhesin protein	P	93	P
RA	CP009273	748707	A→T	I406I	gltA	citrate synthase	I	406	I
RA	CP009273	753549	G→T	Q135H	sdhB	succinate dehydrogenase, FeS subunit	Q	135	H
RA	CP009273	754572	G→T	E137D	sucA	2‑oxoglutarate decarboxylase, thiamine triphosphate‑binding	E	137	D
RA	CP009273	759000	C→A	F177L	sucC	succinyl‑CoA synthetase, beta subunit	F	177	L
RA	CP009273	767399	A→T	E162D	cydA	cytochrome d terminal oxidase, subunit I	E	162	D
RA	CP009273	769423	C→T	A309V	cydB	cytochrome d terminal oxidase, subunit II	A	309	V
RA	CP009273	784094	G→T	A67E	galM	aldose 1‑epimerase; type‑1 mutarotase	A	67	E
RA	CP009273	788902	G→T	R115S	modF	fused molybdate transporter subunits of ABC superfamily: ATP‑binding components	R	115	S
RA	CP009273	797280	T→A	intergenic	ybhH	putative PrpF family isomerase/putative transporter	intergenic	None
RA	CP009273	800488	G→T	V510V	ybhJ	putative hydratase	V	510	V
RA	CP009273	800779	G→T	E607D	ybhJ	putative hydratase	E	607	D
RA	CP009273	809212	G→T	M77I	uvrB	excinulease of nucleotide excision repair, DNA damage recognition component	M	77	I
RA	CP009273	816302	G→T	R18S	ybhM	UPF0005 family inner membrane protein	R	18	S
RA	CP009273	819200	G→T	H252N	ybhP	endo/exonuclease/phosphatase family protein	H	252	N
RA	CP009273	820503	C→A	T354T	ybhR	inner membrane putative ABC superfamily transporter permease	T	354	T
RA	CP009273	828374	G→T	V11V	ybiA	DUF1768 family protein	V	11	V
RA	CP009273	829009	G→T	D162Y	dinG	ATP‑dependent DNA helicase	D	162	Y
RA	CP009273	832445	G→T	P213P	ybiC	putative dehydrogenase	P	213	P
RA	CP009273	837132	C→T	intergenic	fiu	catecholate siderophore receptor Fiu/colanic acid mucoidy stimulation protein	intergenic	None
RA	CP009273	837716	G→T	intergenic	mcbA	colanic acid mucoidy stimulation protein/23S rRNA m(6)A1618 methyltransferase, SAM‑dependent	intergenic	None
RA	CP009273	842041	C→A	E179*	glnP	glutamine transporter subunit	E	179	*
RA	CP009273	843299	C→A	W54C	glnH	glutamine transporter subunit	W	54	C
RA	CP009273	850161	G→T	P353P	ybiR	putative transporter	P	353	P
RA	CP009273	861926	C→A	intergenic	moeA	molybdopterin molybdenumtransferase; molybdopterin biosynthesis protein/Isoaspartyl peptidase	intergenic	None
RA	CP009273	868500	A→T	S22S	yliE	putative membrane‑anchored cyclic‑di‑GMP phosphodiesterase	S	22	S
RA	CP009273	872975	C→A	E173*	rimO	ribosomal protein S12 methylthiotransferase; radical SAM superfamily	E	173	*
RA	CP009273	875468	C→A	D157Y	gstB	glutathione S‑transferase	D	157	Y
RA	CP009273	876395	G→T	M71I	dacC	D‑alanyl‑D‑alanine carboxypeptidase (penicillin‑binding protein 6a)	M	71	I
RA	CP009273	876447	G→A	D89N	dacC	D‑alanyl‑D‑alanine carboxypeptidase (penicillin‑binding protein 6a)	D	89	N
RA	CP009273	879085	G→T	intergenic	ybjG	undecaprenyl pyrophosphate phosphatase/multidrug efflux system protein	intergenic	None
RA	CP009273	882672	G→T	L42I	ybjJ	putative transporter	L	42	I
RA	CP009273	888964	C→T	intergenic	ybjN	negative regulator of motility; multicopy suppressor of coaA(Ts)/putrescine transporter subunit: periplasmic‑binding component of ABC superfamily	intergenic	None
RA	CP009273	892358	G→T	V257L	potH	putrescine transporter subunit: membrane component of ABC superfamily	V	257	L
RA	CP009273	899388	T→G	intergenic	artP	arginine transporter subunit/lipoprotein	intergenic	None
RA	CP009273	907893	C→A	D460Y	hcp	hybrid‑cluster [4Fe‑2S‑2O] protein in anaerobic terminal reductases	D	460	Y
RA	CP009273	925160	G→T	S420*	cydD	fused glutathione, cysteine exporter subunits of ABC superfamily: membrane component/ATP‑binding component	S	420	*
RA	CP009273	942724	A→T	N14Y	ycaM	putative transporter	N	14	Y
RA	CP009273	943573	G→T	A297S	ycaM	putative transporter	A	297	S
RA	CP009273	955568	A→T	intergenic	aroA	5‑enolpyruvylshikimate‑3‑phosphate synthetase/putative peptidase‑related chaperone	intergenic	None
RA	CP009273	968415	G→T	S148*	ycbC	DUF218 superfamily protein	S	148	*
RA	CP009273	982574	C→A	intergenic	ompF	outer membrane porin 1a (Ia;b;F)/asparaginyl tRNA synthetase	intergenic	None
RA	CP009273	992767	C→A	D68Y	ssuE	NAD(P)H‑dependent FMN reductase	D	68	Y
RA	CP009273	994328	G→T	G128V	elfD	putative periplasmic pilin chaperone	G	128	V
RA	CP009273	997673	A→T	T137T	elfG	putative fimbrial‑like adhesin protein	T	137	T
RA	CP009273	997965	G→T	D235Y	elfG	putative fimbrial‑like adhesin protein	D	235	Y
RA	CP009273	1000841	G→T	A206A	pyrD	dihydro‑orotate oxidase, FMN‑linked	A	206	A
RA	CP009273	1003597	G→T	D100Y	rlmL	fused 23S rRNA m(2)G2445 and m(7)G2069 methyltransferase, SAM‑dependent	D	100	Y
RA	CP009273	1011929	T→A	intergenic	fabA	beta‑hydroxydecanoyl thioester dehydrase/putative peptidase	intergenic	None
RA	CP009273	1024003	C→A	D59Y	hspQ	heat shock protein involved in degradation of mutant DnaA; hemimethylated oriC DNA‑binding protein	D	59	Y
RA	CP009273	1024703	G→T	G241G	rlmI	23S rRNA m(5)C1962 methyltransferase, SAM‑dependent	G	241	G
RA	CP009273	1038316	G→T	R451S	etk	tyrosine‑protein kinase, role in O‑antigen capsule formation	R	451	S
RA	CP009273	1048928	C→A	E903*	torS	hybrid sensory histidine kinase in two‑component regulatory system with TorR	E	903	*
RA	CP009273	1049407	G→T	T743K	torS	hybrid sensory histidine kinase in two‑component regulatory system with TorR	T	743	K
RA	CP009273	1052229	G→T	L171F	torT	periplasmic sensory protein associated with the TorRS two‑component regulatory system	L	171	F
RA	CP009273	1055132	G→T	E141*	torA	trimethylamine N‑oxide (TMAO) reductase I, catalytic subunit	E	141	*
RA	CP009273	1057226	G→T	E839*	torA	trimethylamine N‑oxide (TMAO) reductase I, catalytic subunit	E	839	*
RA	CP009273	1063702	G→T	D56Y	ymdF	KGG family protein	D	56	Y
RA	CP009273	1077911	A→C	K71N	efeO	inactive ferrous ion transporter EfeUOB	K	71	N
RA	CP009273	1083443	G→T	S624*	pgaB	poly‑beta‑1,6‑N‑acetyl‑D‑glucosamine (PGA) N‑deacetylase outer membrane export lipoprotein	S	624	*
RA	CP009273	1084103	A→T	L404*	pgaB	poly‑beta‑1,6‑N‑acetyl‑D‑glucosamine (PGA) N‑deacetylase outer membrane export lipoprotein	L	404	*
RA	CP009273	1103665	G→T	R245S	opgC	osmoregulated periplasmic glucan succinylation membrane protein	R	245	S
RA	CP009273	1103899	A→T	S167T	opgC	osmoregulated periplasmic glucan succinylation membrane protein	S	167	T
RA	CP009273	1104639	C→A	intergenic	opgC	osmoregulated periplasmic glucan succinylation membrane protein/osmoregulated periplasmic glucan (OPG) biosynthesis periplasmic protein	intergenic	None
RA	CP009273	1106503	C→A	S62*	opgH	membrane glycosyltransferase; nutrient‑dependent cell size regulator, FtsZ assembly antagonist	S	62	*
RA	CP009273	1113450	A→T	I161I	yceI	secreted protein	I	161	I
RA	CP009273	1114329	C→A	L58F	yceJ	putative cytochrome b561	L	58	F
RA	CP009273	1116548	T→A	intergenic	bssS	biofilm regulator/DNA damage‑inducible protein I	intergenic	None
RA	CP009273	1116964	A→G	intergenic	dinI	DNA damage‑inducible protein I/dihydro‑orotase	intergenic	None
RA	CP009273	1122994	C→A	R245S	yceM	putative oxidoreductase	R	245	S
RA	CP009273	1128764	C→A	I245I	flgE	flagellar hook protein	I	245	I
RA	CP009273	1129972	G→T	D239Y	flgF	flagellar component of cell‑proximal portion of basal‑body rod	D	239	Y
RA	CP009273	1131521	C→A	Q168K	flgH	flagellar protein of basal‑body outer‑membrane L ring	Q	168	K
RA	CP009273	1131601	C→A	T194T	flgH	flagellar protein of basal‑body outer‑membrane L ring	T	194	T
RA	CP009273	1133311	T→A	L162Q	flgJ	flagellar rod assembly protein and murein hydrolase; flagellum‑specific muramidase	L	162	Q
RA	CP009273	1137384	G→T	R814S	rne	fused ribonucleaseE: endoribonuclease/RNA‑binding protein/RNA degradosome binding protein	R	814	S
RA	CP009273	1139402	C→A	R141L	rne	fused ribonucleaseE: endoribonuclease/RNA‑binding protein/RNA degradosome binding protein	R	141	L
RA	CP009273	1146692	A→T	T189T	fabG	3‑oxoacyl‑[acyl‑carrier‑protein] reductase	T	189	T
RA	CP009273	1151750	G→T	R178L	holB	DNA polymerase III, delta prime subunit	R	178	L
RA	CP009273	1152278	G→T	E16*	ycfH	putative DNase	E	16	*
RA	CP009273	1153214	T→C	intergenic	ycfH	putative DNase/fused glucose‑specific PTS enzymes: IIB component/IIC component	intergenic	None
RA	CP009273	1156310	G→T	S233*	fhuE	ferric‑rhodotorulic acid outer membrane transporter	S	233	*
RA	CP009273	1181504	G→T	D69Y	pepT	peptidase T	D	69	Y
RA	CP009273	1191280	G→T	M234I	icd	e14 prophage; isocitrate dehydrogenase, specific for NADP+	M	234	I
RA	CP009273	1207417	C→A	G15C	iraM	RpoS stabilzer during Mg starvation, anti‑RssB factor	G	15	C
RA	CP009273	1211169	C→A	intergenic	bluF	anti‑repressor for YcgE, blue light‑responsive; FAD‑binding; has c‑di‑GMP phosphodiesterase‑like EAL domain, but does not degrade c‑di‑GMP/RcsB connector protein for regulation of biofilm and acid‑resistance	intergenic	None
RA	CP009273	1214055	T→A	I424I	ycgG	putative membrane‑anchored cyclic‑di‑GMP phosphodiesterase	I	424	I
RA	CP009273	1218601	T→A	K7*	ymgI	uncharacterized protein	K	7	*
RA	CP009273	1219533	A→G	intergenic	ycgI	pseudogene/cell division topological specificity factor	intergenic	None
RA	CP009273	1220996	G→T	R181R	minC	cell division inhibitor	R	181	R
RA	CP009273	1224292	G→A	D8N	ycgN	UPF0153 family cysteine cluster protein	D	8	N
RA	CP009273	1226292	T→A	C24S	umuD	DNA polymerase V, subunit D	C	24	S
RA	CP009273	1228591	G→T	intergenic	dsbB	oxidoreductase that catalyzes reoxidation of DsbA protein disulfide isomerase I/sodium:proton antiporter	intergenic	None
RA	CP009273	1241397	T→A	H479L	treA	periplasmic trehalase	H	479	L
RA	CP009273	1249227	G→T	R728S	ycgV	putative adhesin	R	728	S
RA	CP009273	1255258	A→T	A334A	dauA	C4‑dicarboxylic acid transporter	A	334	A
RA	CP009273	1257232	G→T	R34S	prs	phosphoribosylpyrophosphate synthase	R	34	S
RA	CP009273	1261810	G→A	A87A	prmC	N5‑glutamine methyltransferase, modifies release factors RF‑1 and RF‑2	A	87	A
RA	CP009273	1264442	G→T	V274V	kdsA	3‑deoxy‑D‑manno‑octulosonate 8‑phosphate synthase	V	274	V
RA	CP009273	1277786	G→A	D823N	narG	nitrate reductase 1, alpha subunit	D	823	N
RA	CP009273	1281042	C→A	R150S	narJ	molybdenum‑cofactor‑assembly chaperone subunit (delta subunit) of nitrate reductase 1	R	150	S
RA	CP009273	1288669	A→T	intergenic	hns	global DNA‑binding transcriptional dual regulator H‑NS/thymidine kinase/deoxyuridine kinase	intergenic	None
RA	CP009273	1289975	G→T	pseudogene	insZ	pseudogene, transposase homolog	pseudogene	None
RA	CP009273	1290033	G→T	pseudogene	insZ	pseudogene, transposase homolog	pseudogene	None
RA	CP009273	1293952	G→A	intergenic	adhE	fused acetaldehyde‑CoA dehydrogenase/iron‑dependent alcohol dehydrogenase/pyruvate‑formate lyase deactivase/UPF0056 family inner membrane protein	intergenic	None
RA	CP009273	1296729	C→A	H431N	oppA	oligopeptide transporter subunit	H	431	N
RA	CP009273	1322140	T→A	T159S	btuR	cob(I)yrinic acid a,c‑diamide adenosyltransferase	T	159	S
RA	CP009273	1325982	G→T	T226T	topA	DNA topoisomerase I, omega subunit	T	226	T
RA	CP009273	1326726	A→T	P474P	topA	DNA topoisomerase I, omega subunit	P	474	P
RA	CP009273	1330955	G→T	D290Y	acnA	aconitate hydratase 1	D	290	Y
RA	CP009273	1331654	G→T	D523Y	acnA	aconitate hydratase 1	D	523	Y
RA	CP009273	1335356	A→T	H181L	yciM	envelope integrity maintenance protein; EnvC‑interacting protein	H	181	L
RA	CP009273	1335922	C→T	H370Y	yciM	envelope integrity maintenance protein; EnvC‑interacting protein	H	370	Y
RA	CP009273	1337533	G→T	A18E	osmB	lipoprotein	A	18	E
RA	CP009273	1341886	T→A	A428A	rnb	ribonuclease II	A	428	A
RA	CP009273	1348772	G→T	P2T	sapC	antimicrobial peptide transport ABC transporter permeaseantimicrobial peptide transport ABC transporter permease	P	2	T
RA	CP009273	1350891	G→T	S159R	sapA	antimicrobial peptide transport ABC transporter periplasmic binding protein	S	159	R
RA	CP009273	1351022	G→T	R116S	sapA	antimicrobial peptide transport ABC transporter periplasmic binding protein	R	116	S
RA	CP009273	1358855	G→T	G123C	puuB	gamma‑glutamylputrescine oxidoreductase	G	123	C
RA	CP009273	1365283	G→T	E271*	ycjM	alpha amylase catalytic domain family protein	E	271	*
RA	CP009273	1367252	G→T	E363*	ycjN	putative ABC superfamily sugar transporter periplasmic‑binding protein	E	363	*
JC JC	CP009273	1376043	IS5 (–) +4 bp	pseudogene	ycjV	pseudogene; putative ATP‑binding component of a transport system	pseudogene	None
RA	CP009273	1377394	C→T	A275A	ycjW	LacI family putative transcriptional repressor	A	275	A
RA	CP009273	1378237	G→T	intergenic	ycjW	LacI family putative transcriptional repressor/DUF463 family protein, putative P‑loop NTPase	intergenic	None
RA	CP009273	1381373	A→C	N133H	tyrR	aromatic amino acid biosynthesis and transport regulon transcriptional regulator; autorepressor; ATPase; phosphatase	N	133	H
RA	CP009273	1386008	G→T	Q35K	ycjY	S9 homolog non‑peptidase family protein	Q	35	K
RA	CP009273	1388406	G→T	R308L	mppA	murein tripeptide (L‑ala‑gamma‑D‑glutamyl‑meso‑DAP) transporter subunit	R	308	L
RA	CP009273	1389852	G→T	R110S	ynaI	mechanosensitive channel protein, very small conductance	R	110	S
RA	CP009273	1394355	G→T	R47S	ogt	O‑6‑alkylguanine‑DNA:cysteine‑protein methyltransferase	R	47	S
RA	CP009273	1397366	A→T	S49S	abgB	p‑aminobenzoyl‑glutamate hydrolase, B subunit	S	49	S
RA	CP009273	1407139	A→T	C118*	intR	Rac prophage; integrase	C	118	*
RA	CP009273	1412385	G→T	N34K	kilR	Rac prophage; inhibitor of ftsZ, killing protein	N	34	K
RA	CP009273	1421685	T→A	pseudogene	lomR	pseudogene, Rac prophage lom homolog;Phage or Prophage Related; interrupted by IS5 and N‑ter deletion	pseudogene	None
RA	CP009273	1424234	C→A	S310*	stfR	Rac prophage; putative tail fiber protein	S	310	*
JC JC	CP009273	1428894	IS2 (–) +5 bp	intergenic	ynaE	cold shock protein, Rac prophage/pseudogene, prophage Rac integration site ttcA duplication;Phage or Prophage Related	intergenic	None
RA	CP009273	1430873	G→T	S93*	ompN	outer membrane pore protein N, non‑specific	S	93	*
RA	CP009273	1437184	G→T	intergenic	ldhA	fermentative D‑lactate dehydrogenase, NAD‑dependent/putative membrane‑anchored protein, function unknown	intergenic	None
RA	CP009273	1439518	C→A	S737S	ydbH	putative membrane‑anchored protein, function unknown	S	737	S
RA	CP009273	1442008	G→T	R78L	feaB	phenylacetaldehyde dehydrogenase	R	78	L
RA	CP009273	1451422	A→T	T246S	paaE	ring 1,2‑phenylacetyl‑CoA epoxidase, NAD(P)H oxidoreductase component	T	246	S
RA	CP009273	1454724	G→T	G472C	paaH	3‑hydroxyadipyl‑CoA dehydrogenase, NAD+‑dependent	G	472	C
RA	CP009273	1457725	G→T	intergenic	paaK	phenylacetyl‑CoA ligase/transcriptional repressor of phenylacetic acid degradation paa operon, phenylacetyl‑CoA inducer	intergenic	None
RA	CP009273	1461041	A→T	pseudogene	ydbA	pseudogene, autotransporter homolog; interrupted by IS2 and IS30	pseudogene	None
RA	CP009273	1470453	C→A	V351V	ydbD	PF10971 family putative periplasmic methylglyoxal resistance protein	V	351	V
RA	CP009273	1478971	G→A	E552K	hrpA	putative ATP‑dependent helicase	E	552	K
RA	CP009273	1479733	G→T	D806Y	hrpA	putative ATP‑dependent helicase	D	806	Y
RA	CP009273	1482005	G→T	D172Y	ydcF	DUF218 superfamily protein, SAM‑binding	D	172	Y
RA	CP009273	1483460	G→T	A324A	aldA	aldehyde dehydrogenase A, NAD‑linked	A	324	A
RA	CP009273	1502848	T→A	V604E	ydcP	putative peptidase	V	604	E
RA	CP009273	1503262	G→T	L20L	yncJ	uncharacterized protein	L	20	L
RA	CP009273	1507433	G→T	E120D	ydcT	putative spermidine/putrescine transporter subunit	E	120	D
RA	CP009273	1508681	C→A	F198L	ydcU	putative spermidine/putrescine transporter subunit	F	198	L
RA	CP009273	1510923	G→T	T363T	patD	gamma‑aminobutyraldehyde dehydrogenase	T	363	T
RA	CP009273	1514177	G→T	E298D	curA	curcumin/dihydrocurcumin reductase, NADPH‑dependent	E	298	D
RA	CP009273	1514858	G→A	E114K	mcbR	colanic acid and biofilm gene transcriptional regulator, MqsR‑controlled	E	114	K
RA	CP009273	1519349	T→A	K297*	ansP	L‑asparagine transporter	K	297	*
RA	CP009273	1522007	C→A	intergenic	yncH	IPR020099 family protein/pseudogene, Rhs family protein	intergenic	None
RA	CP009273	1522387	C→A	pseudogene	rhsE	pseudogene, Rhs family protein	pseudogene	None
RA	CP009273	1523317	G→T	pseudogene	rhsE	pseudogene, Rhs family protein	pseudogene	None
RA	CP009273	1526607	G→A	D179N	ydcC	H repeat‑associated putative transposase	D	179	N
RA	CP009273	1531029	G→T	R180S	narW	nitrate reductase 2 (NRZ), delta subunit (assembly subunit)	R	180	S
RA	CP009273	1534409	G→T	V813V	narZ	nitrate reductase 2 (NRZ), alpha subunit	V	813	V
RA	CP009273	1537806	A→T	L171*	narU	nitrate/nitrite transporter	L	171	*
RA	CP009273	1539827	C→A	pseudogene	yddK	pseudogene, leucine‑rich protein; putative glycoportein	pseudogene	None
RA	CP009273	1542503	G→T	T282T	fdnG	formate dehydrogenase‑N, alpha subunit, nitrate‑inducible	T	282	T
RA	CP009273	1544432	G→T	T925T	fdnG	formate dehydrogenase‑N, alpha subunit, nitrate‑inducible	T	925	T
RA	CP009273	1548144	G→T	intergenic	adhP	ethanol‑active dehydrogenase/acetaldehyde‑active reductase/malate dehydrogenase, (decarboxylating, NAD‑requiring) (malic enzyme)	intergenic	None
RA	CP009273	1548216	A→T	intergenic	adhP	ethanol‑active dehydrogenase/acetaldehyde‑active reductase/malate dehydrogenase, (decarboxylating, NAD‑requiring) (malic enzyme)	intergenic	None
RA	CP009273	1551828	T→A	A156A	ddpF	D,D‑dipeptide permease system, ATP‑binding component	A	156	A
RA	CP009273	1552629	C→A	D216Y	ddpD	D,D‑dipeptide permease system, ATP‑binding component	D	216	Y
RA	CP009273	1552648	C→A	A209A	ddpD	D,D‑dipeptide permease system, ATP‑binding component	A	209	A
RA	CP009273	1557390	G→T	intergenic	ddpX	D‑ala‑D‑ala dipeptidase, Zn‑dependent/oxygen sensor, c‑di‑GMP phosphodiesterase, heme‑regulated; cold‑ and stationary phase‑induced bioflim regulator	intergenic	None
RA	CP009273	1558685	G→T	R436S	dosP	oxygen sensor, c‑di‑GMP phosphodiesterase, heme‑regulated; cold‑ and stationary phase‑induced bioflim regulator	R	436	S
RA	CP009273	1563276	G→T	H491N	gadC	glutamate:gamma‑aminobutyric acid antiporter	H	491	N
RA	CP009273	1565497	G→A	S269L	gadB	glutamate decarboxylase B, PLP‑dependent	S	269	L
RA	CP009273	1569502	T→G	intergenic	pqqL	putative periplasmic M16 family zinc metalloendopeptidase/putative TonB‑dependent outer membrane receptor	intergenic	None
RA	CP009273	1570428	G→T	I483I	yddB	putative TonB‑dependent outer membrane receptor	I	483	I
RA	CP009273	1570826	C→A	D351Y	yddB	putative TonB‑dependent outer membrane receptor	D	351	Y
RA	CP009273	1571658	C→A	A73A	yddB	putative TonB‑dependent outer membrane receptor	A	73	A
RA	CP009273	1572026	A→T	L525*	yddA	putative multidrug transporter subunit of ABC superfamily, membrane component/ATP‑binding component	L	525	*
RA	CP009273	1574523	T→A	L175F	ydeM	putative YdeN‑specific sulfatase‑maturating enzyme	L	175	F
RA	CP009273	1575339	G→T	F481L	ydeN	putative Ser‑type periplasmic non‑aryl sulfatase	F	481	L
RA	CP009273	1576325	T→A	N153Y	ydeN	putative Ser‑type periplasmic non‑aryl sulfatase	N	153	Y
RA	CP009273	1580852	C→A	intergenic	ydeP	putative oxidoreductase/putative fimbrial‑like adhesin protein	intergenic	None
RA	CP009273	1586871	G→T	intergenic	hipB	antitoxin of HipAB toxin‑antitoxin system/pseudogene, AidA homolog	intergenic	None
RA	CP009273	1590878	A→T	pseudogene	yneO	pseudogene, AidA homolog	pseudogene	None
RA	CP009273	1601871	C→A	P90Q	tam	trans‑aconitate methyltransferase	P	90	Q
RA	CP009273	1602054	A→T	Y151F	tam	trans‑aconitate methyltransferase	Y	151	F
RA	CP009273	1603440	G→A	intergenic	yneE	bestrophin family putative inner membrane protein/altronate oxidoreductase, NAD‑dependent	intergenic	None
RA	CP009273	1604988	G→A	intergenic	uxaB	altronate oxidoreductase, NAD‑dependent/putative membrane‑bound diguanylate cyclase	intergenic	None
RA	CP009273	1613895	T→A	L22Q	marA	multiple antibiotic resistance transcriptional regulator	L	22	Q
RA	CP009273	1614089	G→T	E87*	marA	multiple antibiotic resistance transcriptional regulator	E	87	*
RA	CP009273	1614245	C→A	intergenic	marA	multiple antibiotic resistance transcriptional regulator/mar operon regulator, periplasmic	intergenic	None
RA	CP009273	1615694	C→A	R36S	ydeE	putative transporter	R	36	S
RA	CP009273	1620961	T→G	Q226P	dcp	dipeptidyl carboxypeptidase II	Q	226	P
RA	CP009273	1621733	T→A	intergenic	dcp	dipeptidyl carboxypeptidase II/NADP‑dependent 3‑hydroxy acid dehydrogenase; malonic semialdehyde reductase	intergenic	None
RA	CP009273	1626780	A→T	intergenic	ydfJ	pseudogene, MFS transporter family; interrupted by Qin prophage;Phage or Prophage Related; putative transport protein/cold shock protein, function unknown, Qin prophage	intergenic	None
RA	CP009273	1628207	G→A	G110E	pinQ	Qin prophage; putative site‑specific recombinase	G	110	E
RA	CP009273	1631894	C→T	S49N	gnsB	Qin prophage; multicopy suppressor of secG(Cs) and fabA6(Ts)	S	49	N
RA	CP009273	1642051	T→G	A19A	dicC	Qin prophage; DNA‑binding transcriptional regulator for DicB	A	19	A
RA	CP009273	1642135	C→T	intergenic	dicC	Qin prophage; DNA‑binding transcriptional regulator for DicB/Qin prophage; putative regulator for DicB	intergenic	None
RA	CP009273	1642639	G→T	intergenic	dicA	Qin prophage; putative regulator for DicB/Qin prophage; uncharacterized protein	intergenic	None
RA	CP009273	1646372	C→A	pseudogene	intQ	pseudogene, Qin prophage; phage integrase family;Phage or Prophage Related	pseudogene	None
RA	CP009273	1655286	A→T	V158V	ynfF	S‑ and N‑oxide reductase, A subunit, periplasmic	V	158	V
RA	CP009273	1661763	C→A	P353P	mlc	glucosamine anaerobic growth regulon transcriptional repressor; autorepressor	P	353	P
RA	CP009273	1669592	G→T	F342L	pntB	pyridine nucleotide transhydrogenase, beta subunit	F	342	L
RA	CP009273	1671963	T→A	S66S	pntA	pyridine nucleotide transhydrogenase, alpha subunit	S	66	S
RA	CP009273	1680642	C→A	E68D	fumC	fumarate hydratase (fumarase C),aerobic Class II	E	68	D
RA	CP009273	1683582	C→A	F250L	manA	mannose‑6‑phosphate isomerase	F	250	L
RA	CP009273	1684105	C→A	intergenic	manA	mannose‑6‑phosphate isomerase/DUF945 family protein	intergenic	None
RA	CP009273	1687003	T→A	R36*	uidC	putative outer membrane porin for beta‑glucuronides porin protein	R	36	*
RA	CP009273	1688819	C→A	E504*	uidA	beta‑D‑glucuronidase	E	504	*
RA	CP009273	1689180	T→G	E383D	uidA	beta‑D‑glucuronidase	E	383	D
RA	CP009273	1692573	C→A	D289Y	malI	transcriptional repressor of Mal regulon	D	289	Y
RA	CP009273	1696612	A→T	E41D	add	adenosine deaminase	E	41	D
RA	CP009273	1699862	T→A	L119*	ydgK	DUF2569 family inner membrane protein	L	119	*
RA	CP009273	1700008	T→A	intergenic	ydgK	DUF2569 family inner membrane protein/SoxR iron‑sulfur cluster reduction factor component; inner membrane protein of electron transport complex	intergenic	None
RA	CP009273	1711397	C→T	R28Q	tyrS	tyrosyl‑tRNA synthetase	R	28	Q
RA	CP009273	1715383	C→A	F34L	ydhI	DUF1656 family putative inner membrane efflux pump associated protein	F	34	L
RA	CP009273	1720180	C→A	intergenic	ydhL	DUF1289 family protein/transcriptional repressor for the nemRA‑gloA operon, quinone‑, glyoxal‑, and HOCl‑activated	intergenic	None
RA	CP009273	1723809	G→T	E156*	lhr	putative ATP‑dependent helicase	E	156	*
RA	CP009273	1731596	C→A	intergenic	ydhP	putative transporter/stress response membrane	intergenic	None
RA	CP009273	1754950	T→A	I367F	sufD	component of SufBCD Fe‑S cluster assembly scaffold	I	367	F
RA	CP009273	1760702	G→T	I747I	ydiJ	putative FAD‑linked oxidoreductase	I	747	I
RA	CP009273	1764150	G→T	D274Y	ydiK	UPF0118 family inner membrane protein	D	274	Y
RA	CP009273	1767220	T→A	F151Y	ydiN	MFS transporter superfamily protein	F	151	Y
RA	CP009273	1768689	C→A	S215*	ydiB	quinate/shikimate 5‑dehydrogenase, NAD(P)‑binding	S	215	*
RA	CP009273	1769763	T→A	intergenic	aroD	3‑dehydroquinate dehydratase/putative acetyl‑CoA:acetoacetyl‑CoA transferase: alpha subunit/beta subunit	intergenic	None
RA	CP009273	1770281	T→A	D146E	ydiF	putative acetyl‑CoA:acetoacetyl‑CoA transferase: alpha subunit/beta subunit	D	146	E
RA	CP009273	1770878	C→A	I345I	ydiF	putative acetyl‑CoA:acetoacetyl‑CoA transferase: alpha subunit/beta subunit	I	345	I
RA	CP009273	1777451	C→A	A55E	fadK	short chain acyl‑CoA synthetase, anaerobic	A	55	E
RA	CP009273	1781790	A→T	Q30L	ppsR	bifunctional regulatory protein: PEP synthase kinase and PEP synthase pyrophosphorylase	Q	30	L
RA	CP009273	1783091	G→T	E134*	aroH	3‑deoxy‑D‑arabino‑heptulosonate‑7‑phosphate synthase, tryptophan repressible	E	134	*
RA	CP009273	1787242	C→A	D192Y	btuD	vitamin B12 transporter subunit : ATP‑binding component of ABC superfamily	D	192	Y
RA	CP009273	1788346	C→A	T7T	btuE	glutathione peroxidase	T	7	T
RA	CP009273	1796101	C→A	D243Y	thrS	threonyl‑tRNA synthetase	D	243	Y
RA	CP009273	1800129	C→T	W71*	ydiY	acid‑inducible putative outer membrane protein	W	71	*
RA	CP009273	1802047	G→A	intergenic	ydiZ	uncharacterized protein/fructosamine kinase family protein	intergenic	None
RA	CP009273	1803109	C→T	A128T	yniB	putative inner membrane protein	A	128	T
RA	CP009273	1812514	C→A	D82Y	chbF	phospho‑chitobiase; general 6‑phospho‑beta‑glucosidase activity	D	82	Y
RA	CP009273	1820888	C→A	C98F	astE	succinylglutamate desuccinylase	C	98	F
RA	CP009273	1821696	A→T	L274Q	astB	succinylarginine dihydrolase	L	274	Q
RA	CP009273	1823802	C→A	V64F	astD	succinylglutamic semialdehyde dehydrogenase	V	64	F
RA	CP009273	1825763	C→A	A159A	astC	succinylornithine transaminase, PLP‑dependent	A	159	A
RA	CP009273	1827137	T→A	D151E	xthA	exonuclease III	D	151	E
RA	CP009273	1829319	C→A	I85I	ydjZ	TVP38/TMEM64 family inner membrane protein	I	85	I
RA	CP009273	1832413	C→A	L315L	ynjC	inner membrane putative ABC superfamily transporter permease	L	315	L
RA	CP009273	1833730	C→A	R3S	ynjE	molybdopterin synthase sulfurtransferase	R	3	S
RA	CP009273	1836179	G→A	Q72*	ynjH	DUF1496 family protein	Q	72	*
RA	CP009273	1836192	T→A	I67I	ynjH	DUF1496 family protein	I	67	I
RA	CP009273	1842276	T→A	intergenic	selD	selenophosphate synthase/putative oxidoreductase	intergenic	None
RA	CP009273	1852274	C→A	D273Y	ydjJ	putative Zn‑dependent NAD(P)‑binding oxidoreductase	D	273	Y
RA	CP009273	1858693	T→A	L196Q	yeaD	D‑hexose‑6‑phosphate epimerase‑like protein	L	196	Q
RA	CP009273	1859132	A→C	A254A	yeaE	aldo‑keto reductase, methylglyoxal to acetol, NADPH‑dependent	A	254	A
RA	CP009273	1860183	G→T	R183S	mipA	scaffolding protein for murein synthesizing machinery	R	183	S
RA	CP009273	1865000	C→A	P120Q	yeaI	putative membrane‑anchored diguanylate cyclase	P	120	Q
RA	CP009273	1865422	C→A	R261R	yeaI	putative membrane‑anchored diguanylate cyclase	R	261	R
RA	CP009273	1865836	G→T	D399Y	yeaI	putative membrane‑anchored diguanylate cyclase	D	399	Y
RA	CP009273	1870743	C→A	H272N	yeaN	putative transporter	H	272	N
RA	CP009273	1872054	A→T	E28V	yeaP	diguanylate cyclase	E	28	V
RA	CP009273	1872520	G→T	P183P	yeaP	diguanylate cyclase	P	183	P
RA	CP009273	1872783	C→A	S271*	yeaP	diguanylate cyclase	S	271	*
RA	CP009273	1873059	A→T	V10V	yoaK	inner membrane‑associated protein	V	10	V
RA	CP009273	1874924	T→A	V31V	leuE	leucine efflux protein	V	31	V
RA	CP009273	1875096	G→T	intergenic	leuE	leucine efflux protein/transcriptional activator of dmlA	intergenic	None
RA	CP009273	1881557	C→A	R231L	rnd	ribonuclease D	R	231	L
RA	CP009273	1881645	C→A	D202Y	rnd	ribonuclease D	D	202	Y
RA	CP009273	1885611	G→T	R628S	yoaA	putative ATP‑dependent helicase, DinG family	R	628	S
RA	CP009273	1886725	G→T	I256I	yoaA	putative ATP‑dependent helicase, DinG family	I	256	I
RA	CP009273	1899504	T→C	V149V	yobD	UPF0266 family inner membrane protein	V	149	V
RA	CP009273	1909342	T→A	E150D	proQ	RNA chaperone, putative ProP translation regulator	E	150	D
RA	CP009273	1916375	G→T	intergenic	yebV	uncharacterized protein/uncharacterized protein	intergenic	None
RA	CP009273	1932701	C→A	Q266K	pykA	pyruvate kinase II	Q	266	K
RA	CP009273	1940498	G→T	intergenic	yobI	uncharacterized protein/DUF830 family protein	intergenic	None
RA	CP009273	1944177	C→A	L201L	aspS	aspartyl‑tRNA synthetase	L	201	L
RA	CP009273	1951334	C→A	T352T	torY	TMAO reductase III (TorYZ), cytochrome c‑type subunit	T	352	T
RA	CP009273	1953658	G→T	S149*	yecM	putative metal‑binding enzyme	S	149	*
RA	CP009273	1953876	C→A	P76P	yecM	putative metal‑binding enzyme	P	76	P
RA	CP009273	1959915	C→A	P178P	flhB	flagellin export apparatus, substrate specificity protein	P	178	P
RA	CP009273	1962923	C→A	M233I	cheR	chemotaxis regulator, protein‑glutamate methyltransferase	M	233	I
RA	CP009273	1963622	A→T	intergenic	cheR	chemotaxis regulator, protein‑glutamate methyltransferase/methyl‑accepting protein IV	intergenic	None
RA	CP009273	1969291	G→T	I97I	cheA	fused chemotactic sensory histidine kinase in two‑component regulatory system with CheB and CheY: sensory histidine kinase/signal sensing protein	I	97	I
RA	CP009273	1984987	C→A	T38T	yecA	UPF0149 family protein	T	38	T
RA	CP009273	1986289	T→A	N4Y	pgsA	phosphatidylglycerophosphate synthetase	N	4	Y
RA	CP009273	1993530	C→A	E113*	fliY	cystine transporter subunit	E	113	*
RA	CP009273	1997314	G→T	intergenic	fliC	flagellar filament structural protein (flagellin)/flagellar filament capping protein	intergenic	None
RA	CP009273	1999632	G→T	intergenic	fliT	putative flagellar synthesis and assembly chaperone/cytoplasmic alpha‑amylase	intergenic	None
RA	CP009273	2002354	C→A	L199L	yedE	UPF0394 family sulfur transport domain‑containing inner membrane protein	L	199	L
RA	CP009273	2003722	G→T	E141*	yedK	DUF159 family protein	E	141	*
RA	CP009273	2004533	G→T	T151T	yedL	putative acyl transferase	T	151	T
RA	CP009273	2008669	C→A	T103T	fliG	flagellar motor switching and energizing component	T	103	T
RA	CP009273	2011048	G→T	P338P	fliI	flagellum‑specific ATP synthase	P	338	P
RA	CP009273	2015913	G→T	T188T	fliP	flagellar biosynthesis protein	T	188	T
RA	CP009273	2020166	C→A	D445Y	yedQ	putative membrane‑anchored diguanylate cyclase	D	445	Y
RA	CP009273	2035090	C→A	Q79K	zinT	zinc and cadmium binding protein, periplasmic	Q	79	K
RA	CP009273	2036102	C→A	S85*	yodB	cytochrome b561 homolog	S	85	*
RA	CP009273	2040890	C→A	G824G	yeeJ	putative adhesin	G	824	G
RA	CP009273	2041346	C→A	I976I	yeeJ	putative adhesin	I	976	I
RA	CP009273	2043643	T→A	L1742Q	yeeJ	putative adhesin	L	1742	Q
RA	CP009273	2046600	G→T	pseudogene	yeeL	pseudogene, glycosyltransferase homology	pseudogene	None
RA	CP009273	2049111	C→A	T190T	amn	AMP nucleosidase	T	190	T
RA	CP009273	2064466	C→A	pseudogene	yeeP	pseudogene, CP4‑44 prophage; 50S ribosome‑binding GTPase family;Phage or Prophage Related; putative histone	pseudogene	None
RA	CP009273	2074680	A→T	W22R	sbmC	DNA gyrase inhibitor	W	22	R
RA	CP009273	2076118	C→T	intergenic	dacD	D‑alanyl‑D‑alanine carboxypeptidase (penicillin‑binding protein 6b)/exodeoxyribonuclease I; exonuclease I	intergenic	None
RA	CP009273	2077212	A→T	N326Y	sbcB	exodeoxyribonuclease I; exonuclease I	N	326	Y
JC JC	CP009273	2080274	IS2 (–) +5 bp	coding	plaP	putrescine importer, low affinity	NaN	None
RA	CP009273	2086004	C→A	A42A	hisC	histidinol‑phosphate aminotransferase	A	42	A
RA	CP009273	2093906	C→A	E282*	gnd	6‑phosphogluconate dehydrogenase, decarboxylating	E	282	*
RA	CP009273	2098995	C→A	G182*	wbbI	d‑Galf:alpha‑d‑Glc beta‑1,6‑galactofuranosyltransferase	G	182	*
RA	CP009273	2099341	T→G	L66F	wbbI	d‑Galf:alpha‑d‑Glc beta‑1,6‑galactofuranosyltransferase	L	66	F
RA	CP009273	2101912	T→G	E385A	wzxB	putative polisoprenol‑linked O‑antigen transporter	E	385	A
RA	CP009273	2102391	A→C	S225S	wzxB	putative polisoprenol‑linked O‑antigen transporter	S	225	S
RA	CP009273	2107728	C→A	E27D	wcaN	putative regulatory subunit for GalU	E	27	D
RA	CP009273	2108226	(A)7→8	coding	wcaM	colanic acid biosynthesis protein	NaN	None
RA	CP009273	2110346	G→A	T88I	wcaL	putative glycosyl transferase	T	88	I
RA	CP009273	2114911	A→T	L42Q	wcaJ	colanic biosynthesis UDP‑glucose lipid carrier transferase	L	42	Q
RA	CP009273	2122013	G→T	T119T	wcaF	putative acyl transferase	T	119	T
RA	CP009273	2122266	G→T	S35*	wcaF	putative acyl transferase	S	35	*
RA	CP009273	2122453	C→T	A227T	wcaE	putative glycosyl transferase	A	227	T
RA	CP009273	2122653	C→T	W160*	wcaE	putative glycosyl transferase	W	160	*
RA	CP009273	2128128	T→A	K336*	wzc	colanic acid production tyrosine‑protein kinase; autokinase; Ugd phosphorylase	K	336	*
RA	CP009273	2138702	T→A	S652R	yegE	putative diguanylate cyclase	S	652	R
RA	CP009273	2139910	G→T	R1055L	yegE	putative diguanylate cyclase	R	1055	L
RA	CP009273	2144474	C→A	intergenic	yegI	protein kinase‑related putative non‑specific DNA‑binding protein/uncharacterized protein	intergenic	None
RA	CP009273	2146333	C→A	D93Y	yegL	VMA domain protein	D	93	Y
RA	CP009273	2149603	A→T	E287V	mdtB	multidrug efflux system, subunit B	E	287	V
RA	CP009273	2152444	C→A	A193E	mdtC	multidrug efflux system, subunit C	A	193	E
RA	CP009273	2167068	C→A	V230V	gatC	galactitol PTS permease ‑ GatC subunit	V	230	V
RA	CP009273	2168795	C→A	D336Y	gatZ	D‑tagatose 1,6‑bisphosphate aldolase 2, subunit	D	336	Y
RA	CP009273	2170534	C→A	T50T	gatY	D‑tagatose 1,6‑bisphosphate aldolase 2, catalytic subunit	T	50	T
RA	CP009273	2179205	G→T	A24E	rcnR	transcriptional repressor of rcnA	A	24	E
RA	CP009273	2179279	A→T	intergenic	rcnR	transcriptional repressor of rcnA/membrane protein conferring nickel and cobalt resistance	intergenic	None
RA	CP009273	2181645	A→G	N83N	yehA	putative fimbrial‑like adhesin protein	N	83	N
RA	CP009273	2183642	C→A	D250Y	yehB	putative outer membrane protein	D	250	Y
RA	CP009273	2194695	T→A	L313Q	yehI	DUF4132 domain‑containing protein	L	313	Q
RA	CP009273	2195449	A→T	E564D	yehI	DUF4132 domain‑containing protein	E	564	D
RA	CP009273	2198343	C→A	S90Y	yehL	putative ABC superfamily transporter ATP‑binding subunit	S	90	Y
RA	CP009273	2201014	C→A	A614E	yehM	uncharacterized protein	A	614	E
RA	CP009273	2209162	C→A	I9I	yohO	putative membrane protein	I	9	I
RA	CP009273	2211664	C→A	D125Y	yehY	inner membrane putative ABC superfamily transporter permease	D	125	Y
RA	CP009273	2216296	C→A	I211I	dld	D‑lactate dehydrogenase, FAD‑binding, NADH independent	I	211	I
RA	CP009273	2218022	C→A	E110*	pbpG	D‑alanyl‑D‑alanine endopeptidase	E	110	*
RA	CP009273	2222970	T→A	N299Y	dusC	tRNA‑dihydrouridine synthase C	N	299	Y
RA	CP009273	2223247	C→T	W206*	dusC	tRNA‑dihydrouridine synthase C	W	206	*
RA	CP009273	2225190	C→T	G231G	yohK	LrgB family inner membrane protein	G	231	G
RA	CP009273	2226594	G→T	G80C	sanA	vancomycin high temperature exclusion protein, DUF218 superfamily protein	G	80	C
RA	CP009273	2234532	C→A	D206Y	galS	galactose‑ and fucose‑inducible galactose regulon transcriptional isorepressor; mgl operon transcriptional repressor; autorepressor	D	206	Y
RA	CP009273	2237098	G→T	H12N	folE	GTP cyclohydrolase I	H	12	N
RA	CP009273	2240676	C→A	D446Y	lysP	lysine transporter	D	446	Y
RA	CP009273	2241222	T→G	I264L	lysP	lysine transporter	I	264	L
RA	CP009273	2241793	A→T	A73A	lysP	lysine transporter	A	73	A
RA	CP009273	2248657	C→A	K3N	rihB	ribonucleoside hydrolase 2	K	3	N
RA	CP009273	2263137	C→A	intergenic	lpxT	lipid A 1‑diphosphate synthase; undecaprenyl pyrophosphate:lipid A 1‑phosphate phosphotransferase/murein DD‑endopeptidase, space‑maker hydrolase, mutational suppressor of prc thermosensitivity, outer membrane lipoprotein	intergenic	None
RA	CP009273	2264143	G→A	intergenic	mepS	murein DD‑endopeptidase, space‑maker hydrolase, mutational suppressor of prc thermosensitivity, outer membrane lipoprotein/resistance protein for phages lambda and N4, putative membrane‑anchored cyclic‑di‑GMP phosphodiesterase	intergenic	None
RA	CP009273	2270918	C→A	N380K	yejF	microcin C transporter, ATP‑binding subunit; ABC family	N	380	K
RA	CP009273	2287829	C→A	S185S	ccmF	heme lyase, CcmF subunit	S	185	S
RA	CP009273	2289043	C→A	W8L	ccmD	cytochrome c biogenesis protein	W	8	L
RA	CP009273	2289374	C→A	V142V	ccmC	heme exporter subunit	V	142	V
RA	CP009273	2294862	G→T	I457I	napA	nitrate reductase, periplasmic, large subunit	I	457	I
RA	CP009273	2303070	T→G	Q272P	ada	fused DNA‑binding transcriptional dual regulator/O6‑methylguanine‑DNA methyltransferase	Q	272	P
RA	CP009273	2305116	C→A	intergenic	apbE	putative thiamine‑synthetic flavin transferase lipoprotein/outer membrane porin protein C	intergenic	None
RA	CP009273	2305135	T→C	Y365C	ompC	outer membrane porin protein C	Y	365	C
RA	CP009273	2310875	A→T	I827I	rcsC	hybrid sensory kinase in two‑component regulatory system with RcsB and YojN	I	827	I
RA	CP009273	2311982	C→A	E458D	rcsC	hybrid sensory kinase in two‑component regulatory system with RcsB and YojN	E	458	D
RA	CP009273	2318825	G→T	V197V	atoE	short chain fatty acid transporter	V	197	V
RA	CP009273	2319752	C→A	N55K	atoB	acetyl‑CoA acetyltransferase	N	55	K
RA	CP009273	2322609	C→A	W223L	yfaQ	tandem DUF2300 domain protein, putative host defense protein	W	223	L
RA	CP009273	2330502	C→A	D800Y	gyrA	DNA gyrase (type II topoisomerase), subunit A	D	800	Y
RA	CP009273	2342897	C→A	D19Y	inaA	acid‑inducible Kdo/WaaP family putative kinase	D	19	Y
RA	CP009273	2348894	T→A	V384E	glpB	sn‑glycerol‑3‑phosphate dehydrogenase (anaerobic), membrane anchor subunit	V	384	E
RA	CP009273	2352573	C→A	P353P	rhmT	putative L‑rhamnonate transporter	P	353	P
RA	CP009273	2358641	G→T	I153I	ais	putative LPS core heptose(II)‑phosphate phosphatase	I	153	I
RA	CP009273	2359673	G→T	M89I	arnB	uridine 5'‑(beta‑1‑threo‑pentapyranosyl‑4‑ulose diphosphate) aminotransferase, PLP‑dependent	M	89	I
RA	CP009273	2362338	T→A	L274Q	arnA	fused UDP‑L‑Ara4N formyltransferase/UDP‑GlcA C‑4'‑decarboxylase	L	274	Q
RA	CP009273	2364394	C→A	S3*	arnT	4‑amino‑4‑deoxy‑L‑arabinose transferase	S	3	*
RA	CP009273	2370361	+G	coding	menH	2‑succinyl‑6‑hydroxy‑2, 4‑cyclohexadiene‑1‑carboxylate synthase	NaN	None
RA	CP009273	2370987	C→A	E29*	menH	2‑succinyl‑6‑hydroxy‑2, 4‑cyclohexadiene‑1‑carboxylate synthase	E	29	*
RA	CP009273	2376959	C→T	N256N	elaD	protease, capable of cleaving an AMC‑ubiquitin model substrate	N	256	N
RA	CP009273	2380078	C→T	S247F	yfbL	putative peptidase	S	247	F
RA	CP009273	2383897	C→A	R363L	nuoN	NADH:ubiquinone oxidoreductase, membrane subunit N	R	363	L
RA	CP009273	2399210	G→T	S304*	lrhA	transcriptional repressor of flagellar, motility and chemotaxis genes	S	304	*
RA	CP009273	2400858	C→A	intergenic	lrhA	transcriptional repressor of flagellar, motility and chemotaxis genes/valine‑pyruvate aminotransferase 2	intergenic	None
RA	CP009273	2400876	C→T	intergenic	lrhA	transcriptional repressor of flagellar, motility and chemotaxis genes/valine‑pyruvate aminotransferase 2	intergenic	None
RA	CP009273	2404772	C→A	A20A	yfbS	putative transporter	A	20	A
RA	CP009273	2405946	T→G	Q43P	yfbU	UPF0304 family protein	Q	43	P
RA	CP009273	2411263	T→A	V235E	yfcC	putative inner membrane transporter, C4‑dicarboxylate anaerobic carrier family	V	235	E
RA	CP009273	2411273	C→A	I238I	yfcC	putative inner membrane transporter, C4‑dicarboxylate anaerobic carrier family	I	238	I
RA	CP009273	2411701	T→A	L381*	yfcC	putative inner membrane transporter, C4‑dicarboxylate anaerobic carrier family	L	381	*
RA	CP009273	2412205	C→A	D151Y	yfcD	putative NUDIX hydrolase	D	151	Y
RA	CP009273	2416101	C→A	intergenic	yfcH	putative NAD‑dependent nucleotide‑sugar epimerase/transposase_31 family protein	intergenic	None
RA	CP009273	2419993	G→T	S92*	hisJ	histidine/lysine/arginine/ornithine transporter subunit	S	92	*
RA	CP009273	2422841	C→A	D293Y	purF	amidophosphoribosyltransferase	D	293	Y
RA	CP009273	2424074	C→T	D57N	cvpA	colicin V production membrane protein	D	57	N
RA	CP009273	2424448	A→C	intergenic	cvpA	colicin V production membrane protein/membrane‑anchored periplasmic protein involved in septation	intergenic	None
RA	CP009273	2427265	C→A	P47P	accD	acetyl‑CoA carboxylase, beta (carboxyltransferase) subunit	P	47	P
RA	CP009273	2428546	C→A	V190V	truA	tRNA pseudouridine(38‑40) synthase	V	190	V
RA	CP009273	2450335	C→T	intergenic	sixA	phosphohistidine phosphatase/fused enoyl‑CoA hydratase and epimerase and isomerase/3‑hydroxyacyl‑CoA dehydrogenase	intergenic	None
RA	CP009273	2450339	A→T	intergenic	sixA	phosphohistidine phosphatase/fused enoyl‑CoA hydratase and epimerase and isomerase/3‑hydroxyacyl‑CoA dehydrogenase	intergenic	None
RA	CP009273	2450346	G→T	intergenic	sixA	phosphohistidine phosphatase/fused enoyl‑CoA hydratase and epimerase and isomerase/3‑hydroxyacyl‑CoA dehydrogenase	intergenic	None
RA	CP009273	2452454	G→T	P62Q	fadJ	fused enoyl‑CoA hydratase and epimerase and isomerase/3‑hydroxyacyl‑CoA dehydrogenase	P	62	Q
RA	CP009273	2454297	T→G	E39D	yfcZ	UPF0381 family protein	E	39	D
RA	CP009273	2456705	C→A	S72Y	yfdF	uncharacterized protein	S	72	Y
RA	CP009273	2459976	G→T	intergenic	argW	tRNA‑Arg/CPS‑53 (KpLE1) prophage; putative prophage CPS‑53 integrase	intergenic	None
RA	CP009273	2474255	T→A	E467D	emrY	putative multidrug efflux system	E	467	D
RA	CP009273	2474353	G→T	Q435K	emrY	putative multidrug efflux system	Q	435	K
RA	CP009273	2474418	G→T	S413*	emrY	putative multidrug efflux system	S	413	*
RA	CP009273	2476524	T→A	N99Y	emrK	EmrKY‑TolC multidrug resistance efflux pump, membrane fusion protein component	N	99	Y
RA	CP009273	2478201	G→T	E117*	evgS	hybrid sensory histidine kinase in two‑component regulatory system with EvgA	E	117	*
RA	CP009273	2481488	A→T	intergenic	evgS	hybrid sensory histidine kinase in two‑component regulatory system with EvgA/acetyl‑CoA:oxalate CoA‑transferase	intergenic	None
RA	CP009273	2481974	G→T	S225*	yfdE	acetyl‑CoA:oxalate CoA‑transferase	S	225	*
RA	CP009273	2488416	G→T	P80P	ypdI	putative lipoprotein involved in colanic acid biosynthesis	P	80	P
RA	CP009273	2488443	T→A	P89P	ypdI	putative lipoprotein involved in colanic acid biosynthesis	P	89	P
RA	CP009273	2497946	G→T	L7I	fryA	putative PTS enzyme, Hpr component/enzyme I component/enzyme IIA component	L	7	I
RA	CP009273	2499180	G→T	T311K	ypdF	Xaa‑Pro aminopeptidase	T	311	K
RA	CP009273	2499568	C→A	D182Y	ypdF	Xaa‑Pro aminopeptidase	D	182	Y
RA	CP009273	2512031	C→A	S29*	yfeC	DUF1323 family putative DNA‑binding protein	S	29	*
RA	CP009273	2520652	C→A	I116I	yfeH	putative inorganic ion transporter	I	116	I
RA	CP009273	2524056	C→A	A179A	zipA	FtsZ stabilizer	A	179	A
RA	CP009273	2526794	C→T	intergenic	cysK	cysteine synthase A, O‑acetylserine sulfhydrolase A subunit/phosphohistidinoprotein‑hexose phosphotransferase component of PTS system (Hpr)	intergenic	None
RA	CP009273	2542627	T→G	I389M	yfeW	penicillin binding protein PBP4B; weak DD‑carboxypeptidase activity	I	389	M
RA	CP009273	2544294	C→A	A94A	yfeY	RpoE‑regulated lipoprotein	A	94	A
RA	CP009273	2546198	T→G	L163R	amiA	N‑acetylmuramoyl‑l‑alanine amidase I	L	163	R
RA	CP009273	2549144	C→A	D206Y	eutL	putative ethanol utilization carboxysome structural protein	D	206	Y
RA	CP009273	2549676	C→A	L28L	eutL	putative ethanol utilization carboxysome structural protein	L	28	L
RA	CP009273	2556786	G→T	intergenic	yffP	CPZ‑55 prophage; uncharacterized protein/CPZ‑55 prophage; uncharacterized protein	intergenic	None
RA	CP009273	2567211	C→A	D152Y	eutT	cobalamin adenosyltransferase involved in ethanolamine utilization	D	152	Y
RA	CP009273	2567775	G→T	I196I	eutQ	RmlC‑like cupin domain protein	I	196	I
RA	CP009273	2568720	C→T	A33T	eutP	putative P‑loop NTPase ethanolamine utilization protein	A	33	T
RA	CP009273	2574820	C→A	A609E	tktB	transketolase 2, thiamine triphosphate‑binding	A	609	E
RA	CP009273	2576325	C→A	E171D	nudK	GDP‑mannose pyrophosphatase	E	171	D
RA	CP009273	2579561	G→T	G158C	narQ	sensory histidine kinase in two‑component regulatory system with NarP (NarL)	G	158	C
RA	CP009273	2587029	+G	coding	ypfH	palmitoyl‑CoA esterase activity, uncertain physiological substrate	NaN	None
RA	CP009273	2589933	G→A	T55I	ypfJ	putative neutral zinc metallopeptidase	T	55	I
RA	CP009273	2596168	C→A	P331Q	hyfB	hydrogenase 4, membrane subunit	P	331	Q
RA	CP009273	2597173	T→G	L666R	hyfB	hydrogenase 4, membrane subunit	L	666	R
RA	CP009273	2601496	T→A	F407L	hyfF	hydrogenase 4, membrane subunit	F	407	L
RA	CP009273	2606516	G→T	D420Y	hyfR	hydrogenase‑4 transcriptional activator	D	420	Y
RA	CP009273	2610919	C→A	intergenic	bepA	periplasmic metalloprotease and chaperone for OM protein maintenance and assembly/putative oxidoreductase	intergenic	None
RA	CP009273	2614168	C→A	D22Y	upp	uracil phosphoribosyltransferase	D	22	Y
RA	CP009273	2618693	G→T	E74*	ppx	exopolyphosphatase	E	74	*
RA	CP009273	2626389	G→T	I347I	guaB	IMP dehydrogenase	I	347	I
RA	CP009273	2632012	C→A	intergenic	bamB	BamABCDE complex OM biogenesis lipoprotein/putative anti‑RcsB factor	intergenic	None
RA	CP009273	2633402	C→A	R178L	hisS	histidyl tRNA synthetase	R	178	L
RA	CP009273	2634417	T→G	K249N	ispG	1‑hydroxy‑2‑methyl‑2‑(E)‑butenyl 4‑diphosphate synthase	K	249	N
RA	CP009273	2639116	C→A	A523A	pbpC	penicillin‑insensitive murein repair transglycosylase; inactive transpeptidase domain	A	523	A
RA	CP009273	2643336	C→A	D771Y	yfhM	bacterial alpha2‑macroglobulin colonization factor ECAM; anti‑host protease defense factor; periplasmic inner membrane‑anchored lipoprotein	D	771	Y
RA	CP009273	2645592	C→A	D19Y	yfhM	bacterial alpha2‑macroglobulin colonization factor ECAM; anti‑host protease defense factor; periplasmic inner membrane‑anchored lipoprotein	D	19	Y
RA	CP009273	2651665	G→T	G210G	hscA	DnaK‑like molecular chaperone specific for IscU	G	210	G
RA	CP009273	2659594	C→A	L267L	csiE	stationary phase inducible protein	L	267	L
RA	CP009273	2664138	A→C	E130D	hcaF	3‑phenylpropionate dioxygenase, small (beta) subunit	E	130	D
RA	CP009273	2665772	G→T	E123*	hcaD	phenylpropionate dioxygenase, ferredoxin reductase subunit	E	123	*
RA	CP009273	2669978	C→A	A69A	yphD	inner membrane putative ABC superfamily sugar transporter permease	A	69	A
RA	CP009273	2671274	C→A	T149T	yphE	putative sugar transporter subunit of ABC superfamily, ATP‑binding component	T	149	T
RA	CP009273	2681873	T→A	Q97L	glrR	response regulator regulating glmY sRNA in two‑component system with sensor protein GlrK	Q	97	L
RA	CP009273	2683829	C→A	R210L	glrK	sensor protein kinase regulating glmY sRNA in two‑component system with response regulator GlrR	R	210	L
RA	CP009273	2688006	C→A	P299P	purL	phosphoribosylformyl‑glycineamide synthetase	P	299	P
RA	CP009273	2689267	C→A	I36I	mltF	membrane‑bound lytic transglycosylase F, murein hydrolase	I	36	I
RA	CP009273	2691904	T→A	A2A	pgpC	phosphatidylglycerophosphatase C, membrane bound	A	2	A
RA	CP009273	2692793	C→A	H226N	yfhH	putative DNA‑binding transcriptional regulator	H	226	N
RA	CP009273	2694843	G→T	I82I	pdxJ	pyridoxine 5'‑phosphate synthase	I	82	I
RA	CP009273	2696277	C→A	E157*	era	membrane‑associated, 16S rRNA‑binding GTPase	E	157	*
RA	CP009273	2699380	C→A	P368P	lepA	back‑translocating elongation factor EF4, GTPase	P	368	P
RA	CP009273	2699880	T→A	N202Y	lepA	back‑translocating elongation factor EF4, GTPase	N	202	Y
JC JC	CP009273	2709656	IS2 (–) +5 bp	coding	grcA	autonomous glycyl radical cofactor	NaN	None
RA	CP009273	2711755	C→A	D45Y	yfiF	putative methyltransferase	D	45	Y
RA	CP009273	2715643	G→T	E778*	pka	protein lysine acetyltransferase	E	778	*
RA	CP009273	2718618	G→T	S163*	kgtP	alpha‑ketoglutarate transporter	S	163	*
RA	CP009273	2719426	T→C	intergenic	kgtP	alpha‑ketoglutarate transporter/5S ribosomal RNA of rrnG operon	intergenic	None
RA	CP009273	2725747	G→T	R596S	clpB	protein disaggregation chaperone	R	596	S
RA	CP009273	2726786	C→A	A249A	clpB	protein disaggregation chaperone	A	249	A
RA	CP009273	2727416	C→A	L39L	clpB	protein disaggregation chaperone	L	39	L
RA	CP009273	2733753	C→T	E253K	aroF	3‑deoxy‑D‑arabino‑heptulosonate‑7‑phosphate synthase, tyrosine‑repressible	E	253	K
RA	CP009273	2736714	C→A	R325S	yfiN	putative membrane‑anchored diguanylate cyclase with an N‑terminal periplasmic domain	R	325	S
RA	CP009273	2743438	C→A	intergenic	yfjD	UPF0053 family inner membrane protein/heat shock protein	intergenic	None
RA	CP009273	2751558	G→T	T134T	yfjH	CP4‑57 prophage; uncharacterized protein	T	134	T
RA	CP009273	2763057	C→A	intergenic	yfjQ	CP4‑57 prophage; uncharacterized protein/CP4‑57 prophage; putative DNA‑binding transcriptional regulator	intergenic	None
RA	CP009273	2771358	G→A	intergenic	ypjF	CP4‑57 prophage; toxin of the YpjF‑YfjZ toxin‑antitoxin system/adhesin‑like autotransporter	intergenic	None
RA	CP009273	2778820	G→A	intergenic	ypjC	pseudogene/tRNA‑Ile	intergenic	None
RA	CP009273	2779067	C→A	intergenic	ypjC	pseudogene/tRNA‑Ile	intergenic	None
RA	CP009273	2792318	C→A	intergenic	stpA	DNA binding protein, nucleoid‑associated/alanine exporter, alanine‑inducible, stress‑responsive	intergenic	None
RA	CP009273	2798195	A→T	K8*	proV	glycine betaine transporter subunit	K	8	*
RA	CP009273	2801706	C→A	pseudogene	ygaY	pseudogene, major facilitator transporter superfamily;putative transport; Not classified; putative transport protein	pseudogene	None
RA	CP009273	2807730	C→A	P121P	luxS	S‑ribosylhomocysteine lyase	P	121	P
RA	CP009273	2808907	C→A	E298*	gshA	glutamate‑cysteine ligase	E	298	*
RA	CP009273	2825783	C→T	intergenic	norR	anaerobic nitric oxide reductase DNA‑binding transcriptional activator/anaerobic nitric oxide reductase flavorubredoxin	intergenic	None
RA	CP009273	2828952	C→A	T611T	hypF	carbamoyl phosphate phosphatase and maturation protein for [NiFe] hydrogenases	T	611	T
RA	CP009273	2831086	C→A	E127*	hydN	formate dehydrogenase‑H, [4Fe‑4S] ferredoxin subunit	E	127	*
RA	CP009273	2831929	T→A	E232V	ascG	asc operon transcriptional repressor; prpBC operon repressor	E	232	V
RA	CP009273	2832734	A→G	intergenic	ascG	asc operon transcriptional repressor; prpBC operon repressor/fused cellobiose/arbutin/salicin‑specific PTS enzymes: IIB component/IC component	intergenic	None
RA	CP009273	2834052	C→A	I390I	ascF	fused cellobiose/arbutin/salicin‑specific PTS enzymes: IIB component/IC component	I	390	I
RA	CP009273	2835094	C→A	P249Q	ascB	cryptic 6‑phospho‑beta‑glucosidase	P	249	Q
RA	CP009273	2836145	C→A	M86I	hycI	protease involved in processing C‑terminal end of HycE	M	86	I
RA	CP009273	2836554	G→T	I84I	hycH	hydrogenase 3 maturation protein	I	84	I
RA	CP009273	2837721	C→A	D131Y	hycF	formate hydrogenlyase complex iron‑sulfur protein	D	131	Y
RA	CP009273	2841044	C→A	A519A	hycC	hydrogenase 3, membrane subunit	A	519	A
RA	CP009273	2846112	C→A	I206I	hypD	hydrogenase maturation protein	I	206	I
RA	CP009273	2848002	T→A	C102*	fhlA	formate hydrogenlyase transcriptional activator	C	102	*
RA	CP009273	2850790	C→A	I113I	mutS	methyl‑directed mismatch repair protein	I	113	I
RA	CP009273	2852854	G→T	P801P	mutS	methyl‑directed mismatch repair protein	P	801	P
RA	CP009273	2855673	C→A	I295I	ygbJ	putative dehydrogenase	I	295	I
RA	CP009273	2863542	A→T	V31E	umpG	broad specificity 5'(3')‑nucleotidase and polyphosphatase	V	31	E
RA	CP009273	2869780	G→A	intergenic	cysD	sulfate adenylyltransferase, subunit 2/aminopeptidase in alkaline phosphatase isozyme conversion	intergenic	None
RA	CP009273	2870278	C→A	I113I	iap	aminopeptidase in alkaline phosphatase isozyme conversion	I	113	I
RA	CP009273	2871577	C→A	intergenic	iap	aminopeptidase in alkaline phosphatase isozyme conversion/CRISPR adaptation ssRNA endonuclease	intergenic	None
RA	CP009273	2873087	G→T	V15V	ygbT	multifunctional endonuclease Cas1, CRISPR adaptation protein; DNA repair enzyme	V	15	V
RA	CP009273	2876760	C→T	G246G	casA	CRISP RNA (crRNA) containing Cascade antiviral complex protein	G	246	G
RA	CP009273	2878668	G→T	V637V	ygcB	R‑loop helicase‑annealase Cas3 needed for Cascade anti‑viral activity	V	637	V
RA	CP009273	2879449	G→T	S377*	ygcB	R‑loop helicase‑annealase Cas3 needed for Cascade anti‑viral activity	S	377	*
RA	CP009273	2880751	C→A	noncoding	sokX	sok‑related sRNA, function unknown	noncoding	None
RA	CP009273	2881660	G→T	L4L	cysH	phosphoadenosine phosphosulfate reductase; PAPS reductase, thioredoxin dependent	L	4	L
RA	CP009273	2884385	G→T	V291V	cysJ	sulfite reductase, alpha subunit, flavoprotein	V	291	V
RA	CP009273	2888584	G→T	I185I	ygcQ	putative flavoprotein	I	185	I
RA	CP009273	2889129	C→A	A4S	ygcQ	putative flavoprotein	A	4	S
RA	CP009273	2893446	T→A	K63*	ygcW	putative dehydrogenase	K	63	*
RA	CP009273	2913019	C→A	A363S	gudX	glucarate dehydratase‑related protein, substrate unknown	A	363	S
RA	CP009273	2915998	C→A	A116S	yqcA	short‑chain flavodoxin, FMN‑binding	A	116	S
RA	CP009273	2918415	G→A	P75P	syd	SecY‑interacting protein	P	75	P
RA	CP009273	2919922	G→T	D86Y	ygdH	UPF0717 family protein	D	86	Y
RA	CP009273	2920050	C→A	I128I	ygdH	UPF0717 family protein	I	128	I
RA	CP009273	2921101	C→A	intergenic	ygdH	UPF0717 family protein/putative serine transporter	intergenic	None
RA	CP009273	2921245	G→T	intergenic	ygdH	UPF0717 family protein/putative serine transporter	intergenic	None
RA	CP009273	2931717	C→A	N307K	fucK	L‑fuculokinase	N	307	K
RA	CP009273	2932835	C→T	R37C	fucR	l‑fucose operon activator	R	37	C
RA	CP009273	2934843	G→T	H50N	ygdD	UPF0382 family inner membrane protein	H	50	N
RA	CP009273	2936836	C→A	A47A	csdA	cysteine sulfinate desulfinase	A	47	A
RA	CP009273	2939832	C→A	E236*	mltA	membrane‑bound lytic murein transglycosylase A	E	236	*
RA	CP009273	2941341	G→A	L343L	amiC	N‑acetylmuramoyl‑L‑alanine amidase	L	343	L
RA	CP009273	2945306	C→G	G172A	recD	exonuclease V (RecBCD complex), alpha chain	G	172	A
RA	CP009273	2950431	T→A	N605Y	ptrA	protease III	N	605	Y
RA	CP009273	2959004	G→A	I131I	lgt	phosphatidylglycerol‑prolipoprotein diacylglyceryl transferase	I	131	I
RA	CP009273	2962962	T→A	intergenic	rppH	RNA pyrophosphohydrolase/methyl‑directed mismatch repair protein	intergenic	None
RA	CP009273	2974073	C→T	intergenic	ygeA	Asp/Glu_racemase family protein/arabinose transporter	intergenic	None
RA	CP009273	2980488	C→A	intergenic	yqeG	putative transporter/putative LuxR family transcriptional regulator	intergenic	None
RA	CP009273	2983568	C→A	R51I	yqeK	uncharacterized protein	R	51	I
RA	CP009273	2984747	G→T	D41Y	ygeG	SycD‑like chaperone family TPR‑repeat‑containing protein	D	41	Y
RA	CP009273	2985256	G→T	intergenic	ygeG	SycD‑like chaperone family TPR‑repeat‑containing protein/putative transcriptional regulator	intergenic	None
RA	CP009273	2985472	T→A	F7Y	ygeH	putative transcriptional regulator	F	7	Y
RA	CP009273	2985884	C→T	I144I	ygeH	putative transcriptional regulator	I	144	I
RA	CP009273	2986052	G→T	L200F	ygeH	putative transcriptional regulator	L	200	F
RA	CP009273	2988355	C→A	pseudogene	ygeK	pseudogene; putative 2‑component transcriptional regulator	pseudogene	None
RA	CP009273	2988554	G→A	intergenic	ygeK	pseudogene; putative 2‑component transcriptional regulator/pseudogene	intergenic	None
RA	CP009273	2988934	G→T	pseudogene	ygeN	pseudogene	pseudogene	None
RA	CP009273	2989295	C→A	pseudogene	ygeN	pseudogene	pseudogene	None
RA	CP009273	2993211	C→A	V14L	ygeR	LysM domain‑containing M23 family putative peptidase; septation lipoprotein	V	14	L
RA	CP009273	2993699	C→A	intergenic	ygeR	LysM domain‑containing M23 family putative peptidase; septation lipoprotein/xanthine dehydrogenase, molybdenum binding subunit	intergenic	None
RA	CP009273	2999827	C→A	D69E	ygeW	putative carbamoyltransferase	D	69	E
RA	CP009273	3009187	G→T	intergenic	mocA	CTP:molybdopterin cytidylyltransferase/putative Fe‑S subunit oxidoreductase subunit	intergenic	None
RA	CP009273	3010667	G→T	D417Y	ygfK	putative Fe‑S subunit oxidoreductase subunit	D	417	Y
RA	CP009273	3017285	G→T	D871Y	xdhD	putative hypoxanthine oxidase, molybdopterin‑binding/Fe‑S binding	D	871	Y
RA	CP009273	3018544	G→T	A279S	xanQ	xanthine permease	A	279	S
RA	CP009273	3022562	C→T	G577R	ygfT	putative oxidoreductase, Fe‑S subunit/nucleotide‑binding subunit	G	577	R
RA	CP009273	3024081	A→C	V70V	ygfT	putative oxidoreductase, Fe‑S subunit/nucleotide‑binding subunit	V	70	V
RA	CP009273	3024983	C→G	G86G	uacT	uric acid permease	G	86	G
RA	CP009273	3030181	G→T	H429N	recJ	ssDNA exonuclease, 5' ‑‑> 3'‑specific	H	429	N
RA	CP009273	3039703	C→A	A900S	gcvP	glycine decarboxylase, PLP‑dependent, subunit (protein P) of glycine cleavage complex	A	900	S
RA	CP009273	3040479	T→G	Q641P	gcvP	glycine decarboxylase, PLP‑dependent, subunit (protein P) of glycine cleavage complex	Q	641	P
RA	CP009273	3041321	G→T	I360I	gcvP	glycine decarboxylase, PLP‑dependent, subunit (protein P) of glycine cleavage complex	I	360	I
RA	CP009273	3044464	G→A	intergenic	gcvT	aminomethyltransferase, tetrahydrofolate‑dependent, subunit (T protein) of glycine cleavage complex/2‑octaprenylphenol hydroxylase, FAD‑dependent	intergenic	None
RA	CP009273	3049220	C→A	R84R	zapA	FtsZ stabilizer	R	84	R
RA	CP009273	3049740	C→A	L47L	fau	5‑formyltetrahydrofolate cyclo‑ligase family protein	L	47	L
RA	CP009273	3058769	C→T	I203I	scpC	propionyl‑CoA:succinate CoA transferase	I	203	I
RA	CP009273	3064914	G→T	I356I	pgk	phosphoglycerate kinase	I	356	I
RA	CP009273	3065123	C→T	G287S	pgk	phosphoglycerate kinase	G	287	S
RA	CP009273	3068690	C→A	V284V	yggF	fructose 1,6 bisphosphatase isozyme	V	284	V
RA	CP009273	3074591	G→T	A135E	tktA	transketolase 1, thiamine triphosphate‑binding	A	135	E
RA	CP009273	3074995	T→A	intergenic	tktA	transketolase 1, thiamine triphosphate‑binding/Phe‑Phe periplasmic metalloprotease, OM lipoprotein; low salt‑inducible; heat shock protein that binds Era	intergenic	None
RA	CP009273	3075114	C→A	intergenic	tktA	transketolase 1, thiamine triphosphate‑binding/Phe‑Phe periplasmic metalloprotease, OM lipoprotein; low salt‑inducible; heat shock protein that binds Era	intergenic	None
RA	CP009273	3076526	C→A	D211Y	speB	agmatinase	D	211	Y
RA	CP009273	3077302	C→A	D657Y	speA	biosynthetic arginine decarboxylase, PLP‑binding	D	657	Y
RA	CP009273	3080618	T→A	V185E	metK	S‑adenosylmethionine synthetase	V	185	E
RA	CP009273	3084798	C→A	L102L	rsmE	16S rRNA m(3)U1498 methyltransferase, SAM‑dependent	L	102	L
RA	CP009273	3088065	C→A	V125V	yggR	putative PilT family AAA+ ATPase	V	125	V
RA	CP009273	3097262	C→T	F297F	mutY	adenine DNA glycosylase	F	297	F
RA	CP009273	3106685	G→T	S51Y	yghG	secretin (GspDbeta) OM localization lipoprotein pilotin	S	51	Y
RA	CP009273	3107261	C→A	D151Y	pppA	bifunctional prepilin leader peptidase/ methylase	D	151	Y
RA	CP009273	3110213	T→A	A753A	yghJ	DUF4092 family putative lipoprotein peptidase	A	753	A
RA	CP009273	3110751	C→A	R574L	yghJ	DUF4092 family putative lipoprotein peptidase	R	574	L
RA	CP009273	3111434	C→A	A346A	yghJ	DUF4092 family putative lipoprotein peptidase	A	346	A
RA	CP009273	3116446	A→C	L240R	glcB	malate synthase G	L	240	R
RA	CP009273	3120216	C→A	D389Y	glcD	glycolate oxidase subunit, FAD‑linked	D	389	Y
RA	CP009273	3122356	G→T	L242F	glcC	glycolate‑inducible glc operon transcriptional repressor; autorepressor	L	242	F
RA	CP009273	3122778	A→C	pseudogene	yghO	pseudogene, DNA‑binding transcriptional regulator homology	pseudogene	None
RA	CP009273	3134528	C→A	D40Y	hybD	maturation protease for hydrogenase 2	D	40	Y
RA	CP009273	3138648	T→A	N325Y	hybO	hydrogenase 2, small subunit	N	325	Y
RA	CP009273	3138777	C→A	G282C	hybO	hydrogenase 2, small subunit	G	282	C
RA	CP009273	3142668	G→T	L55I	yqhA	UPF0114 family putative inner membrane protein	L	55	I
RA	CP009273	3143969	G→T	intergenic	yghA	putative oxidoreductase/membrane spanning protein in TonB‑ExbB‑ExbD complex	intergenic	None
RA	CP009273	3144158	C→A	intergenic	yghA	putative oxidoreductase/membrane spanning protein in TonB‑ExbB‑ExbD complex	intergenic	None
RA	CP009273	3164230	C→A	R130S	qseC	quorum sensing sensory histidine kinase in two‑component regulatory system with QseB	R	130	S
RA	CP009273	3169196	T→A	E57V	yqiA	acyl CoA esterase	E	57	V
RA	CP009273	3172251	C→A	R260S	tolC	transport channel	R	260	S
RA	CP009273	3173669	G→T	A189A	ygiB	DUF1190 family protein	A	189	A
RA	CP009273	3176733	G→T	intergenic	zupT	zinc transporter/3,4‑dihydroxy‑2‑butanone‑4‑phosphate synthase	intergenic	None
RA	CP009273	3176820	G→T	intergenic	zupT	zinc transporter/3,4‑dihydroxy‑2‑butanone‑4‑phosphate synthase	intergenic	None
RA	CP009273	3182647	G→T	pseudogene	yqiG	pseudogene; fimbrial export usher family;putative membrane; Not classified; putative membrane protein	pseudogene	None
RA	CP009273	3184211	C→A	S74Y	yqiI	fimbrial protein	S	74	Y
RA	CP009273	3199743	C→A	intergenic	ttdR	transcriptional activator of ttdABT/L‑tartrate dehydratase, alpha subunit	intergenic	None
RA	CP009273	3201209	C→A	F160L	ttdB	L‑tartrate dehydratase, beta subunit	F	160	L
RA	CP009273	3217289	A→T	H433L	ebgA	evolved beta‑D‑galactosidase, alpha subunit	H	433	L
RA	CP009273	3224927	C→A	intergenic	ygjK	alpha‑glucosidase/2,4‑dienoyl‑CoA reductase, NADH and FMN‑linked	intergenic	None
RA	CP009273	3230857	C→G	A63G	ygjR	putative NAD(P)‑dependent dehydrogenase	A	63	G
RA	CP009273	3231349	A→C	Q227P	ygjR	putative NAD(P)‑dependent dehydrogenase	Q	227	P
RA	CP009273	3238283	C→A	intergenic	uxaC	uronate isomerase/hexuronate transporter	intergenic	None
RA	CP009273	3243768	C→T	intergenic	yqjK	uncharacterized protein/putative quinol oxidase subunit	intergenic	None
RA	CP009273	3245848	G→T	L62L	yhaH	DUF805 family inner membrane protein	L	62	L
RA	CP009273	3252258	C→A	D251Y	tdcG	L‑serine dehydratase 3, anaerobic	D	251	Y
RA	CP009273	3254752	C→A	V342V	tdcE	pyruvate formate‑lyase 4/2‑ketobutyrate formate‑lyase	V	342	V
RA	CP009273	3258871	G→T	L173I	tdcB	L‑threonine dehydratase, catabolic	L	173	I
RA	CP009273	3261001	G→A	intergenic	tdcR	L‑threonine dehydratase operon activator protein/uncharacterized protein	intergenic	None
RA	CP009273	3263409	C→T	intergenic	yhaC	pentapetide repeats‑related protein/RNase P, M1 RNA component	intergenic	None
RA	CP009273	3266646	C→A	G91C	garL	alpha‑dehydro‑beta‑deoxy‑D‑glucarate aldolase	G	91	C
RA	CP009273	3268357	C→A	intergenic	garP	putative (D)‑galactarate transporter/(D)‑galactarate dehydrogenase	intergenic	None
RA	CP009273	3271128	A→C	T145P	yhaV	toxin of the SohB(PrlF)‑YhaV toxin‑antitoxin system	T	145	P
RA	CP009273	3275210	A→G	intergenic	agaA	pseudogene, N‑acetylgalactosamine‑6‑phosphate deacetylase fragment; putative N‑acetylgalactosamine‑6‑phosphate deacetylase/tagatose‑6‑phosphate ketose/aldose isomerase	intergenic	None
RA	CP009273	3290970	A→T	R176R	yraQ	putative inner membrane permease	R	176	R
RA	CP009273	3295911	C→A	Q22K	yhbV	U32 peptidase family protein	Q	22	K
RA	CP009273	3296612	G→T	A255A	yhbV	U32 peptidase family protein	A	255	A
RA	CP009273	3299240	A→C	intergenic	mtr	tryptophan transporter of high affinity/ATP‑dependent RNA helicase	intergenic	None
RA	CP009273	3302027	G→T	S86*	nlpI	lipoprotein involved in osmotic sensitivity and filamentation	S	86	*
RA	CP009273	3307024	C→A	G784C	infB	translation initiation factor IF‑2	G	784	C
RA	CP009273	3312055	C→A	G20G	argG	argininosuccinate synthetase	G	20	G
RA	CP009273	3314870	C→A	A35S	yhbX	putative EptAB family phosphoethanolamine transferase, inner membrane protein	A	35	S
RA	CP009273	3332963	C→A	A154A	mlaF	ABC transporter maintaining OM lipid asymmetry, ATP‑binding protein	A	154	A
RA	CP009273	3334464	C→A	S277R	yrbG	putative calcium/sodium:proton antiporter	S	277	R
RA	CP009273	3334687	G→T	A21A	kdsD	D‑arabinose 5‑phosphate isomerase	A	21	A
RA	CP009273	3340038	C→A	I34I	ptsN	sugar‑specific enzyme IIA component of PTS	I	34	I
RA	CP009273	3343975	C→A	noncoding	arcZ	sRNA positive antisense regulator of rpoS; binds Hfq	noncoding	None
RA	CP009273	3347778	G→A	intergenic	yhcC	putative Fe‑S oxidoreductase, Radical SAM superfamily protein/glutamate synthase, large subunit	intergenic	None
RA	CP009273	3350663	C→A	T860T	gltB	glutamate synthase, large subunit	T	860	T
RA	CP009273	3351650	G→T	E1189D	gltB	glutamate synthase, large subunit	E	1189	D
RA	CP009273	3354405	C→T	intergenic	gltD	glutamate synthase, 4Fe‑4S protein, small subunit/periplasmic protein	intergenic	None
RA	CP009273	3365607	G→T	I109I	nanT	sialic acid transporter	I	109	I
RA	CP009273	3373457	C→A	intergenic	yhcM	putative AFG1‑like family P‑loop ATPase/DUF1043 family inner membrane‑anchored protein	intergenic	None
RA	CP009273	3373985	C→A	intergenic	yhcB	DUF1043 family inner membrane‑anchored protein/serine endoprotease, periplasmic	intergenic	None
RA	CP009273	3375260	G→T	D387Y	degQ	serine endoprotease, periplasmic	D	387	Y
RA	CP009273	3381943	C→A	T181T	aaeA	p‑hydroxybenzoic acid efflux system component	T	181	T
RA	CP009273	3396082	G→T	R204S	csrD	targeting factor for csrBC sRNA degradation	R	204	S
RA	CP009273	3403534	C→T	intergenic	prmA	methyltransferase for 50S ribosomal subunit protein L11/tRNA‑dihydrouridine synthase B	intergenic	None
RA	CP009273	3404059	C→A	R141S	dusB	tRNA‑dihydrouridine synthase B	R	141	S
RA	CP009273	3407007	G→A	intergenic	acrS	acrAB operon transcriptional repressor/cytoplasmic membrane lipoprotein	intergenic	None
RA	CP009273	3407969	C→A	N249K	acrE	cytoplasmic membrane lipoprotein	N	249	K
RA	CP009273	3409856	A→C	T489P	acrF	multidrug efflux system protein	T	489	P
RA	CP009273	3411250	G→T	E953D	acrF	multidrug efflux system protein	E	953	D
RA	CP009273	3415702	T→A	L340Q	yhdY	putative amino‑acid transporter subunit	L	340	Q
RA	CP009273	3422726	G→T	V44V	yrdA	bacterial transferase hexapeptide domain protein	V	44	V
RA	CP009273	3424363	T→A	T138S	tsaC	tRNA(ANN) t(6)A37 threonylcarbamoyladenosine modification protein, threonine‑dependent ADP‑forming ATPase	T	138	S
RA	CP009273	3433098	G→T	F87L	rplQ	50S ribosomal subunit protein L17	F	87	L
RA	CP009273	3440151	G→T	I31I	rpsN	30S ribosomal subunit protein S14	I	31	I
RA	CP009273	3440444	G→T	S118S	rplE	50S ribosomal subunit protein L5	S	118	S
RA	CP009273	3440832	T→C	N99D	rplX	50S ribosomal subunit protein L24	N	99	D
RA	CP009273	3445410	C→A	R79L	rplD	50S ribosomal subunit protein L4	R	79	L
RA	CP009273	3448742	C→A	E6*	gspA	general secretory pathway component, cryptic	E	6	*
RA	CP009273	3455867	C→A	I55I	gspJ	putative general secretory pathway component, cryptic	I	55	I
RA	CP009273	3455930	C→A	I76I	gspJ	putative general secretory pathway component, cryptic	I	76	I
RA	CP009273	3470272	C→A	V169V	fkpA	FKBP‑type peptidyl‑prolyl cis‑trans isomerase (rotamase)	V	169	V
RA	CP009273	3471705	C→T	G51D	slyD	FKBP‑type peptidyl prolyl cis‑trans isomerase (rotamase)	G	51	D
RA	CP009273	3473139	G→T	I276I	kefB	potassium:proton antiporter	I	276	I
RA	CP009273	3475255	C→A	S203Y	yheS	putative transporter subunit of ABC superfamily: ATP‑binding component	S	203	Y
RA	CP009273	3475763	G→T	A372A	yheS	putative transporter subunit of ABC superfamily: ATP‑binding component	A	372	A
RA	CP009273	3479769	A→T	E97D	crp	cAMP‑activated global transcription factor, mediator of catabolite repression	E	97	D
RA	CP009273	3487342	C→T	intergenic	tsgA	putative transporter/nitrite reductase, large subunit, NAD(P)H‑binding	intergenic	None
RA	CP009273	3488966	G→C	A533P	nirB	nitrite reductase, large subunit, NAD(P)H‑binding	A	533	P
RA	CP009273	3489397	C→A	F676L	nirB	nitrite reductase, large subunit, NAD(P)H‑binding	F	676	L
RA	CP009273	3493210	C→T	intergenic	yhfL	small lipoprotein/putative fructoselysine transporter	intergenic	None
RA	CP009273	3501571	C→A	G127C	php	phosphotriesterase homology protein	G	127	C
RA	CP009273	3504143	G→T	R65S	yhfX	putative pyridoxal 5'‑phosphate binding protein	R	65	S
RA	CP009273	3507749	G→T	H224N	rpe	D‑ribulose‑5‑phosphate 3‑epimerase	H	224	N
RA	CP009273	3509102	G→T	S57R	dam	DNA adenine methyltransferase	S	57	R
RA	CP009273	3513424	A→T	V213V	hofQ	DNA catabolic putative fimbrial transporter	V	213	V
RA	CP009273	3518052	C→A	P608Q	mrcA	fused penicillin‑binding protein 1a: murein transglycosylase/murein transpeptidase	P	608	Q
RA	CP009273	3519188	C→A	L107L	nudE	adenosine nucleotide hydrolase; substrates include Ap3A, Ap2A, ADP‑ribose, NADH	L	107	L
RA	CP009273	3519657	G→T	intergenic	nudE	adenosine nucleotide hydrolase; substrates include Ap3A, Ap2A, ADP‑ribose, NADH/inner membrane protein	intergenic	None
RA	CP009273	3528406	G→T	I274I	envZ	sensory histidine kinase in two‑component regulatory system with OmpR	I	274	I
RA	CP009273	3535370	C→A	S535R	feoB	fused ferrous iron transporter, protein B: GTP‑binding protein/membrane protein	S	535	R
RA	CP009273	3538583	C→A	R115S	gntX	DNA catabolic protein	R	115	S
RA	CP009273	3543959	G→T	A625E	malP	maltodextrin phosphorylase	A	625	E
RA	CP009273	3545077	C→A	L252L	malP	maltodextrin phosphorylase	L	252	L
RA	CP009273	3561574	C→A	W372L	glgC	glucose‑1‑phosphate adenylyltransferase	W	372	L
RA	CP009273	3566100	G→T	R255S	glgB	1,4‑alpha‑glucan branching enzyme	R	255	S
RA	CP009273	3567059	C→A	intergenic	glgB	1,4‑alpha‑glucan branching enzyme/aspartate‑semialdehyde dehydrogenase, NAD(P)‑binding	intergenic	None
RA	CP009273	3571015	C→T	intergenic	gntK	gluconate kinase 2/d‑gluconate inducible gluconate regulon transcriptional repressor	intergenic	None
RA	CP009273	3571153	C→A	E312*	gntR	d‑gluconate inducible gluconate regulon transcriptional repressor	E	312	*
RA	CP009273	3575032	C→A	intergenic	yhhY	putative acetyltransferase/putative Hcp1 family polymorphic toxin protein; putative colicin‑like DNase/tRNase activity	intergenic	None
RA	CP009273	3576745	G→T	pseudogene	yrhA	pseudogene, interrupted by IS1E	pseudogene	None
RA	CP009273	3577827	A→G	intergenic	yrhA	pseudogene, interrupted by IS1E/stable heat shock chaperone	intergenic	None
RA	CP009273	3582807	G→T	P194Q	ugpE	glycerol‑3‑phosphate transporter subunit	P	194	Q
RA	CP009273	3590636	G→T	Y95*	livK	leucine transporter subunit	Y	95	*
RA	CP009273	3590906	C→A	A5A	livK	leucine transporter subunit	A	5	A
RA	CP009273	3591957	T→G	V354V	livJ	leucine/isoleucine/valine transporter subunit	V	354	V
RA	CP009273	3594268	C→T	intergenic	rpoH	RNA polymerase, sigma 32 (sigma H) factor/inner membrane putative ABC superfamily transporter permease	intergenic	None
RA	CP009273	3596266	C→A	T446T	ftsY	Signal Recognition Particle (SRP) receptor	T	446	T
RA	CP009273	3598440	C→A	N34K	yhhL	DUF1145 family protein	N	34	K
RA	CP009273	3604608	C→A	A162A	yhhS	putative arabinose efflux transporter	A	162	A
RA	CP009273	3607110	C→A	I28I	nikA	nickel‑binding, heme‑binding periplasmic protein	I	28	I
RA	CP009273	3612284	G→T	D113Y	nikR	transcriptional repressor, Ni‑binding	D	113	Y
RA	CP009273	3618536	C→A	R267R	yhhI	putative transposase	R	267	R
RA	CP009273	3622058	C→A	D281Y	rbbA	ribosome‑associated ATPase: ATP‑binding protein/ATP‑binding membrane protein	D	281	Y
RA	CP009273	3629424	T→A	intergenic	yhiM	acid resistance protein, inner membrane/putative oxidoreductase	intergenic	None
RA	CP009273	3633710	A→T	P80P	uspA	universal stress global response regulator	P	80	P
RA	CP009273	3638641	C→A	intergenic	prlC	oligopeptidase A/23S rRNA m(6)A2030 methyltransferase, SAM‑dependent	intergenic	None
RA	CP009273	3639239	G→T	P165P	rlmJ	23S rRNA m(6)A2030 methyltransferase, SAM‑dependent	P	165	P
RA	CP009273	3644531	G→A	intergenic	arsC	arsenate reductase/pseudogene	intergenic	None
RA	CP009273	3646984	G→T	pseudogene	yhiS	pseudogene	pseudogene	None
RA	CP009273	3649797	C→A	E102*	hdeA	stress response protein acid‑resistance protein	E	102	*
RA	CP009273	3657375	G→A	P202S	gadW	transcriptional activator of gadA and gadBC; repressor of gadX	P	202	S
RA	CP009273	3661610	A→T	F313L	yhjA	putative cytochrome C peroxidase	F	313	L
RA	CP009273	3662660	T→C	intergenic	yhjA	putative cytochrome C peroxidase/cytoplasmic trehalase	intergenic	None
RA	CP009273	3665383	G→T	intergenic	yhjB	putative DNA‑binding transcriptional response regulator/LysR family putative transcriptional regulator	intergenic	None
RA	CP009273	3667959	C→A	intergenic	yhjD	inner membrane putative BrbK family alternate lipid exporter/MFS superfamily sugar transport 1 family protein	intergenic	None
RA	CP009273	3674442	G→T	R287S	yhjJ	putative periplasmic M16 family chaperone	R	287	S
RA	CP009273	3674730	C→A	D191Y	yhjJ	putative periplasmic M16 family chaperone	D	191	Y
RA	CP009273	3679301	T→G	Q1078P	bcsC	cellulose synthase subunit	Q	1078	P
RA	CP009273	3679324	C→A	M1070I	bcsC	cellulose synthase subunit	M	1070	I
RA	CP009273	3680910	G→T	H542N	bcsC	cellulose synthase subunit	H	542	N
RA	CP009273	3686345	C→A	R751L	bcsA	cellulose synthase, catalytic subunit	R	751	L
RA	CP009273	3691787	C→T	L72L	bcsG	DUF3260 family inner membrane protein associated with cellulose production	L	72	L
RA	CP009273	3692994	T→A	F474Y	bcsG	DUF3260 family inner membrane protein associated with cellulose production	F	474	Y
RA	CP009273	3698119	C→A	M1M	dppC	dipeptide/heme transporter	M	1	M
RA	CP009273	3698875	G→T	F92L	dppB	dipeptide/heme transporter	F	92	L
RA	CP009273	3717788	C→A	P297P	glyQ	glycine tRNA synthetase, alpha subunit	P	297	P
RA	CP009273	3722763	C→A	intergenic	xylB	xylulokinase/D‑xylose isomerase	intergenic	None
RA	CP009273	3722949	C→A	E393*	xylA	D‑xylose isomerase	E	393	*
RA	CP009273	3727580	C→A	A167A	xylH	D‑xylose ABC transporter permease subunit	A	167	A
RA	CP009273	3729221	C→A	R295S	xylR	xylose divergent operon transcriptional activator	R	295	S
RA	CP009273	3729325	C→A	T329T	xylR	xylose divergent operon transcriptional activator	T	329	T
RA	CP009273	3732549	G→T	D565Y	malS	alpha‑amylase	D	565	Y
RA	CP009273	3736722	C→A	G210G	yiaK	2,3‑diketo‑L‑gulonate reductase, NADH‑dependent	G	210	G
RA	CP009273	3738088	T→A	F134Y	yiaM	2,3‑diketo‑L‑gulonate TRAP transporter small permease protein	F	134	Y
RA	CP009273	3738431	C→A	P90T	yiaN	2,3‑diketo‑L‑gulonate TRAP transporter large permease protein	P	90	T
RA	CP009273	3751135	G→T	S18*	yiaY	putative Fe‑containing alcohol dehydrogenase, Pfam00465 family	S	18	*
RA	CP009273	3751360	C→T	intergenic	yiaY	putative Fe‑containing alcohol dehydrogenase, Pfam00465 family/selenocysteinyl‑tRNA‑specific translation factor	intergenic	None
RA	CP009273	3767000	G→T	D454Y	mtlA	fused mannitol‑specific PTS enzymes: IIA components/IIB components/IIC components	D	454	Y
RA	CP009273	3767410	G→T	V590V	mtlA	fused mannitol‑specific PTS enzymes: IIA components/IIB components/IIC components	V	590	V
RA	CP009273	3772732	G→T	A107S	lldR	dual role activator/repressor for lldPRD operon	A	107	S
RA	CP009273	3780573	C→A	R126S	envC	activator of AmiB,C murein hydrolases, septal ring factor	R	126	S
RA	CP009273	3782439	G→T	R335S	waaH	LPS(HepIII)‑glucuronic acid glycosyltransferase	R	335	S
RA	CP009273	3783727	C→A	A327S	tdh	L‑threonine 3‑dehydrogenase, NAD(P)‑binding	A	327	S
RA	CP009273	3784878	A→T	L345Q	kbl	glycine C‑acetyltransferase	L	345	Q
RA	CP009273	3785915	G→T	intergenic	kbl	glycine C‑acetyltransferase/YibB family protein, function unknown	intergenic	None
RA	CP009273	3789381	C→A	L15I	waaC	ADP‑heptose:LPS heptosyl transferase I	L	15	I
RA	CP009273	3798582	C→A	Q243H	waaP	kinase that phosphorylates core heptose of lipopolysaccharide	Q	243	H
RA	CP009273	3810195	C→A	R54S	yicC	UPF0701 family protein	R	54	S
RA	CP009273	3816601	A→T	H281L	spoT	bifunctional (p)ppGpp synthetase II/ guanosine‑3',5'‑bis pyrophosphate 3'‑pyrophosphohydrolase	H	281	L
RA	CP009273	3817604	G→T	V615V	spoT	bifunctional (p)ppGpp synthetase II/ guanosine‑3',5'‑bis pyrophosphate 3'‑pyrophosphohydrolase	V	615	V
RA	CP009273	3818010	C→A	H46N	trmH	tRNA mG18‑2'‑O‑methyltransferase, SAM‑dependent	H	46	N
RA	CP009273	3824948	T→A	W378R	yicH	putative inner membrane‑anchored periplasmic AsmA family protein	W	378	R
RA	CP009273	3825702	C→A	K732N	yicI	putative alpha‑glucosidase	K	732	N
RA	CP009273	3828206	T→A	S362C	yicJ	putative transporter	S	362	C
RA	CP009273	3830197	C→A	intergenic	yicT	pseudogene/putative arabinose efflux transporter	intergenic	None
RA	CP009273	3830311	G→T	intergenic	yicT	pseudogene/putative arabinose efflux transporter	intergenic	None
RA	CP009273	3830819	T→G	F169L	setC	putative arabinose efflux transporter	F	169	L
RA	CP009273	3832308	G→C	S234T	yicL	EamA family inner membrane putative transporter	S	234	T
RA	CP009273	3839798	C→A	D244Y	uhpT	hexose phosphate transporter	D	244	Y
JC	CP009273	3841419	(CCAGCAA)1→2	coding	uhpC	membrane protein regulates uhpT expression	NaN	None
RA	CP009273	3842467	C→A	G344W	uhpB	sensory histidine kinase in two‑component regulatory sytem with UhpA	G	344	W
RA	CP009273	3860159	C→A	P33P	ibpB	heat shock chaperone	P	33	P
RA	CP009273	3860327	C→A	intergenic	ibpB	heat shock chaperone/heat shock chaperone	intergenic	None
RA	CP009273	3860653	C→A	E44*	ibpA	heat shock chaperone	E	44	*
RA	CP009273	3861553	C→A	G373C	yidR	DUF3748 family protein	G	373	C
RA	CP009273	3863438	G→T	M234I	cbrA	colicin M resistance protein; FAD‑binding protein, putative oxidoreductase	M	234	I
RA	CP009273	3865120	C→A	intergenic	dgoT	D‑galactonate transporter/galactonate dehydratase	intergenic	None
RA	CP009273	3865863	T→A	T166S	dgoD	galactonate dehydratase	T	166	S
RA	CP009273	3869711	A→C	V201G	yidA	sugar phosphate phosphatase; substrates include erythrose 4‑P and mannose 1‑P phosphatase	V	201	G
RA	CP009273	3871587	G→T	N631K	gyrB	DNA gyrase, subunit B	N	631	K
RA	CP009273	3872006	T→A	S492C	gyrB	DNA gyrase, subunit B	S	492	C
RA	CP009273	3872381	C→A	D367Y	gyrB	DNA gyrase, subunit B	D	367	Y
RA	CP009273	3875148	C→A	A178A	dnaN	DNA polymerase III, beta subunit	A	178	A
RA	CP009273	3875671	G→A	T4I	dnaN	DNA polymerase III, beta subunit	T	4	I
RA	CP009273	3880731	G→T	D182Y	mnmE	tRNA U34 5‑methylaminomethyl‑2‑thiouridine modification GTPase	D	182	Y
RA	CP009273	3886162	T→G	L13R	yidZ	putative DNA‑binding transcriptional regulator	L	13	R
RA	CP009273	3890808	A→T	intergenic	yieH	phosphoenolpyruvate and 6‑phosphogluconate phosphatase/PRK09823 family inner membrane protein, creBC regulon	intergenic	None
RA	CP009273	3890960	T→A	F32Y	cbrB	PRK09823 family inner membrane protein, creBC regulon	F	32	Y
RA	CP009273	3892304	C→A	P150P	yieK	putative 6‑phosphogluconolactonase	P	150	P
RA	CP009273	3901415	C→A	P104P	pstB	phosphate transporter subunit	P	104	P
RA	CP009273	3904553	T→A	P111P	pstS	periplasmic phosphate binding protein, high‑affinity	P	111	P
RA	CP009273	3906384	G→T	I215I	glmS	L‑glutamine:D‑fructose‑6‑phosphate aminotransferase	I	215	I
RA	CP009273	3910416	C→A	R107L	atpD	F1 sector of membrane‑bound ATP synthase, beta subunit	R	107	L
RA	CP009273	3910448	G→T	V96V	atpD	F1 sector of membrane‑bound ATP synthase, beta subunit	V	96	V
RA	CP009273	3910894	C→A	M244I	atpG	F1 sector of membrane‑bound ATP synthase, gamma subunit	M	244	I
RA	CP009273	3916830	C→A	D71Y	rsmG	16S rRNA m(7)G527 methyltransferase, SAM‑dependent; glucose‑inhibited cell‑division protein	D	71	Y
RA	CP009273	3917554	C→A	L480L	mnmG	5‑methylaminomethyl‑2‑thiouridine modification at tRNA U34	L	480	L
RA	CP009273	3923028	C→A	D476Y	ravA	hexameric AAA+ MoxR family ATPase, putative molecular chaperone	D	476	Y
RA	CP009273	3924313	C→G	P47P	ravA	hexameric AAA+ MoxR family ATPase, putative molecular chaperone	P	47	P
RA	CP009273	3925821	G→T	S382S	kup	potassium transporter	S	382	S
RA	CP009273	3926831	G→T	D41Y	rbsD	putative cytoplasmic sugar‑binding protein	D	41	Y
RA	CP009273	3927972	G→T	E279*	rbsA	fused D‑ribose transporter subunits of ABC superfamily: ATP‑binding components	E	279	*
RA	CP009273	3928761	G→T	P38P	rbsC	D‑ribose transporter subunit	P	38	P
RA	CP009273	3930738	G→T	E29*	rbsK	ribokinase	E	29	*
RA	CP009273	3931021	C→A	A123E	rbsK	ribokinase	A	123	E
RA	CP009273	3935100	G→T	intergenic	yieP	putative transcriptional regulator/16S ribosomal RNA of rrnC operon	intergenic	None
RA	CP009273	3936831	C→A	noncoding	gltU	tRNA‑Glu	noncoding	None
RA	CP009273	3936834	G→T	noncoding	gltU	tRNA‑Glu	noncoding	None
RA	CP009273	3945181	G→T	pseudogene	ilvG	pseudogene, acetolactate synthase 2 large subunit, valine‑insensitive; acetolactate synthase II, large subunit, cryptic, interrupted	pseudogene	None
RA	CP009273	3959351	G→T	P77P	trxA	thioredoxin 1	P	77	P
RA	CP009273	3960036	G→A	R87H	rho	transcription termination factor	R	87	H
RA	CP009273	3966854	C→A	R325S	rffG	dTDP‑glucose 4,6‑dehydratase	R	325	S
RA	CP009273	3967474	G→T	A169A	rffH	glucose‑1‑phosphate thymidylyltransferase	A	169	A
RA	CP009273	3969710	G→T	G25C	wzxE	O‑antigen translocase	G	25	C
RA	CP009273	3972296	G→T	E112D	wzyE	putative ECA polysaccharide chain elongation protein	E	112	D
RA	CP009273	3973393	C→A	A26A	wecG	UDP‑N‑acetyl‑D‑mannosaminuronic acid transferase	A	26	A
RA	CP009273	3983298	G→T	R277S	hemC	hydroxymethylbilane synthase	R	277	S
RA	CP009273	3988075	T→A	V65E	yifL	putative lipoprotein	V	65	E
RA	CP009273	3993534	A→G	intergenic	uvrD	DNA‑dependent ATPase I and helicase II/DUF2233 family protein	intergenic	None
RA	CP009273	3993566	A→G	intergenic	uvrD	DNA‑dependent ATPase I and helicase II/DUF2233 family protein	intergenic	None
RA	CP009273	3994076	A→T	L114*	yigE	DUF2233 family protein	L	114	*
RA	CP009273	3994247	A→T	V57E	yigE	DUF2233 family protein	V	57	E
RA	CP009273	3996346	T→A	I70F	yigG	PRK11371 family inner membrane protein	I	70	F
RA	CP009273	4009705	G→A	intergenic	ysgA	putative carboxymethylenebutenolidase/uridine phosphorylase	intergenic	None
RA	CP009273	4020049	C→G	P55A	fre	NAD(P)H‑flavin reductase	P	55	A
RA	CP009273	4024827	G→T	D103Y	pepQ	proline dipeptidase	D	103	Y
RA	CP009273	4034118	G→T	intergenic	rrfA	5S ribosomal RNA of rrnA operon/molybdopterin‑guanine dinucleotide biosynthesis protein B	intergenic	None
RA	CP009273	4035421	G→T	intergenic	mobA	molybdopterin‑guanine dinucleotide synthase/DUF1040 protein YihD	intergenic	None
RA	CP009273	4036012	G→T	D80Y	srkA	stress response kinase A; MazF antagonist; Thr/Ser kinase involved in Cpx stress response	D	80	Y
RA	CP009273	4037484	T→A	intergenic	dsbA	periplasmic protein disulfide isomerase I/DUF945 family protein	intergenic	None
RA	CP009273	4040044	A→C	intergenic	yihG	inner membrane protein, inner membrane acyltransferase/fused DNA polymerase I 5'‑>3' polymerase/3'‑>5' exonuclease/5'‑>3' exonuclease	intergenic	None
RA	CP009273	4045302	G→T	intergenic	yihI	activator of Der GTPase/coproporphyrinogen III oxidase, SAM and NAD(P)H dependent, oxygen‑independent	intergenic	None
RA	CP009273	4045386	G→T	intergenic	yihI	activator of Der GTPase/coproporphyrinogen III oxidase, SAM and NAD(P)H dependent, oxygen‑independent	intergenic	None
RA	CP009273	4046172	A→T	K256N	hemN	coproporphyrinogen III oxidase, SAM and NAD(P)H dependent, oxygen‑independent	K	256	N
RA	CP009273	4053774	G→T	intergenic	typA	GTP‑binding protein/putative DNA‑binding transcriptional regulator	intergenic	None
RA	CP009273	4056018	T→A	F138I	yihN	MFS transporter family protein	F	138	I
RA	CP009273	4057396	A→T	L87*	ompL	outer membrane porin L	L	87	*
RA	CP009273	4058809	G→T	I106I	yihO	putative transporter	I	106	I
RA	CP009273	4059896	G→T	T220N	yihP	putative transporter	T	220	N
RA	CP009273	4062424	G→T	I71I	yihQ	alpha‑glucosidase	I	71	I
RA	CP009273	4063127	T→A	N212I	yihR	mutarotase superfamily protein, YihR family	N	212	I
RA	CP009273	4066133	T→G	S267R	yihU	gamma‑hydroxybutyrate dehydrogenase, NADH‑dependent	S	267	R
RA	CP009273	4068208	C→A	G60G	yihW	DeoR family putative transcriptional regulator	G	60	G
RA	CP009273	4070543	G→T	D57Y	dtd	D‑tyr‑tRNA(Tyr) deacylase	D	57	Y
RA	CP009273	4074579	G→T	R4S	fdhE	formate dehydrogenase formation protein	R	4	S
RA	CP009273	4075234	C→A	D296Y	fdoH	formate dehydrogenase‑O, Fe‑S subunit	D	296	Y
RA	CP009273	4088850	C→A	R93S	rhaR	transcriptional activator of rhaSR	R	93	S
RA	CP009273	4094362	C→A	W181L	cpxA	sensory histidine kinase in two‑component regulatory system with CpxR	W	181	L
RA	CP009273	4097822	G→T	E115*	pfkA	6‑phosphofructokinase I	E	115	*
RA	CP009273	4108175	C→T	intergenic	glpF	glycerol facilitator/FtsZ stabilizer; septal ring assembly factor, stimulates cell division	intergenic	None
RA	CP009273	4109064	G→T	G65G	rraA	ribonuclease E (RNase E) inhibitor protein	G	65	G
RA	CP009273	4117673	G→T	T50T	yiiX	putative lipid binding hydrolase, DUF830 family protein	T	50	T
RA	CP009273	4122248	A→T	intergenic	metL	Bifunctional aspartokinase/homoserine dehydrogenase 2/5,10‑methylenetetrahydrofolate reductase	intergenic	None
RA	CP009273	4124384	C→A	H208N	katG	catalase‑peroxidase HPI, heme b‑containing	H	208	N
RA	CP009273	4125407	C→A	H549N	katG	catalase‑peroxidase HPI, heme b‑containing	H	549	N
RA	CP009273	4127022	T→G	E188D	yijF	DUF1287 family protein	E	188	D
RA	CP009273	4135168	G→T	V416L	pflD	putative glycine radical domain‑containing pyruvate formate‑lyase	V	416	L
RA	CP009273	4150054	G→T	S222Y	sthA	pyridine nucleotide transhydrogenase, soluble	S	222	Y
RA	CP009273	4161564	T→G	intergenic	rrlB	23S ribosomal RNA of rrnB operon/5S ribosomal RNA of rrnB operon	intergenic	None
RA	CP009273	4172507	C→A	I445I	rpoB	RNA polymerase, beta subunit	I	445	I
RA	CP009273	4173145	A→T	Q658L	rpoB	RNA polymerase, beta subunit	Q	658	L
RA	CP009273	4173179	G→T	P669P	rpoB	RNA polymerase, beta subunit	P	669	P
RA	CP009273	4176823	G→T	D516Y	rpoC	RNA polymerase, beta prime subunit	D	516	Y
RA	CP009273	4178969	G→T	R1231L	rpoC	RNA polymerase, beta prime subunit	R	1231	L
RA	CP009273	4185155	G→T	I291I	thiC	phosphomethylpyrimidine synthase	I	291	I
RA	CP009273	4193578	G→T	D111Y	zraR	fused DNA‑binding response regulator in two‑component regulatory system with ZraS: response regulator/sigma54 interaction protein	D	111	Y
RA	CP009273	4207552	G→T	M172I	aceA	isocitrate lyase	M	172	I
RA	CP009273	4210753	C→A	E555*	arpA	ankyrin repeat protein	E	555	*
RA	CP009273	4211576	G→T	S280R	arpA	ankyrin repeat protein	S	280	R
RA	CP009273	4211803	G→A	P205S	arpA	ankyrin repeat protein	P	205	S
RA	CP009273	4213578	C→A	intergenic	iclR	transcriptional repressor/homocysteine‑N5‑methyltetrahydrofolate transmethylase, B12‑dependent	intergenic	None
RA	CP009273	4214563	A→T	T270S	metH	homocysteine‑N5‑methyltetrahydrofolate transmethylase, B12‑dependent	T	270	S
RA	CP009273	4214809	G→T	E352*	metH	homocysteine‑N5‑methyltetrahydrofolate transmethylase, B12‑dependent	E	352	*
RA	CP009273	4224685	G→T	A334S	pgi	glucosephosphate isomerase	A	334	S
RA	CP009273	4225741	G→T	intergenic	pgi	glucosephosphate isomerase/extracellular polysaccharide production threonine‑rich protein	intergenic	None
RA	CP009273	4225841	A→C	K3T	yjbE	extracellular polysaccharide production threonine‑rich protein	K	3	T
RA	CP009273	4230049	G→T	intergenic	yjbT	putative periplasmic protein/phosphate starvation inducible protein	intergenic	None
RA	CP009273	4230913	A→T	W424R	xylE	D‑xylose transporter	W	424	R
RA	CP009273	4235869	G→T	A160E	malE	maltose transporter subunit	A	160	E
RA	CP009273	4235916	G→T	N144K	malE	maltose transporter subunit	N	144	K
RA	CP009273	4236666	C→A	intergenic	malE	maltose transporter subunit/fused maltose transport subunit, ATP‑binding component of ABC superfamily/regulatory protein	intergenic	None
RA	CP009273	4241153	G→T	pseudogene	yjbI	pseudogene, SopA‑related, pentapeptide repeats‑containing	pseudogene	None
RA	CP009273	4242509	C→T	L26F	ubiC	chorismate‑‑pyruvate lyase	L	26	F
RA	CP009273	4245537	G→T	N286K	plsB	glycerol‑3‑phosphate O‑acyltransferase	N	286	K
RA	CP009273	4247370	G→T	D110Y	lexA	transcriptional repressor of SOS regulon	D	110	Y
RA	CP009273	4249117	G→T	intergenic	dinF	oxidative stress resistance protein; putative MATE family efflux pump; UV and mitomycin C inducible protein/stress‑induced protein, UPF0337 family	intergenic	None
RA	CP009273	4255009	A→T	V256V	dnaB	replicative DNA helicase	V	256	V
RA	CP009273	4258754	T→A	T63S	yjbS	uncharacterized protein	T	63	S
RA	CP009273	4265064	C→A	intergenic	yjcB	putative inner membrane protein/putative membrane‑anchored cyclic‑di‑GMP phosphodiesterase	intergenic	None
RA	CP009273	4265089	T→A	intergenic	yjcB	putative inner membrane protein/putative membrane‑anchored cyclic‑di‑GMP phosphodiesterase	intergenic	None
RA	CP009273	4266208	T→A	S270S	yjcC	putative membrane‑anchored cyclic‑di‑GMP phosphodiesterase	S	270	S
RA	CP009273	4266318	G→T	R307L	yjcC	putative membrane‑anchored cyclic‑di‑GMP phosphodiesterase	R	307	L
RA	CP009273	4269869	C→A	intergenic	yjcD	inner membrane putative guanine permease/putative cation/proton antiporter	intergenic	None
RA	CP009273	4274926	A→C	I72M	yjcH	DUF485 family inner membrane protein	I	72	M
RA	CP009273	4275142	C→A	intergenic	yjcH	DUF485 family inner membrane protein/acetyl‑CoA synthetase	intergenic	None
RA	CP009273	4275862	C→A	D480Y	acs	acetyl‑CoA synthetase	D	480	Y
RA	CP009273	4288086	G→T	F366L	fdhF	formate dehydrogenase‑H, selenopolypeptide subunit	F	366	L
RA	CP009273	4290080	G→T	I256I	mdtP	outer membrane factor of efflux pump	I	256	I
RA	CP009273	4297485	G→C	G44G	alsK	D‑allose kinase	G	44	G
RA	CP009273	4297846	C→A	M150I	alsE	allulose‑6‑phosphate 3‑epimerase	M	150	I
RA	CP009273	4303614	T→A	*150R	rpiB	ribose 5‑phosphate isomerase B/allose 6‑phosphate isomerase	*	150	R
RA	CP009273	4318517	A→T	T522T	crfC	clamp‑binding sister replication fork colocalization protein, dynamin‑related	T	522	T
RA	CP009273	4321863	A→T	intergenic	proP	proline/glycine betaine transporter/putative membrane‑bound BasS regulator	intergenic	None
RA	CP009273	4329774	C→A	D189Y	adiA	arginine decarboxylase	D	189	Y
RA	CP009273	4330430	(T)5→4	intergenic	adiA	arginine decarboxylase/melibiose operon transcriptional regulator; autoregulator	intergenic	None
RA	CP009273	4337551	C→A	V337V	dcuB	C4‑dicarboxylate transporter, anaerobic; DcuS co‑sensor	V	337	V
RA	CP009273	4341023	A→T	Y153N	dcuS	sensory histidine kinase in two‑component regulatory system with DcuR, regulator of anaerobic fumarate respiration	Y	153	N
RA	CP009273	4350223	G→A	A510V	cadC	cadBA operon transcriptional activator	A	510	V
RA	CP009273	4352529	C→A	intergenic	pheU	tRNA‑Phe/putative transcriptional regulator	intergenic	None
RA	CP009273	4358390	A→C	intergenic	aspA	aspartate ammonia‑lyase/suppressor of F exclusion of phage T7	intergenic	None
RA	CP009273	4358920	G→T	R147L	fxsA	suppressor of F exclusion of phage T7	R	147	L
RA	CP009273	4366322	A→C	intergenic	ecnA	entericidin A membrane lipoprotein, antidote entericidin B/entericidin B membrane lipoprotein	intergenic	None
RA	CP009273	4376178	C→A	E1004*	mscM	mechanosensitive channel protein, miniconductance	E	1004	*
RA	CP009273	4378778	G→T	S137*	mscM	mechanosensitive channel protein, miniconductance	S	137	*
RA	CP009273	4380610	G→T	I239I	rsgA	ribosome small subunit‑dependent GTPase A	I	239	I
RA	CP009273	4381504	T→A	I28I	orn	oligoribonuclease	I	28	I
RA	CP009273	4382218	C→A	noncoding	glyV	tRNA‑Gly	noncoding	None
RA	CP009273	4384268	C→A	S129*	nnr	bifunctional NAD(P)H‑hydrate repair enzyme; C‑terminal domain ADP‑dependent (S)‑NAD(P)H‑hydrate dehydratase and N‑terminal domain NAD(P)H‑hydrate epimerase	S	129	*
RA	CP009273	4388902	G→T	A558A	mutL	methyl‑directed mismatch repair protein	A	558	A
RA	CP009273	4394875	G→T	A124A	purA	adenylosuccinate synthetase	A	124	A
RA	CP009273	4396598	A→T	E43V	rnr	exoribonuclease R, RNase R	E	43	V
RA	CP009273	4402850	G→T	L2L	yjfC	ATP‑Grasp family ATPase	L	2	L
RA	CP009273	4404169	G→T	A26A	aidB	DNA alkylation damage repair protein; flavin‑containing DNA binding protein, weak isovaleryl CoA dehydrogenase	A	26	A
RA	CP009273	4405730	G→T	intergenic	aidB	DNA alkylation damage repair protein; flavin‑containing DNA binding protein, weak isovaleryl CoA dehydrogenase/DUF1471 family periplasmic protein	intergenic	None
RA	CP009273	4406553	C→A	R12L	bsmA	bioflm peroxide resistance protein	R	12	L
RA	CP009273	4410964	A→C	I390L	ulaA	L‑ascorbate‑specific enzyme IIC permease component of PTS	I	390	L
RA	CP009273	4412786	G→T	E42*	ulaE	L‑xylulose 5‑phosphate 3‑epimerase	E	42	*
RA	CP009273	4417122	G→T	R40S	yjfZ	uncharacterized protein	R	40	S
RA	CP009273	4417551	A→C	pseudogene	ytfA	pseudogene, related to transcriptional regulators	pseudogene	None
RA	CP009273	4427647	G→A	D42N	ytfI	uncharacterized protein	D	42	N
RA	CP009273	4428092	G→T	G190V	ytfI	uncharacterized protein	G	190	V
RA	CP009273	4432031	G→A	intergenic	msrA	methionine sulfoxide reductase A/translocation and assembly module for autotransporter export, outer membrane subunit	intergenic	None
RA	CP009273	4434260	C→A	P111H	tamB	translocation and assembly module for autotransporter export, inner membrane subunit	P	111	H
RA	CP009273	4436662	G→T	G912C	tamB	translocation and assembly module for autotransporter export, inner membrane subunit	G	912	C
RA	CP009273	4445719	A→T	T40S	mpl	UDP‑N‑acetylmuramate:L‑alanyl‑gamma‑D‑glutamyl‑ meso‑diaminopimelate ligase	T	40	S
RA	CP009273	4452700	G→T	intergenic	nrdD	anaerobic ribonucleoside‑triphosphate reductase/trehalose‑6‑P hydrolase	intergenic	None
RA	CP009273	4456233	G→T	I277I	treR	trehalose 6‑phosphate‑inducible trehalose regulon transcriptional repressor	I	277	I
RA	CP009273	4457282	G→T	R12I	mgtL	regulatory leader peptide for mgtA	R	12	I
RA	CP009273	4457499	C→A	R20S	mgtA	magnesium transporter	R	20	S
RA	CP009273	4458254	T→A	V271V	mgtA	magnesium transporter	V	271	V
RA	CP009273	4458609	G→T	D390Y	mgtA	magnesium transporter	D	390	Y
RA	CP009273	4458948	G→T	D503Y	mgtA	magnesium transporter	D	503	Y
RA	CP009273	4465936	T→A	L228*	yjgL	uncharacterized protein	L	228	*
RA	CP009273	4468165	A→G	intergenic	argI	ornithine carbamoyltransferase 1/protein inhibitor of RNase E	intergenic	None
RA	CP009273	4469550	G→A	A2T	yjgN	DUF898 family inner membrane protein	A	2	T
RA	CP009273	4470017	G→A	M157I	yjgN	DUF898 family inner membrane protein	M	157	I
RA	CP009273	4470873	G→T	R928S	valS	valyl‑tRNA synthetase	R	928	S
RA	CP009273	4471930	T→A	P575P	valS	valyl‑tRNA synthetase	P	575	P
RA	CP009273	4480139	G→T	A273E	idnR	transcriptional repressor, 5‑gluconate‑binding	A	273	E
RA	CP009273	4493435	T→C	intergenic	insG	IS4 transposase/putative transporter	intergenic	None
RA	CP009273	4494721	G→A	A283T	yjhB	putative transporter	A	283	T
RA	CP009273	4495859	T→G	D252E	yjhC	putative oxidoreductase	D	252	E
RA	CP009273	4499530	G→T	pseudogene	insO	pseudogene, IS911 transposase B;IS, phage, Tn; Transposon‑related functions; extrachromosomal; transposon related	pseudogene	None
RA	CP009273	4505141	G→T	R452S	fecA	ferric citrate outer membrane transporter	R	452	S
RA	CP009273	4512693	T→A	K407*	yjhG	putative dehydratase	K	407	*
RA	CP009273	4520701	G→T	G256G	sgcX	putative endoglucanase with Zn‑dependent exopeptidase domain	G	256	G
RA	CP009273	4523001	T→A	intergenic	yjhP	putative methyltransferase/putative acetyltransferase	intergenic	None
RA	CP009273	4525234	G→A	pseudogene	yjhR	pseudogene, helicase family; putative frameshift suppressor	pseudogene	None
RA	CP009273	4531143	A→T	I124F	fimB	tyrosine recombinase/inversion of on/off regulator of fimA	I	124	F
RA	CP009273	4533538	A→T	intergenic	fimA	major type 1 subunit fimbrin (pilin)/fimbrial protein involved in type 1 pilus biosynthesis	intergenic	None
RA	CP009273	4536446	A→T	K512*	fimD	fimbrial usher outer membrane porin protein; FimCD chaperone‑usher	K	512	*
RA	CP009273	4541306	C→T	intergenic	gntP	fructuronate transporter/mannonate hydrolase	intergenic	None
RA	CP009273	4541449	A→T	intergenic	gntP	fructuronate transporter/mannonate hydrolase	intergenic	None
RA	CP009273	4545107	G→T	D239Y	uxuR	fructuronate‑inducible hexuronate regulon transcriptional repressor; autorepressor	D	239	Y
RA	CP009273	4545608	C→A	R177I	yjiC	uncharacterized protein	R	177	I
RA	CP009273	4546672	G→T	intergenic	yjiC	uncharacterized protein/RpoS stabilzer after DNA damage, anti‑RssB factor	intergenic	None
RA	CP009273	4547818	C→A	D97Y	hypT	hypochlorite‑responsive transcription factor	D	97	Y
RA	CP009273	4555156	G→T	A171E	yjiM	putative 2‑hydroxyglutaryl‑CoA dehydratase	A	171	E
RA	CP009273	4562043	C→A	intergenic	yjiS	DUF1127 family protein/pseudogene	intergenic	None
RA	CP009273	4567278	G→T	I166I	mcrC	5‑methylcytosine‑specific restriction enzyme McrBC, subunit McrC	I	166	I
RA	CP009273	4571233	G→A	S16F	hsdS	specificity determinant for hsdM and hsdR	S	16	F
RA	CP009273	4572520	A→T	Y116N	hsdM	DNA methyltransferase M	Y	116	N
RA	CP009273	4584255	A→C	L95L	yjjL	L‑galactonate transporter	L	95	L
RA	CP009273	4584381	G→T	I53I	yjjL	L‑galactonate transporter	I	53	I
RA	CP009273	4584756	A→T	*305K	yjjM	yjjMN operon transcriptional activator	*	305	K
RA	CP009273	4584775	C→A	E298D	yjjM	yjjMN operon transcriptional activator	E	298	D
RA	CP009273	4585338	A→T	S111T	yjjM	yjjMN operon transcriptional activator	S	111	T
RA	CP009273	4588180	G→T	S360*	opgB	phosphoglycerol transferases I and II	S	360	*
RA	CP009273	4589130	G→T	I43I	opgB	phosphoglycerol transferases I and II	I	43	I
RA	CP009273	4591139	C→A	D66Y	dnaT	DNA biosynthesis protein (primosomal protein I)	D	66	Y
RA	CP009273	4596243	T→A	intergenic	leuQ	tRNA‑Leu/16S rRNA m(2)G1207 methyltransferase, SAM‑dependent	intergenic	None
RA	CP009273	4600972	G→T	intergenic	prfC	peptide chain release factor RF‑3/periplasmic protein	intergenic	None
RA	CP009273	4609543	G→T	E42*	deoB	phosphopentomutase	E	42	*
RA	CP009273	4615947	G→T	E73D	radA	DNA repair protein	E	73	D
RA	CP009273	4617341	C→A	F70L	nadR	trifunctional protein: nicotinamide mononucleotide adenylyltransferase, ribosylnicotinamide kinase, transcriptional repressor	F	70	L
RA	CP009273	4625288	T→C	intergenic	rob	right oriC‑binding transcriptional activator, AraC family/putative periplasmic protein	intergenic	None
RA	CP009273	4630770	G→T	T4T	yjtD	putative methyltransferase	T	4	T
RA	pSEVA424‑mdh2_C.	1132	2 bp→TT	intergenic	–	–/–	intergenic	None
RA	pSEVA424‑mdh2_C.	2970	+A	intergenic	–	–/–	intergenic	None
RA	pSEVA424‑mdh2_C.	2972	2 bp→GC	intergenic	–	–/–	intergenic	None
RA	pSEVA424‑mdh2_C.	5105	G→T	intergenic	–	–/–	intergenic	None
RA	pSEVA424‑mdh2_C.	5185	C→T	intergenic	–	–/–	intergenic	None
RA	pSEVA424‑mdh2_C.	5746	C→A	H165N	c.necator		H	165	N
