# Supplementary material for: Generation of an Escherichia coli strain growing on methanol via the ribulose monophosphate cycle
Source: Nat Commun. 2022 Sep 6;13:5243. doi: 10.1038/s41467-022-32744-9 (PMC9448777; doi:10.1038/s41467-022-32744-9)
Supplement: Supplementary file 11 — Source Data [file 41467_2022_32744_MOESM11_ESM.zip › source_data/Supplementary Figure 1/growth data g534.csv]

Time [h]	0	14.25	16.5	19.5	24.91666667	37.5	42.41666667	61.25	69	89.83333333	139.8333333	183.5
replicate 1	0.00192	0.003	0.002	0.007	0.013	0.048	0.09	0.509	0.754	1.249	1.804	2.165
replicate 2	0.00222	0.011	0.01	0.021	0.02	0.062	0.104	0.451	0.687	1.155	1.879	2.208
replicate 3	0.00334	0.016	0.016	0.019	0.029	0.09	0.148	0.651	0.953	1.629	2.514	2.069
replicate 4	0.00214	0.004	0.008	0.011	0.022	0.05	0.087	0.408	0.658	1.211	1.783	2.077
