# Supplementary material for: Generation of an Escherichia coli strain growing on methanol via the ribulose monophosphate cycle
Source: Nat Commun. 2022 Sep 6;13:5243. doi: 10.1038/s41467-022-32744-9 (PMC9448777; doi:10.1038/s41467-022-32744-9)
Supplement: Supplementary file 11 — Source Data [file 41467_2022_32744_MOESM11_ESM.zip › source_data/Supplementary Figure 2/isotopologue_distribution_12C_CO2.xlsx]

## Sheet: Tabelle1
metabolite	isotopologue	isotopologue fraction	std
H6P	6	0	0
H6P	5	0	0
H6P	4	0	0
H6P	3	0	0
H6P	2	0	0
H6P	1	0.023136	0.0400726
H6P	0	0.976864	0.0400726
P5P	5	0	0
P5P	4	0	0
P5P	3	0	0
P5P	2	0	0
P5P	1	0	0
P5P	0	1	0
S7P	7	0	0
S7P	6	0	0
S7P	5	0	0
S7P	4	0	0
S7P	3	0	0
S7P	2	0	0
S7P	1	0	0
S7P	0	1	0
2PG/3PG	3	0	0
2PG/3PG	2	0.0312552	0.0146149
2PG/3PG	1	0.0419348	0.00523547
2PG/3PG	0	0.92681	0.0166155
Arg	6	0	0
Arg	5	0	0
Arg	4	0	0
Arg	3	0	0
Arg	2	0.241909	0.0563837
Arg	1	0.530782	0.0175668
Arg	0	0.227309	0.073224
Asn	4	0	0
Asn	3	0	0
Asn	2	0	0
Asn	1	0.408716	0.0478406
Asn	0	0.591284	0.0478406
Gln	5	0	0
Gln	4	0	0
Gln	3	0.0145682	0.0117382
Gln	2	0.0975327	0.0185699
Gln	1	0.291082	0.0219716
Gln	0	0.596817	0.0419278
Lys	6	0	0
Lys	5	0	0
Lys	4	0	0
Lys	3	0	0
Lys	2	0.0220768	0.0128101
Lys	1	0.402192	0.0438833
Lys	0	0.575732	0.0350837
