# Supplementary material for: Generation of an Escherichia coli strain growing on methanol via the ribulose monophosphate cycle
Source: Nat Commun. 2022 Sep 6;13:5243. doi: 10.1038/s41467-022-32744-9 (PMC9448777; doi:10.1038/s41467-022-32744-9)
Supplement: Supplementary file 11 — Source Data [file 41467_2022_32744_MOESM11_ESM.zip › source_data/Supplementary Figure 2/isotopologue_distribution_13C_CO2.xlsx]

## Sheet: Tabelle1
metabolite	isotopologue	isotopologue fraction	std
H6P	6	0	0
H6P	5	0	0
H6P	4	0	0
H6P	3	0	0
H6P	2	0	0
H6P	1	0.0273431	0.038669
H6P	0	0.972657	0.038669
P5P	5	0	0
P5P	4	0	0
P5P	3	0	0
P5P	2	0	0
P5P	1	0	0
P5P	0	1	0
S7P	7	0	0
S7P	6	0	0
S7P	5	0	0
S7P	4	0	0
S7P	3	0	0
S7P	2	0	0
S7P	1	0	0
S7P	0	1	0
2PG/3PG	3	0	0
2PG/3PG	2	0.0156524	0.00537644
2PG/3PG	1	0.0248515	0.00265381
2PG/3PG	0	0.959496	0.00714199
Arg	6	0	0
Arg	5	0	0
Arg	4	0	0
Arg	3	0	0
Arg	2	0.0171134	0.024202
Arg	1	0.0351571	0.0253793
Arg	0	0.94773	0.0452288
Asn	4	0	0
Asn	3	0	0
Asn	2	0	0
Asn	1	0	0
Asn	0	1	0
Gln	5	0	0
Gln	4	0	0
Gln	3	0	0
Gln	2	0.0531058	0.0382725
Gln	1	0.0547269	0.0127043
Gln	0	0.892167	0.0508975
Lys	6	0	0
Lys	5	0	0
Lys	4	0	0
Lys	3	0	0
Lys	2	0.0015303	0.00216417
Lys	1	0.0565108	0.004494
Lys	0	0.941959	0.00657828
