# Supplementary material for: Generation of an Escherichia coli strain growing on methanol via the ribulose monophosphate cycle
Source: Nat Commun. 2022 Sep 6;13:5243. doi: 10.1038/s41467-022-32744-9 (PMC9448777; doi:10.1038/s41467-022-32744-9)
Supplement: Supplementary file 11 — Source Data [file 41467_2022_32744_MOESM11_ESM.zip › source_data/Supplementary Figure 3/result.xlsx]

## Sheet: Sheet1
	reaction abbreviation	reaction name	reaction	reaction type	reaction rate
0	AKGDH	2-Oxogluterate dehydrogenase	AKGDH: akg_c + coa_c + nad_c --> co2_c + nadh_c + succoa_c	decarboxylation	0
0	GND	Phosphogluconate dehydrogenase	GND: 6pgc_c + nadp_c --> co2_c + nadph_c + ru5p__D_c	decarboxylation	0
0	ICDHyr	Isocitrate dehydrogenase (NADP)	ICDHyr: icit_c + nadp_c <=> akg_c + co2_c + nadph_c	decarboxylation	0.0923538
0	ME1	Malic enzyme (NAD)	ME1: mal__L_c + nad_c --> co2_c + nadh_c + pyr_c	carboxylation	0.812053
0	ME2	Malic enzyme (NADP)	ME2: mal__L_c + nadp_c --> co2_c + nadph_c + pyr_c	decarboxylation	0.251861
0	PDH	Pyruvate dehydrogenase	PDH: coa_c + nad_c + pyr_c --> accoa_c + co2_c + nadh_c	decarboxylation	0.31271
0	PPC	Phosphoenolpyruvate carboxylase	PPC: co2_c + h2o_c + pep_c --> h_c + oaa_c + pi_c	decarboxylation	0
0	PPCK	Phosphoenolpyruvate carboxykinase	PPCK: atp_c + oaa_c --> adp_c + co2_c + pep_c	decarboxylation	0.314897
0	FDH		FDH: for_c + nad_c --> co2_c + nadh_c	decarboxylation	0
