# Supplementary material for: Generation of an Escherichia coli strain growing on methanol via the ribulose monophosphate cycle
Source: Nat Commun. 2022 Sep 6;13:5243. doi: 10.1038/s41467-022-32744-9 (PMC9448777; doi:10.1038/s41467-022-32744-9)
Supplement: Supplementary file 11 — Source Data [file 41467_2022_32744_MOESM11_ESM.zip › source_data/Supplementary Figure 4/proteomics.xlsx]

## Sheet: Proteome clean
Proteomics Results for Michi
For quantification: We only consider proteins detected with at least 2 unique peptides
Statistical cut-off is a q (adj. P-value) with > 0.05
Biological cut-off is a log2FC > 1.5 or < -1.5
Total proteom quantified: 1494
Proteins sig. induced: 115
Proteins sig. reduced: 178
Accession	Peptide count	Unique peptides	Anova (p)	q Value	Log2FC	Description
SC4_r4.1_P39_rep1_gntT	7	7	1.26388e-12	4.00329e-11	7.97133	SC4_r4.1_P39_rep1_gntT
SC4_r4.1_P39_rep1_cusC	8	8	2.07689e-09	4.88473e-09	6.13703	SC4_r4.1_P39_rep1_cusC
SC4_r4.1_P39_rep1_bcsB	2	2	7.62349e-08	6.52001e-08	5.52653	SC4_r4.1_P39_rep1_bcsB
SC4_r4.1_P39_rep1_edd	29	29	2.32006e-09	5.18828e-09	5.26543	SC4_r4.1_P39_rep1_edd
SC4_r4.1_P39_rep1_fepA	38	38	2.89253e-08	3.05875e-08	4.93213	SC4_r4.1_P39_rep1_fepA
SC4_r4.1_P39_rep1_cho	2	2	3.97876e-07	2.56729e-07	4.86137	SC4_r4.1_P39_rep1_cho
SC4_r4.1_P39_rep1_gntK	11	11	8.82797e-08	7.32716e-08	3.94728	SC4_r4.1_P39_rep1_gntK
SC4_r4.1_P39_rep1_yjaH	2	2	0.000141697	4.04802e-05	3.85464	SC4_r4.1_P39_rep1_yjaH
SC4_r4.1_P39_rep1_efeB	5	5	4.31567e-05	1.40337e-05	3.69156	SC4_r4.1_P39_rep1_efeB
SC4_r4.1_P39_rep1_ugd	5	5	6.38261e-09	9.9505e-09	3.51899	SC4_r4.1_P39_rep1_ugd
SC4_r4.1_P39_rep1_msrA	9	9	2.99205e-13	1.63262e-11	3.50489	SC4_r4.1_P39_rep1_msrA
SC4_r4.1_P39_rep1_yfeK	2	2	6.39501e-07	3.75209e-07	3.47756	SC4_r4.1_P39_rep1_yfeK
SC4_r4.1_P39_rep1_holA	2	2	0.0793502	0.0143464	3.40305	SC4_r4.1_P39_rep1_holA
SC4_r4.1_P39_rep1_ybiX	2	2	0.00247645	0.000554256	3.24524	SC4_r4.1_P39_rep1_ybiX
SC4_r4.1_P39_rep1_priB	2	2	6.67546e-10	2.44073e-09	3.23883	SC4_r4.1_P39_rep1_priB
SC4_r4.1_P39_rep1_tnaA	19	18	6.4202e-12	1.22333e-10	3.21316	SC4_r4.1_P39_rep1_tnaA
SC4_r4.1_P39_rep1_lysC	11	11	5.75287e-10	2.19632e-09	3.1572	SC4_r4.1_P39_rep1_lysC
SC4_r4.1_P39_rep1_prpD	2	2	2.84497e-06	1.28934e-06	3.15201	SC4_r4.1_P39_rep1_prpD
SC4_r4.1_P39_rep1_dinI	5	5	6.56501e-09	1.01767e-08	3.13805	SC4_r4.1_P39_rep1_dinI
SC4_r4.1_P39_rep1_yqeF	8	8	2.22149e-07	1.59915e-07	3.01775	SC4_r4.1_P39_rep1_yqeF
SC4_r4.1_P39_rep1_rmuC	12	12	3.0018e-09	6.25166e-09	3.01545	SC4_r4.1_P39_rep1_rmuC
SC4_r4.1_P39_rep1_tktA	62	59	4.83554e-11	4.25568e-10	2.99369	SC4_r4.1_P39_rep1_tktA
SC4_r4.1_P39_rep1_metA	13	13	4.46124e-11	4.05714e-10	2.97393	SC4_r4.1_P39_rep1_metA
SC4_r4.1_P39_rep1_eda	15	15	8.7641e-13	3.41581e-11	2.89332	SC4_r4.1_P39_rep1_eda
SC4_r4.1_P39_rep1_yddW	3	3	1.8498e-06	8.91646e-07	2.88935	SC4_r4.1_P39_rep1_yddW
SC4_r4.1_P39_rep1_fiu	15	13	2.56639e-05	8.77415e-06	2.74557	SC4_r4.1_P39_rep1_fiu
SC4_r4.1_P39_rep1_mreC	7	6	1.15432e-05	4.2789e-06	2.73625	SC4_r4.1_P39_rep1_mreC
SC4_r4.1_P39_rep1_mepS	4	4	1.0626e-08	1.43518e-08	2.71699	SC4_r4.1_P39_rep1_mepS
SC4_r4.1_P39_rep1_cstA	9	9	2.34474e-11	2.61269e-10	2.68951	SC4_r4.1_P39_rep1_cstA
SC4_r4.1_P39_rep1_modA	9	9	9.47326e-10	2.86574e-09	2.65382	SC4_r4.1_P39_rep1_modA
SC4_r4.1_P39_rep1_parE	3	3	1.13313e-06	5.91104e-07	2.61317	SC4_r4.1_P39_rep1_parE
SC4_r4.1_P39_rep1_eptB	9	9	3.59699e-09	6.95992e-09	2.6098	SC4_r4.1_P39_rep1_eptB
SC4_r4.1_P39_rep1_lrhA	3	3	1.09786e-07	8.73251e-08	2.60153	SC4_r4.1_P39_rep1_lrhA
SC4_r4.1_P39_rep1_yhjE	2	2	1.65175e-10	8.66614e-10	2.57769	SC4_r4.1_P39_rep1_yhjE
SC4_r4.1_P39_rep1_ftsK	3	3	5.24358e-06	2.17084e-06	2.56446	SC4_r4.1_P39_rep1_ftsK
SC4_r4.1_P39_rep1_panD	4	4	3.96326e-09	7.56138e-09	2.53716	SC4_r4.1_P39_rep1_panD
SC4_r4.1_P39_rep1_argI	16	8	1.49252e-09	3.95338e-09	2.50198	SC4_r4.1_P39_rep1_argI
SC4_r4.1_P39_rep1_wecB	5	5	5.69319e-11	4.56838e-10	2.49935	SC4_r4.1_P39_rep1_wecB
SC4_r4.1_P39_rep1_rbsA	11	11	1.46586e-09	3.92081e-09	2.43132	SC4_r4.1_P39_rep1_rbsA
SC4_r4.1_P39_rep1_rpiB	5	5	5.32306e-09	8.9096e-09	2.42763	SC4_r4.1_P39_rep1_rpiB
SC4_r4.1_P39_rep1_efeO	17	17	6.93282e-06	2.74668e-06	2.41963	SC4_r4.1_P39_rep1_efeO
SC4_r4.1_P39_rep1_thiB	7	6	3.42986e-08	3.46575e-08	2.41336	SC4_r4.1_P39_rep1_thiB
SC4_r4.1_P39_rep1_ygiM	10	9	2.85291e-10	1.31923e-09	2.39646	SC4_r4.1_P39_rep1_ygiM
SC4_r4.1_P39_rep1_nemA	2	2	4.1623e-07	2.65944e-07	2.36109	SC4_r4.1_P39_rep1_nemA
SC4_r4.1_P39_rep1_yiaD	2	2	4.2371e-05	1.38212e-05	2.35088	SC4_r4.1_P39_rep1_yiaD
SC4_r4.1_P39_rep1_gudD	2	2	0.0553087	0.0102303	2.32677	SC4_r4.1_P39_rep1_gudD
SC4_r4.1_P39_rep1_uxuA	7	7	5.79619e-10	2.19632e-09	2.30777	SC4_r4.1_P39_rep1_uxuA
SC4_r4.1_P39_rep1_mnmG	8	8	4.25479e-10	1.74383e-09	2.30726	SC4_r4.1_P39_rep1_mnmG
SC4_r4.1_P39_rep1_ygaC	4	4	6.85663e-12	1.22333e-10	2.30139	SC4_r4.1_P39_rep1_ygaC
SC4_r4.1_P39_rep1_tolR	3	3	3.84374e-08	3.78581e-08	2.29061	SC4_r4.1_P39_rep1_tolR
SC4_r4.1_P39_rep1_ybdH	4	4	3.31128e-08	3.38353e-08	2.28825	SC4_r4.1_P39_rep1_ybdH
SC4_r4.1_P39_rep1_xylA	8	8	3.8821e-10	1.68117e-09	2.25823	SC4_r4.1_P39_rep1_xylA
SC4_r4.1_P39_rep1_xylB	6	6	1.55166e-10	8.30065e-10	2.23613	SC4_r4.1_P39_rep1_xylB
SC4_r4.1_P39_rep1_rsxC	5	4	1.02714e-08	1.40819e-08	2.17932	SC4_r4.1_P39_rep1_rsxC
SC4_r4.1_P39_rep1_speC	14	14	4.29705e-09	7.79142e-09	2.17916	SC4_r4.1_P39_rep1_speC
SC4_r4.1_P39_rep1_recD	3	3	7.32492e-08	6.28436e-08	2.17266	SC4_r4.1_P39_rep1_recD
SC4_r4.1_P39_rep1_fruK	2	2	2.33624e-06	1.08769e-06	2.14563	SC4_r4.1_P39_rep1_fruK
SC4_r4.1_P39_rep1_tolA	8	8	7.29639e-09	1.11031e-08	2.13933	SC4_r4.1_P39_rep1_tolA
SC4_r4.1_P39_rep1_mliC	2	2	4.13152e-08	4.04009e-08	2.10917	SC4_r4.1_P39_rep1_mliC
SC4_r4.1_P39_rep1_alaA	11	11	2.82471e-10	1.31923e-09	2.10729	SC4_r4.1_P39_rep1_alaA
SC4_r4.1_P39_rep1_hisC	13	13	9.67787e-08	7.90529e-08	2.0943	SC4_r4.1_P39_rep1_hisC
SC4_r4.1_P39_rep1_mtfA	5	5	1.02385e-11	1.55184e-10	2.0903	SC4_r4.1_P39_rep1_mtfA
SC4_r4.1_P39_rep1_dhaK	11	11	4.65573e-09	8.09046e-09	2.08823	SC4_r4.1_P39_rep1_dhaK
SC4_r4.1_P39_rep1_recN	5	5	2.80815e-07	1.92981e-07	2.06717	SC4_r4.1_P39_rep1_recN
SC4_r4.1_P39_rep1_miaA	9	9	4.70624e-13	2.13997e-11	2.05258	SC4_r4.1_P39_rep1_miaA
SC4_r4.1_P39_rep1_cusB	3	3	8.00088e-05	2.39347e-05	2.05079	SC4_r4.1_P39_rep1_cusB
SC4_r4.1_P39_rep1_thiI	4	4	8.30955e-06	3.22943e-06	2.05022	SC4_r4.1_P39_rep1_thiI
SC4_r4.1_P39_rep1_nrdD	7	7	2.57183e-10	1.25296e-09	1.99251	SC4_r4.1_P39_rep1_nrdD
SC4_r4.1_P39_rep1_nudF	4	4	0.0150082	0.00300634	1.98971	SC4_r4.1_P39_rep1_nudF
SC4_r4.1_P39_rep1_folP	10	10	9.55858e-10	2.86574e-09	1.9811	SC4_r4.1_P39_rep1_folP
SC4_r4.1_P39_rep1_yjcH	4	4	3.2346e-07	2.15765e-07	1.96793	SC4_r4.1_P39_rep1_yjcH
SC4_r4.1_P39_rep1_cysC	6	6	4.86299e-07	2.97477e-07	1.96377	SC4_r4.1_P39_rep1_cysC
SC4_r4.1_P39_rep1_dnaE	2	2	3.42393e-08	3.46575e-08	1.95759	SC4_r4.1_P39_rep1_dnaE
SC4_r4.1_P39_rep1_cysD	16	16	2.36759e-10	1.17444e-09	1.9173	SC4_r4.1_P39_rep1_cysD
SC4_r4.1_P39_rep1_rspA	2	2	0.00461974	0.000994517	1.90099	SC4_r4.1_P39_rep1_rspA
SC4_r4.1_P39_rep1_nadA	7	6	3.83603e-08	3.78581e-08	1.89801	SC4_r4.1_P39_rep1_nadA
SC4_r4.1_P39_rep1_yigA	4	4	2.69118e-13	1.63262e-11	1.89539	SC4_r4.1_P39_rep1_yigA
SC4_r4.1_P39_rep1_uvrB	16	16	7.09813e-11	5.09619e-10	1.89174	SC4_r4.1_P39_rep1_uvrB
SC4_r4.1_P39_rep1_cysN	24	24	1.12051e-09	3.18442e-09	1.8756	SC4_r4.1_P39_rep1_cysN
SC4_r4.1_P39_rep1_mdh2Ct4Cnn1	104	104	1.02493e-09	3.00674e-09	1.85636	SC4_r4.1_P39_rep1_mdh2Ct4Cnn1
SC4_r4.1_P39_rep1_uxuB	2	2	1.30694e-06	6.60311e-07	1.83422	SC4_r4.1_P39_rep1_uxuB
SC4_r4.1_P39_rep1_folA	2	2	0.00457108	0.000985077	1.83421	SC4_r4.1_P39_rep1_folA
SC4_r4.1_P39_rep1_lpxC	8	8	1.00621e-06	5.40365e-07	1.79594	SC4_r4.1_P39_rep1_lpxC
SC4_r4.1_P39_rep1_fadR	4	4	9.27663e-07	5.02221e-07	1.77938	SC4_r4.1_P39_rep1_fadR
SC4_r4.1_P39_rep1_yfgD	5	4	1.71088e-09	4.32193e-09	1.74226	SC4_r4.1_P39_rep1_yfgD
SC4_r4.1_P39_rep1_nth	2	2	5.76392e-08	5.18517e-08	1.72291	SC4_r4.1_P39_rep1_nth
SC4_r4.1_P39_rep1_fabF	13	13	4.3123e-09	7.79142e-09	1.70973	SC4_r4.1_P39_rep1_fabF
SC4_r4.1_P39_rep1_rsmG	2	2	2.27311e-09	5.18828e-09	1.70884	SC4_r4.1_P39_rep1_rsmG
SC4_r4.1_P39_rep1_yhdE	5	5	1.95449e-10	9.87471e-10	1.69849	SC4_r4.1_P39_rep1_yhdE
SC4_r4.1_P39_rep1_talB	43	41	4.3828e-09	7.86671e-09	1.675	SC4_r4.1_P39_rep1_talB
SC4_r4.1_P39_rep1_tgt	8	8	4.68279e-07	2.89817e-07	1.66983	SC4_r4.1_P39_rep1_tgt
SC4_r4.1_P39_rep1_hemY	9	9	1.43215e-07	1.08535e-07	1.65726	SC4_r4.1_P39_rep1_hemY
SC4_r4.1_P39_rep1_recA	20	20	2.73615e-09	5.87789e-09	1.64957	SC4_r4.1_P39_rep1_recA
SC4_r4.1_P39_rep1_metF	15	15	0.000165321	4.61656e-05	1.64129	SC4_r4.1_P39_rep1_metF
SC4_r4.1_P39_rep1_actP	5	5	6.33457e-09	9.9505e-09	1.63986	SC4_r4.1_P39_rep1_actP
SC4_r4.1_P39_rep1_yajG	5	5	2.26582e-08	2.55443e-08	1.63806	SC4_r4.1_P39_rep1_yajG
SC4_r4.1_P39_rep1_ybgC	2	2	0.00211687	0.000479282	1.63722	SC4_r4.1_P39_rep1_ybgC
SC4_r4.1_P39_rep1_rseB	4	4	4.62199e-07	2.87243e-07	1.63199	SC4_r4.1_P39_rep1_rseB
SC4_r4.1_P39_rep1_wecC	4	4	5.23875e-08	4.81234e-08	1.62929	SC4_r4.1_P39_rep1_wecC
SC4_r4.1_P39_rep1_gpp	5	4	5.79831e-05	1.8225e-05	1.6204	SC4_r4.1_P39_rep1_gpp
SC4_r4.1_P39_rep1_recG	2	2	0.729766	0.110919	1.60892	SC4_r4.1_P39_rep1_recG
SC4_r4.1_P39_rep1_ravA	2	2	2.31728e-05	7.99257e-06	1.6071	SC4_r4.1_P39_rep1_ravA
SC4_r4.1_P39_rep1_hisA	7	7	5.10983e-08	4.72574e-08	1.60305	SC4_r4.1_P39_rep1_hisA
SC4_r4.1_P39_rep1_yigB	7	7	5.44919e-07	3.28911e-07	1.58306	SC4_r4.1_P39_rep1_yigB
SC4_r4.1_P39_rep1_nadB	22	22	3.88766e-05	1.28253e-05	1.57191	SC4_r4.1_P39_rep1_nadB
SC4_r4.1_P39_rep1_ubiD	7	7	7.63663e-09	1.13153e-08	1.56637	SC4_r4.1_P39_rep1_ubiD
SC4_r4.1_P39_rep1_thyA	3	3	3.60516e-05	1.19657e-05	1.54635	SC4_r4.1_P39_rep1_thyA
SC4_r4.1_P39_rep1_potG	6	6	0.000124727	3.61239e-05	1.53984	SC4_r4.1_P39_rep1_potG
SC4_r4.1_P39_rep1_yebK	6	6	0.000110984	3.24189e-05	1.53195	SC4_r4.1_P39_rep1_yebK
SC4_r4.1_P39_rep1_pncB	23	23	7.65377e-05	2.30395e-05	1.52737	SC4_r4.1_P39_rep1_pncB
SC4_r4.1_P39_rep1_hisB	22	22	2.99762e-07	2.03947e-07	1.52702	SC4_r4.1_P39_rep1_hisB
SC4_r4.1_P39_rep1_dhaL	4	4	4.72741e-06	1.99963e-06	1.52479	SC4_r4.1_P39_rep1_dhaL
SC4_r4.1_P39_rep1_xylF	10	10	5.96956e-08	5.2995e-08	1.5236	SC4_r4.1_P39_rep1_xylF
SC4_r4.1_P39_rep1_cobT	2	2	7.01223e-07	4.01912e-07	1.51551	SC4_r4.1_P39_rep1_cobT
SC4_r4.1_P39_rep1_prlF	4	3	3.10273e-06	1.38771e-06	1.51007	SC4_r4.1_P39_rep1_prlF
SC4_r4.1_P39_rep1_ppiB	16	16	7.21382e-08	6.22784e-08	1.50252	SC4_r4.1_P39_rep1_ppiB
SC4_r4.1_P39_rep1_nanE	3	3	0.00211051	0.000478239	1.48824	SC4_r4.1_P39_rep1_nanE
SC4_r4.1_P39_rep1_yqjH	3	3	8.70105e-06	3.36242e-06	1.48682	SC4_r4.1_P39_rep1_yqjH
SC4_r4.1_P39_rep1_rffG	3	3	5.74315e-09	9.40931e-09	1.47844	SC4_r4.1_P39_rep1_rffG
SC4_r4.1_P39_rep1_ilvC	47	46	7.24521e-07	4.13334e-07	1.47121	SC4_r4.1_P39_rep1_ilvC
SC4_r4.1_P39_rep1_rbsB	32	32	8.84444e-06	3.40818e-06	1.47016	SC4_r4.1_P39_rep1_rbsB
SC4_r4.1_P39_rep1_greB	2	2	1.57752e-06	7.75472e-07	1.46497	SC4_r4.1_P39_rep1_greB
SC4_r4.1_P39_rep1_phoR	5	5	0.000438746	0.000112325	1.46125	SC4_r4.1_P39_rep1_phoR
SC4_r4.1_P39_rep1_smtA	2	2	7.09711e-05	2.16343e-05	1.45843	SC4_r4.1_P39_rep1_smtA
SC4_r4.1_P39_rep1_dcuA	2	2	0.00092117	0.000222603	1.45105	SC4_r4.1_P39_rep1_dcuA
SC4_r4.1_P39_rep1_rho	36	36	2.12462e-09	4.95428e-09	1.44377	SC4_r4.1_P39_rep1_rho
SC4_r4.1_P39_rep1_aroL	2	2	4.15813e-08	4.05158e-08	1.44291	SC4_r4.1_P39_rep1_aroL
SC4_r4.1_P39_rep1_ruvB	5	5	2.10505e-07	1.53971e-07	1.44242	SC4_r4.1_P39_rep1_ruvB
SC4_r4.1_P39_rep1_tsaD	2	2	0.196481	0.0333572	1.43581	SC4_r4.1_P39_rep1_tsaD
SC4_r4.1_P39_rep1_pstS	17	17	7.54398e-09	1.12834e-08	1.43531	SC4_r4.1_P39_rep1_pstS
SC4_r4.1_P39_rep1_bamB	9	9	9.78417e-07	5.27544e-07	1.43307	SC4_r4.1_P39_rep1_bamB
SC4_r4.1_P39_rep1_holD	2	2	6.75157e-06	2.69298e-06	1.42982	SC4_r4.1_P39_rep1_holD
SC4_r4.1_P39_rep1_metR	2	2	3.21135e-05	1.07634e-05	1.42928	SC4_r4.1_P39_rep1_metR
SC4_r4.1_P39_rep1_dhaM	10	10	0.000183956	5.09522e-05	1.42479	SC4_r4.1_P39_rep1_dhaM
SC4_r4.1_P39_rep1_yjhU	7	7	1.16018e-08	1.50727e-08	1.4225	SC4_r4.1_P39_rep1_yjhU
SC4_r4.1_P39_rep1_hslJ	2	2	0.000152498	4.31592e-05	1.42026	SC4_r4.1_P39_rep1_hslJ
SC4_r4.1_P39_rep1_murQ	2	2	4.20353e-06	1.80319e-06	1.42007	SC4_r4.1_P39_rep1_murQ
SC4_r4.1_P39_rep1_coaD	3	3	1.13751e-06	5.92256e-07	1.41893	SC4_r4.1_P39_rep1_coaD
SC4_r4.1_P39_rep1_lptA	5	5	1.05571e-09	3.03183e-09	1.39709	SC4_r4.1_P39_rep1_lptA
SC4_r4.1_P39_rep1_gltI	33	32	4.76947e-06	2.01302e-06	1.39139	SC4_r4.1_P39_rep1_gltI
SC4_r4.1_P39_rep1_uvrD	10	10	2.67812e-08	2.91406e-08	1.38738	SC4_r4.1_P39_rep1_uvrD
SC4_r4.1_P39_rep1_sbcC	3	3	0.00381017	0.000829618	1.38096	SC4_r4.1_P39_rep1_sbcC
SC4_r4.1_P39_rep1_uxaC	5	5	1.32137e-06	6.66367e-07	1.37367	SC4_r4.1_P39_rep1_uxaC
SC4_r4.1_P39_rep1_rseA	4	4	6.32447e-06	2.54871e-06	1.37323	SC4_r4.1_P39_rep1_rseA
SC4_r4.1_P39_rep1_proS	33	33	8.87155e-10	2.8144e-09	1.36893	SC4_r4.1_P39_rep1_proS
SC4_r4.1_P39_rep1_degS	6	6	1.62551e-08	1.98993e-08	1.36843	SC4_r4.1_P39_rep1_degS
SC4_r4.1_P39_rep1_cspD	2	2	2.64374e-07	1.84471e-07	1.36819	SC4_r4.1_P39_rep1_cspD
SC4_r4.1_P39_rep1_hemD	4	4	5.22205e-06	2.1666e-06	1.36656	SC4_r4.1_P39_rep1_hemD
SC4_r4.1_P39_rep1_fis	2	2	2.38841e-07	1.70136e-07	1.36571	SC4_r4.1_P39_rep1_fis
SC4_r4.1_P39_rep1_mntR	4	4	7.71451e-08	6.55675e-08	1.36556	SC4_r4.1_P39_rep1_mntR
SC4_r4.1_P39_rep1_glmS	30	30	0.000105681	3.10028e-05	1.33258	SC4_r4.1_P39_rep1_glmS
SC4_r4.1_P39_rep1_fruB	4	4	9.2777e-07	5.02221e-07	1.33105	SC4_r4.1_P39_rep1_fruB
SC4_r4.1_P39_rep1_yidQ	2	2	1.26218e-05	4.6409e-06	1.32985	SC4_r4.1_P39_rep1_yidQ
SC4_r4.1_P39_rep1_hisG	15	15	9.39732e-07	5.07689e-07	1.32969	SC4_r4.1_P39_rep1_hisG
SC4_r4.1_P39_rep1_purN	3	3	4.44402e-05	1.44056e-05	1.3264	SC4_r4.1_P39_rep1_purN
SC4_r4.1_P39_rep1_nuoE	8	8	1.83401e-11	2.17654e-10	1.31994	SC4_r4.1_P39_rep1_nuoE
SC4_r4.1_P39_rep1_rne	39	39	1.05867e-10	6.57245e-10	1.31569	SC4_r4.1_P39_rep1_rne
SC4_r4.1_P39_rep1_bepA	10	10	4.33669e-06	1.85158e-06	1.31539	SC4_r4.1_P39_rep1_bepA
SC4_r4.1_P39_rep1_yqhD	45	45	7.02691e-07	4.01912e-07	1.30518	SC4_r4.1_P39_rep1_yqhD
SC4_r4.1_P39_rep1_ptrA	8	7	9.72601e-05	2.86246e-05	1.30427	SC4_r4.1_P39_rep1_ptrA
SC4_r4.1_P39_rep1_metC	12	12	2.30342e-09	5.18828e-09	1.30108	SC4_r4.1_P39_rep1_metC
SC4_r4.1_P39_rep1_lolA	13	13	3.47468e-09	6.89865e-09	1.29483	SC4_r4.1_P39_rep1_lolA
SC4_r4.1_P39_rep1_glnD	10	10	5.47478e-10	2.1338e-09	1.29447	SC4_r4.1_P39_rep1_glnD
SC4_r4.1_P39_rep1_pabC	4	4	1.1449e-09	3.22018e-09	1.2934	SC4_r4.1_P39_rep1_pabC
SC4_r4.1_P39_rep1_potF	7	7	3.61836e-11	3.41192e-10	1.28859	SC4_r4.1_P39_rep1_potF
SC4_r4.1_P39_rep1_yeaY	4	4	2.00754e-05	6.99395e-06	1.28719	SC4_r4.1_P39_rep1_yeaY
SC4_r4.1_P39_rep1_glrR	3	3	0.000434712	0.000111467	1.28662	SC4_r4.1_P39_rep1_glrR
SC4_r4.1_P39_rep1_ispD	2	2	0.000441131	0.000112795	1.2842	SC4_r4.1_P39_rep1_ispD
SC4_r4.1_P39_rep1_yeaD	6	6	2.33385e-08	2.62031e-08	1.28374	SC4_r4.1_P39_rep1_yeaD
SC4_r4.1_P39_rep1_dnaA	3	3	1.46658e-07	1.10531e-07	1.27819	SC4_r4.1_P39_rep1_dnaA
SC4_r4.1_P39_rep1_hisI	3	3	4.01964e-06	1.73248e-06	1.27608	SC4_r4.1_P39_rep1_hisI
SC4_r4.1_P39_rep1_hfq	4	4	1.87617e-08	2.20231e-08	1.27422	SC4_r4.1_P39_rep1_hfq
SC4_r4.1_P39_rep1_aroE	4	4	2.1902e-07	1.58347e-07	1.27303	SC4_r4.1_P39_rep1_aroE
SC4_r4.1_P39_rep1_entA	5	5	0.000354023	9.26933e-05	1.27294	SC4_r4.1_P39_rep1_entA
SC4_r4.1_P39_rep1_rsmC	3	3	0.000522171	0.000132031	1.27082	SC4_r4.1_P39_rep1_rsmC
SC4_r4.1_P39_rep1_hisD	19	19	1.53994e-06	7.62494e-07	1.27017	SC4_r4.1_P39_rep1_hisD
SC4_r4.1_P39_rep1_fkpA	12	12	5.75956e-09	9.40931e-09	1.26489	SC4_r4.1_P39_rep1_fkpA
SC4_r4.1_P39_rep1_ruvA	3	3	2.50584e-07	1.75748e-07	1.26411	SC4_r4.1_P39_rep1_ruvA
SC4_r4.1_P39_rep1_yhjJ	7	7	1.46048e-07	1.10375e-07	1.26344	SC4_r4.1_P39_rep1_yhjJ
SC4_r4.1_P39_rep1_ptsP	16	16	1.01172e-08	1.39592e-08	1.26289	SC4_r4.1_P39_rep1_ptsP
SC4_r4.1_P39_rep1_dnaN	16	16	3.23108e-09	6.62798e-09	1.25955	SC4_r4.1_P39_rep1_dnaN
SC4_r4.1_P39_rep1_ompF	24	23	5.77313e-05	1.81667e-05	1.25399	SC4_r4.1_P39_rep1_ompF
SC4_r4.1_P39_rep1_mukF	10	10	5.8244e-07	3.46376e-07	1.25357	SC4_r4.1_P39_rep1_mukF
SC4_r4.1_P39_rep1_miaB	7	7	8.14107e-09	1.18775e-08	1.24646	SC4_r4.1_P39_rep1_miaB
SC4_r4.1_P39_rep1_ycjX	2	2	0.0775243	0.0140629	1.24285	SC4_r4.1_P39_rep1_ycjX
SC4_r4.1_P39_rep1_trpS	12	12	0.000930656	0.000224617	1.24179	SC4_r4.1_P39_rep1_trpS
SC4_r4.1_P39_rep1_hisF	12	12	2.3152e-06	1.08159e-06	1.24112	SC4_r4.1_P39_rep1_hisF
SC4_r4.1_P39_rep1_ycbL	5	5	2.14833e-06	1.01055e-06	1.23479	SC4_r4.1_P39_rep1_ycbL
SC4_r4.1_P39_rep1_tmk	2	2	0.00022593	6.14551e-05	1.23385	SC4_r4.1_P39_rep1_tmk
SC4_r4.1_P39_rep1_folE	12	12	7.9149e-09	1.16096e-08	1.2302	SC4_r4.1_P39_rep1_folE
SC4_r4.1_P39_rep1_hsdM	8	8	8.11089e-06	3.17028e-06	1.2295	SC4_r4.1_P39_rep1_hsdM
SC4_r4.1_P39_rep1_rsmH	8	8	8.99477e-09	1.29158e-08	1.22853	SC4_r4.1_P39_rep1_rsmH
SC4_r4.1_P39_rep1_mglB	24	24	8.31885e-10	2.7392e-09	1.22492	SC4_r4.1_P39_rep1_mglB
SC4_r4.1_P39_rep1_yagE	2	2	6.64127e-07	3.85512e-07	1.22431	SC4_r4.1_P39_rep1_yagE
SC4_r4.1_P39_rep1_ilvH	10	10	4.49051e-07	2.82648e-07	1.22372	SC4_r4.1_P39_rep1_ilvH
SC4_r4.1_P39_rep1_oppD	5	5	8.3333e-10	2.7392e-09	1.22349	SC4_r4.1_P39_rep1_oppD
SC4_r4.1_P39_rep1_oppB	2	2	9.57757e-08	7.84687e-08	1.2191	SC4_r4.1_P39_rep1_oppB
SC4_r4.1_P39_rep1_ribE	4	4	1.56577e-09	4.03002e-09	1.21833	SC4_r4.1_P39_rep1_ribE
SC4_r4.1_P39_rep1_yrfF	2	2	5.68362e-06	2.3353e-06	1.20877	SC4_r4.1_P39_rep1_yrfF
SC4_r4.1_P39_rep1_purL	55	55	3.78353e-05	1.25121e-05	1.19883	SC4_r4.1_P39_rep1_purL
SC4_r4.1_P39_rep1_plsC	2	2	0.000162695	4.56192e-05	1.19757	SC4_r4.1_P39_rep1_plsC
SC4_r4.1_P39_rep1_rcsF	7	7	7.40399e-09	1.11602e-08	1.1932	SC4_r4.1_P39_rep1_rcsF
SC4_r4.1_P39_rep1_rarA	7	7	2.76752e-05	9.37951e-06	1.19218	SC4_r4.1_P39_rep1_rarA
SC4_r4.1_P39_rep1_sfsA	2	2	0.00270289	0.000600992	1.19154	SC4_r4.1_P39_rep1_sfsA
SC4_r4.1_P39_rep1_mutS	10	10	7.59346e-07	4.28921e-07	1.19132	SC4_r4.1_P39_rep1_mutS
SC4_r4.1_P39_rep1_pyrH	4	4	4.65014e-06	1.97362e-06	1.18831	SC4_r4.1_P39_rep1_pyrH
SC4_r4.1_P39_rep1_acs	39	39	1.97899e-09	4.77805e-09	1.18655	SC4_r4.1_P39_rep1_acs
SC4_r4.1_P39_rep1_hldE	11	11	6.31887e-06	2.54871e-06	1.18625	SC4_r4.1_P39_rep1_hldE
SC4_r4.1_P39_rep1_exuR	5	5	3.58022e-06	1.56534e-06	1.18303	SC4_r4.1_P39_rep1_exuR
SC4_r4.1_P39_rep1_ydcI	6	6	7.41002e-05	2.24348e-05	1.18235	SC4_r4.1_P39_rep1_ydcI
SC4_r4.1_P39_rep1_loiP	14	14	5.40796e-05	1.71562e-05	1.18051	SC4_r4.1_P39_rep1_loiP
SC4_r4.1_P39_rep1_nuoG	35	35	1.248e-09	3.43926e-09	1.18044	SC4_r4.1_P39_rep1_nuoG
SC4_r4.1_P39_rep1_prmB	7	7	7.61701e-10	2.62415e-09	1.17958	SC4_r4.1_P39_rep1_prmB
SC4_r4.1_P39_rep1_mdtA	2	2	2.14574e-07	1.55695e-07	1.17905	SC4_r4.1_P39_rep1_mdtA
SC4_r4.1_P39_rep1_ygiW	8	8	1.05251e-07	8.49562e-08	1.17631	SC4_r4.1_P39_rep1_ygiW
SC4_r4.1_P39_rep1_yahJ	4	4	0.000162146	4.55118e-05	1.17598	SC4_r4.1_P39_rep1_yahJ
SC4_r4.1_P39_rep1_rcsB	4	4	1.21065e-06	6.20857e-07	1.17488	SC4_r4.1_P39_rep1_rcsB
SC4_r4.1_P39_rep1_oppF	8	8	4.92278e-09	8.39412e-09	1.17469	SC4_r4.1_P39_rep1_oppF
SC4_r4.1_P39_rep1_pcm	3	3	5.5785e-06	2.29556e-06	1.16619	SC4_r4.1_P39_rep1_pcm
SC4_r4.1_P39_rep1_cobB	7	7	5.72088e-09	9.40931e-09	1.16505	SC4_r4.1_P39_rep1_cobB
SC4_r4.1_P39_rep1_purK	6	6	3.04948e-07	2.05934e-07	1.16101	SC4_r4.1_P39_rep1_purK
SC4_r4.1_P39_rep1_dnaX	7	7	1.11542e-06	5.86348e-07	1.161	SC4_r4.1_P39_rep1_dnaX
SC4_r4.1_P39_rep1_avtA	9	9	2.70928e-08	2.92158e-08	1.1584	SC4_r4.1_P39_rep1_avtA
SC4_r4.1_P39_rep1_murE	14	14	3.64666e-08	3.64433e-08	1.15642	SC4_r4.1_P39_rep1_murE
SC4_r4.1_P39_rep1_nuoF	18	18	2.7916e-10	1.31923e-09	1.14904	SC4_r4.1_P39_rep1_nuoF
SC4_r4.1_P39_rep1_yfeY	3	3	0.000136273	3.93011e-05	1.14778	SC4_r4.1_P39_rep1_yfeY
SC4_r4.1_P39_rep1_alr	5	5	5.31762e-06	2.19483e-06	1.14126	SC4_r4.1_P39_rep1_alr
SC4_r4.1_P39_rep1_folC	9	9	6.81126e-07	3.93602e-07	1.13777	SC4_r4.1_P39_rep1_folC
SC4_r4.1_P39_rep1_gltL	3	3	0.125347	0.021978	1.13661	SC4_r4.1_P39_rep1_gltL
SC4_r4.1_P39_rep1_mrr	3	3	0.000159806	4.49012e-05	1.13566	SC4_r4.1_P39_rep1_mrr
SC4_r4.1_P39_rep1_cytR	5	5	0.00011619	3.3867e-05	1.13364	SC4_r4.1_P39_rep1_cytR
SC4_r4.1_P39_rep1_phoB	6	6	2.79264e-06	1.27196e-06	1.13155	SC4_r4.1_P39_rep1_phoB
SC4_r4.1_P39_rep1_aspC	35	35	1.88083e-08	2.20231e-08	1.13075	SC4_r4.1_P39_rep1_aspC
SC4_r4.1_P39_rep1_purE	5	5	7.1072e-08	6.15563e-08	1.13049	SC4_r4.1_P39_rep1_purE
SC4_r4.1_P39_rep1_fldA	3	3	2.64679e-08	2.90005e-08	1.12527	SC4_r4.1_P39_rep1_fldA
SC4_r4.1_P39_rep1_gcvT	13	13	5.19817e-05	1.65871e-05	1.11654	SC4_r4.1_P39_rep1_gcvT
SC4_r4.1_P39_rep1_rsmA	2	2	3.58845e-09	6.95992e-09	1.11421	SC4_r4.1_P39_rep1_rsmA
SC4_r4.1_P39_rep1_thiM	7	7	5.37764e-08	4.87428e-08	1.11158	SC4_r4.1_P39_rep1_thiM
SC4_r4.1_P39_rep1_argD	16	15	0.000143707	4.10115e-05	1.1113	SC4_r4.1_P39_rep1_argD
SC4_r4.1_P39_rep1_lysU	11	5	6.03258e-05	1.88743e-05	1.10998	SC4_r4.1_P39_rep1_lysU
SC4_r4.1_P39_rep1_erpA	3	3	7.32543e-09	1.11031e-08	1.10858	SC4_r4.1_P39_rep1_erpA
SC4_r4.1_P39_rep1_ldtB	14	13	8.2459e-06	3.21384e-06	1.10607	SC4_r4.1_P39_rep1_ldtB
SC4_r4.1_P39_rep1_murC	7	7	7.87443e-08	6.67188e-08	1.1015	SC4_r4.1_P39_rep1_murC
SC4_r4.1_P39_rep1_mraZ	3	3	2.11116e-07	1.54005e-07	1.0983	SC4_r4.1_P39_rep1_mraZ
SC4_r4.1_P39_rep1_fnr	3	3	2.90656e-08	3.06171e-08	1.09509	SC4_r4.1_P39_rep1_fnr
SC4_r4.1_P39_rep1_lptB	9	9	2.1939e-07	1.58347e-07	1.09499	SC4_r4.1_P39_rep1_lptB
SC4_r4.1_P39_rep1_glmM	19	19	5.40441e-05	1.71562e-05	1.09253	SC4_r4.1_P39_rep1_glmM
SC4_r4.1_P39_rep1_nlpD	14	13	0.000616242	0.000153681	1.09111	SC4_r4.1_P39_rep1_nlpD
SC4_r4.1_P39_rep1_modF	5	5	2.46848e-08	2.74732e-08	1.09105	SC4_r4.1_P39_rep1_modF
SC4_r4.1_P39_rep1_fbp	21	21	8.16422e-07	4.52725e-07	1.08609	SC4_r4.1_P39_rep1_fbp
SC4_r4.1_P39_rep1_trxC	2	2	0.000148286	4.21419e-05	1.07615	SC4_r4.1_P39_rep1_trxC
SC4_r4.1_P39_rep1_pyrC	17	17	4.10488e-09	7.71689e-09	1.07454	SC4_r4.1_P39_rep1_pyrC
SC4_r4.1_P39_rep1_panC	20	19	1.557e-08	1.93086e-08	1.07425	SC4_r4.1_P39_rep1_panC
SC4_r4.1_P39_rep1_opgD	14	14	0.00147088	0.000340368	1.07325	SC4_r4.1_P39_rep1_opgD
SC4_r4.1_P39_rep1_tilS	7	7	1.49657e-06	7.4508e-07	1.0719	SC4_r4.1_P39_rep1_tilS
SC4_r4.1_P39_rep1_pyrF	4	4	3.37921e-09	6.82914e-09	1.07153	SC4_r4.1_P39_rep1_pyrF
SC4_r4.1_P39_rep1_nuoC	36	36	1.34733e-08	1.69459e-08	1.07104	SC4_r4.1_P39_rep1_nuoC
SC4_r4.1_P39_rep1_murB	5	5	8.83582e-08	7.32716e-08	1.07089	SC4_r4.1_P39_rep1_murB
SC4_r4.1_P39_rep1_secB	5	5	1.52086e-10	8.29858e-10	1.06833	SC4_r4.1_P39_rep1_secB
SC4_r4.1_P39_rep1_murD	8	8	1.82581e-08	2.16577e-08	1.06542	SC4_r4.1_P39_rep1_murD
SC4_r4.1_P39_rep1_pykF	39	38	1.10716e-07	8.78082e-08	1.06444	SC4_r4.1_P39_rep1_pykF
SC4_r4.1_P39_rep1_yceM	5	5	2.47719e-08	2.74732e-08	1.0599	SC4_r4.1_P39_rep1_yceM
SC4_r4.1_P39_rep1_secY	3	3	1.73527e-06	8.43896e-07	1.05	SC4_r4.1_P39_rep1_secY
SC4_r4.1_P39_rep1_lysS	29	23	6.04892e-09	9.82321e-09	1.049	SC4_r4.1_P39_rep1_lysS
SC4_r4.1_P39_rep1_murF	6	6	8.68822e-05	2.58774e-05	1.04524	SC4_r4.1_P39_rep1_murF
SC4_r4.1_P39_rep1_obgE	7	7	3.90246e-05	1.28586e-05	1.03883	SC4_r4.1_P39_rep1_obgE
SC4_r4.1_P39_rep1_ftsA	8	8	3.48185e-07	2.30009e-07	1.0388	SC4_r4.1_P39_rep1_ftsA
SC4_r4.1_P39_rep1_plsB	16	16	1.4541e-09	3.92081e-09	1.03199	SC4_r4.1_P39_rep1_plsB
SC4_r4.1_P39_rep1_mltC	2	2	0.00834859	0.00173699	1.02829	SC4_r4.1_P39_rep1_mltC
SC4_r4.1_P39_rep1_yibN	6	5	4.32556e-07	2.74447e-07	1.02371	SC4_r4.1_P39_rep1_yibN
SC4_r4.1_P39_rep1_purU	10	10	2.83902e-06	1.28878e-06	1.0202	SC4_r4.1_P39_rep1_purU
SC4_r4.1_P39_rep1_thiD	7	7	5.14659e-10	2.03496e-09	1.01666	SC4_r4.1_P39_rep1_thiD
SC4_r4.1_P39_rep1_entB	9	9	0.000685942	0.00016936	1.01535	SC4_r4.1_P39_rep1_entB
SC4_r4.1_P39_rep1_lptE	6	6	4.58853e-07	2.85815e-07	1.00695	SC4_r4.1_P39_rep1_lptE
SC4_r4.1_P39_rep1_grxA	4	4	1.10429e-08	1.45879e-08	1.00621	SC4_r4.1_P39_rep1_grxA
SC4_r4.1_P39_rep1_nadK	4	4	2.24575e-05	7.75566e-06	1.00609	SC4_r4.1_P39_rep1_nadK
SC4_r4.1_P39_rep1_ivy	11	11	0.0004284	0.000110055	1.00567	SC4_r4.1_P39_rep1_ivy
SC4_r4.1_P39_rep1_eptC	4	4	4.51859e-07	2.82648e-07	1.00331	SC4_r4.1_P39_rep1_eptC
SC4_r4.1_P39_rep1_hisH	3	3	1.17071e-07	9.15184e-08	1.00288	SC4_r4.1_P39_rep1_hisH
SC4_r4.1_P39_rep1_cspC	6	6	5.07302e-08	4.70765e-08	1.00159	SC4_r4.1_P39_rep1_cspC
SC4_r4.1_P39_rep1_lepB	7	7	1.80419e-05	6.38431e-06	0.996279	SC4_r4.1_P39_rep1_lepB
SC4_r4.1_P39_rep1_purC	20	20	3.56892e-07	2.335e-07	0.994864	SC4_r4.1_P39_rep1_purC
SC4_r4.1_P39_rep1_cmoA	3	3	1.3074e-07	1.0076e-07	0.988913	SC4_r4.1_P39_rep1_cmoA
SC4_r4.1_P39_rep1_uvrY	3	3	3.06722e-08	3.18181e-08	0.987891	SC4_r4.1_P39_rep1_uvrY
SC4_r4.1_P39_rep1_aroF	6	6	3.06753e-06	1.37648e-06	0.982857	SC4_r4.1_P39_rep1_aroF
SC4_r4.1_P39_rep1_xseA	8	8	0.000136649	3.93263e-05	0.980703	SC4_r4.1_P39_rep1_xseA
SC4_r4.1_P39_rep1_speA	17	17	4.68472e-07	2.89817e-07	0.975615	SC4_r4.1_P39_rep1_speA
SC4_r4.1_P39_rep1_ptsN	7	7	8.83361e-09	1.28193e-08	0.971387	SC4_r4.1_P39_rep1_ptsN
SC4_r4.1_P39_rep1_nusB	5	5	1.24396e-08	1.58591e-08	0.970348	SC4_r4.1_P39_rep1_nusB
SC4_r4.1_P39_rep1_bisC	3	3	7.95464e-05	2.38225e-05	0.967663	SC4_r4.1_P39_rep1_bisC
SC4_r4.1_P39_rep1_rfbB	16	16	5.41597e-07	3.27631e-07	0.964262	SC4_r4.1_P39_rep1_rfbB
SC4_r4.1_P39_rep1_mglA	4	4	7.04984e-05	2.15625e-05	0.962988	SC4_r4.1_P39_rep1_mglA
SC4_r4.1_P39_rep1_frr	14	14	8.49402e-06	3.29155e-06	0.960965	SC4_r4.1_P39_rep1_frr
SC4_r4.1_P39_rep1_apaH	3	3	0.0625166	0.0114624	0.957588	SC4_r4.1_P39_rep1_apaH
SC4_r4.1_P39_rep1_lepA	11	11	9.00799e-10	2.82484e-09	0.95149	SC4_r4.1_P39_rep1_lepA
SC4_r4.1_P39_rep1_hflX	8	8	5.60799e-07	3.36264e-07	0.949453	SC4_r4.1_P39_rep1_hflX
SC4_r4.1_P39_rep1_entE	8	8	0.0182123	0.00358756	0.947666	SC4_r4.1_P39_rep1_entE
SC4_r4.1_P39_rep1_ycjG	4	4	0.000115822	3.37959e-05	0.947389	SC4_r4.1_P39_rep1_ycjG
SC4_r4.1_P39_rep1_prc	22	22	5.86659e-07	3.47947e-07	0.944944	SC4_r4.1_P39_rep1_prc
SC4_r4.1_P39_rep1_purM	8	8	1.01688e-06	5.4398e-07	0.943128	SC4_r4.1_P39_rep1_purM
SC4_r4.1_P39_rep1_rluC	7	7	1.23083e-06	6.30022e-07	0.941605	SC4_r4.1_P39_rep1_rluC
SC4_r4.1_P39_rep1_mgsA	2	2	0.000387559	0.000100797	0.941376	SC4_r4.1_P39_rep1_mgsA
SC4_r4.1_P39_rep1_metG	28	28	2.56414e-08	2.82208e-08	0.93874	SC4_r4.1_P39_rep1_metG
SC4_r4.1_P39_rep1_tsaC	3	3	7.54654e-05	2.27753e-05	0.938639	SC4_r4.1_P39_rep1_tsaC
SC4_r4.1_P39_rep1_pdhR	4	4	5.71428e-07	3.41399e-07	0.938575	SC4_r4.1_P39_rep1_pdhR
SC4_r4.1_P39_rep1_yegW	2	2	0.0103391	0.00211453	0.937749	SC4_r4.1_P39_rep1_yegW
SC4_r4.1_P39_rep1_secF	3	3	5.27029e-07	3.19527e-07	0.936753	SC4_r4.1_P39_rep1_secF
SC4_r4.1_P39_rep1_secA	20	20	3.20925e-07	2.14599e-07	0.936598	SC4_r4.1_P39_rep1_secA
SC4_r4.1_P39_rep1_alaS	53	52	2.80225e-07	1.92981e-07	0.934576	SC4_r4.1_P39_rep1_alaS
SC4_r4.1_P39_rep1_ffh	15	15	5.22343e-09	8.79682e-09	0.934066	SC4_r4.1_P39_rep1_ffh
SC4_r4.1_P39_rep1_ygiF	8	8	0.000596096	0.000148929	0.93198	SC4_r4.1_P39_rep1_ygiF
SC4_r4.1_P39_rep1_metL	23	23	1.61715e-07	1.19891e-07	0.92793	SC4_r4.1_P39_rep1_metL
SC4_r4.1_P39_rep1_bcp	11	11	1.08265e-06	5.71322e-07	0.92349	SC4_r4.1_P39_rep1_bcp
SC4_r4.1_P39_rep1_fepC	3	3	0.00578014	0.00123009	0.923344	SC4_r4.1_P39_rep1_fepC
SC4_r4.1_P39_rep1_glnH	21	21	1.00795e-06	5.40365e-07	0.923006	SC4_r4.1_P39_rep1_glnH
SC4_r4.1_P39_rep1_wzzE	6	6	3.49306e-07	2.30192e-07	0.922451	SC4_r4.1_P39_rep1_wzzE
SC4_r4.1_P39_rep1_serA	29	29	1.7785e-09	4.41109e-09	0.919553	SC4_r4.1_P39_rep1_serA
SC4_r4.1_P39_rep1_ispE	4	4	1.15237e-06	5.97445e-07	0.919142	SC4_r4.1_P39_rep1_ispE
SC4_r4.1_P39_rep1_lexA	6	6	8.69227e-07	4.75245e-07	0.917476	SC4_r4.1_P39_rep1_lexA
SC4_r4.1_P39_rep1_wecE	3	3	1.03214e-05	3.88312e-06	0.916401	SC4_r4.1_P39_rep1_wecE
SC4_r4.1_P39_rep1_yddE	4	4	0.000789967	0.000192948	0.914405	SC4_r4.1_P39_rep1_yddE
SC4_r4.1_P39_rep1_waaF	3	3	5.78272e-06	2.36828e-06	0.914236	SC4_r4.1_P39_rep1_waaF
SC4_r4.1_P39_rep1_rng	9	9	3.98044e-07	2.56729e-07	0.91116	SC4_r4.1_P39_rep1_rng
SC4_r4.1_P39_rep1_roxA	8	8	6.90842e-07	3.96798e-07	0.90872	SC4_r4.1_P39_rep1_roxA
SC4_r4.1_P39_rep1_lsrB	4	4	0.000955101	0.000228977	0.902483	SC4_r4.1_P39_rep1_lsrB
SC4_r4.1_P39_rep1_rsxG	4	4	0.0455753	0.0085282	0.898376	SC4_r4.1_P39_rep1_rsxG
SC4_r4.1_P39_rep1_moaD	2	2	0.0127909	0.00258781	0.895557	SC4_r4.1_P39_rep1_moaD
SC4_r4.1_P39_rep1_pspF	4	4	0.0306704	0.00587205	0.893906	SC4_r4.1_P39_rep1_pspF
SC4_r4.1_P39_rep1_ybgF	14	14	0.144346	0.0250517	0.892299	SC4_r4.1_P39_rep1_ybgF
SC4_r4.1_P39_rep1_ascG	2	2	1.51276e-06	7.51768e-07	0.89162	SC4_r4.1_P39_rep1_ascG
SC4_r4.1_P39_rep1_nuoB	8	8	3.41505e-06	1.50519e-06	0.890467	SC4_r4.1_P39_rep1_nuoB
SC4_r4.1_P39_rep1_garR	5	5	0.00141835	0.000329609	0.887821	SC4_r4.1_P39_rep1_garR
SC4_r4.1_P39_rep1_tufA;SC4_r4.1_P39_rep1_tufB	81	78	2.36936e-08	2.64927e-08	0.887682	SC4_r4.1_P39_rep1_tufA [SC4_r4.1_P39_rep1_tufA,SC4_r4.1_P39_rep1_tufB]
SC4_r4.1_P39_rep1_purH	39	39	6.1686e-08	5.41142e-08	0.882906	SC4_r4.1_P39_rep1_purH
SC4_r4.1_P39_rep1_hmp	2	2	1.56366e-05	5.63549e-06	0.88249	SC4_r4.1_P39_rep1_hmp
SC4_r4.1_P39_rep1_yifE	8	8	0.00737323	0.00155216	0.878531	SC4_r4.1_P39_rep1_yifE
SC4_r4.1_P39_rep1_speB	10	10	1.11024e-05	4.13235e-06	0.877762	SC4_r4.1_P39_rep1_speB
SC4_r4.1_P39_rep1_ytjC	10	10	2.5043e-06	1.15607e-06	0.876406	SC4_r4.1_P39_rep1_ytjC
SC4_r4.1_P39_rep1_mtlD	11	11	1.44002e-05	5.2244e-06	0.876139	SC4_r4.1_P39_rep1_mtlD
SC4_r4.1_P39_rep1_cra	8	8	1.97152e-06	9.40349e-07	0.874375	SC4_r4.1_P39_rep1_cra
SC4_r4.1_P39_rep1_hns	13	13	2.18497e-08	2.49421e-08	0.872255	SC4_r4.1_P39_rep1_hns
SC4_r4.1_P39_rep1_pdxY	2	2	0.000213588	5.84476e-05	0.871867	SC4_r4.1_P39_rep1_pdxY
SC4_r4.1_P39_rep1_yeaE	2	2	0.0158462	0.00315335	0.867421	SC4_r4.1_P39_rep1_yeaE
SC4_r4.1_P39_rep1_btuE	3	3	7.25691e-07	4.13334e-07	0.866371	SC4_r4.1_P39_rep1_btuE
SC4_r4.1_P39_rep1_rfbD	6	6	6.5631e-05	2.03014e-05	0.864004	SC4_r4.1_P39_rep1_rfbD
SC4_r4.1_P39_rep1_truD	5	5	2.10683e-06	9.9791e-07	0.861575	SC4_r4.1_P39_rep1_truD
SC4_r4.1_P39_rep1_rplY	15	15	1.35055e-06	6.79826e-07	0.858913	SC4_r4.1_P39_rep1_rplY
SC4_r4.1_P39_rep1_treR	4	4	0.000321994	8.52067e-05	0.856838	SC4_r4.1_P39_rep1_treR
SC4_r4.1_P39_rep1_galT	5	5	6.21959e-05	1.93706e-05	0.852497	SC4_r4.1_P39_rep1_galT
SC4_r4.1_P39_rep1_hemL	14	14	1.72671e-09	4.32193e-09	0.845395	SC4_r4.1_P39_rep1_hemL
SC4_r4.1_P39_rep1_menI	6	6	5.77766e-08	5.18517e-08	0.842343	SC4_r4.1_P39_rep1_menI
SC4_r4.1_P39_rep1_yehT	3	3	4.74289e-07	2.91605e-07	0.842305	SC4_r4.1_P39_rep1_yehT
SC4_r4.1_P39_rep1_ybdL	6	6	1.58254e-05	5.68849e-06	0.841966	SC4_r4.1_P39_rep1_ybdL
SC4_r4.1_P39_rep1_mpl	8	8	3.22921e-08	3.31207e-08	0.841342	SC4_r4.1_P39_rep1_mpl
SC4_r4.1_P39_rep1_nrdA	28	27	1.17976e-05	4.36135e-06	0.837036	SC4_r4.1_P39_rep1_nrdA
SC4_r4.1_P39_rep1_mtlA	12	11	1.48659e-05	5.37905e-06	0.836846	SC4_r4.1_P39_rep1_mtlA
SC4_r4.1_P39_rep1_rpoD	22	22	1.52374e-08	1.90695e-08	0.832941	SC4_r4.1_P39_rep1_rpoD
SC4_r4.1_P39_rep1_hemX	13	13	2.06767e-09	4.88473e-09	0.832855	SC4_r4.1_P39_rep1_hemX
SC4_r4.1_P39_rep1_atpH	9	9	1.63542e-05	5.84778e-06	0.832642	SC4_r4.1_P39_rep1_atpH
SC4_r4.1_P39_rep1_pntA	14	14	5.0622e-08	4.70765e-08	0.831133	SC4_r4.1_P39_rep1_pntA
SC4_r4.1_P39_rep1_bamD	15	15	1.41175e-07	1.07287e-07	0.828654	SC4_r4.1_P39_rep1_bamD
SC4_r4.1_P39_rep1_ispB	3	3	6.13915e-07	3.63322e-07	0.825653	SC4_r4.1_P39_rep1_ispB
SC4_r4.1_P39_rep1_purF	6	6	1.73383e-05	6.15927e-06	0.822401	SC4_r4.1_P39_rep1_purF
SC4_r4.1_P39_rep1_ddlB	3	3	1.87821e-08	2.20231e-08	0.817763	SC4_r4.1_P39_rep1_ddlB
SC4_r4.1_P39_rep1_ispG	14	14	1.26947e-07	9.83931e-08	0.817644	SC4_r4.1_P39_rep1_ispG
SC4_r4.1_P39_rep1_mog	2	2	0.000250107	6.72272e-05	0.816307	SC4_r4.1_P39_rep1_mog
SC4_r4.1_P39_rep1_tyrB	15	15	7.23622e-08	6.22784e-08	0.816264	SC4_r4.1_P39_rep1_tyrB
SC4_r4.1_P39_rep1_yhcM	4	4	0.000231141	6.2685e-05	0.810702	SC4_r4.1_P39_rep1_yhcM
SC4_r4.1_P39_rep1_mutL	2	2	0.623682	0.0965699	0.80922	SC4_r4.1_P39_rep1_mutL
SC4_r4.1_P39_rep1_argS	17	17	6.80998e-06	2.70442e-06	0.808956	SC4_r4.1_P39_rep1_argS
SC4_r4.1_P39_rep1_tonB	3	3	1.02815e-05	3.8744e-06	0.80749	SC4_r4.1_P39_rep1_tonB
SC4_r4.1_P39_rep1_upp	11	11	3.45974e-06	1.51998e-06	0.804166	SC4_r4.1_P39_rep1_upp
SC4_r4.1_P39_rep1_prlC	27	27	2.76573e-08	2.97072e-08	0.801716	SC4_r4.1_P39_rep1_prlC
SC4_r4.1_P39_rep1_yniC	6	6	2.29489e-07	1.63902e-07	0.800922	SC4_r4.1_P39_rep1_yniC
SC4_r4.1_P39_rep1_ypdB	2	2	1.81416e-06	8.76015e-07	0.799655	SC4_r4.1_P39_rep1_ypdB
SC4_r4.1_P39_rep1_metQ	16	16	2.12831e-08	2.43973e-08	0.795823	SC4_r4.1_P39_rep1_metQ
SC4_r4.1_P39_rep1_bamC	9	9	8.68229e-07	4.75245e-07	0.792788	SC4_r4.1_P39_rep1_bamC
SC4_r4.1_P39_rep1_tolB	21	21	2.2503e-07	1.61139e-07	0.792245	SC4_r4.1_P39_rep1_tolB
SC4_r4.1_P39_rep1_prfA	6	6	0.00111379	0.000263776	0.789615	SC4_r4.1_P39_rep1_prfA
SC4_r4.1_P39_rep1_appA	2	2	7.93619e-05	2.37933e-05	0.787741	SC4_r4.1_P39_rep1_appA
SC4_r4.1_P39_rep1_yebY	2	2	6.17212e-05	1.92447e-05	0.787535	SC4_r4.1_P39_rep1_yebY
SC4_r4.1_P39_rep1_yjcD	2	2	1.50793e-05	5.44904e-06	0.786875	SC4_r4.1_P39_rep1_yjcD
SC4_r4.1_P39_rep1_yhbJ	4	4	6.27462e-05	1.95197e-05	0.784978	SC4_r4.1_P39_rep1_yhbJ
SC4_r4.1_P39_rep1_argC	7	7	7.17651e-06	2.83348e-06	0.784703	SC4_r4.1_P39_rep1_argC
SC4_r4.1_P39_rep1_fhuA	29	28	1.00814e-06	5.40365e-07	0.782807	SC4_r4.1_P39_rep1_fhuA
SC4_r4.1_P39_rep1_rsmB	3	3	5.15794e-08	4.75411e-08	0.781495	SC4_r4.1_P39_rep1_rsmB
SC4_r4.1_P39_rep1_ompR	16	15	4.68988e-10	1.88164e-09	0.781306	SC4_r4.1_P39_rep1_ompR
SC4_r4.1_P39_rep1_pnp	36	36	5.98418e-11	4.66468e-10	0.778633	SC4_r4.1_P39_rep1_pnp
SC4_r4.1_P39_rep1_dsbC	6	6	9.00755e-05	2.67296e-05	0.776413	SC4_r4.1_P39_rep1_dsbC
SC4_r4.1_P39_rep1_arcA	17	17	8.11068e-08	6.85078e-08	0.775465	SC4_r4.1_P39_rep1_arcA
SC4_r4.1_P39_rep1_uspE	11	11	8.34439e-08	7.00481e-08	0.773063	SC4_r4.1_P39_rep1_uspE
SC4_r4.1_P39_rep1_mukB	39	39	2.663e-05	9.08168e-06	0.768953	SC4_r4.1_P39_rep1_mukB
SC4_r4.1_P39_rep1_ychF	16	16	3.54226e-07	2.32872e-07	0.768305	SC4_r4.1_P39_rep1_ychF
SC4_r4.1_P39_rep1_rlmM	2	2	0.0228736	0.00445751	0.767041	SC4_r4.1_P39_rep1_rlmM
SC4_r4.1_P39_rep1_atpC	7	7	0.000854709	0.000207831	0.765834	SC4_r4.1_P39_rep1_atpC
SC4_r4.1_P39_rep1_yjbD	2	2	0.0231684	0.00451173	0.763623	SC4_r4.1_P39_rep1_yjbD
SC4_r4.1_P39_rep1_fruA	5	5	3.22069e-08	3.31207e-08	0.763071	SC4_r4.1_P39_rep1_fruA
SC4_r4.1_P39_rep1_parC	9	9	7.32577e-05	2.22568e-05	0.761866	SC4_r4.1_P39_rep1_parC
SC4_r4.1_P39_rep1_metB	9	9	2.94835e-07	2.016e-07	0.761177	SC4_r4.1_P39_rep1_metB
SC4_r4.1_P39_rep1_glmU	12	12	1.62685e-05	5.82476e-06	0.757491	SC4_r4.1_P39_rep1_glmU
SC4_r4.1_P39_rep1_srmB	13	12	2.67075e-09	5.78293e-09	0.756081	SC4_r4.1_P39_rep1_srmB
SC4_r4.1_P39_rep1_metJ	6	6	4.77383e-06	2.01302e-06	0.749082	SC4_r4.1_P39_rep1_metJ
SC4_r4.1_P39_rep1_tpx	16	15	9.00263e-07	4.90249e-07	0.747455	SC4_r4.1_P39_rep1_tpx
SC4_r4.1_P39_rep1_sufD	6	6	0.000207961	5.7022e-05	0.747419	SC4_r4.1_P39_rep1_sufD
SC4_r4.1_P39_rep1_artP	5	5	1.38544e-05	5.05325e-06	0.744164	SC4_r4.1_P39_rep1_artP
SC4_r4.1_P39_rep1_ppsA	46	46	6.32368e-09	9.9505e-09	0.74198	SC4_r4.1_P39_rep1_ppsA
SC4_r4.1_P39_rep1_barA	2	2	6.23746e-07	3.67546e-07	0.740857	SC4_r4.1_P39_rep1_barA
SC4_r4.1_P39_rep1_tyrR	10	10	4.93794e-05	1.58307e-05	0.739303	SC4_r4.1_P39_rep1_tyrR
SC4_r4.1_P39_rep1_yhgF	14	14	0.0109747	0.00223781	0.737974	SC4_r4.1_P39_rep1_yhgF
SC4_r4.1_P39_rep1_asnB	14	14	1.16614e-07	9.14235e-08	0.736961	SC4_r4.1_P39_rep1_asnB
SC4_r4.1_P39_rep1_iscA	2	2	5.9836e-06	2.4329e-06	0.736527	SC4_r4.1_P39_rep1_iscA
SC4_r4.1_P39_rep1_tatA	4	4	0.000866892	0.000210606	0.736065	SC4_r4.1_P39_rep1_tatA
SC4_r4.1_P39_rep1_groS	11	11	4.44251e-07	2.81075e-07	0.735255	SC4_r4.1_P39_rep1_groS
SC4_r4.1_P39_rep1_prfC	9	9	6.655e-05	2.05391e-05	0.73297	SC4_r4.1_P39_rep1_prfC
SC4_r4.1_P39_rep1_ftsY	6	6	4.8852e-07	2.98167e-07	0.729089	SC4_r4.1_P39_rep1_ftsY
SC4_r4.1_P39_rep1_rpoN	5	5	0.0294913	0.00565822	0.726304	SC4_r4.1_P39_rep1_rpoN
SC4_r4.1_P39_rep1_gpmM	12	12	1.03474e-05	3.88312e-06	0.724643	SC4_r4.1_P39_rep1_gpmM
SC4_r4.1_P39_rep1_atpA	38	38	1.08539e-07	8.66113e-08	0.724291	SC4_r4.1_P39_rep1_atpA
SC4_r4.1_P39_rep1_rimJ	2	2	0.0043363	0.000935959	0.723155	SC4_r4.1_P39_rep1_rimJ
SC4_r4.1_P39_rep1_yjgR	6	6	2.727e-06	1.24831e-06	0.720468	SC4_r4.1_P39_rep1_yjgR
SC4_r4.1_P39_rep1_dksA	9	9	0.000155852	4.39262e-05	0.718202	SC4_r4.1_P39_rep1_dksA
SC4_r4.1_P39_rep1_kdsB	7	6	4.21697e-08	4.09429e-08	0.717674	SC4_r4.1_P39_rep1_kdsB
SC4_r4.1_P39_rep1_yedQ	2	2	0.396088	0.0635664	0.717615	SC4_r4.1_P39_rep1_yedQ
SC4_r4.1_P39_rep1_rsd	3	3	0.000178565	4.95679e-05	0.715365	SC4_r4.1_P39_rep1_rsd
SC4_r4.1_P39_rep1_ygiN	5	5	1.98408e-06	9.44693e-07	0.715188	SC4_r4.1_P39_rep1_ygiN
SC4_r4.1_P39_rep1_ilvD	16	16	2.48849e-09	5.5197e-09	0.714919	SC4_r4.1_P39_rep1_ilvD
SC4_r4.1_P39_rep1_serC	21	21	1.17328e-05	4.34329e-06	0.711636	SC4_r4.1_P39_rep1_serC
SC4_r4.1_P39_rep1_waaQ	3	3	2.56887e-06	1.18188e-06	0.707139	SC4_r4.1_P39_rep1_waaQ
SC4_r4.1_P39_rep1_pflA	7	7	0.00201511	0.000458909	0.706128	SC4_r4.1_P39_rep1_pflA
SC4_r4.1_P39_rep1_pssA	5	5	4.76833e-08	4.47052e-08	0.706008	SC4_r4.1_P39_rep1_pssA
SC4_r4.1_P39_rep1_tatB	2	2	2.88543e-05	9.73077e-06	0.705901	SC4_r4.1_P39_rep1_tatB
SC4_r4.1_P39_rep1_clpX	14	14	9.35667e-10	2.86574e-09	0.705308	SC4_r4.1_P39_rep1_clpX
SC4_r4.1_P39_rep1_ydgJ	7	7	1.87892e-05	6.61443e-06	0.705066	SC4_r4.1_P39_rep1_ydgJ
SC4_r4.1_P39_rep1_udk	3	3	5.76218e-05	1.81532e-05	0.700618	SC4_r4.1_P39_rep1_udk
SC4_r4.1_P39_rep1_purD	15	15	3.05431e-06	1.37281e-06	0.697038	SC4_r4.1_P39_rep1_purD
SC4_r4.1_P39_rep1_ybaB	4	4	1.06496e-06	5.64171e-07	0.693968	SC4_r4.1_P39_rep1_ybaB
SC4_r4.1_P39_rep1_gcvR	2	2	0.00773979	0.00162129	0.692526	SC4_r4.1_P39_rep1_gcvR
SC4_r4.1_P39_rep1_hha	2	2	8.1704e-06	3.18897e-06	0.691807	SC4_r4.1_P39_rep1_hha
SC4_r4.1_P39_rep1_zapB	5	5	0.000349281	9.16277e-05	0.690945	SC4_r4.1_P39_rep1_zapB
SC4_r4.1_P39_rep1_infA	3	3	2.9565e-06	1.33324e-06	0.68957	SC4_r4.1_P39_rep1_infA
SC4_r4.1_P39_rep1_dacA	16	16	3.51879e-05	1.17361e-05	0.688812	SC4_r4.1_P39_rep1_dacA
SC4_r4.1_P39_rep1_oppA	39	39	2.5558e-05	8.74891e-06	0.687645	SC4_r4.1_P39_rep1_oppA
SC4_r4.1_P39_rep1_mukE	2	2	0.00945199	0.00195064	0.68637	SC4_r4.1_P39_rep1_mukE
SC4_r4.1_P39_rep1_pdxK	4	4	0.0792165	0.0143317	0.683366	SC4_r4.1_P39_rep1_pdxK
SC4_r4.1_P39_rep1_ubiI	4	3	1.57571e-06	7.75472e-07	0.67936	SC4_r4.1_P39_rep1_ubiI
SC4_r4.1_P39_rep1_yejM	3	3	0.000267034	7.15656e-05	0.678163	SC4_r4.1_P39_rep1_yejM
SC4_r4.1_P39_rep1_rimM	5	5	2.43716e-05	8.3743e-06	0.675739	SC4_r4.1_P39_rep1_rimM
SC4_r4.1_P39_rep1_nuoA	4	4	7.94452e-07	4.45065e-07	0.674518	SC4_r4.1_P39_rep1_nuoA
SC4_r4.1_P39_rep1_groL	86	85	8.84296e-07	4.82517e-07	0.674361	SC4_r4.1_P39_rep1_groL
SC4_r4.1_P39_rep1_yaeH	19	19	0.00389725	0.000845879	0.671462	SC4_r4.1_P39_rep1_yaeH
SC4_r4.1_P39_rep1_leuS	37	37	1.28036e-06	6.50495e-07	0.671209	SC4_r4.1_P39_rep1_leuS
SC4_r4.1_P39_rep1_sixA	2	2	0.00260221	0.000580499	0.670569	SC4_r4.1_P39_rep1_sixA
SC4_r4.1_P39_rep1_trkA	2	2	3.15832e-06	1.41026e-06	0.670202	SC4_r4.1_P39_rep1_trkA
SC4_r4.1_P39_rep1_gcvP	7	7	2.77405e-06	1.26773e-06	0.666205	SC4_r4.1_P39_rep1_gcvP
SC4_r4.1_P39_rep1_hisP	3	3	0.0171318	0.00338941	0.666064	SC4_r4.1_P39_rep1_hisP
SC4_r4.1_P39_rep1_metH	21	21	0.00533789	0.00114221	0.660296	SC4_r4.1_P39_rep1_metH
SC4_r4.1_P39_rep1_yejK	8	8	0.0484247	0.00901809	0.659542	SC4_r4.1_P39_rep1_yejK
SC4_r4.1_P39_rep1_yagI	2	2	0.0470934	0.00880019	0.657407	SC4_r4.1_P39_rep1_yagI
SC4_r4.1_P39_rep1_nuoI	11	11	0.000189811	5.24142e-05	0.657386	SC4_r4.1_P39_rep1_nuoI
SC4_r4.1_P39_rep1_glnE	5	5	6.20147e-08	5.42282e-08	0.657166	SC4_r4.1_P39_rep1_glnE
SC4_r4.1_P39_rep1_rnc	13	13	4.81977e-07	2.95496e-07	0.65546	SC4_r4.1_P39_rep1_rnc
SC4_r4.1_P39_rep1_ycgL	5	5	8.08988e-07	4.50062e-07	0.65463	SC4_r4.1_P39_rep1_ycgL
SC4_r4.1_P39_rep1_murG	3	3	0.00687736	0.00145451	0.653439	SC4_r4.1_P39_rep1_murG
SC4_r4.1_P39_rep1_aroC	5	5	4.45063e-07	2.81075e-07	0.652908	SC4_r4.1_P39_rep1_aroC
SC4_r4.1_P39_rep1_moaE	5	5	0.00315713	0.000695195	0.651777	SC4_r4.1_P39_rep1_moaE
SC4_r4.1_P39_rep1_stpA	7	7	4.69528e-07	2.89817e-07	0.648156	SC4_r4.1_P39_rep1_stpA
SC4_r4.1_P39_rep1_proQ	12	12	0.100887	0.0179313	0.644847	SC4_r4.1_P39_rep1_proQ
SC4_r4.1_P39_rep1_yhbY	5	5	9.95417e-06	3.76665e-06	0.642806	SC4_r4.1_P39_rep1_yhbY
SC4_r4.1_P39_rep1_sufB	6	6	0.032248	0.00616113	0.640865	SC4_r4.1_P39_rep1_sufB
SC4_r4.1_P39_rep1_purT	16	15	1.31904e-05	4.83046e-06	0.640171	SC4_r4.1_P39_rep1_purT
SC4_r4.1_P39_rep1_yfgJ	2	2	0.000163626	4.57859e-05	0.638046	SC4_r4.1_P39_rep1_yfgJ
SC4_r4.1_P39_rep1_agaR	3	3	1.00804e-05	3.80914e-06	0.63648	SC4_r4.1_P39_rep1_agaR
SC4_r4.1_P39_rep1_yaiE	3	3	6.95554e-05	2.1394e-05	0.631721	SC4_r4.1_P39_rep1_yaiE
SC4_r4.1_P39_rep1_speG	4	4	3.95591e-06	1.71042e-06	0.630574	SC4_r4.1_P39_rep1_speG
SC4_r4.1_P39_rep1_trmA	3	3	1.9463e-06	9.29949e-07	0.629083	SC4_r4.1_P39_rep1_trmA
SC4_r4.1_P39_rep1_purB	22	22	7.73958e-06	3.04259e-06	0.621928	SC4_r4.1_P39_rep1_purB
SC4_r4.1_P39_rep1_mnmA	6	6	2.77153e-07	1.91864e-07	0.621413	SC4_r4.1_P39_rep1_mnmA
SC4_r4.1_P39_rep1_dfp	6	6	4.26104e-07	2.70984e-07	0.618504	SC4_r4.1_P39_rep1_dfp
SC4_r4.1_P39_rep1_wzzB	10	10	1.57173e-06	7.7542e-07	0.615497	SC4_r4.1_P39_rep1_wzzB
SC4_r4.1_P39_rep1_asmA	8	8	1.87414e-06	9.01785e-07	0.614164	SC4_r4.1_P39_rep1_asmA
SC4_r4.1_P39_rep1_moaB	14	14	3.63488e-06	1.58417e-06	0.612205	SC4_r4.1_P39_rep1_moaB
SC4_r4.1_P39_rep1_rlmB	3	3	0.000570437	0.000143306	0.61064	SC4_r4.1_P39_rep1_rlmB
SC4_r4.1_P39_rep1_sthA	19	19	8.06352e-07	4.50062e-07	0.609934	SC4_r4.1_P39_rep1_sthA
SC4_r4.1_P39_rep1_dinJ	2	2	0.122292	0.0214838	0.608819	SC4_r4.1_P39_rep1_dinJ
SC4_r4.1_P39_rep1_tig	48	48	9.40385e-08	7.75108e-08	0.608586	SC4_r4.1_P39_rep1_tig
SC4_r4.1_P39_rep1_dapB	6	6	2.72076e-06	1.24755e-06	0.603515	SC4_r4.1_P39_rep1_dapB
SC4_r4.1_P39_rep1_yadG	4	4	0.0378103	0.00714872	0.602787	SC4_r4.1_P39_rep1_yadG
SC4_r4.1_P39_rep1_ribD	17	17	0.000156079	4.39447e-05	0.596243	SC4_r4.1_P39_rep1_ribD
SC4_r4.1_P39_rep1_lrp	20	20	3.08514e-06	1.38211e-06	0.595274	SC4_r4.1_P39_rep1_lrp
SC4_r4.1_P39_rep1_cysE	5	5	5.22539e-06	2.1666e-06	0.592103	SC4_r4.1_P39_rep1_cysE
SC4_r4.1_P39_rep1_hinT	2	2	5.82741e-07	3.46376e-07	0.588127	SC4_r4.1_P39_rep1_hinT
SC4_r4.1_P39_rep1_uvrA	20	20	5.98275e-08	5.2995e-08	0.587566	SC4_r4.1_P39_rep1_uvrA
SC4_r4.1_P39_rep1_yciA	3	2	0.069873	0.0127427	0.585291	SC4_r4.1_P39_rep1_yciA
SC4_r4.1_P39_rep1_argG	25	25	4.72662e-05	1.52608e-05	0.581658	SC4_r4.1_P39_rep1_argG
SC4_r4.1_P39_rep1_dxs	10	10	1.76706e-06	8.56302e-07	0.580951	SC4_r4.1_P39_rep1_dxs
SC4_r4.1_P39_rep1_sseB	2	2	0.000247435	6.66403e-05	0.580076	SC4_r4.1_P39_rep1_sseB
SC4_r4.1_P39_rep1_yheS	2	2	0.000432775	0.000111074	0.578817	SC4_r4.1_P39_rep1_yheS
SC4_r4.1_P39_rep1_yhbS	6	6	0.000306332	8.15367e-05	0.576927	SC4_r4.1_P39_rep1_yhbS
SC4_r4.1_P39_rep1_hflC	19	19	0.00177414	0.000406748	0.576701	SC4_r4.1_P39_rep1_hflC
SC4_r4.1_P39_rep1_nagK	3	3	0.000997673	0.000237929	0.576315	SC4_r4.1_P39_rep1_nagK
SC4_r4.1_P39_rep1_ppc	52	52	6.77463e-06	2.6943e-06	0.574132	SC4_r4.1_P39_rep1_ppc
SC4_r4.1_P39_rep1_metE	51	51	6.0986e-06	2.47553e-06	0.572936	SC4_r4.1_P39_rep1_metE
SC4_r4.1_P39_rep1_btuB	9	9	0.000236389	6.3981e-05	0.572618	SC4_r4.1_P39_rep1_btuB
SC4_r4.1_P39_rep1_nanR	3	3	0.0996358	0.0177668	0.566192	SC4_r4.1_P39_rep1_nanR
SC4_r4.1_P39_rep1_sspA	7	7	9.01887e-06	3.4656e-06	0.560599	SC4_r4.1_P39_rep1_sspA
SC4_r4.1_P39_rep1_fdx	5	5	0.000941992	0.000226631	0.558151	SC4_r4.1_P39_rep1_fdx
SC4_r4.1_P39_rep1_tolQ	5	5	6.04637e-05	1.88958e-05	0.557829	SC4_r4.1_P39_rep1_tolQ
SC4_r4.1_P39_rep1_fabI	25	25	0.00401478	0.000870003	0.557652	SC4_r4.1_P39_rep1_fabI
SC4_r4.1_P39_rep1_sapA	2	2	0.000774623	0.00018971	0.556095	SC4_r4.1_P39_rep1_sapA
SC4_r4.1_P39_rep1_metK	28	26	0.000320465	8.48846e-05	0.555358	SC4_r4.1_P39_rep1_metK
SC4_r4.1_P39_rep1_cmk	5	5	2.76686e-07	1.91864e-07	0.551602	SC4_r4.1_P39_rep1_cmk
SC4_r4.1_P39_rep1_yaaA	3	3	1.60181e-05	5.74263e-06	0.54982	SC4_r4.1_P39_rep1_yaaA
SC4_r4.1_P39_rep1_ybhC	5	5	0.000198517	5.45424e-05	0.549669	SC4_r4.1_P39_rep1_ybhC
SC4_r4.1_P39_rep1_aroK	5	5	0.00273991	0.000608727	0.548833	SC4_r4.1_P39_rep1_aroK
SC4_r4.1_P39_rep1_yjjK	31	31	6.93654e-06	2.74668e-06	0.548225	SC4_r4.1_P39_rep1_yjjK
SC4_r4.1_P39_rep1_moaC	7	7	0.0159394	0.0031696	0.544099	SC4_r4.1_P39_rep1_moaC
SC4_r4.1_P39_rep1_clpP	6	6	8.59909e-05	2.56399e-05	0.539833	SC4_r4.1_P39_rep1_clpP
SC4_r4.1_P39_rep1_hflD	3	2	0.0508905	0.00945792	0.539613	SC4_r4.1_P39_rep1_hflD
SC4_r4.1_P39_rep1_accC	24	24	6.71905e-06	2.68394e-06	0.53946	SC4_r4.1_P39_rep1_accC
SC4_r4.1_P39_rep1_hslU	21	21	8.26472e-05	2.46969e-05	0.536214	SC4_r4.1_P39_rep1_hslU
SC4_r4.1_P39_rep1_accB	5	5	0.0307619	0.00588544	0.534003	SC4_r4.1_P39_rep1_accB
SC4_r4.1_P39_rep1_thiL	3	3	8.8813e-06	3.41755e-06	0.532062	SC4_r4.1_P39_rep1_thiL
SC4_r4.1_P39_rep1_rhlB	16	16	0.00896313	0.00185536	0.53189	SC4_r4.1_P39_rep1_rhlB
SC4_r4.1_P39_rep1_lpoA	13	13	0.00574275	0.00122308	0.528549	SC4_r4.1_P39_rep1_lpoA
SC4_r4.1_P39_rep1_artJ	11	11	3.09239e-05	1.03902e-05	0.527786	SC4_r4.1_P39_rep1_artJ
SC4_r4.1_P39_rep1_yciM	3	3	0.0569485	0.0104909	0.527744	SC4_r4.1_P39_rep1_yciM
SC4_r4.1_P39_rep1_lpxD	5	5	6.39369e-05	1.98448e-05	0.526877	SC4_r4.1_P39_rep1_lpxD
SC4_r4.1_P39_rep1_secD	24	24	1.60444e-07	1.19273e-07	0.526086	SC4_r4.1_P39_rep1_secD
SC4_r4.1_P39_rep1_rpsO	4	4	0.00290483	0.000643271	0.525727	SC4_r4.1_P39_rep1_rpsO
SC4_r4.1_P39_rep1_cutC	4	4	0.590613	0.0922348	0.52525	SC4_r4.1_P39_rep1_cutC
SC4_r4.1_P39_rep1_thiG	11	11	5.48193e-06	2.25923e-06	0.525031	SC4_r4.1_P39_rep1_thiG
SC4_r4.1_P39_rep1_zipA	3	3	0.101821	0.0180737	0.524245	SC4_r4.1_P39_rep1_zipA
SC4_r4.1_P39_rep1_bamA	31	31	0.0243184	0.0047323	0.524017	SC4_r4.1_P39_rep1_bamA
SC4_r4.1_P39_rep1_atpG	22	22	0.0523014	0.00969371	0.521784	SC4_r4.1_P39_rep1_atpG
SC4_r4.1_P39_rep1_mrcB	7	7	1.66604e-06	8.13129e-07	0.519857	SC4_r4.1_P39_rep1_mrcB
SC4_r4.1_P39_rep1_ftsZ	19	19	2.0098e-05	6.99395e-06	0.518527	SC4_r4.1_P39_rep1_ftsZ
SC4_r4.1_P39_rep1_rpoE	3	3	2.09444e-05	7.26068e-06	0.516541	SC4_r4.1_P39_rep1_rpoE
SC4_r4.1_P39_rep1_rpiA	8	8	1.66306e-06	8.13127e-07	0.516318	SC4_r4.1_P39_rep1_rpiA
SC4_r4.1_P39_rep1_dnaB	4	4	1.2516e-05	4.62069e-06	0.515893	SC4_r4.1_P39_rep1_dnaB
SC4_r4.1_P39_rep1_coaA	3	3	2.15787e-06	1.01329e-06	0.514839	SC4_r4.1_P39_rep1_coaA
SC4_r4.1_P39_rep1_mrp	6	6	1.87017e-05	6.59211e-06	0.514582	SC4_r4.1_P39_rep1_mrp
SC4_r4.1_P39_rep1_iaaA	7	7	7.10707e-05	2.16405e-05	0.512327	SC4_r4.1_P39_rep1_iaaA
SC4_r4.1_P39_rep1_dedD	3	3	3.47921e-05	1.16183e-05	0.511275	SC4_r4.1_P39_rep1_dedD
SC4_r4.1_P39_rep1_rcsD	9	9	3.96926e-05	1.30629e-05	0.509813	SC4_r4.1_P39_rep1_rcsD
SC4_r4.1_P39_rep1_htpX	5	5	0.00580417	0.00123424	0.505297	SC4_r4.1_P39_rep1_htpX
SC4_r4.1_P39_rep1_yciK	9	9	1.02831e-06	5.49017e-07	0.504081	SC4_r4.1_P39_rep1_yciK
SC4_r4.1_P39_rep1_rpoZ	13	13	3.72996e-07	2.42292e-07	0.500657	SC4_r4.1_P39_rep1_rpoZ
SC4_r4.1_P39_rep1_proB	13	13	4.6701e-06	1.97845e-06	0.500263	SC4_r4.1_P39_rep1_proB
SC4_r4.1_P39_rep1_rpoB	87	86	7.71266e-07	4.32965e-07	0.500233	SC4_r4.1_P39_rep1_rpoB
SC4_r4.1_P39_rep1_ilvE	9	9	4.50096e-07	2.82648e-07	0.49982	SC4_r4.1_P39_rep1_ilvE
SC4_r4.1_P39_rep1_kdgR	6	6	0.0645976	0.011836	0.499526	SC4_r4.1_P39_rep1_kdgR
SC4_r4.1_P39_rep1_rsmI	4	4	0.00128356	0.000300589	0.497454	SC4_r4.1_P39_rep1_rsmI
SC4_r4.1_P39_rep1_ykgE	2	2	0.010245	0.00209999	0.49673	SC4_r4.1_P39_rep1_ykgE
SC4_r4.1_P39_rep1_slmA	2	2	0.00206627	0.000469384	0.4963	SC4_r4.1_P39_rep1_slmA
SC4_r4.1_P39_rep1_ycdY	3	3	0.004941	0.00106061	0.496	SC4_r4.1_P39_rep1_ycdY
SC4_r4.1_P39_rep1_dut	2	2	5.09595e-06	2.12911e-06	0.495851	SC4_r4.1_P39_rep1_dut
SC4_r4.1_P39_rep1_hscB	2	2	4.0874e-05	1.33871e-05	0.49471	SC4_r4.1_P39_rep1_hscB
SC4_r4.1_P39_rep1_selD	12	12	3.38414e-05	1.13147e-05	0.494586	SC4_r4.1_P39_rep1_selD
SC4_r4.1_P39_rep1_hscA	16	16	1.04061e-05	3.89446e-06	0.492982	SC4_r4.1_P39_rep1_hscA
SC4_r4.1_P39_rep1_argB	6	6	0.00143617	0.000333183	0.491484	SC4_r4.1_P39_rep1_argB
SC4_r4.1_P39_rep1_ytfQ	5	5	0.121446	0.0213626	0.490794	SC4_r4.1_P39_rep1_ytfQ
SC4_r4.1_P39_rep1_degP	18	17	4.09522e-05	1.33966e-05	0.48972	SC4_r4.1_P39_rep1_degP
SC4_r4.1_P39_rep1_yegQ	7	7	0.00065277	0.000162197	0.48891	SC4_r4.1_P39_rep1_yegQ
SC4_r4.1_P39_rep1_dnaJ	14	14	1.72422e-06	8.40019e-07	0.484114	SC4_r4.1_P39_rep1_dnaJ
SC4_r4.1_P39_rep1_galU	13	12	1.08899e-05	4.05881e-06	0.484009	SC4_r4.1_P39_rep1_galU
SC4_r4.1_P39_rep1_gltD	16	16	5.41849e-05	1.71696e-05	0.47803	SC4_r4.1_P39_rep1_gltD
SC4_r4.1_P39_rep1_ycdX	6	6	4.65147e-06	1.97362e-06	0.477043	SC4_r4.1_P39_rep1_ycdX
SC4_r4.1_P39_rep1_pdxH	9	9	0.00360907	0.000788979	0.473704	SC4_r4.1_P39_rep1_pdxH
SC4_r4.1_P39_rep1_yceH	10	10	0.000680375	0.000168137	0.472765	SC4_r4.1_P39_rep1_yceH
SC4_r4.1_P39_rep1_minD	18	18	3.88759e-06	1.68355e-06	0.47273	SC4_r4.1_P39_rep1_minD
SC4_r4.1_P39_rep1_opgG	18	18	2.12947e-06	1.00689e-06	0.472627	SC4_r4.1_P39_rep1_opgG
SC4_r4.1_P39_rep1_ymdB	6	6	5.75757e-05	1.81532e-05	0.468932	SC4_r4.1_P39_rep1_ymdB
SC4_r4.1_P39_rep1_psd	8	8	0.0343848	0.00654188	0.467085	SC4_r4.1_P39_rep1_psd
SC4_r4.1_P39_rep1_yaiL	2	2	2.42829e-05	8.35435e-06	0.465784	SC4_r4.1_P39_rep1_yaiL
SC4_r4.1_P39_rep1_oxyR	11	11	7.57085e-07	4.28531e-07	0.465131	SC4_r4.1_P39_rep1_oxyR
SC4_r4.1_P39_rep1_nrdB	9	9	0.000617931	0.000153821	0.462831	SC4_r4.1_P39_rep1_nrdB
SC4_r4.1_P39_rep1_hupA	10	10	2.14233e-06	1.00984e-06	0.461673	SC4_r4.1_P39_rep1_hupA
SC4_r4.1_P39_rep1_dnaK	57	57	1.2863e-06	6.52296e-07	0.460609	SC4_r4.1_P39_rep1_dnaK
SC4_r4.1_P39_rep1_hslO	2	2	1.66222e-05	5.92032e-06	0.459363	SC4_r4.1_P39_rep1_hslO
SC4_r4.1_P39_rep1_nlpE	3	3	0.000650257	0.00016172	0.458438	SC4_r4.1_P39_rep1_nlpE
SC4_r4.1_P39_rep1_nudE	3	3	1.6871e-05	6.0011e-06	0.45761	SC4_r4.1_P39_rep1_nudE
SC4_r4.1_P39_rep1_zapA	3	3	2.79137e-06	1.27196e-06	0.457195	SC4_r4.1_P39_rep1_zapA
SC4_r4.1_P39_rep1_mreB	24	24	6.96345e-05	2.13942e-05	0.453819	SC4_r4.1_P39_rep1_mreB
SC4_r4.1_P39_rep1_nfuA	7	7	5.53647e-07	3.32707e-07	0.452776	SC4_r4.1_P39_rep1_nfuA
SC4_r4.1_P39_rep1_aroB	9	9	1.57105e-05	5.65466e-06	0.452391	SC4_r4.1_P39_rep1_aroB
SC4_r4.1_P39_rep1_artI	9	9	0.000110755	3.24189e-05	0.452024	SC4_r4.1_P39_rep1_artI
SC4_r4.1_P39_rep1_grpE	14	13	1.45604e-06	7.27553e-07	0.451291	SC4_r4.1_P39_rep1_grpE
SC4_r4.1_P39_rep1_kdsC	3	3	0.000368415	9.60928e-05	0.451267	SC4_r4.1_P39_rep1_kdsC
SC4_r4.1_P39_rep1_lolD	5	5	0.000445357	0.000113768	0.451148	SC4_r4.1_P39_rep1_lolD
SC4_r4.1_P39_rep1_nagE	11	11	0.0104305	0.00213162	0.450268	SC4_r4.1_P39_rep1_nagE
SC4_r4.1_P39_rep1_ibaG	2	2	0.0155354	0.00310055	0.449825	SC4_r4.1_P39_rep1_ibaG
SC4_r4.1_P39_rep1_ilvI	18	18	0.000503947	0.000127779	0.449531	SC4_r4.1_P39_rep1_ilvI
SC4_r4.1_P39_rep1_sufC	10	9	0.0056925	0.00121333	0.446945	SC4_r4.1_P39_rep1_sufC
SC4_r4.1_P39_rep1_yejA	2	2	0.0101208	0.00207767	0.443919	SC4_r4.1_P39_rep1_yejA
SC4_r4.1_P39_rep1_ahpF	21	21	0.000945128	0.000227185	0.443818	SC4_r4.1_P39_rep1_ahpF
SC4_r4.1_P39_rep1_queC	2	2	0.618511	0.0959326	0.443431	SC4_r4.1_P39_rep1_queC
SC4_r4.1_P39_rep1_atpF	18	18	0.198405	0.0336629	0.439638	SC4_r4.1_P39_rep1_atpF
SC4_r4.1_P39_rep1_gltX	17	17	0.00236226	0.000530877	0.439523	SC4_r4.1_P39_rep1_gltX
SC4_r4.1_P39_rep1_crp	15	15	2.77783e-07	1.91864e-07	0.439144	SC4_r4.1_P39_rep1_crp
SC4_r4.1_P39_rep1_glnA	20	20	4.5097e-07	2.82648e-07	0.438755	SC4_r4.1_P39_rep1_glnA
SC4_r4.1_P39_rep1_yafJ	4	4	0.00698461	0.00147377	0.438079	SC4_r4.1_P39_rep1_yafJ
SC4_r4.1_P39_rep1_ydjA	10	10	9.01353e-05	2.67296e-05	0.436983	SC4_r4.1_P39_rep1_ydjA
SC4_r4.1_P39_rep1_rob	12	12	0.000153864	4.34556e-05	0.436125	SC4_r4.1_P39_rep1_rob
SC4_r4.1_P39_rep1_adk	12	12	6.48552e-06	2.60592e-06	0.432934	SC4_r4.1_P39_rep1_adk
SC4_r4.1_P39_rep1_ydfJ	5	4	3.37308e-05	1.12915e-05	0.431127	SC4_r4.1_P39_rep1_ydfJ
SC4_r4.1_P39_rep1_yjdN	3	3	0.00863538	0.00179433	0.430678	SC4_r4.1_P39_rep1_yjdN
SC4_r4.1_P39_rep1_hps	24	24	9.76735e-06	3.71657e-06	0.42851	SC4_r4.1_P39_rep1_hps
SC4_r4.1_P39_rep1_ftsH	22	22	1.3057e-06	6.60311e-07	0.428282	SC4_r4.1_P39_rep1_ftsH
SC4_r4.1_P39_rep1_dkgA	23	22	0.00133865	0.000312687	0.426313	SC4_r4.1_P39_rep1_dkgA
SC4_r4.1_P39_rep1_cutA	2	2	0.00104841	0.00024894	0.426029	SC4_r4.1_P39_rep1_cutA
SC4_r4.1_P39_rep1_ygfZ	16	16	7.7128e-08	6.55675e-08	0.425171	SC4_r4.1_P39_rep1_ygfZ
SC4_r4.1_P39_rep1_copA	11	11	0.00108018	0.000256039	0.422505	SC4_r4.1_P39_rep1_copA
SC4_r4.1_P39_rep1_kdsA	17	17	0.000359708	9.40915e-05	0.421409	SC4_r4.1_P39_rep1_kdsA
SC4_r4.1_P39_rep1_tamA	3	3	0.00709164	0.00149519	0.420122	SC4_r4.1_P39_rep1_tamA
SC4_r4.1_P39_rep1_infB	51	50	0.0284691	0.00547749	0.418891	SC4_r4.1_P39_rep1_infB
SC4_r4.1_P39_rep1_rodZ	11	11	1.03382e-05	3.88312e-06	0.413608	SC4_r4.1_P39_rep1_rodZ
SC4_r4.1_P39_rep1_rsgA	10	10	7.03205e-06	2.78047e-06	0.409781	SC4_r4.1_P39_rep1_rsgA
SC4_r4.1_P39_rep1_rspR	3	3	0.000163125	4.56927e-05	0.409665	SC4_r4.1_P39_rep1_rspR
SC4_r4.1_P39_rep1_galK	5	5	0.000816932	0.000199356	0.408881	SC4_r4.1_P39_rep1_galK
SC4_r4.1_P39_rep1_baeR	9	9	0.0179991	0.00354812	0.407911	SC4_r4.1_P39_rep1_baeR
SC4_r4.1_P39_rep1_rplT	4	4	0.00119422	0.000281847	0.405196	SC4_r4.1_P39_rep1_rplT
SC4_r4.1_P39_rep1_aldA	59	59	4.39717e-05	1.42817e-05	0.404963	SC4_r4.1_P39_rep1_aldA
SC4_r4.1_P39_rep1_ftsE	7	7	0.000931151	0.000224617	0.403069	SC4_r4.1_P39_rep1_ftsE
SC4_r4.1_P39_rep1_ydiJ	32	32	2.21038e-05	7.65289e-06	0.40286	SC4_r4.1_P39_rep1_ydiJ
SC4_r4.1_P39_rep1_glnS	17	17	3.51587e-09	6.90087e-09	0.398654	SC4_r4.1_P39_rep1_glnS
SC4_r4.1_P39_rep1_fusA	65	65	1.0319e-06	5.49235e-07	0.398424	SC4_r4.1_P39_rep1_fusA
SC4_r4.1_P39_rep1_asnS	27	26	0.011531	0.00234423	0.397935	SC4_r4.1_P39_rep1_asnS
SC4_r4.1_P39_rep1_ybiB	12	12	0.00023631	6.3981e-05	0.397109	SC4_r4.1_P39_rep1_ybiB
SC4_r4.1_P39_rep1_rna	6	6	7.35112e-05	2.23089e-05	0.396663	SC4_r4.1_P39_rep1_rna
SC4_r4.1_P39_rep1_ftsX	4	3	0.00695001	0.0014676	0.396213	SC4_r4.1_P39_rep1_ftsX
SC4_r4.1_P39_rep1_prs	16	16	0.000409963	0.000105817	0.394567	SC4_r4.1_P39_rep1_prs
SC4_r4.1_P39_rep1_rpoC	102	102	1.81891e-05	6.42806e-06	0.394399	SC4_r4.1_P39_rep1_rpoC
SC4_r4.1_P39_rep1_prkB	6	6	2.42187e-05	8.34278e-06	0.394155	SC4_r4.1_P39_rep1_prkB
SC4_r4.1_P39_rep1_htpG	32	32	2.42122e-06	1.12151e-06	0.39191	SC4_r4.1_P39_rep1_htpG
SC4_r4.1_P39_rep1_argH	8	7	0.212645	0.0357675	0.389982	SC4_r4.1_P39_rep1_argH
SC4_r4.1_P39_rep1_gltB	58	58	0.000176469	4.90777e-05	0.388751	SC4_r4.1_P39_rep1_gltB
SC4_r4.1_P39_rep1_ydgH	19	19	2.93792e-06	1.32705e-06	0.386067	SC4_r4.1_P39_rep1_ydgH
SC4_r4.1_P39_rep1_aceB	35	35	7.23735e-06	2.85337e-06	0.386015	SC4_r4.1_P39_rep1_aceB
SC4_r4.1_P39_rep1_yidC	7	7	0.000479124	0.000121782	0.38303	SC4_r4.1_P39_rep1_yidC
SC4_r4.1_P39_rep1_nrdF	3	3	0.0349734	0.00663535	0.380633	SC4_r4.1_P39_rep1_nrdF
SC4_r4.1_P39_rep1_thiC	20	20	0.139755	0.0243168	0.380588	SC4_r4.1_P39_rep1_thiC
SC4_r4.1_P39_rep1_ygiB	6	6	0.100025	0.0178245	0.378581	SC4_r4.1_P39_rep1_ygiB
SC4_r4.1_P39_rep1_suhB	8	8	4.12581e-05	1.34805e-05	0.376404	SC4_r4.1_P39_rep1_suhB
SC4_r4.1_P39_rep1_ihfB	14	14	0.00512717	0.00109884	0.375912	SC4_r4.1_P39_rep1_ihfB
SC4_r4.1_P39_rep1_atpD	46	45	0.22218	0.0370906	0.375066	SC4_r4.1_P39_rep1_atpD
SC4_r4.1_P39_rep1_panB	4	4	0.000230034	6.25092e-05	0.37483	SC4_r4.1_P39_rep1_panB
SC4_r4.1_P39_rep1_der	23	23	2.69676e-05	9.17388e-06	0.372673	SC4_r4.1_P39_rep1_der
SC4_r4.1_P39_rep1_mscK	11	11	7.65941e-05	2.30395e-05	0.369056	SC4_r4.1_P39_rep1_mscK
SC4_r4.1_P39_rep1_ubiE	10	10	0.000153345	4.33539e-05	0.365542	SC4_r4.1_P39_rep1_ubiE
SC4_r4.1_P39_rep1_rpsH	12	12	0.00128288	0.000300589	0.36444	SC4_r4.1_P39_rep1_rpsH
SC4_r4.1_P39_rep1_yrdA	5	5	0.0010348	0.000246277	0.362837	SC4_r4.1_P39_rep1_yrdA
SC4_r4.1_P39_rep1_mlaA	5	5	0.000561732	0.000141249	0.360469	SC4_r4.1_P39_rep1_mlaA
SC4_r4.1_P39_rep1_slyD	5	5	0.000492258	0.000124931	0.35873	SC4_r4.1_P39_rep1_slyD
SC4_r4.1_P39_rep1_nudC	3	3	9.1746e-07	4.98619e-07	0.357809	SC4_r4.1_P39_rep1_nudC
SC4_r4.1_P39_rep1_yncE	21	21	0.000981083	0.000234588	0.35731	SC4_r4.1_P39_rep1_yncE
SC4_r4.1_P39_rep1_coaE	3	3	0.00246363	0.000551841	0.3559	SC4_r4.1_P39_rep1_coaE
SC4_r4.1_P39_rep1_yggE	13	13	0.00184394	0.000421334	0.353676	SC4_r4.1_P39_rep1_yggE
SC4_r4.1_P39_rep1_glyQ	6	6	0.000205682	5.64541e-05	0.353209	SC4_r4.1_P39_rep1_glyQ
SC4_r4.1_P39_rep1_cysS	13	13	0.00123004	0.000289298	0.345142	SC4_r4.1_P39_rep1_cysS
SC4_r4.1_P39_rep1_nrdR	10	10	0.000119635	3.4797e-05	0.344785	SC4_r4.1_P39_rep1_nrdR
SC4_r4.1_P39_rep1_grxC	5	5	0.0249894	0.00485941	0.339997	SC4_r4.1_P39_rep1_grxC
SC4_r4.1_P39_rep1_ygfB	2	2	0.000241977	6.52993e-05	0.338462	SC4_r4.1_P39_rep1_ygfB
SC4_r4.1_P39_rep1_sohB	7	7	3.62373e-05	1.20127e-05	0.337388	SC4_r4.1_P39_rep1_sohB
SC4_r4.1_P39_rep1_pyrG	14	14	0.000438882	0.000112325	0.335512	SC4_r4.1_P39_rep1_pyrG
SC4_r4.1_P39_rep1_pqiB	7	7	0.328632	0.0534322	0.334619	SC4_r4.1_P39_rep1_pqiB
SC4_r4.1_P39_rep1_slyA	4	4	1.23833e-06	6.32674e-07	0.334467	SC4_r4.1_P39_rep1_slyA
SC4_r4.1_P39_rep1_msrC	5	5	0.000325884	8.60693e-05	0.333372	SC4_r4.1_P39_rep1_msrC
SC4_r4.1_P39_rep1_rpsQ	7	7	0.00072219	0.000177827	0.332391	SC4_r4.1_P39_rep1_rpsQ
SC4_r4.1_P39_rep1_rpsK	10	10	0.00331522	0.000728243	0.331313	SC4_r4.1_P39_rep1_rpsK
SC4_r4.1_P39_rep1_helD	5	5	0.00468414	0.00100626	0.328858	SC4_r4.1_P39_rep1_helD
SC4_r4.1_P39_rep1_cysB	8	8	0.00295626	0.000653601	0.328621	SC4_r4.1_P39_rep1_cysB
SC4_r4.1_P39_rep1_pstB	3	3	0.0820494	0.0148246	0.327316	SC4_r4.1_P39_rep1_pstB
SC4_r4.1_P39_rep1_entC	6	6	0.243567	0.0404206	0.326985	SC4_r4.1_P39_rep1_entC
SC4_r4.1_P39_rep1_hisS	17	17	2.7955e-05	9.46256e-06	0.326949	SC4_r4.1_P39_rep1_hisS
SC4_r4.1_P39_rep1_btuR	3	3	0.00264354	0.000588756	0.326184	SC4_r4.1_P39_rep1_btuR
SC4_r4.1_P39_rep1_gph	3	3	0.0199892	0.00392624	0.325819	SC4_r4.1_P39_rep1_gph
SC4_r4.1_P39_rep1_tas	10	10	0.949967	0.141009	0.325355	SC4_r4.1_P39_rep1_tas
SC4_r4.1_P39_rep1_gpt	7	7	0.000378482	9.86243e-05	0.323863	SC4_r4.1_P39_rep1_gpt
SC4_r4.1_P39_rep1_yeiP	5	5	0.000457215	0.000116689	0.3237	SC4_r4.1_P39_rep1_yeiP
SC4_r4.1_P39_rep1_ykgG	2	2	0.112007	0.0198174	0.322943	SC4_r4.1_P39_rep1_ykgG
SC4_r4.1_P39_rep1_rbfA	7	7	0.000580591	0.000145588	0.318797	SC4_r4.1_P39_rep1_rbfA
SC4_r4.1_P39_rep1_yajC	5	5	0.0042441	0.000917511	0.316544	SC4_r4.1_P39_rep1_yajC
SC4_r4.1_P39_rep1_rpsJ	13	13	0.000331568	8.74856e-05	0.316346	SC4_r4.1_P39_rep1_rpsJ
SC4_r4.1_P39_rep1_yheO	3	3	0.000148146	4.21419e-05	0.312984	SC4_r4.1_P39_rep1_yheO
SC4_r4.1_P39_rep1_guaA	20	20	0.00209445	0.000474996	0.31104	SC4_r4.1_P39_rep1_guaA
SC4_r4.1_P39_rep1_iscR	6	6	0.00198179	0.000451699	0.309529	SC4_r4.1_P39_rep1_iscR
SC4_r4.1_P39_rep1_galE	4	4	0.00776644	0.00162491	0.309277	SC4_r4.1_P39_rep1_galE
SC4_r4.1_P39_rep1_ihfA	14	14	0.000151932	4.30434e-05	0.308337	SC4_r4.1_P39_rep1_ihfA
SC4_r4.1_P39_rep1_yjdC	6	6	0.00216735	0.000489494	0.308275	SC4_r4.1_P39_rep1_yjdC
SC4_r4.1_P39_rep1_ysgA	4	4	0.821023	0.123686	0.306708	SC4_r4.1_P39_rep1_ysgA
SC4_r4.1_P39_rep1_acrB	13	13	6.9724e-05	2.13976e-05	0.305697	SC4_r4.1_P39_rep1_acrB
SC4_r4.1_P39_rep1_ppiA	4	4	0.0290891	0.00558497	0.305414	SC4_r4.1_P39_rep1_ppiA
SC4_r4.1_P39_rep1_dacB	4	4	0.00364903	0.000797076	0.303348	SC4_r4.1_P39_rep1_dacB
SC4_r4.1_P39_rep1_ygiC	6	6	0.000193992	5.34605e-05	0.302047	SC4_r4.1_P39_rep1_ygiC
SC4_r4.1_P39_rep1_fepB	4	4	0.153539	0.0265459	0.301803	SC4_r4.1_P39_rep1_fepB
SC4_r4.1_P39_rep1_tamB	6	6	0.0102152	0.00209545	0.301651	SC4_r4.1_P39_rep1_tamB
SC4_r4.1_P39_rep1_rlpA	7	7	4.08432e-05	1.33871e-05	0.296703	SC4_r4.1_P39_rep1_rlpA
SC4_r4.1_P39_rep1_fabB	36	36	4.26552e-05	1.38871e-05	0.295408	SC4_r4.1_P39_rep1_fabB
SC4_r4.1_P39_rep1_aas	2	2	0.0473171	0.00882387	0.291947	SC4_r4.1_P39_rep1_aas
SC4_r4.1_P39_rep1_ilvA	12	12	0.000478277	0.000121722	0.291009	SC4_r4.1_P39_rep1_ilvA
SC4_r4.1_P39_rep1_pntB	10	10	0.0145058	0.00291424	0.287738	SC4_r4.1_P39_rep1_pntB
SC4_r4.1_P39_rep1_rsuA	6	6	8.37331e-05	2.4994e-05	0.28629	SC4_r4.1_P39_rep1_rsuA
SC4_r4.1_P39_rep1_fabH	9	9	0.00971843	0.00200108	0.285384	SC4_r4.1_P39_rep1_fabH
SC4_r4.1_P39_rep1_gpsA	5	5	0.607356	0.0945249	0.283217	SC4_r4.1_P39_rep1_gpsA
SC4_r4.1_P39_rep1_hldD	20	20	0.000105805	3.10058e-05	0.281155	SC4_r4.1_P39_rep1_hldD
SC4_r4.1_P39_rep1_lolC	3	3	0.00214245	0.000484672	0.281	SC4_r4.1_P39_rep1_lolC
SC4_r4.1_P39_rep1_pcnB	7	7	0.10096	0.0179326	0.280786	SC4_r4.1_P39_rep1_pcnB
SC4_r4.1_P39_rep1_bglX	13	13	0.00104277	0.000247816	0.280691	SC4_r4.1_P39_rep1_bglX
SC4_r4.1_P39_rep1_srlQ	3	3	0.0123881	0.00251099	0.278907	SC4_r4.1_P39_rep1_srlQ
SC4_r4.1_P39_rep1_murA	14	14	0.0823061	0.0148612	0.276668	SC4_r4.1_P39_rep1_murA
SC4_r4.1_P39_rep1_hupB	9	9	5.47301e-05	1.73222e-05	0.276167	SC4_r4.1_P39_rep1_hupB
SC4_r4.1_P39_rep1_sufS	10	10	0.103999	0.0184363	0.273173	SC4_r4.1_P39_rep1_sufS
SC4_r4.1_P39_rep1_minE	7	7	0.000134128	3.87644e-05	0.272216	SC4_r4.1_P39_rep1_minE
SC4_r4.1_P39_rep1_dld	23	23	1.437e-05	5.2244e-06	0.268284	SC4_r4.1_P39_rep1_dld
SC4_r4.1_P39_rep1_cirA	11	11	0.238295	0.0396178	0.267291	SC4_r4.1_P39_rep1_cirA
SC4_r4.1_P39_rep1_hslV	2	2	0.000137603	3.95185e-05	0.267246	SC4_r4.1_P39_rep1_hslV
SC4_r4.1_P39_rep1_relA	11	11	0.0426057	0.00800545	0.26653	SC4_r4.1_P39_rep1_relA
SC4_r4.1_P39_rep1_ptsH	7	7	0.0158459	0.00315335	0.264247	SC4_r4.1_P39_rep1_ptsH
SC4_r4.1_P39_rep1_frmB	3	3	0.123288	0.0216309	0.264072	SC4_r4.1_P39_rep1_frmB
SC4_r4.1_P39_rep1_tyrS	18	18	0.00355874	0.000779225	0.261928	SC4_r4.1_P39_rep1_tyrS
SC4_r4.1_P39_rep1_skp	12	12	1.02203e-05	3.85666e-06	0.26047	SC4_r4.1_P39_rep1_skp
SC4_r4.1_P39_rep1_yciT	4	4	0.251022	0.0414559	0.255539	SC4_r4.1_P39_rep1_yciT
SC4_r4.1_P39_rep1_ybeD	3	3	0.000695787	0.000171635	0.255343	SC4_r4.1_P39_rep1_ybeD
SC4_r4.1_P39_rep1_gmhB	3	3	0.0149646	0.00299979	0.25458	SC4_r4.1_P39_rep1_gmhB
SC4_r4.1_P39_rep1_fbaA	16	16	0.000382976	9.97e-05	0.253429	SC4_r4.1_P39_rep1_fbaA
SC4_r4.1_P39_rep1_rluD	3	3	9.1325e-05	2.70236e-05	0.252221	SC4_r4.1_P39_rep1_rluD
SC4_r4.1_P39_rep1_gsiB	8	8	0.000165997	4.63068e-05	0.249992	SC4_r4.1_P39_rep1_gsiB
SC4_r4.1_P39_rep1_fadL	10	9	0.202576	0.034264	0.248051	SC4_r4.1_P39_rep1_fadL
SC4_r4.1_P39_rep1_accD	10	10	0.200444	0.0339877	0.247613	SC4_r4.1_P39_rep1_accD
SC4_r4.1_P39_rep1_degQ	12	12	0.0187168	0.00368428	0.246598	SC4_r4.1_P39_rep1_degQ
SC4_r4.1_P39_rep1_glnG	3	3	0.00641081	0.00135689	0.246228	SC4_r4.1_P39_rep1_glnG
SC4_r4.1_P39_rep1_pepA	13	13	0.00237067	0.000532329	0.24547	SC4_r4.1_P39_rep1_pepA
SC4_r4.1_P39_rep1_ampD	6	6	0.000941131	0.000226624	0.244971	SC4_r4.1_P39_rep1_ampD
SC4_r4.1_P39_rep1_rbsD	5	5	0.00016389	4.58128e-05	0.242717	SC4_r4.1_P39_rep1_rbsD
SC4_r4.1_P39_rep1_narL	6	6	0.00535018	0.00114394	0.242682	SC4_r4.1_P39_rep1_narL
SC4_r4.1_P39_rep1_nagA	6	6	0.00358372	0.000784066	0.242306	SC4_r4.1_P39_rep1_nagA
SC4_r4.1_P39_rep1_potA	4	4	0.115998	0.0204571	0.241602	SC4_r4.1_P39_rep1_potA
SC4_r4.1_P39_rep1_mprA	4	4	0.00185783	0.0004238	0.239466	SC4_r4.1_P39_rep1_mprA
SC4_r4.1_P39_rep1_map	11	11	0.056709	0.0104538	0.23808	SC4_r4.1_P39_rep1_map
SC4_r4.1_P39_rep1_nfsA	6	6	0.00309392	0.000682928	0.236418	SC4_r4.1_P39_rep1_nfsA
SC4_r4.1_P39_rep1_alaC	3	3	0.000416682	0.000107449	0.235714	SC4_r4.1_P39_rep1_alaC
SC4_r4.1_P39_rep1_lpp	14	14	0.192624	0.0328226	0.235608	SC4_r4.1_P39_rep1_lpp
SC4_r4.1_P39_rep1_thrS	26	26	0.116527	0.0205371	0.235132	SC4_r4.1_P39_rep1_thrS
SC4_r4.1_P39_rep1_trpB	10	10	3.54062e-05	1.17945e-05	0.234274	SC4_r4.1_P39_rep1_trpB
SC4_r4.1_P39_rep1_ydcF	9	9	0.00882188	0.00182751	0.232593	SC4_r4.1_P39_rep1_ydcF
SC4_r4.1_P39_rep1_entH	2	2	0.949431	0.141007	0.228829	SC4_r4.1_P39_rep1_entH
SC4_r4.1_P39_rep1_lysA	3	3	0.147573	0.025563	0.220927	SC4_r4.1_P39_rep1_lysA
SC4_r4.1_P39_rep1_yedF	2	2	0.016363	0.00324673	0.219114	SC4_r4.1_P39_rep1_yedF
SC4_r4.1_P39_rep1_gyrA	29	28	0.000129773	3.75456e-05	0.216768	SC4_r4.1_P39_rep1_gyrA
SC4_r4.1_P39_rep1_crr	8	8	0.000230876	6.26756e-05	0.215125	SC4_r4.1_P39_rep1_crr
SC4_r4.1_P39_rep1_acpP	5	5	0.000659007	0.000163598	0.214279	SC4_r4.1_P39_rep1_acpP
SC4_r4.1_P39_rep1_phoU	6	6	0.170558	0.0293026	0.213912	SC4_r4.1_P39_rep1_phoU
SC4_r4.1_P39_rep1_rpe	5	5	0.205936	0.0347677	0.212903	SC4_r4.1_P39_rep1_rpe
SC4_r4.1_P39_rep1_rpoA	33	33	4.82025e-05	1.54898e-05	0.209494	SC4_r4.1_P39_rep1_rpoA
SC4_r4.1_P39_rep1_ynfB	3	3	0.181779	0.0310935	0.205175	SC4_r4.1_P39_rep1_ynfB
SC4_r4.1_P39_rep1_acrA	15	15	0.0123675	0.00250869	0.204752	SC4_r4.1_P39_rep1_acrA
SC4_r4.1_P39_rep1_rpsE	27	26	3.68479e-05	1.22003e-05	0.204685	SC4_r4.1_P39_rep1_rpsE
SC4_r4.1_P39_rep1_pepB	26	25	0.00762404	0.00160126	0.203779	SC4_r4.1_P39_rep1_pepB
SC4_r4.1_P39_rep1_pmbA	15	14	0.00100441	0.000239325	0.198325	SC4_r4.1_P39_rep1_pmbA
SC4_r4.1_P39_rep1_yihI	5	5	0.186869	0.0319239	0.197955	SC4_r4.1_P39_rep1_yihI
SC4_r4.1_P39_rep1_argA	6	5	0.0474514	0.00884287	0.196936	SC4_r4.1_P39_rep1_argA
SC4_r4.1_P39_rep1_maeB	39	39	0.000537068	0.000135171	0.195768	SC4_r4.1_P39_rep1_maeB
SC4_r4.1_P39_rep1_mrcA	5	5	0.192248	0.0327814	0.195229	SC4_r4.1_P39_rep1_mrcA
SC4_r4.1_P39_rep1_fabG	9	9	0.0116032	0.00235714	0.194532	SC4_r4.1_P39_rep1_fabG
SC4_r4.1_P39_rep1_yebT	5	4	0.04725	0.00882341	0.19257	SC4_r4.1_P39_rep1_yebT
SC4_r4.1_P39_rep1_glk	11	11	0.00626215	0.00132645	0.192485	SC4_r4.1_P39_rep1_glk
SC4_r4.1_P39_rep1_efp	4	4	0.0447848	0.00839179	0.18967	SC4_r4.1_P39_rep1_efp
SC4_r4.1_P39_rep1_uspF	7	7	0.427423	0.0683539	0.189123	SC4_r4.1_P39_rep1_uspF
SC4_r4.1_P39_rep1_queF	6	6	0.00420435	0.000909637	0.187766	SC4_r4.1_P39_rep1_queF
SC4_r4.1_P39_rep1_rpsM	14	14	0.000145262	4.14118e-05	0.184748	SC4_r4.1_P39_rep1_rpsM
SC4_r4.1_P39_rep1_ydhR	4	4	0.0214514	0.00419834	0.183985	SC4_r4.1_P39_rep1_ydhR
SC4_r4.1_P39_rep1_hflK	21	21	0.0704123	0.0128325	0.183441	SC4_r4.1_P39_rep1_hflK
SC4_r4.1_P39_rep1_speD	2	2	0.0165853	0.00328605	0.183273	SC4_r4.1_P39_rep1_speD
SC4_r4.1_P39_rep1_yfaY	2	2	0.788288	0.119216	0.182947	SC4_r4.1_P39_rep1_yfaY
SC4_r4.1_P39_rep1_deoC	9	9	0.00725213	0.00152785	0.181081	SC4_r4.1_P39_rep1_deoC
SC4_r4.1_P39_rep1_dapD	26	26	0.000123695	3.58931e-05	0.180271	SC4_r4.1_P39_rep1_dapD
SC4_r4.1_P39_rep1_nusG	10	10	0.80917	0.122171	0.179971	SC4_r4.1_P39_rep1_nusG
SC4_r4.1_P39_rep1_valS	27	27	0.0912111	0.0163393	0.176452	SC4_r4.1_P39_rep1_valS
SC4_r4.1_P39_rep1_yejL	3	3	0.0309152	0.00591062	0.175557	SC4_r4.1_P39_rep1_yejL
SC4_r4.1_P39_rep1_folX	4	4	0.000844708	0.000205582	0.175166	SC4_r4.1_P39_rep1_folX
SC4_r4.1_P39_rep1_ytfB	4	4	0.0173907	0.00343316	0.170753	SC4_r4.1_P39_rep1_ytfB
SC4_r4.1_P39_rep1_rfbC	5	5	0.0611102	0.0112272	0.170388	SC4_r4.1_P39_rep1_rfbC
SC4_r4.1_P39_rep1_yfiH	4	4	0.233121	0.0388287	0.16648	SC4_r4.1_P39_rep1_yfiH
SC4_r4.1_P39_rep1_yqfB	6	6	0.171241	0.0294015	0.160283	SC4_r4.1_P39_rep1_yqfB
SC4_r4.1_P39_rep1_ptsI	34	33	0.000522692	0.00013204	0.16023	SC4_r4.1_P39_rep1_ptsI
SC4_r4.1_P39_rep1_ydcS	9	9	0.511616	0.080497	0.159702	SC4_r4.1_P39_rep1_ydcS
SC4_r4.1_P39_rep1_sodA	19	17	0.280499	0.0458522	0.158546	SC4_r4.1_P39_rep1_sodA
SC4_r4.1_P39_rep1_rluB	8	8	0.00183556	0.000419772	0.158531	SC4_r4.1_P39_rep1_rluB
SC4_r4.1_P39_rep1_moeB	4	4	0.0271279	0.00524163	0.158505	SC4_r4.1_P39_rep1_moeB
SC4_r4.1_P39_rep1_glyS	34	34	5.15314e-05	1.64819e-05	0.157582	SC4_r4.1_P39_rep1_glyS
SC4_r4.1_P39_rep1_rfbA	15	13	0.31434	0.0511694	0.156748	SC4_r4.1_P39_rep1_rfbA
SC4_r4.1_P39_rep1_aceK	3	3	0.353322	0.0571611	0.156256	SC4_r4.1_P39_rep1_aceK
SC4_r4.1_P39_rep1_yjjX	2	2	0.63416	0.0979146	0.156193	SC4_r4.1_P39_rep1_yjjX
SC4_r4.1_P39_rep1_yhfA	6	6	0.0151434	0.00303119	0.148601	SC4_r4.1_P39_rep1_yhfA
SC4_r4.1_P39_rep1_gmk	6	6	0.0132835	0.00267856	0.147582	SC4_r4.1_P39_rep1_gmk
SC4_r4.1_P39_rep1_proC	5	5	0.15233	0.0263536	0.146274	SC4_r4.1_P39_rep1_proC
SC4_r4.1_P39_rep1_rpsT	13	13	0.038035	0.00718126	0.145929	SC4_r4.1_P39_rep1_rpsT
SC4_r4.1_P39_rep1_yaeP	4	4	0.662646	0.101967	0.138307	SC4_r4.1_P39_rep1_yaeP
SC4_r4.1_P39_rep1_rplV	14	14	0.000994475	0.000237374	0.131518	SC4_r4.1_P39_rep1_rplV
SC4_r4.1_P39_rep1_cysK	38	38	0.0263953	0.00511457	0.129586	SC4_r4.1_P39_rep1_cysK
SC4_r4.1_P39_rep1_damX	17	17	0.00386443	0.000840092	0.123852	SC4_r4.1_P39_rep1_damX
SC4_r4.1_P39_rep1_nadC	7	7	0.277195	0.0453665	0.121544	SC4_r4.1_P39_rep1_nadC
SC4_r4.1_P39_rep1_pykA	23	23	0.0261134	0.00506715	0.120432	SC4_r4.1_P39_rep1_pykA
SC4_r4.1_P39_rep1_dcrB	5	5	0.100803	0.017928	0.119121	SC4_r4.1_P39_rep1_dcrB
SC4_r4.1_P39_rep1_yccU	3	3	0.112234	0.0198446	0.117633	SC4_r4.1_P39_rep1_yccU
SC4_r4.1_P39_rep1_radA	3	3	0.441247	0.0702763	0.117224	SC4_r4.1_P39_rep1_radA
SC4_r4.1_P39_rep1_trpC	12	11	0.194618	0.033082	0.115089	SC4_r4.1_P39_rep1_trpC
SC4_r4.1_P39_rep1_lolB	5	5	0.193458	0.0329259	0.11481	SC4_r4.1_P39_rep1_lolB
SC4_r4.1_P39_rep1_ytfJ	4	4	0.423979	0.0679059	0.113738	SC4_r4.1_P39_rep1_ytfJ
SC4_r4.1_P39_rep1_fabD	5	5	0.138204	0.0240776	0.112536	SC4_r4.1_P39_rep1_fabD
SC4_r4.1_P39_rep1_putA	8	8	0.0732529	0.0133235	0.110511	SC4_r4.1_P39_rep1_putA
SC4_r4.1_P39_rep1_serS	20	19	0.104715	0.0185512	0.104572	SC4_r4.1_P39_rep1_serS
SC4_r4.1_P39_rep1_ldcA	6	6	0.00160383	0.000369566	0.103494	SC4_r4.1_P39_rep1_ldcA
SC4_r4.1_P39_rep1_cpxR	9	9	0.0680941	0.0124516	0.102652	SC4_r4.1_P39_rep1_cpxR
SC4_r4.1_P39_rep1_yeiE	2	2	0.302058	0.0491994	0.10141	SC4_r4.1_P39_rep1_yeiE
SC4_r4.1_P39_rep1_cpxP	6	6	0.14551	0.0252377	0.0982285	SC4_r4.1_P39_rep1_cpxP
SC4_r4.1_P39_rep1_rlmF	2	2	0.137584	0.0239849	0.0968815	SC4_r4.1_P39_rep1_rlmF
SC4_r4.1_P39_rep1_rpsG	19	18	0.379603	0.0612088	0.0950678	SC4_r4.1_P39_rep1_rpsG
SC4_r4.1_P39_rep1_ybbA	3	2	0.167392	0.0287768	0.0925404	SC4_r4.1_P39_rep1_ybbA
SC4_r4.1_P39_rep1_folD	6	6	0.0547747	0.0101384	0.0904452	SC4_r4.1_P39_rep1_folD
SC4_r4.1_P39_rep1_accA	15	15	0.0608451	0.011186	0.0879231	SC4_r4.1_P39_rep1_accA
SC4_r4.1_P39_rep1_mnmE	11	8	0.137309	0.0239522	0.0878361	SC4_r4.1_P39_rep1_mnmE
SC4_r4.1_P39_rep1_dcd	4	4	0.205865	0.0347677	0.0853067	SC4_r4.1_P39_rep1_dcd
SC4_r4.1_P39_rep1_fkpB	2	2	0.600331	0.0935918	0.0837347	SC4_r4.1_P39_rep1_fkpB
SC4_r4.1_P39_rep1_thiF	8	8	0.74615	0.113346	0.0801756	SC4_r4.1_P39_rep1_thiF
SC4_r4.1_P39_rep1_rpmH	4	3	0.0860949	0.0154637	0.0800936	SC4_r4.1_P39_rep1_rpmH
SC4_r4.1_P39_rep1_gdhA	30	30	0.22122	0.0369819	0.0800514	SC4_r4.1_P39_rep1_gdhA
SC4_r4.1_P39_rep1_clpB	66	66	0.227174	0.0378844	0.0797985	SC4_r4.1_P39_rep1_clpB
SC4_r4.1_P39_rep1_ybbP	2	2	0.626379	0.0969327	0.079525	SC4_r4.1_P39_rep1_ybbP
SC4_r4.1_P39_rep1_ligA	8	8	0.250862	0.0414545	0.0789673	SC4_r4.1_P39_rep1_ligA
SC4_r4.1_P39_rep1_kdsD	6	6	0.590174	0.092219	0.0770066	SC4_r4.1_P39_rep1_kdsD
SC4_r4.1_P39_rep1_ybeZ	13	13	0.163236	0.0281098	0.0754656	SC4_r4.1_P39_rep1_ybeZ
SC4_r4.1_P39_rep1_rraA	7	7	0.0790263	0.0143068	0.0741258	SC4_r4.1_P39_rep1_rraA
SC4_r4.1_P39_rep1_lpxB	2	2	0.387005	0.0622919	0.0740011	SC4_r4.1_P39_rep1_lpxB
SC4_r4.1_P39_rep1_selB	5	5	0.352819	0.0571264	0.0708004	SC4_r4.1_P39_rep1_selB
SC4_r4.1_P39_rep1_yciI	3	3	0.105334	0.0186488	0.0657918	SC4_r4.1_P39_rep1_yciI
SC4_r4.1_P39_rep1_hpt	9	9	0.138677	0.0241446	0.0650332	SC4_r4.1_P39_rep1_hpt
SC4_r4.1_P39_rep1_arcB	5	5	0.567531	0.0888336	0.0647591	SC4_r4.1_P39_rep1_arcB
SC4_r4.1_P39_rep1_ubiG	3	3	0.622092	0.0963785	0.0645099	SC4_r4.1_P39_rep1_ubiG
SC4_r4.1_P39_rep1_yeeX	3	3	0.512084	0.0805243	0.0642798	SC4_r4.1_P39_rep1_yeeX
SC4_r4.1_P39_rep1_dkgB	5	5	0.602378	0.0938037	0.063162	SC4_r4.1_P39_rep1_dkgB
SC4_r4.1_P39_rep1_acnB	63	63	0.206447	0.0348323	0.0624909	SC4_r4.1_P39_rep1_acnB
SC4_r4.1_P39_rep1_ampC	2	2	0.626746	0.0969344	0.0597503	SC4_r4.1_P39_rep1_ampC
SC4_r4.1_P39_rep1_yafC	5	4	0.271397	0.0445293	0.0589054	SC4_r4.1_P39_rep1_yafC
SC4_r4.1_P39_rep1_hemG	3	3	0.68242	0.104538	0.057613	SC4_r4.1_P39_rep1_hemG
SC4_r4.1_P39_rep1_yhhX	10	10	0.260544	0.0428727	0.0526039	SC4_r4.1_P39_rep1_yhhX
SC4_r4.1_P39_rep1_asd	17	17	0.505956	0.0797905	0.0504468	SC4_r4.1_P39_rep1_asd
SC4_r4.1_P39_rep1_selA	6	6	0.765767	0.116132	0.0497103	SC4_r4.1_P39_rep1_selA
SC4_r4.1_P39_rep1_ileS	37	37	0.675418	0.10364	0.0494146	SC4_r4.1_P39_rep1_ileS
SC4_r4.1_P39_rep1_envC	2	2	0.489997	0.077453	0.0493857	SC4_r4.1_P39_rep1_envC
SC4_r4.1_P39_rep1_nagC	11	11	0.979458	0.144444	0.0434257	SC4_r4.1_P39_rep1_nagC
SC4_r4.1_P39_rep1_infC	17	17	0.639755	0.0986668	0.0424965	SC4_r4.1_P39_rep1_infC
SC4_r4.1_P39_rep1_yciO	5	4	0.331797	0.0538505	0.0383168	SC4_r4.1_P39_rep1_yciO
SC4_r4.1_P39_rep1_rpmA	7	7	0.881684	0.131951	0.0368433	SC4_r4.1_P39_rep1_rpmA
SC4_r4.1_P39_rep1_rluF	2	2	0.683148	0.104591	0.0334886	SC4_r4.1_P39_rep1_rluF
SC4_r4.1_P39_rep1_fumA	21	21	0.609174	0.0946998	0.0313523	SC4_r4.1_P39_rep1_fumA
SC4_r4.1_P39_rep1_yeaO	4	4	0.95107	0.141096	0.0275317	SC4_r4.1_P39_rep1_yeaO
SC4_r4.1_P39_rep1_yecA	4	4	0.689063	0.105437	0.023195	SC4_r4.1_P39_rep1_yecA
SC4_r4.1_P39_rep1_hemE	6	6	0.7146	0.108795	0.0219807	SC4_r4.1_P39_rep1_hemE
SC4_r4.1_P39_rep1_fumC	13	13	0.620014	0.0961111	0.0218021	SC4_r4.1_P39_rep1_fumC
SC4_r4.1_P39_rep1_add	8	8	0.690638	0.1055	0.0215036	SC4_r4.1_P39_rep1_add
SC4_r4.1_P39_rep1_rpsL	13	13	0.630152	0.0973508	0.0211978	SC4_r4.1_P39_rep1_rpsL
SC4_r4.1_P39_rep1_rpsB	23	23	0.689953	0.1055	0.0210616	SC4_r4.1_P39_rep1_rpsB
SC4_r4.1_P39_rep1_yicC	3	3	0.903359	0.134677	0.0193	SC4_r4.1_P39_rep1_yicC
SC4_r4.1_P39_rep1_rnr	23	23	0.82089	0.123686	0.0151908	SC4_r4.1_P39_rep1_rnr
SC4_r4.1_P39_rep1_ydcL	7	7	0.969614	0.14338	0.0145085	SC4_r4.1_P39_rep1_ydcL
SC4_r4.1_P39_rep1_ansA	3	3	0.874096	0.130959	0.0138699	SC4_r4.1_P39_rep1_ansA
SC4_r4.1_P39_rep1_glgB	6	6	0.823271	0.123957	0.0125031	SC4_r4.1_P39_rep1_glgB
SC4_r4.1_P39_rep1_ytfP	2	2	0.828484	0.124604	0.0121625	SC4_r4.1_P39_rep1_ytfP
SC4_r4.1_P39_rep1_dusA	3	3	0.723035	0.109957	0.0109394	SC4_r4.1_P39_rep1_dusA
SC4_r4.1_P39_rep1_gnsB	7	7	0.879249	0.131658	0.0108457	SC4_r4.1_P39_rep1_gnsB
SC4_r4.1_P39_rep1_rplP	12	12	0.934096	0.13888	0.0079971	SC4_r4.1_P39_rep1_rplP
SC4_r4.1_P39_rep1_rplU	10	10	0.85547	0.12838	0.00666801	SC4_r4.1_P39_rep1_rplU
SC4_r4.1_P39_rep1_rpsP	9	9	0.884696	0.132329	0.00629127	SC4_r4.1_P39_rep1_rpsP
SC4_r4.1_P39_rep1_aroA	13	13	0.973122	0.143665	0.00593972	SC4_r4.1_P39_rep1_aroA
SC4_r4.1_P39_rep1_gmhA	11	11	0.935017	0.138941	0.00589179	SC4_r4.1_P39_rep1_gmhA
SC4_r4.1_P39_rep1_codA	6	6	0.931473	0.138673	0.00470232	SC4_r4.1_P39_rep1_codA
SC4_r4.1_P39_rep1_argE	4	4	0.75804	0.115088	0.000174678	SC4_r4.1_P39_rep1_argE
SC4_r4.1_P39_rep1_frmR	8	8	0.969118	0.14338	-0.000720211	SC4_r4.1_P39_rep1_frmR
SC4_r4.1_P39_rep1_nusA	20	19	0.951716	0.141115	-0.00138017	SC4_r4.1_P39_rep1_nusA
SC4_r4.1_P39_rep1_allR	5	5	0.971233	0.143541	-0.00237794	SC4_r4.1_P39_rep1_allR
SC4_r4.1_P39_rep1_gyrB	24	24	0.93218	0.138673	-0.0030782	SC4_r4.1_P39_rep1_gyrB
SC4_r4.1_P39_rep1_aroG	14	14	0.959205	0.142071	-0.0033486	SC4_r4.1_P39_rep1_aroG
SC4_r4.1_P39_rep1_gshB	12	12	0.978732	0.144415	-0.0057296	SC4_r4.1_P39_rep1_gshB
SC4_r4.1_P39_rep1_glgP	5	5	0.957169	0.141847	-0.00593808	SC4_r4.1_P39_rep1_glgP
SC4_r4.1_P39_rep1_ybgK	10	10	0.91634	0.136538	-0.00662761	SC4_r4.1_P39_rep1_ybgK
SC4_r4.1_P39_rep1_eno	38	37	0.820021	0.123672	-0.00724738	SC4_r4.1_P39_rep1_eno
SC4_r4.1_P39_rep1_ispH	4	4	0.838348	0.125949	-0.00727185	SC4_r4.1_P39_rep1_ispH
SC4_r4.1_P39_rep1_yedD	5	5	0.900848	0.13445	-0.010376	SC4_r4.1_P39_rep1_yedD
SC4_r4.1_P39_rep1_rlmI	5	5	0.793297	0.11984	-0.0122923	SC4_r4.1_P39_rep1_rlmI
SC4_r4.1_P39_rep1_yggS	8	8	0.903198	0.134677	-0.01402	SC4_r4.1_P39_rep1_yggS
SC4_r4.1_P39_rep1_rplN	13	13	0.792039	0.119717	-0.0143294	SC4_r4.1_P39_rep1_rplN
SC4_r4.1_P39_rep1_grxD	7	7	0.771241	0.116897	-0.0149435	SC4_r4.1_P39_rep1_grxD
SC4_r4.1_P39_rep1_trpD	5	5	0.824621	0.124091	-0.0191062	SC4_r4.1_P39_rep1_trpD
SC4_r4.1_P39_rep1_typA	28	28	0.390942	0.0628885	-0.021006	SC4_r4.1_P39_rep1_typA
SC4_r4.1_P39_rep1_solA	10	10	0.713402	0.108691	-0.0228318	SC4_r4.1_P39_rep1_solA
SC4_r4.1_P39_rep1_yqgE	3	3	0.673225	0.103361	-0.0276798	SC4_r4.1_P39_rep1_yqgE
SC4_r4.1_P39_rep1_carB	23	22	0.690269	0.1055	-0.0281233	SC4_r4.1_P39_rep1_carB
SC4_r4.1_P39_rep1_ybjQ	3	3	0.319821	0.0520306	-0.0298543	SC4_r4.1_P39_rep1_ybjQ
SC4_r4.1_P39_rep1_rstA	5	5	0.703681	0.107313	-0.0303527	SC4_r4.1_P39_rep1_rstA
SC4_r4.1_P39_rep1_lpd	46	46	0.416728	0.0668002	-0.0308374	SC4_r4.1_P39_rep1_lpd
SC4_r4.1_P39_rep1_seqA	7	7	0.467285	0.0741204	-0.0321103	SC4_r4.1_P39_rep1_seqA
SC4_r4.1_P39_rep1_rof	3	3	0.594344	0.0927114	-0.0351809	SC4_r4.1_P39_rep1_rof
SC4_r4.1_P39_rep1_ydiU	2	2	0.781542	0.118392	-0.0363651	SC4_r4.1_P39_rep1_ydiU
SC4_r4.1_P39_rep1_ycbZ	4	4	0.660571	0.101705	-0.0364357	SC4_r4.1_P39_rep1_ycbZ
SC4_r4.1_P39_rep1_gtrB	2	2	0.832737	0.125175	-0.0365499	SC4_r4.1_P39_rep1_gtrB
SC4_r4.1_P39_rep1_rsmE	2	2	0.666273	0.102409	-0.0413703	SC4_r4.1_P39_rep1_rsmE
SC4_r4.1_P39_rep1_ghrA	5	5	0.49749	0.0785008	-0.044605	SC4_r4.1_P39_rep1_ghrA
SC4_r4.1_P39_rep1_entF	11	11	0.932192	0.138673	-0.0486975	SC4_r4.1_P39_rep1_entF
SC4_r4.1_P39_rep1_gstA	13	13	0.133422	0.0233339	-0.0497397	SC4_r4.1_P39_rep1_gstA
SC4_r4.1_P39_rep1_rpsN	13	12	0.534714	0.0839377	-0.0497531	SC4_r4.1_P39_rep1_rpsN
SC4_r4.1_P39_rep1_rlmJ	5	5	0.430574	0.0687772	-0.0525601	SC4_r4.1_P39_rep1_rlmJ
SC4_r4.1_P39_rep1_aroD	9	9	0.442029	0.0703598	-0.0536852	SC4_r4.1_P39_rep1_aroD
SC4_r4.1_P39_rep1_dsbA	5	5	0.601549	0.0937281	-0.0545383	SC4_r4.1_P39_rep1_dsbA
SC4_r4.1_P39_rep1_orn	6	6	0.492624	0.0778231	-0.0555957	SC4_r4.1_P39_rep1_orn
SC4_r4.1_P39_rep1_pheS	24	24	0.383074	0.061732	-0.0557644	SC4_r4.1_P39_rep1_pheS
SC4_r4.1_P39_rep1_pldA	2	2	0.682263	0.104538	-0.0576964	SC4_r4.1_P39_rep1_pldA
SC4_r4.1_P39_rep1_pncA	2	2	0.693443	0.10587	-0.0588943	SC4_r4.1_P39_rep1_pncA
SC4_r4.1_P39_rep1_rpsS	13	13	0.27643	0.0452684	-0.059173	SC4_r4.1_P39_rep1_rpsS
SC4_r4.1_P39_rep1_glgA	8	8	0.591916	0.0923854	-0.0610816	SC4_r4.1_P39_rep1_glgA
SC4_r4.1_P39_rep1_minC	5	5	0.507194	0.0798934	-0.0616533	SC4_r4.1_P39_rep1_minC
SC4_r4.1_P39_rep1_livJ	36	35	0.146435	0.025382	-0.0633194	SC4_r4.1_P39_rep1_livJ
SC4_r4.1_P39_rep1_queE	3	3	0.357324	0.057753	-0.0639773	SC4_r4.1_P39_rep1_queE
SC4_r4.1_P39_rep1_nagZ	4	4	0.280918	0.0458932	-0.0642633	SC4_r4.1_P39_rep1_nagZ
SC4_r4.1_P39_rep1_csrA	4	4	0.0835044	0.0150576	-0.0655965	SC4_r4.1_P39_rep1_csrA
SC4_r4.1_P39_rep1_cpxA	4	4	0.607722	0.094528	-0.0661547	SC4_r4.1_P39_rep1_cpxA
SC4_r4.1_P39_rep1_yfhM	13	13	0.475952	0.0753201	-0.0668493	SC4_r4.1_P39_rep1_yfhM
SC4_r4.1_P39_rep1_rplI	17	17	0.0298909	0.00572683	-0.0669502	SC4_r4.1_P39_rep1_rplI
SC4_r4.1_P39_rep1_lpoB	2	2	0.207142	0.0349281	-0.0708495	SC4_r4.1_P39_rep1_lpoB
SC4_r4.1_P39_rep1_lamB	2	2	0.541747	0.0849928	-0.0715683	SC4_r4.1_P39_rep1_lamB
SC4_r4.1_P39_rep1_rplB	32	32	0.246159	0.0407762	-0.0719951	SC4_r4.1_P39_rep1_rplB
SC4_r4.1_P39_rep1_glnB	7	7	0.0556544	0.0102872	-0.0728407	SC4_r4.1_P39_rep1_glnB
SC4_r4.1_P39_rep1_pck	37	37	0.200813	0.0340079	-0.0741222	SC4_r4.1_P39_rep1_pck
SC4_r4.1_P39_rep1_manA	7	7	0.141919	0.0246618	-0.0746747	SC4_r4.1_P39_rep1_manA
SC4_r4.1_P39_rep1_rnb	16	16	0.186832	0.0319239	-0.0756906	SC4_r4.1_P39_rep1_rnb
SC4_r4.1_P39_rep1_pfo	7	7	0.610129	0.0947642	-0.0765987	SC4_r4.1_P39_rep1_pfo
SC4_r4.1_P39_rep1_yafV	4	4	0.379347	0.0612038	-0.0786096	SC4_r4.1_P39_rep1_yafV
SC4_r4.1_P39_rep1_rdgB	5	5	0.431044	0.068812	-0.08244	SC4_r4.1_P39_rep1_rdgB
SC4_r4.1_P39_rep1_yjaG	2	2	0.0437105	0.00820739	-0.0825162	SC4_r4.1_P39_rep1_yjaG
SC4_r4.1_P39_rep1_yqiC	6	6	0.159609	0.0275081	-0.0828139	SC4_r4.1_P39_rep1_yqiC
SC4_r4.1_P39_rep1_rpsR	5	5	0.115069	0.0203151	-0.0842642	SC4_r4.1_P39_rep1_rpsR
SC4_r4.1_P39_rep1_exbB	4	4	0.286692	0.0467805	-0.0856472	SC4_r4.1_P39_rep1_exbB
SC4_r4.1_P39_rep1_yihA	5	5	0.220358	0.0368603	-0.0869736	SC4_r4.1_P39_rep1_yihA
SC4_r4.1_P39_rep1_hemC	7	7	0.266858	0.0438589	-0.0904126	SC4_r4.1_P39_rep1_hemC
SC4_r4.1_P39_rep1_ftsN	8	7	0.508064	0.0799844	-0.0928262	SC4_r4.1_P39_rep1_ftsN
SC4_r4.1_P39_rep1_mfd	26	23	0.257088	0.0423552	-0.0964931	SC4_r4.1_P39_rep1_mfd
SC4_r4.1_P39_rep1_rpsF	17	17	0.103231	0.0183122	-0.0971385	SC4_r4.1_P39_rep1_rpsF
SC4_r4.1_P39_rep1_rpsC	22	22	0.0105518	0.00215479	-0.0978871	SC4_r4.1_P39_rep1_rpsC
SC4_r4.1_P39_rep1_ftsP	3	2	0.243934	0.0404322	-0.0991574	SC4_r4.1_P39_rep1_ftsP
SC4_r4.1_P39_rep1_tsx	4	4	0.469332	0.074402	-0.0994159	SC4_r4.1_P39_rep1_tsx
SC4_r4.1_P39_rep1_sucA	58	57	0.0344541	0.00654925	-0.100138	SC4_r4.1_P39_rep1_sucA
SC4_r4.1_P39_rep1_dapA	9	9	0.0187459	0.00368736	-0.102223	SC4_r4.1_P39_rep1_dapA
SC4_r4.1_P39_rep1_guaC	10	10	0.194542	0.033082	-0.102529	SC4_r4.1_P39_rep1_guaC
SC4_r4.1_P39_rep1_yihX	3	3	0.159416	0.0274923	-0.10415	SC4_r4.1_P39_rep1_yihX
SC4_r4.1_P39_rep1_yiiD	5	5	0.0444722	0.00833922	-0.107331	SC4_r4.1_P39_rep1_yiiD
SC4_r4.1_P39_rep1_yraP	9	9	0.0510251	0.00947003	-0.109659	SC4_r4.1_P39_rep1_yraP
SC4_r4.1_P39_rep1_yfcD	4	4	0.34384	0.0557719	-0.110248	SC4_r4.1_P39_rep1_yfcD
SC4_r4.1_P39_rep1_ssb	7	7	0.0331798	0.00632586	-0.112963	SC4_r4.1_P39_rep1_ssb
SC4_r4.1_P39_rep1_ybjP	10	10	0.248653	0.0411395	-0.113183	SC4_r4.1_P39_rep1_ybjP
SC4_r4.1_P39_rep1_zur	2	2	0.000953852	0.000228882	-0.113255	SC4_r4.1_P39_rep1_zur
SC4_r4.1_P39_rep1_zwf	27	27	0.238519	0.0396309	-0.113539	SC4_r4.1_P39_rep1_zwf
SC4_r4.1_P39_rep1_trpA	9	9	0.116919	0.0205848	-0.114743	SC4_r4.1_P39_rep1_trpA
SC4_r4.1_P39_rep1_iadA	3	3	0.156676	0.0270539	-0.115981	SC4_r4.1_P39_rep1_iadA
SC4_r4.1_P39_rep1_yqgF	3	3	0.090806	0.0162774	-0.117082	SC4_r4.1_P39_rep1_yqgF
SC4_r4.1_P39_rep1_pepN	25	25	0.0784526	0.0142124	-0.117978	SC4_r4.1_P39_rep1_pepN
SC4_r4.1_P39_rep1_gapA;SC4_r4.1_P39_rep1_gapC	45	45	0.0838879	0.0151068	-0.120547	SC4_r4.1_P39_rep1_gapA
SC4_r4.1_P39_rep1_yceD	8	8	0.436762	0.0696433	-0.125018	SC4_r4.1_P39_rep1_yceD
SC4_r4.1_P39_rep1_rplC	19	19	0.0559437	0.0103337	-0.127907	SC4_r4.1_P39_rep1_rplC
SC4_r4.1_P39_rep1_nikR	2	2	0.176122	0.0301826	-0.1304	SC4_r4.1_P39_rep1_nikR
SC4_r4.1_P39_rep1_moeA	7	7	0.0171681	0.0033932	-0.13701	SC4_r4.1_P39_rep1_moeA
SC4_r4.1_P39_rep1_polA	22	22	0.330777	0.0537169	-0.146936	SC4_r4.1_P39_rep1_polA
SC4_r4.1_P39_rep1_ybiC	9	9	0.252548	0.0416827	-0.148272	SC4_r4.1_P39_rep1_ybiC
SC4_r4.1_P39_rep1_yibL	5	5	0.0222724	0.00435169	-0.150491	SC4_r4.1_P39_rep1_yibL
SC4_r4.1_P39_rep1_azoR	4	4	0.000508466	0.000128804	-0.159802	SC4_r4.1_P39_rep1_azoR
SC4_r4.1_P39_rep1_rpmD	12	11	0.00141473	0.000329049	-0.160992	SC4_r4.1_P39_rep1_rpmD
SC4_r4.1_P39_rep1_rlmL	7	7	0.448583	0.0712783	-0.161233	SC4_r4.1_P39_rep1_rlmL
SC4_r4.1_P39_rep1_rplQ	10	10	0.00835308	0.00173699	-0.166619	SC4_r4.1_P39_rep1_rplQ
SC4_r4.1_P39_rep1_yafD	2	2	0.192731	0.0328226	-0.168743	SC4_r4.1_P39_rep1_yafD
SC4_r4.1_P39_rep1_katE	36	36	0.00609936	0.00129398	-0.17406	SC4_r4.1_P39_rep1_katE
SC4_r4.1_P39_rep1_macA	5	5	0.506527	0.0798344	-0.175732	SC4_r4.1_P39_rep1_macA
SC4_r4.1_P39_rep1_umpH	7	7	0.0564931	0.0104281	-0.178727	SC4_r4.1_P39_rep1_umpH
SC4_r4.1_P39_rep1_tehB	5	5	0.13672	0.0238649	-0.182241	SC4_r4.1_P39_rep1_tehB
SC4_r4.1_P39_rep1_ldtA	5	4	0.782426	0.118395	-0.184602	SC4_r4.1_P39_rep1_ldtA
SC4_r4.1_P39_rep1_maeA	9	9	0.216629	0.0363258	-0.186794	SC4_r4.1_P39_rep1_maeA
SC4_r4.1_P39_rep1_ppsR	9	9	0.116948	0.0205848	-0.189338	SC4_r4.1_P39_rep1_ppsR
SC4_r4.1_P39_rep1_yfcE	2	2	1.26216e-05	4.6409e-06	-0.191323	SC4_r4.1_P39_rep1_yfcE
SC4_r4.1_P39_rep1_apt	2	2	0.0179289	0.00353685	-0.193073	SC4_r4.1_P39_rep1_apt
SC4_r4.1_P39_rep1_rplW	3	3	0.121731	0.021399	-0.193512	SC4_r4.1_P39_rep1_rplW
SC4_r4.1_P39_rep1_glgC	12	12	0.0860965	0.0154637	-0.198359	SC4_r4.1_P39_rep1_glgC
SC4_r4.1_P39_rep1_mlaD	5	4	0.280414	0.0458522	-0.202321	SC4_r4.1_P39_rep1_mlaD
SC4_r4.1_P39_rep1_rpsI	14	14	0.00214928	0.000485815	-0.209822	SC4_r4.1_P39_rep1_rpsI
SC4_r4.1_P39_rep1_yeaG	19	19	0.0952741	0.0170336	-0.216042	SC4_r4.1_P39_rep1_yeaG
SC4_r4.1_P39_rep1_nrdE	3	3	0.200638	0.0339995	-0.216378	SC4_r4.1_P39_rep1_nrdE
SC4_r4.1_P39_rep1_trmD	2	2	0.00913444	0.00188796	-0.217316	SC4_r4.1_P39_rep1_trmD
SC4_r4.1_P39_rep1_sppA	2	2	0.2044	0.0345511	-0.21783	SC4_r4.1_P39_rep1_sppA
SC4_r4.1_P39_rep1_fmt	4	4	0.0509659	0.00946548	-0.218237	SC4_r4.1_P39_rep1_fmt
SC4_r4.1_P39_rep1_murI	6	6	0.17746	0.0303927	-0.219808	SC4_r4.1_P39_rep1_murI
SC4_r4.1_P39_rep1_proA	17	15	0.000468665	0.000119458	-0.220124	SC4_r4.1_P39_rep1_proA
SC4_r4.1_P39_rep1_yoaB	3	3	0.221593	0.0370216	-0.226794	SC4_r4.1_P39_rep1_yoaB
SC4_r4.1_P39_rep1_fadJ	7	7	0.0288699	0.00554679	-0.228556	SC4_r4.1_P39_rep1_fadJ
SC4_r4.1_P39_rep1_mlaF	3	3	0.213446	0.0358581	-0.235634	SC4_r4.1_P39_rep1_mlaF
SC4_r4.1_P39_rep1_yfcH	6	5	0.254096	0.0418875	-0.236719	SC4_r4.1_P39_rep1_yfcH
SC4_r4.1_P39_rep1_yhhA	4	4	0.0530999	0.00983504	-0.237872	SC4_r4.1_P39_rep1_yhhA
SC4_r4.1_P39_rep1_dgt	4	4	0.165347	0.0284431	-0.238239	SC4_r4.1_P39_rep1_dgt
SC4_r4.1_P39_rep1_yfbT	3	3	0.259461	0.0427204	-0.238725	SC4_r4.1_P39_rep1_yfbT
SC4_r4.1_P39_rep1_tesB	2	2	0.0154684	0.00308945	-0.240784	SC4_r4.1_P39_rep1_tesB
SC4_r4.1_P39_rep1_acuI	8	8	0.276312	0.0452684	-0.242525	SC4_r4.1_P39_rep1_acuI
SC4_r4.1_P39_rep1_trxB	13	13	0.0282325	0.00543965	-0.24508	SC4_r4.1_P39_rep1_trxB
SC4_r4.1_P39_rep1_uhpA	3	3	0.00144218	0.000334009	-0.246075	SC4_r4.1_P39_rep1_uhpA
SC4_r4.1_P39_rep1_yciN	5	5	0.0125567	0.00254327	-0.247915	SC4_r4.1_P39_rep1_yciN
SC4_r4.1_P39_rep1_pheT	44	43	0.00180534	0.000413208	-0.25184	SC4_r4.1_P39_rep1_pheT
SC4_r4.1_P39_rep1_priA	3	3	0.373608	0.0603134	-0.2552	SC4_r4.1_P39_rep1_priA
SC4_r4.1_P39_rep1_smpB	5	5	0.000906372	0.000219416	-0.255285	SC4_r4.1_P39_rep1_smpB
SC4_r4.1_P39_rep1_trmJ	6	6	0.00371327	0.000809813	-0.25711	SC4_r4.1_P39_rep1_trmJ
SC4_r4.1_P39_rep1_rpsA	35	35	0.000138707	3.97509e-05	-0.257974	SC4_r4.1_P39_rep1_rpsA
SC4_r4.1_P39_rep1_ahr	6	6	0.0395827	0.00745798	-0.259118	SC4_r4.1_P39_rep1_ahr
SC4_r4.1_P39_rep1_rnt	2	2	0.157729	0.0272185	-0.261973	SC4_r4.1_P39_rep1_rnt
SC4_r4.1_P39_rep1_spy	8	8	0.0142082	0.00285868	-0.263058	SC4_r4.1_P39_rep1_spy
SC4_r4.1_P39_rep1_fabZ	8	8	0.0453257	0.0084873	-0.26871	SC4_r4.1_P39_rep1_fabZ
SC4_r4.1_P39_rep1_sbcB	5	5	0.00435757	0.000939808	-0.271553	SC4_r4.1_P39_rep1_sbcB
SC4_r4.1_P39_rep1_icd	59	58	0.000136037	3.92744e-05	-0.272089	SC4_r4.1_P39_rep1_icd
SC4_r4.1_P39_rep1_rpsD	19	19	0.237218	0.039487	-0.274577	SC4_r4.1_P39_rep1_rpsD
zz|Y-FGCZCont00180|	7	7	0.00227817	0.000512825	-0.280832	zz_FGCZCont0179_P00761_TRYP_PIG blastpHomologue_4.0e-171
SC4_r4.1_P39_rep1_pta	34	34	1.07428e-05	4.00945e-06	-0.281806	SC4_r4.1_P39_rep1_pta
SC4_r4.1_P39_rep1_rplM	23	23	4.5553e-05	1.47426e-05	-0.292056	SC4_r4.1_P39_rep1_rplM
SC4_r4.1_P39_rep1_ybaL	2	2	0.126172	0.0221084	-0.292215	SC4_r4.1_P39_rep1_ybaL
SC4_r4.1_P39_rep1_rplL	15	14	0.00342019	0.000750092	-0.297548	SC4_r4.1_P39_rep1_rplL
SC4_r4.1_P39_rep1_hemB	6	6	0.0195935	0.0038513	-0.299361	SC4_r4.1_P39_rep1_hemB
SC4_r4.1_P39_rep1_yhhW	5	5	0.195504	0.0332121	-0.300255	SC4_r4.1_P39_rep1_yhhW
SC4_r4.1_P39_rep1_sad	7	7	0.271427	0.0445293	-0.300644	SC4_r4.1_P39_rep1_sad
SC4_r4.1_P39_rep1_thiE	5	5	0.0208311	0.00408279	-0.307591	SC4_r4.1_P39_rep1_thiE
SC4_r4.1_P39_rep1_yajQ	13	13	4.06918e-06	1.74831e-06	-0.308177	SC4_r4.1_P39_rep1_yajQ
SC4_r4.1_P39_rep1_pepQ	19	19	5.0667e-06	2.12013e-06	-0.308989	SC4_r4.1_P39_rep1_pepQ
SC4_r4.1_P39_rep1_ybgI	12	12	0.000745925	0.000183175	-0.310309	SC4_r4.1_P39_rep1_ybgI
SC4_r4.1_P39_rep1_ftnA	3	3	0.000527955	0.000133123	-0.312646	SC4_r4.1_P39_rep1_ftnA
SC4_r4.1_P39_rep1_rplR	14	14	0.0158331	0.00315335	-0.315022	SC4_r4.1_P39_rep1_rplR
SC4_r4.1_P39_rep1_yajL	4	3	0.00058912	0.000147591	-0.316379	SC4_r4.1_P39_rep1_yajL
SC4_r4.1_P39_rep1_fadI	12	11	1.64523e-05	5.87505e-06	-0.316744	SC4_r4.1_P39_rep1_fadI
SC4_r4.1_P39_rep1_tabA	11	11	0.0327464	0.00625197	-0.316895	SC4_r4.1_P39_rep1_tabA
SC4_r4.1_P39_rep1_topA	18	18	0.0950018	0.016996	-0.316957	SC4_r4.1_P39_rep1_topA
SC4_r4.1_P39_rep1_gor	14	13	0.00332503	0.00072981	-0.318611	SC4_r4.1_P39_rep1_gor
SC4_r4.1_P39_rep1_rplK	9	8	1.52594e-06	7.56939e-07	-0.321196	SC4_r4.1_P39_rep1_rplK
SC4_r4.1_P39_rep1_yeeZ	5	5	0.000424646	0.000109297	-0.321309	SC4_r4.1_P39_rep1_yeeZ
SC4_r4.1_P39_rep1_fadD	7	6	0.115118	0.0203151	-0.321384	SC4_r4.1_P39_rep1_fadD
SC4_r4.1_P39_rep1_trxA	5	5	4.44588e-05	1.44056e-05	-0.323511	SC4_r4.1_P39_rep1_trxA
SC4_r4.1_P39_rep1_rplS	17	17	1.92406e-06	9.20935e-07	-0.324841	SC4_r4.1_P39_rep1_rplS
SC4_r4.1_P39_rep1_sucD	38	37	0.000191485	5.2823e-05	-0.325219	SC4_r4.1_P39_rep1_sucD
SC4_r4.1_P39_rep1_creA	5	5	0.000602708	0.000150443	-0.326606	SC4_r4.1_P39_rep1_creA
SC4_r4.1_P39_rep1_rpmF	8	8	0.00024111	6.51296e-05	-0.326806	SC4_r4.1_P39_rep1_rpmF
SC4_r4.1_P39_rep1_purR	15	15	0.000964507	0.000231029	-0.327888	SC4_r4.1_P39_rep1_purR
SC4_r4.1_P39_rep1_rplE	25	22	0.00243211	0.000545676	-0.329202	SC4_r4.1_P39_rep1_rplE
SC4_r4.1_P39_rep1_yceF	8	8	0.00398042	0.000863243	-0.330832	SC4_r4.1_P39_rep1_yceF
SC4_r4.1_P39_rep1_tolC	20	20	2.75685e-05	9.35497e-06	-0.331708	SC4_r4.1_P39_rep1_tolC
SC4_r4.1_P39_rep1_rplF	18	18	0.0363574	0.00688357	-0.333383	SC4_r4.1_P39_rep1_rplF
SC4_r4.1_P39_rep1_ndk	9	9	0.0083415	0.00173699	-0.334697	SC4_r4.1_P39_rep1_ndk
SC4_r4.1_P39_rep1_ribC	6	6	9.63969e-06	3.67312e-06	-0.338439	SC4_r4.1_P39_rep1_ribC
SC4_r4.1_P39_rep1_ybjS	2	2	0.253127	0.0417529	-0.343197	SC4_r4.1_P39_rep1_ybjS
zz|Y-FGCZCont00046|	8	8	0.67895	0.104123	-0.348771	zz_FGCZCont0045_P13645_K1C10_HUMAN blastpHomologue_0.0
SC4_r4.1_P39_rep1_ycbX	7	7	1.04029e-05	3.89446e-06	-0.348846	SC4_r4.1_P39_rep1_ycbX
SC4_r4.1_P39_rep1_pfkB	10	10	5.85062e-05	1.83471e-05	-0.349413	SC4_r4.1_P39_rep1_pfkB
SC4_r4.1_P39_rep1_iscS	34	34	5.72194e-05	1.80682e-05	-0.350044	SC4_r4.1_P39_rep1_iscS
SC4_r4.1_P39_rep1_amn	11	11	0.000776603	0.000190024	-0.353237	SC4_r4.1_P39_rep1_amn
SC4_r4.1_P39_rep1_cysJ	18	18	8.82778e-05	2.62358e-05	-0.354937	SC4_r4.1_P39_rep1_cysJ
SC4_r4.1_P39_rep1_nlpA	3	3	0.00053672	0.000135171	-0.35665	SC4_r4.1_P39_rep1_nlpA
SC4_r4.1_P39_rep1_panE	3	3	0.179983	0.0308056	-0.3581	SC4_r4.1_P39_rep1_panE
SC4_r4.1_P39_rep1_ycjF	4	4	0.027367	0.00528409	-0.358309	SC4_r4.1_P39_rep1_ycjF
SC4_r4.1_P39_rep1_cysI	16	16	9.55685e-05	2.81876e-05	-0.359527	SC4_r4.1_P39_rep1_cysI
SC4_r4.1_P39_rep1_nadR	5	5	0.00260657	0.000580996	-0.362302	SC4_r4.1_P39_rep1_nadR
SC4_r4.1_P39_rep1_ypfJ	4	4	0.00117681	0.000277976	-0.364186	SC4_r4.1_P39_rep1_ypfJ
SC4_r4.1_P39_rep1_pyrD	2	2	0.028335	0.00545554	-0.364392	SC4_r4.1_P39_rep1_pyrD
SC4_r4.1_P39_rep1_tldD	5	5	0.00203039	0.000462003	-0.365813	SC4_r4.1_P39_rep1_tldD
SC4_r4.1_P39_rep1_speE	3	3	2.04437e-06	9.70013e-07	-0.370936	SC4_r4.1_P39_rep1_speE
SC4_r4.1_P39_rep1_kdgK	8	8	0.015624	0.00311595	-0.372805	SC4_r4.1_P39_rep1_kdgK
SC4_r4.1_P39_rep1_yeeN	5	5	7.80959e-05	2.34396e-05	-0.381909	SC4_r4.1_P39_rep1_yeeN
SC4_r4.1_P39_rep1_leuD	4	4	0.00824988	0.00172209	-0.384261	SC4_r4.1_P39_rep1_leuD
SC4_r4.1_P39_rep1_ydhQ	2	2	0.0259472	0.00503847	-0.386158	SC4_r4.1_P39_rep1_ydhQ
SC4_r4.1_P39_rep1_sucB	43	43	0.000244005	6.57813e-05	-0.387058	SC4_r4.1_P39_rep1_sucB
SC4_r4.1_P39_rep1_rpmE	10	10	0.000138565	3.97509e-05	-0.389393	SC4_r4.1_P39_rep1_rpmE
SC4_r4.1_P39_rep1_ybhK	3	3	0.000178595	4.95679e-05	-0.390191	SC4_r4.1_P39_rep1_ybhK
SC4_r4.1_P39_rep1_yggN	7	7	0.000298732	7.96694e-05	-0.394777	SC4_r4.1_P39_rep1_yggN
SC4_r4.1_P39_rep1_lptF	3	3	0.0146587	0.00294279	-0.4023	SC4_r4.1_P39_rep1_lptF
SC4_r4.1_P39_rep1_yhcB	12	12	2.99825e-06	1.34983e-06	-0.404355	SC4_r4.1_P39_rep1_yhcB
SC4_r4.1_P39_rep1_yjbR	4	4	0.000971468	0.000232492	-0.4066	SC4_r4.1_P39_rep1_yjbR
SC4_r4.1_P39_rep1_tsf	27	27	5.81991e-06	2.37698e-06	-0.4133	SC4_r4.1_P39_rep1_tsf
SC4_r4.1_P39_rep1_cysH	7	7	0.000765545	0.000187655	-0.414652	SC4_r4.1_P39_rep1_cysH
SC4_r4.1_P39_rep1_dcyD	6	6	0.00774317	0.00162129	-0.423005	SC4_r4.1_P39_rep1_dcyD
SC4_r4.1_P39_rep1_yjeI	3	3	4.75525e-05	1.53351e-05	-0.424258	SC4_r4.1_P39_rep1_yjeI
SC4_r4.1_P39_rep1_rplX	14	14	3.62245e-06	1.58127e-06	-0.431782	SC4_r4.1_P39_rep1_rplX
SC4_r4.1_P39_rep1_bglA	8	8	2.48308e-05	8.52136e-06	-0.434572	SC4_r4.1_P39_rep1_bglA
SC4_r4.1_P39_rep1_nhaB	4	4	0.084592	0.0152235	-0.436426	SC4_r4.1_P39_rep1_nhaB
SC4_r4.1_P39_rep1_ycfP	5	5	9.55587e-05	2.81876e-05	-0.437093	SC4_r4.1_P39_rep1_ycfP
SC4_r4.1_P39_rep1_rpsU	10	10	0.000101212	2.97237e-05	-0.442495	SC4_r4.1_P39_rep1_rpsU
SC4_r4.1_P39_rep1_metN	6	6	8.7286e-05	2.59693e-05	-0.44267	SC4_r4.1_P39_rep1_metN
SC4_r4.1_P39_rep1_aspS	21	21	1.75732e-05	6.2346e-06	-0.445432	SC4_r4.1_P39_rep1_aspS
SC4_r4.1_P39_rep1_srkA	3	3	0.0346463	0.00657788	-0.447213	SC4_r4.1_P39_rep1_srkA
SC4_r4.1_P39_rep1_ybfF	5	5	0.0295384	0.00566328	-0.44933	SC4_r4.1_P39_rep1_ybfF
SC4_r4.1_P39_rep1_pdxB	17	17	0.00877809	0.00181982	-0.451223	SC4_r4.1_P39_rep1_pdxB
SC4_r4.1_P39_rep1_rplJ	13	13	1.76085e-06	8.54814e-07	-0.452719	SC4_r4.1_P39_rep1_rplJ
SC4_r4.1_P39_rep1_argP	6	6	0.0424839	0.00798808	-0.453248	SC4_r4.1_P39_rep1_argP
SC4_r4.1_P39_rep1_ribB	8	8	6.12775e-05	1.91282e-05	-0.453709	SC4_r4.1_P39_rep1_ribB
SC4_r4.1_P39_rep1_def	5	5	5.82179e-05	1.82777e-05	-0.454792	SC4_r4.1_P39_rep1_def
SC4_r4.1_P39_rep1_yedP	3	3	0.0565681	0.0104349	-0.454997	SC4_r4.1_P39_rep1_yedP
SC4_r4.1_P39_rep1_rpmG	6	6	6.46612e-07	3.77756e-07	-0.457831	SC4_r4.1_P39_rep1_rpmG
SC4_r4.1_P39_rep1_pal	13	13	0.0148097	0.00297092	-0.458261	SC4_r4.1_P39_rep1_pal
SC4_r4.1_P39_rep1_ung	2	2	0.00767909	0.00161158	-0.462369	SC4_r4.1_P39_rep1_ung
SC4_r4.1_P39_rep1_cysG	3	3	1.86103e-05	6.56838e-06	-0.466488	SC4_r4.1_P39_rep1_cysG
SC4_r4.1_P39_rep1_clpA	10	10	0.00827955	0.00172565	-0.467772	SC4_r4.1_P39_rep1_clpA
SC4_r4.1_P39_rep1_pgm	25	25	0.0655151	0.0119961	-0.468083	SC4_r4.1_P39_rep1_pgm
SC4_r4.1_P39_rep1_mipA	3	3	0.00309724	0.000683109	-0.471327	SC4_r4.1_P39_rep1_mipA
SC4_r4.1_P39_rep1_yhiI	8	8	0.00122187	0.000287872	-0.477482	SC4_r4.1_P39_rep1_yhiI
SC4_r4.1_P39_rep1_nfsB	10	10	3.32811e-07	2.20387e-07	-0.477569	SC4_r4.1_P39_rep1_nfsB
SC4_r4.1_P39_rep1_ybbN	4	4	0.00122708	0.00028885	-0.480582	SC4_r4.1_P39_rep1_ybbN
SC4_r4.1_P39_rep1_yjgM	3	3	0.00275258	0.000611045	-0.481991	SC4_r4.1_P39_rep1_yjgM
SC4_r4.1_P39_rep1_ribA	4	4	1.16925e-08	1.51185e-08	-0.484123	SC4_r4.1_P39_rep1_ribA
SC4_r4.1_P39_rep1_gpmA	23	23	5.71866e-07	3.41399e-07	-0.484143	SC4_r4.1_P39_rep1_gpmA
SC4_r4.1_P39_rep1_surA	12	12	8.81063e-06	3.39995e-06	-0.490148	SC4_r4.1_P39_rep1_surA
SC4_r4.1_P39_rep1_rapA	2	2	0.000196026	5.39665e-05	-0.492765	SC4_r4.1_P39_rep1_rapA
SC4_r4.1_P39_rep1_rihA	4	4	0.00328814	0.000722876	-0.494176	SC4_r4.1_P39_rep1_rihA
SC4_r4.1_P39_rep1_sstT	2	2	5.19294e-05	1.65871e-05	-0.496462	SC4_r4.1_P39_rep1_sstT
SC4_r4.1_P39_rep1_msrB	10	10	0.00011094	3.24189e-05	-0.498532	SC4_r4.1_P39_rep1_msrB
SC4_r4.1_P39_rep1_uvrC	4	4	0.208631	0.0351574	-0.509025	SC4_r4.1_P39_rep1_uvrC
SC4_r4.1_P39_rep1_leuA	26	26	3.55614e-07	2.33223e-07	-0.512661	SC4_r4.1_P39_rep1_leuA
SC4_r4.1_P39_rep1_rseP	3	3	0.0745156	0.0135351	-0.513393	SC4_r4.1_P39_rep1_rseP
SC4_r4.1_P39_rep1_iscU	11	11	1.1533e-06	5.97445e-07	-0.515526	SC4_r4.1_P39_rep1_iscU
SC4_r4.1_P39_rep1_gss	6	6	3.86049e-06	1.67447e-06	-0.518493	SC4_r4.1_P39_rep1_gss
SC4_r4.1_P39_rep1_pepD	15	15	0.0171759	0.0033932	-0.519329	SC4_r4.1_P39_rep1_pepD
SC4_r4.1_P39_rep1_glf	7	7	0.00139727	0.000325264	-0.522767	SC4_r4.1_P39_rep1_glf
SC4_r4.1_P39_rep1_carA	8	8	0.00162642	0.000374455	-0.535418	SC4_r4.1_P39_rep1_carA
SC4_r4.1_P39_rep1_pepP	18	18	5.15992e-06	2.14597e-06	-0.53547	SC4_r4.1_P39_rep1_pepP
SC4_r4.1_P39_rep1_rpmC	5	5	1.18599e-06	6.10509e-07	-0.540136	SC4_r4.1_P39_rep1_rpmC
SC4_r4.1_P39_rep1_pgk	33	32	2.93511e-07	2.01199e-07	-0.547165	SC4_r4.1_P39_rep1_pgk
SC4_r4.1_P39_rep1_ynfD	2	2	0.00087445	0.000212253	-0.547805	SC4_r4.1_P39_rep1_ynfD
SC4_r4.1_P39_rep1_ppk	9	9	0.00613903	0.00130139	-0.549267	SC4_r4.1_P39_rep1_ppk
SC4_r4.1_P39_rep1_yeaK	3	3	4.71666e-05	1.52468e-05	-0.554042	SC4_r4.1_P39_rep1_yeaK
SC4_r4.1_P39_rep1_can	11	11	9.79531e-06	3.71685e-06	-0.556833	SC4_r4.1_P39_rep1_can
SC4_r4.1_P39_rep1_usg	8	8	0.0986084	0.0175951	-0.560261	SC4_r4.1_P39_rep1_usg
SC4_r4.1_P39_rep1_fklB	7	7	1.28203e-05	4.70755e-06	-0.563289	SC4_r4.1_P39_rep1_fklB
SC4_r4.1_P39_rep1_yiiM	4	4	0.0153633	0.00307296	-0.566927	SC4_r4.1_P39_rep1_yiiM
SC4_r4.1_P39_rep1_ppiC	4	4	9.56157e-08	7.84687e-08	-0.567331	SC4_r4.1_P39_rep1_ppiC
SC4_r4.1_P39_rep1_fdhE	5	5	0.000169359	4.71965e-05	-0.570121	SC4_r4.1_P39_rep1_fdhE
SC4_r4.1_P39_rep1_yffS	3	3	0.0411109	0.00774058	-0.571725	SC4_r4.1_P39_rep1_yffS
SC4_r4.1_P39_rep1_sucC	37	37	1.06409e-07	8.56372e-08	-0.576714	SC4_r4.1_P39_rep1_sucC
SC4_r4.1_P39_rep1_lpxA	7	7	7.4255e-05	2.24348e-05	-0.57827	SC4_r4.1_P39_rep1_lpxA
SC4_r4.1_P39_rep1_potD	9	9	0.00164121	0.000377542	-0.581445	SC4_r4.1_P39_rep1_potD
SC4_r4.1_P39_rep1_yfiF	8	8	0.00609928	0.00129398	-0.584646	SC4_r4.1_P39_rep1_yfiF
SC4_r4.1_P39_rep1_hrpA	4	4	0.00180017	0.000412369	-0.588411	SC4_r4.1_P39_rep1_hrpA
SC4_r4.1_P39_rep1_leuC	22	22	0.000151612	4.29975e-05	-0.595955	SC4_r4.1_P39_rep1_leuC
SC4_r4.1_P39_rep1_dppA	41	41	1.43945e-05	5.2244e-06	-0.597275	SC4_r4.1_P39_rep1_dppA
SC4_r4.1_P39_rep1_yebC	5	4	0.00275706	0.000611541	-0.598863	SC4_r4.1_P39_rep1_yebC
SC4_r4.1_P39_rep1_yecD	3	3	0.00124205	0.000291872	-0.600438	SC4_r4.1_P39_rep1_yecD
SC4_r4.1_P39_rep1_slyB	6	6	4.55821e-06	1.94009e-06	-0.603057	SC4_r4.1_P39_rep1_slyB
SC4_r4.1_P39_rep1_dapE	2	2	1.26153e-06	6.43324e-07	-0.609341	SC4_r4.1_P39_rep1_dapE
SC4_r4.1_P39_rep1_uspA	12	12	4.00316e-05	1.31586e-05	-0.610421	SC4_r4.1_P39_rep1_uspA
SC4_r4.1_P39_rep1_rdgC	9	9	4.06656e-06	1.74831e-06	-0.610564	SC4_r4.1_P39_rep1_rdgC
SC4_r4.1_P39_rep1_tesA	4	4	2.56529e-08	2.82208e-08	-0.613779	SC4_r4.1_P39_rep1_tesA
SC4_r4.1_P39_rep1_lldD	2	2	0.000349156	9.16277e-05	-0.613858	SC4_r4.1_P39_rep1_lldD
SC4_r4.1_P39_rep1_uspG	8	8	8.38528e-07	4.62165e-07	-0.623319	SC4_r4.1_P39_rep1_uspG
SC4_r4.1_P39_rep1_trmH	3	3	0.00366551	0.000800036	-0.629165	SC4_r4.1_P39_rep1_trmH
SC4_r4.1_P39_rep1_mlaC	5	5	0.00270148	0.000600992	-0.632202	SC4_r4.1_P39_rep1_mlaC
SC4_r4.1_P39_rep1_yfeX	8	8	9.0779e-06	3.48338e-06	-0.63776	SC4_r4.1_P39_rep1_yfeX
SC4_r4.1_P39_rep1_slt	5	5	4.44991e-06	1.89695e-06	-0.642243	SC4_r4.1_P39_rep1_slt
SC4_r4.1_P39_rep1_ahpC	30	30	1.01307e-08	1.39592e-08	-0.644661	SC4_r4.1_P39_rep1_ahpC
SC4_r4.1_P39_rep1_argT	29	29	1.90463e-05	6.67906e-06	-0.647117	SC4_r4.1_P39_rep1_argT
SC4_r4.1_P39_rep1_yegP	6	6	9.34159e-05	2.76124e-05	-0.650537	SC4_r4.1_P39_rep1_yegP
SC4_r4.1_P39_rep1_yihW	3	3	0.0670977	0.0122776	-0.656847	SC4_r4.1_P39_rep1_yihW
SC4_r4.1_P39_rep1_serB	3	3	0.000275344	7.36478e-05	-0.660335	SC4_r4.1_P39_rep1_serB
SC4_r4.1_P39_rep1_rplA	14	14	0.000910017	0.000220103	-0.662985	SC4_r4.1_P39_rep1_rplA
SC4_r4.1_P39_rep1_msbA	8	8	1.78926e-06	8.65526e-07	-0.663883	SC4_r4.1_P39_rep1_msbA
SC4_r4.1_P39_rep1_ubiF	2	2	2.65932e-07	1.85084e-07	-0.666266	SC4_r4.1_P39_rep1_ubiF
SC4_r4.1_P39_rep1_phi	34	34	9.17923e-06	3.51732e-06	-0.667096	SC4_r4.1_P39_rep1_phi
SC4_r4.1_P39_rep1_gsiA	7	6	0.0228569	0.00445742	-0.667887	SC4_r4.1_P39_rep1_gsiA
SC4_r4.1_P39_rep1_cycA	2	2	1.10683e-08	1.45879e-08	-0.672309	SC4_r4.1_P39_rep1_cycA
SC4_r4.1_P39_rep1_mppA	4	4	8.89011e-09	1.28331e-08	-0.677272	SC4_r4.1_P39_rep1_mppA
SC4_r4.1_P39_rep1_yghU	7	7	1.08572e-07	8.66113e-08	-0.681709	SC4_r4.1_P39_rep1_yghU
zz|Y-FGCZCont00147|;zz|Y-FGCZCont00243|;zz|Y-FGCZCont00285|	5	4	0.461308	0.0732149	-0.682944	zz_FGCZCont0146_P35908_K22E_HUMAN blastpHomologue_0.0 [zz|Y-FGCZCont00147|,zz|Y-FGCZCont00243|,zz|Y-FGCZCont00285|]
SC4_r4.1_P39_rep1_rpmB	10	10	5.88883e-08	5.26762e-08	-0.687795	SC4_r4.1_P39_rep1_rpmB
SC4_r4.1_P39_rep1_pdxJ	12	12	1.54733e-06	7.64768e-07	-0.688819	SC4_r4.1_P39_rep1_pdxJ
SC4_r4.1_P39_rep1_phoP	7	7	5.27016e-05	1.6758e-05	-0.691135	SC4_r4.1_P39_rep1_phoP
SC4_r4.1_P39_rep1_corA	3	3	0.143082	0.0248481	-0.694526	SC4_r4.1_P39_rep1_corA
SC4_r4.1_P39_rep1_cbpA	3	3	0.00251772	0.000562109	-0.694738	SC4_r4.1_P39_rep1_cbpA
SC4_r4.1_P39_rep1_aldB	7	7	0.000188509	5.21074e-05	-0.695746	SC4_r4.1_P39_rep1_aldB
SC4_r4.1_P39_rep1_ybjD	2	2	0.0090678	0.00187561	-0.697247	SC4_r4.1_P39_rep1_ybjD
SC4_r4.1_P39_rep1_yidR	4	4	0.0132391	0.00267157	-0.703437	SC4_r4.1_P39_rep1_yidR
SC4_r4.1_P39_rep1_yggX	11	11	0.000136425	3.93032e-05	-0.708943	SC4_r4.1_P39_rep1_yggX
SC4_r4.1_P39_rep1_ygdI	3	3	0.000578393	0.00014517	-0.711956	SC4_r4.1_P39_rep1_ygdI
SC4_r4.1_P39_rep1_mug	4	4	0.000400947	0.000103883	-0.712512	SC4_r4.1_P39_rep1_mug
SC4_r4.1_P39_rep1_mmuM	3	3	4.23558e-07	2.69994e-07	-0.714187	SC4_r4.1_P39_rep1_mmuM
SC4_r4.1_P39_rep1_osmF	6	6	0.000179025	4.96368e-05	-0.71887	SC4_r4.1_P39_rep1_osmF
SC4_r4.1_P39_rep1_elbB	6	6	7.68359e-07	4.32223e-07	-0.719618	SC4_r4.1_P39_rep1_elbB
SC4_r4.1_P39_rep1_cyoA	13	13	1.51701e-05	5.47458e-06	-0.723781	SC4_r4.1_P39_rep1_cyoA
SC4_r4.1_P39_rep1_rplO	17	17	0.000342109	9.00058e-05	-0.724431	SC4_r4.1_P39_rep1_rplO
SC4_r4.1_P39_rep1_yfgM	3	3	0.00134259	0.000313339	-0.728078	SC4_r4.1_P39_rep1_yfgM
SC4_r4.1_P39_rep1_cysM	7	7	9.83822e-06	3.72794e-06	-0.729159	SC4_r4.1_P39_rep1_cysM
SC4_r4.1_P39_rep1_ushA	9	9	8.35035e-07	4.61172e-07	-0.739245	SC4_r4.1_P39_rep1_ushA
SC4_r4.1_P39_rep1_pth	6	6	0.0127956	0.00258781	-0.746302	SC4_r4.1_P39_rep1_pth
SC4_r4.1_P39_rep1_ribF	3	3	0.0133727	0.00269455	-0.761192	SC4_r4.1_P39_rep1_ribF
SC4_r4.1_P39_rep1_ucpA	3	3	2.93083e-06	1.32605e-06	-0.765213	SC4_r4.1_P39_rep1_ucpA
SC4_r4.1_P39_rep1_ghrB	8	8	2.00747e-05	6.99395e-06	-0.769066	SC4_r4.1_P39_rep1_ghrB
SC4_r4.1_P39_rep1_rlmN	2	2	0.000197621	5.43508e-05	-0.778994	SC4_r4.1_P39_rep1_rlmN
SC4_r4.1_P39_rep1_pepT	8	8	6.33596e-06	2.54957e-06	-0.780572	SC4_r4.1_P39_rep1_pepT
SC4_r4.1_P39_rep1_cysQ	8	8	2.41435e-06	1.12023e-06	-0.786883	SC4_r4.1_P39_rep1_cysQ
zz|Y-FGCZCont00026|;zz|Y-FGCZCont00179|	11	4	0.435989	0.0695607	-0.791053	zz_FGCZCont0025_P04264_K2C1_HUMAN blastpHomologue_0.0 [zz|Y-FGCZCont00026|,zz|Y-FGCZCont00179|]
SC4_r4.1_P39_rep1_purA	35	35	2.65421e-06	1.21908e-06	-0.791416	SC4_r4.1_P39_rep1_purA
SC4_r4.1_P39_rep1_guaB	26	26	1.11483e-05	4.1438e-06	-0.792004	SC4_r4.1_P39_rep1_guaB
SC4_r4.1_P39_rep1_nadE	15	15	4.37812e-08	4.22072e-08	-0.800988	SC4_r4.1_P39_rep1_nadE
SC4_r4.1_P39_rep1_greA	10	10	1.21193e-07	9.43964e-08	-0.802349	SC4_r4.1_P39_rep1_greA
SC4_r4.1_P39_rep1_sra	7	7	2.81088e-06	1.27813e-06	-0.816995	SC4_r4.1_P39_rep1_sra
SC4_r4.1_P39_rep1_fre	3	3	6.51897e-05	2.02107e-05	-0.819223	SC4_r4.1_P39_rep1_fre
SC4_r4.1_P39_rep1_rimL	3	3	0.00219365	0.000494615	-0.821572	SC4_r4.1_P39_rep1_rimL
SC4_r4.1_P39_rep1_ptsG	8	8	2.25173e-08	2.55443e-08	-0.834616	SC4_r4.1_P39_rep1_ptsG
SC4_r4.1_P39_rep1_ybeL	6	6	6.21071e-06	2.51401e-06	-0.840434	SC4_r4.1_P39_rep1_ybeL
SC4_r4.1_P39_rep1_glgX	3	3	0.0129905	0.00262335	-0.84289	SC4_r4.1_P39_rep1_glgX
SC4_r4.1_P39_rep1_nagB	2	2	0.0711931	0.0129575	-0.842957	SC4_r4.1_P39_rep1_nagB
SC4_r4.1_P39_rep1_cysP	19	19	8.44927e-07	4.64753e-07	-0.846366	SC4_r4.1_P39_rep1_cysP
SC4_r4.1_P39_rep1_katG	31	30	1.82854e-07	1.34105e-07	-0.851884	SC4_r4.1_P39_rep1_katG
SC4_r4.1_P39_rep1_crl	4	4	4.79425e-06	2.01851e-06	-0.853756	SC4_r4.1_P39_rep1_crl
SC4_r4.1_P39_rep1_leuB	19	19	1.33627e-07	1.02696e-07	-0.86359	SC4_r4.1_P39_rep1_leuB
SC4_r4.1_P39_rep1_ygeR	4	4	6.03121e-05	1.88743e-05	-0.870719	SC4_r4.1_P39_rep1_ygeR
SC4_r4.1_P39_rep1_eutB	4	4	0.000333824	8.79959e-05	-0.884645	SC4_r4.1_P39_rep1_eutB
SC4_r4.1_P39_rep1_ppiD	22	21	3.00863e-05	1.01337e-05	-0.886718	SC4_r4.1_P39_rep1_ppiD
SC4_r4.1_P39_rep1_fpr	2	2	2.49658e-07	1.75549e-07	-0.888983	SC4_r4.1_P39_rep1_fpr
SC4_r4.1_P39_rep1_cspA	2	2	0.00126494	0.00029674	-0.896774	SC4_r4.1_P39_rep1_cspA
SC4_r4.1_P39_rep1_ybbO	3	3	0.00998912	0.00205217	-0.897701	SC4_r4.1_P39_rep1_ybbO
SC4_r4.1_P39_rep1_lipA	10	10	8.47635e-06	3.28956e-06	-0.909036	SC4_r4.1_P39_rep1_lipA
SC4_r4.1_P39_rep1_ltaE	16	16	0.000953865	0.000228882	-0.91194	SC4_r4.1_P39_rep1_ltaE
SC4_r4.1_P39_rep1_otsA	4	4	8.08533e-07	4.50062e-07	-0.915985	SC4_r4.1_P39_rep1_otsA
SC4_r4.1_P39_rep1_bfr	8	8	1.38099e-06	6.9259e-07	-0.921569	SC4_r4.1_P39_rep1_bfr
SC4_r4.1_P39_rep1_ppa	11	11	6.7794e-07	3.92695e-07	-0.923811	SC4_r4.1_P39_rep1_ppa
SC4_r4.1_P39_rep1_ispA	2	2	0.0096723	0.00199309	-0.926886	SC4_r4.1_P39_rep1_ispA
SC4_r4.1_P39_rep1_yiaF	4	4	6.31398e-10	2.35975e-09	-0.930466	SC4_r4.1_P39_rep1_yiaF
SC4_r4.1_P39_rep1_sdhA	48	47	3.04838e-08	3.17434e-08	-0.931038	SC4_r4.1_P39_rep1_sdhA
SC4_r4.1_P39_rep1_lon	27	27	4.77777e-05	1.53896e-05	-0.936626	SC4_r4.1_P39_rep1_lon
SC4_r4.1_P39_rep1_galM	8	7	3.54113e-06	1.55323e-06	-0.937239	SC4_r4.1_P39_rep1_galM
SC4_r4.1_P39_rep1_ybiT	6	6	2.2876e-06	1.07053e-06	-0.941861	SC4_r4.1_P39_rep1_ybiT
SC4_r4.1_P39_rep1_cfa	2	2	2.07495e-05	7.20228e-06	-0.952133	SC4_r4.1_P39_rep1_cfa
SC4_r4.1_P39_rep1_ydjN	5	5	4.64048e-09	8.09046e-09	-0.955251	SC4_r4.1_P39_rep1_ydjN
SC4_r4.1_P39_rep1_yebV	2	2	2.01759e-05	7.01211e-06	-0.960807	SC4_r4.1_P39_rep1_yebV
SC4_r4.1_P39_rep1_yigI	3	3	0.000303059	8.07445e-05	-0.962681	SC4_r4.1_P39_rep1_yigI
SC4_r4.1_P39_rep1_yfbR	2	2	0.0887644	0.0159219	-0.96748	SC4_r4.1_P39_rep1_yfbR
SC4_r4.1_P39_rep1_yhaJ	4	3	1.13877e-05	4.22702e-06	-0.971069	SC4_r4.1_P39_rep1_yhaJ
SC4_r4.1_P39_rep1_cysA	6	6	2.6327e-07	1.84171e-07	-0.971395	SC4_r4.1_P39_rep1_cysA
SC4_r4.1_P39_rep1_mtn	2	2	0.00040392	0.000104554	-0.972569	SC4_r4.1_P39_rep1_mtn
SC4_r4.1_P39_rep1_livF	3	3	0.0759602	0.0137883	-0.972591	SC4_r4.1_P39_rep1_livF
SC4_r4.1_P39_rep1_ycgM	3	3	6.53547e-05	2.02388e-05	-0.985611	SC4_r4.1_P39_rep1_ycgM
SC4_r4.1_P39_rep1_cpdB	8	8	0.020674	0.00405783	-0.998478	SC4_r4.1_P39_rep1_cpdB
SC4_r4.1_P39_rep1_livG	3	3	1.74698e-07	1.28817e-07	-0.999761	SC4_r4.1_P39_rep1_livG
SC4_r4.1_P39_rep1_envZ	2	2	0.000427295	0.000109875	-1.00478	SC4_r4.1_P39_rep1_envZ
SC4_r4.1_P39_rep1_dcp	8	8	5.78995e-06	2.36828e-06	-1.01488	SC4_r4.1_P39_rep1_dcp
SC4_r4.1_P39_rep1_ldtD	4	4	0.00217617	0.000491079	-1.0174	SC4_r4.1_P39_rep1_ldtD
SC4_r4.1_P39_rep1_lacI	40	40	1.51564e-07	1.1333e-07	-1.02185	SC4_r4.1_P39_rep1_lacI
SC4_r4.1_P39_rep1_yibF	5	5	4.15277e-07	2.65944e-07	-1.02886	SC4_r4.1_P39_rep1_yibF
SC4_r4.1_P39_rep1_rstB	2	2	0.00826698	0.00172434	-1.03017	SC4_r4.1_P39_rep1_rstB
SC4_r4.1_P39_rep1_ydbC	5	5	4.08593e-05	1.33871e-05	-1.03787	SC4_r4.1_P39_rep1_ydbC
SC4_r4.1_P39_rep1_fadA	10	10	3.23106e-06	1.43915e-06	-1.046	SC4_r4.1_P39_rep1_fadA
SC4_r4.1_P39_rep1_fadB	20	20	2.42973e-07	1.72628e-07	-1.04969	SC4_r4.1_P39_rep1_fadB
SC4_r4.1_P39_rep1_sodC	4	4	5.23441e-05	1.6681e-05	-1.05278	SC4_r4.1_P39_rep1_sodC
SC4_r4.1_P39_rep1_ydgA	17	17	4.24617e-10	1.74383e-09	-1.05854	SC4_r4.1_P39_rep1_ydgA
SC4_r4.1_P39_rep1_bioF	2	2	2.24129e-07	1.60916e-07	-1.05977	SC4_r4.1_P39_rep1_bioF
SC4_r4.1_P39_rep1_deoA	5	5	5.29564e-06	2.18907e-06	-1.06435	SC4_r4.1_P39_rep1_deoA
SC4_r4.1_P39_rep1_glnQ	6	6	5.47332e-07	3.29638e-07	-1.06491	SC4_r4.1_P39_rep1_glnQ
SC4_r4.1_P39_rep1_pliG	2	2	0.00135672	0.000316194	-1.07077	SC4_r4.1_P39_rep1_pliG
SC4_r4.1_P39_rep1_yihD	2	2	0.100708	0.0179228	-1.07337	SC4_r4.1_P39_rep1_yihD
SC4_r4.1_P39_rep1_eutL	2	2	1.08206e-07	8.66113e-08	-1.07421	SC4_r4.1_P39_rep1_eutL
SC4_r4.1_P39_rep1_malK	2	2	5.838e-06	2.37725e-06	-1.07547	SC4_r4.1_P39_rep1_malK
SC4_r4.1_P39_rep1_trmI	4	3	0.00801638	0.00167592	-1.07773	SC4_r4.1_P39_rep1_trmI
SC4_r4.1_P39_rep1_bioD	5	5	1.37661e-05	5.02777e-06	-1.07863	SC4_r4.1_P39_rep1_bioD
SC4_r4.1_P39_rep1_udp	13	13	3.61923e-07	2.35661e-07	-1.07958	SC4_r4.1_P39_rep1_udp
SC4_r4.1_P39_rep1_luxS	17	17	7.30215e-09	1.11031e-08	-1.0816	SC4_r4.1_P39_rep1_luxS
SC4_r4.1_P39_rep1_malE	9	9	3.35596e-06	1.48635e-06	-1.09354	SC4_r4.1_P39_rep1_malE
SC4_r4.1_P39_rep1_gstB	7	7	0.000932693	0.00022479	-1.094	SC4_r4.1_P39_rep1_gstB
SC4_r4.1_P39_rep1_wrbA	16	16	4.90969e-08	4.58729e-08	-1.09637	SC4_r4.1_P39_rep1_wrbA
SC4_r4.1_P39_rep1_ompA	50	50	1.10925e-06	5.84232e-07	-1.10861	SC4_r4.1_P39_rep1_ompA
SC4_r4.1_P39_rep1_xthA	6	6	2.81671e-08	3.01361e-08	-1.10926	SC4_r4.1_P39_rep1_xthA
SC4_r4.1_P39_rep1_aspA	14	14	5.23603e-07	3.18156e-07	-1.13598	SC4_r4.1_P39_rep1_aspA
SC4_r4.1_P39_rep1_chrR	7	7	4.52733e-07	2.82648e-07	-1.14733	SC4_r4.1_P39_rep1_chrR
SC4_r4.1_P39_rep1_cydA	10	10	3.11516e-09	6.4386e-09	-1.15039	SC4_r4.1_P39_rep1_cydA
SC4_r4.1_P39_rep1_emrA	3	3	0.00112807	0.000266926	-1.15163	SC4_r4.1_P39_rep1_emrA
SC4_r4.1_P39_rep1_bioB	4	4	3.86035e-06	1.67447e-06	-1.1532	SC4_r4.1_P39_rep1_bioB
SC4_r4.1_P39_rep1_rplD	16	16	6.14028e-09	9.85427e-09	-1.15626	SC4_r4.1_P39_rep1_rplD
SC4_r4.1_P39_rep1_qorA	6	6	6.60305e-05	2.04018e-05	-1.16156	SC4_r4.1_P39_rep1_qorA
SC4_r4.1_P39_rep1_ydhF	4	4	0.000836676	0.000203992	-1.17177	SC4_r4.1_P39_rep1_ydhF
SC4_r4.1_P39_rep1_yeiG	4	4	0.00251095	0.000561057	-1.17442	SC4_r4.1_P39_rep1_yeiG
SC4_r4.1_P39_rep1_adhE	44	43	3.72018e-08	3.70423e-08	-1.17952	SC4_r4.1_P39_rep1_adhE
SC4_r4.1_P39_rep1_ilvN	5	5	7.25533e-06	2.85633e-06	-1.18303	SC4_r4.1_P39_rep1_ilvN
SC4_r4.1_P39_rep1_ybhG	4	4	3.43473e-06	1.51142e-06	-1.18995	SC4_r4.1_P39_rep1_ybhG
SC4_r4.1_P39_rep1_deoD	17	17	1.5624e-09	4.03002e-09	-1.19729	SC4_r4.1_P39_rep1_deoD
SC4_r4.1_P39_rep1_talA	16	14	1.80359e-07	1.32632e-07	-1.19757	SC4_r4.1_P39_rep1_talA
SC4_r4.1_P39_rep1_glpB	2	2	0.011774	0.00239007	-1.21464	SC4_r4.1_P39_rep1_glpB
SC4_r4.1_P39_rep1_ugpQ	6	6	1.54572e-07	1.15222e-07	-1.23158	SC4_r4.1_P39_rep1_ugpQ
SC4_r4.1_P39_rep1_sseA	6	6	1.06483e-10	6.57245e-10	-1.2331	SC4_r4.1_P39_rep1_sseA
SC4_r4.1_P39_rep1_trpE	8	7	7.05917e-05	2.15669e-05	-1.23934	SC4_r4.1_P39_rep1_trpE
SC4_r4.1_P39_rep1_yhjK	3	3	0.0015696	0.00036229	-1.24689	SC4_r4.1_P39_rep1_yhjK
SC4_r4.1_P39_rep1_mak	2	2	1.38714e-07	1.05712e-07	-1.26484	SC4_r4.1_P39_rep1_mak
SC4_r4.1_P39_rep1_pspB	4	4	0.00315547	0.000695195	-1.27884	SC4_r4.1_P39_rep1_pspB
SC4_r4.1_P39_rep1_yahO	8	8	2.11944e-07	1.54196e-07	-1.28247	SC4_r4.1_P39_rep1_yahO
SC4_r4.1_P39_rep1_sodB	6	6	3.48946e-09	6.89865e-09	-1.28545	SC4_r4.1_P39_rep1_sodB
SC4_r4.1_P39_rep1_ldhA	11	11	4.14581e-07	2.65944e-07	-1.28696	SC4_r4.1_P39_rep1_ldhA
SC4_r4.1_P39_rep1_gloB	2	2	0.00504254	0.00108155	-1.29272	SC4_r4.1_P39_rep1_gloB
SC4_r4.1_P39_rep1_menB	5	5	1.90754e-06	9.16241e-07	-1.29747	SC4_r4.1_P39_rep1_menB
SC4_r4.1_P39_rep1_ompX	10	10	2.42801e-06	1.12275e-06	-1.30389	SC4_r4.1_P39_rep1_ompX
SC4_r4.1_P39_rep1_ybhB	5	5	6.50497e-07	3.79214e-07	-1.30984	SC4_r4.1_P39_rep1_ybhB
SC4_r4.1_P39_rep1_yhbO	4	4	7.47017e-07	4.23712e-07	-1.31202	SC4_r4.1_P39_rep1_yhbO
SC4_r4.1_P39_rep1_sdhB	25	25	3.1178e-10	1.39445e-09	-1.35325	SC4_r4.1_P39_rep1_sdhB
SC4_r4.1_P39_rep1_fbaB	23	23	3.22678e-08	3.31207e-08	-1.36782	SC4_r4.1_P39_rep1_fbaB
SC4_r4.1_P39_rep1_glyA	34	33	6.87485e-07	3.95704e-07	-1.37357	SC4_r4.1_P39_rep1_glyA
SC4_r4.1_P39_rep1_lptD	14	14	5.74286e-08	5.18517e-08	-1.38238	SC4_r4.1_P39_rep1_lptD
SC4_r4.1_P39_rep1_ybeX	6	6	1.64736e-05	5.87505e-06	-1.38785	SC4_r4.1_P39_rep1_ybeX
SC4_r4.1_P39_rep1_mdh	34	34	3.80419e-08	3.77411e-08	-1.40137	SC4_r4.1_P39_rep1_mdh
SC4_r4.1_P39_rep1_ompT	25	25	6.95146e-08	6.03992e-08	-1.41135	SC4_r4.1_P39_rep1_ompT
SC4_r4.1_P39_rep1_eutC	2	2	6.50578e-06	2.61021e-06	-1.43096	SC4_r4.1_P39_rep1_eutC
SC4_r4.1_P39_rep1_ydeN	3	3	1.59649e-05	5.73108e-06	-1.45538	SC4_r4.1_P39_rep1_ydeN
SC4_r4.1_P39_rep1_tdh	4	4	6.82392e-07	3.93602e-07	-1.45945	SC4_r4.1_P39_rep1_tdh
SC4_r4.1_P39_rep1_eco	2	2	9.96572e-09	1.39431e-08	-1.46116	SC4_r4.1_P39_rep1_eco
SC4_r4.1_P39_rep1_lnt	2	2	0.0108572	0.0022155	-1.46151	SC4_r4.1_P39_rep1_lnt
SC4_r4.1_P39_rep1_wcaN	12	12	0.000210704	5.77162e-05	-1.4625	SC4_r4.1_P39_rep1_wcaN
SC4_r4.1_P39_rep1_poxB	15	15	2.10419e-08	2.42226e-08	-1.48538	SC4_r4.1_P39_rep1_poxB
SC4_r4.1_P39_rep1_ackA	19	19	3.0343e-07	2.05418e-07	-1.50469	SC4_r4.1_P39_rep1_ackA
SC4_r4.1_P39_rep1_psiF	6	6	3.56044e-06	1.5592e-06	-1.50599	SC4_r4.1_P39_rep1_psiF
SC4_r4.1_P39_rep1_tam	4	4	0.000118201	3.44166e-05	-1.53093	SC4_r4.1_P39_rep1_tam
SC4_r4.1_P39_rep1_sdhD	3	3	7.3987e-05	2.24284e-05	-1.55321	SC4_r4.1_P39_rep1_sdhD
SC4_r4.1_P39_rep1_pyrI	14	14	7.41032e-07	4.21193e-07	-1.56516	SC4_r4.1_P39_rep1_pyrI
SC4_r4.1_P39_rep1_yhbW	2	2	4.27467e-09	7.79142e-09	-1.58072	SC4_r4.1_P39_rep1_yhbW
SC4_r4.1_P39_rep1_hchA	10	10	1.24237e-09	3.43926e-09	-1.5852	SC4_r4.1_P39_rep1_hchA
SC4_r4.1_P39_rep1_pyrB	16	16	1.18125e-06	6.09217e-07	-1.59479	SC4_r4.1_P39_rep1_pyrB
SC4_r4.1_P39_rep1_ilvB	12	12	3.99818e-07	2.57265e-07	-1.59569	SC4_r4.1_P39_rep1_ilvB
SC4_r4.1_P39_rep1_gltA	34	34	7.44224e-10	2.60371e-09	-1.59837	SC4_r4.1_P39_rep1_gltA
SC4_r4.1_P39_rep1_yfcZ	2	2	1.49279e-07	1.12196e-07	-1.62615	SC4_r4.1_P39_rep1_yfcZ
SC4_r4.1_P39_rep1_cydB	4	4	2.2633e-08	2.55443e-08	-1.62808	SC4_r4.1_P39_rep1_cydB
SC4_r4.1_P39_rep1_ycaC	4	4	1.66772e-07	1.23305e-07	-1.64385	SC4_r4.1_P39_rep1_ycaC
SC4_r4.1_P39_rep1_yqjG	5	5	8.21504e-07	4.54619e-07	-1.64748	SC4_r4.1_P39_rep1_yqjG
SC4_r4.1_P39_rep1_yjfP	2	2	0.000353335	9.26022e-05	-1.65216	SC4_r4.1_P39_rep1_yjfP
SC4_r4.1_P39_rep1_yniA	4	4	1.05543e-06	5.60211e-07	-1.65627	SC4_r4.1_P39_rep1_yniA
SC4_r4.1_P39_rep1_yibT	2	2	2.9786e-08	3.12553e-08	-1.65747	SC4_r4.1_P39_rep1_yibT
SC4_r4.1_P39_rep1_psuG	6	6	2.82408e-05	9.54748e-06	-1.65993	SC4_r4.1_P39_rep1_psuG
SC4_r4.1_P39_rep1_qmcA	3	3	5.34331e-08	4.87428e-08	-1.6609	SC4_r4.1_P39_rep1_qmcA
SC4_r4.1_P39_rep1_betB	6	6	1.27968e-06	6.50495e-07	-1.66126	SC4_r4.1_P39_rep1_betB
SC4_r4.1_P39_rep1_ychN	3	3	1.34785e-08	1.69459e-08	-1.66747	SC4_r4.1_P39_rep1_ychN
SC4_r4.1_P39_rep1_yfbU	10	10	3.6267e-11	3.41192e-10	-1.70098	SC4_r4.1_P39_rep1_yfbU
SC4_r4.1_P39_rep1_qorB	2	2	1.23198e-08	1.57801e-08	-1.70215	SC4_r4.1_P39_rep1_qorB
SC4_r4.1_P39_rep1_fabA	8	8	3.55791e-08	3.58188e-08	-1.70318	SC4_r4.1_P39_rep1_fabA
SC4_r4.1_P39_rep1_manX	10	10	1.15431e-07	9.07562e-08	-1.70475	SC4_r4.1_P39_rep1_manX
SC4_r4.1_P39_rep1_fadE	11	11	1.13242e-06	5.91104e-07	-1.70696	SC4_r4.1_P39_rep1_fadE
zz|Y-FGCZCont00100|	8	8	0.289069	0.0471401	-1.7154	zz_FGCZCont0099_P35527_K1C9_HUMAN blastpHomologue_0.0
SC4_r4.1_P39_rep1_yqjD	4	4	3.29769e-06	1.4653e-06	-1.71835	SC4_r4.1_P39_rep1_yqjD
SC4_r4.1_P39_rep1_acnA	23	22	4.05653e-09	7.68558e-09	-1.73221	SC4_r4.1_P39_rep1_acnA
SC4_r4.1_P39_rep1_pka	5	5	0.000188129	5.20551e-05	-1.7477	SC4_r4.1_P39_rep1_pka
SC4_r4.1_P39_rep1_thrC	25	25	2.68094e-08	2.91406e-08	-1.7542	SC4_r4.1_P39_rep1_thrC
SC4_r4.1_P39_rep1_pspC	2	2	1.09039e-08	1.45827e-08	-1.79433	SC4_r4.1_P39_rep1_pspC
SC4_r4.1_P39_rep1_ridA	11	11	1.0072e-09	2.98684e-09	-1.79447	SC4_r4.1_P39_rep1_ridA
SC4_r4.1_P39_rep1_fur	8	8	3.04057e-12	6.91287e-11	-1.79652	SC4_r4.1_P39_rep1_fur
SC4_r4.1_P39_rep1_pheA	22	22	4.14607e-09	7.71689e-09	-1.8006	SC4_r4.1_P39_rep1_pheA
SC4_r4.1_P39_rep1_pflB	55	55	1.05318e-09	3.03183e-09	-1.80208	SC4_r4.1_P39_rep1_pflB
SC4_r4.1_P39_rep1_gabT	14	14	2.02834e-08	2.34484e-08	-1.82706	SC4_r4.1_P39_rep1_gabT
SC4_r4.1_P39_rep1_gabD	15	15	7.44393e-10	2.60371e-09	-1.83641	SC4_r4.1_P39_rep1_gabD
SC4_r4.1_P39_rep1_dadX	9	9	1.81694e-08	2.16466e-08	-1.837	SC4_r4.1_P39_rep1_dadX
SC4_r4.1_P39_rep1_yicH	5	5	1.02324e-07	8.28386e-08	-1.83996	SC4_r4.1_P39_rep1_yicH
SC4_r4.1_P39_rep1_deaD	5	5	0.000346696	9.11249e-05	-1.84404	SC4_r4.1_P39_rep1_deaD
SC4_r4.1_P39_rep1_ygdH	5	5	4.63634e-08	4.39005e-08	-1.8498	SC4_r4.1_P39_rep1_ygdH
SC4_r4.1_P39_rep1_gpr	16	16	6.76271e-09	1.0424e-08	-1.88122	SC4_r4.1_P39_rep1_gpr
SC4_r4.1_P39_rep1_osmY	16	16	3.29493e-09	6.70852e-09	-1.94206	SC4_r4.1_P39_rep1_osmY
SC4_r4.1_P39_rep1_ygaU	16	16	5.05859e-11	4.31285e-10	-1.95291	SC4_r4.1_P39_rep1_ygaU
SC4_r4.1_P39_rep1_yahK	14	14	1.12827e-10	6.61261e-10	-1.98391	SC4_r4.1_P39_rep1_yahK
SC4_r4.1_P39_rep1_curA	6	6	1.54162e-08	1.92051e-08	-1.98485	SC4_r4.1_P39_rep1_curA
SC4_r4.1_P39_rep1_pgi	12	12	1.20073e-08	1.54524e-08	-2.00677	SC4_r4.1_P39_rep1_pgi
SC4_r4.1_P39_rep1_otsB	2	2	0.000279265	7.46235e-05	-2.00879	SC4_r4.1_P39_rep1_otsB
SC4_r4.1_P39_rep1_yebF	5	5	1.15743e-06	5.98061e-07	-2.00894	SC4_r4.1_P39_rep1_yebF
SC4_r4.1_P39_rep1_modE	2	2	3.4706e-09	6.89865e-09	-2.01627	SC4_r4.1_P39_rep1_modE
SC4_r4.1_P39_rep1_pspA	20	20	4.74562e-07	2.91605e-07	-2.01678	SC4_r4.1_P39_rep1_pspA
SC4_r4.1_P39_rep1_frdA	11	10	6.03328e-08	5.30978e-08	-2.02152	SC4_r4.1_P39_rep1_frdA
SC4_r4.1_P39_rep1_rmf	5	5	5.92234e-08	5.28028e-08	-2.02306	SC4_r4.1_P39_rep1_rmf
SC4_r4.1_P39_rep1_yjiA	4	4	8.92579e-11	6.08539e-10	-2.03959	SC4_r4.1_P39_rep1_yjiA
SC4_r4.1_P39_rep1_ddlA	7	7	5.14321e-06	2.14229e-06	-2.05429	SC4_r4.1_P39_rep1_ddlA
SC4_r4.1_P39_rep1_gshA	4	4	1.15405e-06	5.97445e-07	-2.08994	SC4_r4.1_P39_rep1_gshA
SC4_r4.1_P39_rep1_yccJ	3	3	1.77854e-08	2.13252e-08	-2.09403	SC4_r4.1_P39_rep1_yccJ
SC4_r4.1_P39_rep1_manZ	3	3	1.53133e-09	4.01716e-09	-2.09553	SC4_r4.1_P39_rep1_manZ
SC4_r4.1_P39_rep1_yccX	4	4	0.00462218	0.000994517	-2.0989	SC4_r4.1_P39_rep1_yccX
SC4_r4.1_P39_rep1_aceA	33	33	1.16773e-10	6.6372e-10	-2.13217	SC4_r4.1_P39_rep1_aceA
SC4_r4.1_P39_rep1_yjbJ	5	5	4.81211e-06	2.02291e-06	-2.13636	SC4_r4.1_P39_rep1_yjbJ
SC4_r4.1_P39_rep1_thrA	48	47	7.67276e-09	1.13153e-08	-2.15943	SC4_r4.1_P39_rep1_thrA
SC4_r4.1_P39_rep1_osmE	7	7	2.81599e-09	5.90979e-09	-2.16299	SC4_r4.1_P39_rep1_osmE
SC4_r4.1_P39_rep1_mscS	7	7	3.5971e-08	3.60802e-08	-2.16786	SC4_r4.1_P39_rep1_mscS
SC4_r4.1_P39_rep1_yceI	5	5	1.29208e-07	9.98622e-08	-2.18216	SC4_r4.1_P39_rep1_yceI
SC4_r4.1_P39_rep1_proX	4	4	1.25505e-05	4.62715e-06	-2.18839	SC4_r4.1_P39_rep1_proX
SC4_r4.1_P39_rep1_rlmD	2	2	2.95678e-07	2.01672e-07	-2.21245	SC4_r4.1_P39_rep1_rlmD
SC4_r4.1_P39_rep1_melA	2	2	0.000217926	5.93963e-05	-2.21901	SC4_r4.1_P39_rep1_melA
SC4_r4.1_P39_rep1_yciW	4	4	0.000984691	0.000235244	-2.22477	SC4_r4.1_P39_rep1_yciW
SC4_r4.1_P39_rep1_nlpI	2	2	8.65327e-08	7.21967e-08	-2.2302	SC4_r4.1_P39_rep1_nlpI
SC4_r4.1_P39_rep1_yieP	2	2	4.21227e-06	1.8041e-06	-2.24774	SC4_r4.1_P39_rep1_yieP
SC4_r4.1_P39_rep1_thrB	15	14	4.15791e-09	7.71689e-09	-2.30716	SC4_r4.1_P39_rep1_thrB
SC4_r4.1_P39_rep1_ndh	9	9	7.56842e-09	1.12834e-08	-2.31222	SC4_r4.1_P39_rep1_ndh
SC4_r4.1_P39_rep1_dacC	11	11	4.1974e-09	7.73756e-09	-2.31952	SC4_r4.1_P39_rep1_dacC
SC4_r4.1_P39_rep1_frsA	9	9	1.62651e-08	1.98993e-08	-2.35851	SC4_r4.1_P39_rep1_frsA
SC4_r4.1_P39_rep1_aceF	46	45	1.83489e-11	2.17654e-10	-2.35976	SC4_r4.1_P39_rep1_aceF
SC4_r4.1_P39_rep1_yqcA	3	3	2.54952e-09	5.60947e-09	-2.40239	SC4_r4.1_P39_rep1_yqcA
SC4_r4.1_P39_rep1_fucO	5	5	9.91702e-09	1.39431e-08	-2.43996	SC4_r4.1_P39_rep1_fucO
SC4_r4.1_P39_rep1_ldtE	7	7	1.21444e-07	9.43964e-08	-2.48384	SC4_r4.1_P39_rep1_ldtE
SC4_r4.1_P39_rep1_treA	7	7	4.84197e-06	2.03233e-06	-2.4861	SC4_r4.1_P39_rep1_treA
SC4_r4.1_P39_rep1_malP	3	3	0.00103539	0.000246277	-2.4901	SC4_r4.1_P39_rep1_malP
SC4_r4.1_P39_rep1_zntA	3	3	0.000217617	5.93715e-05	-2.50762	SC4_r4.1_P39_rep1_zntA
SC4_r4.1_P39_rep1_yciE	3	3	6.60941e-07	3.84481e-07	-2.51087	SC4_r4.1_P39_rep1_yciE
SC4_r4.1_P39_rep1_pgl	9	9	4.7162e-09	8.14367e-09	-2.52178	SC4_r4.1_P39_rep1_pgl
SC4_r4.1_P39_rep1_ybdG	2	2	1.91851e-10	9.87471e-10	-2.58139	SC4_r4.1_P39_rep1_ybdG
SC4_r4.1_P39_rep1_yidA	4	4	9.326e-06	3.56355e-06	-2.60003	SC4_r4.1_P39_rep1_yidA
SC4_r4.1_P39_rep1_yacG	2	2	0.00027003	7.22975e-05	-2.61405	SC4_r4.1_P39_rep1_yacG
SC4_r4.1_P39_rep1_patD	5	5	2.85641e-08	3.0323e-08	-2.62342	SC4_r4.1_P39_rep1_patD
SC4_r4.1_P39_rep1_yghA	4	4	5.23985e-05	1.6681e-05	-2.66496	SC4_r4.1_P39_rep1_yghA
SC4_r4.1_P39_rep1_aceE	73	73	5.51004e-11	4.55539e-10	-2.68799	SC4_r4.1_P39_rep1_aceE
SC4_r4.1_P39_rep1_cdd	6	6	4.15119e-10	1.74383e-09	-2.71962	SC4_r4.1_P39_rep1_cdd
SC4_r4.1_P39_rep1_gnsA	4	4	3.10954e-05	1.0435e-05	-2.74088	SC4_r4.1_P39_rep1_gnsA
SC4_r4.1_P39_rep1_gcd	3	3	6.29364e-06	2.5438e-06	-2.78427	SC4_r4.1_P39_rep1_gcd
SC4_r4.1_P39_rep1_gatB	5	5	8.56565e-10	2.78206e-09	-2.78444	SC4_r4.1_P39_rep1_gatB
SC4_r4.1_P39_rep1_gatA	5	5	4.51801e-09	8.05639e-09	-2.8	SC4_r4.1_P39_rep1_gatA
SC4_r4.1_P39_rep1_yagU	2	2	3.9663e-06	1.71219e-06	-2.80229	SC4_r4.1_P39_rep1_yagU
SC4_r4.1_P39_rep1_pfkA	12	11	9.92632e-11	6.44798e-10	-2.91202	SC4_r4.1_P39_rep1_pfkA
SC4_r4.1_P39_rep1_gatD	19	19	3.00202e-08	3.13803e-08	-2.93349	SC4_r4.1_P39_rep1_gatD
SC4_r4.1_P39_rep1_glpK	40	40	8.31868e-08	7.00478e-08	-2.94127	SC4_r4.1_P39_rep1_glpK
SC4_r4.1_P39_rep1_grxB	11	11	3.06758e-10	1.39445e-09	-2.94919	SC4_r4.1_P39_rep1_grxB
SC4_r4.1_P39_rep1_elaB	4	4	8.54517e-08	7.15135e-08	-2.96231	SC4_r4.1_P39_rep1_elaB
SC4_r4.1_P39_rep1_hdhA	3	3	2.80878e-09	5.90979e-09	-2.98656	SC4_r4.1_P39_rep1_hdhA
SC4_r4.1_P39_rep1_gatY	22	21	1.13916e-10	6.61261e-10	-3.00285	SC4_r4.1_P39_rep1_gatY
SC4_r4.1_P39_rep1_frdB	4	4	1.1179e-06	5.86525e-07	-3.00431	SC4_r4.1_P39_rep1_frdB
SC4_r4.1_P39_rep1_glcB	13	12	2.25701e-09	5.18828e-09	-3.03581	SC4_r4.1_P39_rep1_glcB
SC4_r4.1_P39_rep1_fic	2	2	2.77653e-09	5.90979e-09	-3.05461	SC4_r4.1_P39_rep1_fic
SC4_r4.1_P39_rep1_rnk	2	2	7.08113e-05	2.16098e-05	-3.07977	SC4_r4.1_P39_rep1_rnk
SC4_r4.1_P39_rep1_dadA	8	8	1.38833e-09	3.78773e-09	-3.08338	SC4_r4.1_P39_rep1_dadA
SC4_r4.1_P39_rep1_pepE	3	3	5.34502e-08	4.87428e-08	-3.14365	SC4_r4.1_P39_rep1_pepE
SC4_r4.1_P39_rep1_alsB	4	4	7.79093e-10	2.62415e-09	-3.19333	SC4_r4.1_P39_rep1_alsB
SC4_r4.1_P39_rep1_ygeA	2	2	1.03769e-08	1.41542e-08	-3.19577	SC4_r4.1_P39_rep1_ygeA
SC4_r4.1_P39_rep1_dps	18	18	1.60163e-08	1.97722e-08	-3.2512	SC4_r4.1_P39_rep1_dps
SC4_r4.1_P39_rep1_deoB	15	15	1.76256e-08	2.13252e-08	-3.29632	SC4_r4.1_P39_rep1_deoB
SC4_r4.1_P39_rep1_mqo	3	3	1.03274e-06	5.49235e-07	-3.34152	SC4_r4.1_P39_rep1_mqo
SC4_r4.1_P39_rep1_ydeI	2	2	0.000237707	6.42741e-05	-3.37109	SC4_r4.1_P39_rep1_ydeI
SC4_r4.1_P39_rep1_osmC	15	15	1.32061e-12	4.00329e-11	-3.4089	SC4_r4.1_P39_rep1_osmC
SC4_r4.1_P39_rep1_ompC	24	24	2.70836e-08	2.92158e-08	-3.43175	SC4_r4.1_P39_rep1_ompC
SC4_r4.1_P39_rep1_mltA	2	2	2.53601e-06	1.16873e-06	-3.44877	SC4_r4.1_P39_rep1_mltA
SC4_r4.1_P39_rep1_agp	12	12	1.63203e-14	2.22629e-12	-3.58951	SC4_r4.1_P39_rep1_agp
SC4_r4.1_P39_rep1_ydfG	3	3	3.43195e-11	3.41192e-10	-3.63302	SC4_r4.1_P39_rep1_ydfG
SC4_r4.1_P39_rep1_gatZ	23	23	1.51619e-07	1.1333e-07	-3.65609	SC4_r4.1_P39_rep1_gatZ
SC4_r4.1_P39_rep1_sdaC	2	2	7.6236e-07	4.29734e-07	-3.68204	SC4_r4.1_P39_rep1_sdaC
SC4_r4.1_P39_rep1_ybgS	2	2	4.75435e-09	8.15791e-09	-3.68527	SC4_r4.1_P39_rep1_ybgS
SC4_r4.1_P39_rep1_yajO	7	7	6.09856e-09	9.84522e-09	-3.7358	SC4_r4.1_P39_rep1_yajO
SC4_r4.1_P39_rep1_dppF	3	3	1.36929e-07	1.04644e-07	-3.74767	SC4_r4.1_P39_rep1_dppF
SC4_r4.1_P39_rep1_ibpB	5	5	6.9026e-11	5.08974e-10	-3.80613	SC4_r4.1_P39_rep1_ibpB
SC4_r4.1_P39_rep1_tktB	16	13	1.36402e-11	1.95863e-10	-3.87551	SC4_r4.1_P39_rep1_tktB
SC4_r4.1_P39_rep1_ggt	2	2	4.65031e-08	4.39005e-08	-3.87921	SC4_r4.1_P39_rep1_ggt
SC4_r4.1_P39_rep1_cyoB	3	3	8.73601e-10	2.80401e-09	-3.96972	SC4_r4.1_P39_rep1_cyoB
SC4_r4.1_P39_rep1_gadB	4	2	5.1858e-09	8.78769e-09	-3.99979	SC4_r4.1_P39_rep1_gadB
SC4_r4.1_P39_rep1_gatC	7	7	3.55287e-11	3.41192e-10	-4.04165	SC4_r4.1_P39_rep1_gatC
SC4_r4.1_P39_rep1_ugpB	28	28	7.43632e-10	2.60371e-09	-4.0471	SC4_r4.1_P39_rep1_ugpB
SC4_r4.1_P39_rep1_patA	3	3	1.11385e-08	1.461e-08	-4.08505	SC4_r4.1_P39_rep1_patA
SC4_r4.1_P39_rep1_glnP	3	3	2.60406e-09	5.68364e-09	-4.10299	SC4_r4.1_P39_rep1_glnP
SC4_r4.1_P39_rep1_opgH	5	5	5.3712e-08	4.87428e-08	-4.14405	SC4_r4.1_P39_rep1_opgH
SC4_r4.1_P39_rep1_dppC	2	2	1.63164e-09	4.16031e-09	-4.15206	SC4_r4.1_P39_rep1_dppC
SC4_r4.1_P39_rep1_glpD	24	24	9.09589e-09	1.29926e-08	-4.17623	SC4_r4.1_P39_rep1_glpD
SC4_r4.1_P39_rep1_ygaM	5	5	9.17645e-10	2.84497e-09	-4.19976	SC4_r4.1_P39_rep1_ygaM
SC4_r4.1_P39_rep1_fimC	4	4	7.19727e-05	2.18907e-05	-4.24219	SC4_r4.1_P39_rep1_fimC
SC4_r4.1_P39_rep1_cydD	2	2	7.41909e-05	2.24348e-05	-4.25889	SC4_r4.1_P39_rep1_cydD
SC4_r4.1_P39_rep1_aroH	2	2	4.28247e-10	1.74383e-09	-4.26394	SC4_r4.1_P39_rep1_aroH
SC4_r4.1_P39_rep1_nnr	3	3	9.58811e-05	2.82493e-05	-4.27474	SC4_r4.1_P39_rep1_nnr
SC4_r4.1_P39_rep1_kgtP	5	5	1.36285e-10	7.58819e-10	-4.28792	SC4_r4.1_P39_rep1_kgtP
SC4_r4.1_P39_rep1_gadC	2	2	1.95011e-05	6.81231e-06	-4.42254	SC4_r4.1_P39_rep1_gadC
SC4_r4.1_P39_rep1_rimO	3	3	6.16079e-07	3.63814e-07	-4.46327	SC4_r4.1_P39_rep1_rimO
SC4_r4.1_P39_rep1_hisJ	15	15	1.35995e-06	6.83295e-07	-4.46916	SC4_r4.1_P39_rep1_hisJ
SC4_r4.1_P39_rep1_dppD	9	9	1.74261e-12	4.69849e-11	-4.47563	SC4_r4.1_P39_rep1_dppD
SC4_r4.1_P39_rep1_adhP	2	2	5.82921e-06	2.37722e-06	-4.48195	SC4_r4.1_P39_rep1_adhP
SC4_r4.1_P39_rep1_yciF	2	2	1.13756e-07	8.9698e-08	-4.50365	SC4_r4.1_P39_rep1_yciF
SC4_r4.1_P39_rep1_ymgD	2	2	7.45312e-11	5.21385e-10	-4.51609	SC4_r4.1_P39_rep1_ymgD
SC4_r4.1_P39_rep1_glpQ	7	7	1.10561e-08	1.45879e-08	-4.5713	SC4_r4.1_P39_rep1_glpQ
SC4_r4.1_P39_rep1_cspE	6	6	9.9168e-08	8.07629e-08	-4.59179	SC4_r4.1_P39_rep1_cspE
SC4_r4.1_P39_rep1_livK	12	11	8.58702e-12	1.37809e-10	-4.67712	SC4_r4.1_P39_rep1_livK
SC4_r4.1_P39_rep1_ugpC	3	3	2.20544e-06	1.03385e-06	-4.75924	SC4_r4.1_P39_rep1_ugpC
SC4_r4.1_P39_rep1_slp	2	2	7.17426e-12	1.22333e-10	-4.93652	SC4_r4.1_P39_rep1_slp
SC4_r4.1_P39_rep1_ydcH	3	3	1.89437e-12	4.69849e-11	-4.99113	SC4_r4.1_P39_rep1_ydcH
SC4_r4.1_P39_rep1_fhuC	2	2	1.48725e-06	7.4179e-07	-4.99875	SC4_r4.1_P39_rep1_fhuC
SC4_r4.1_P39_rep1_fliY	20	19	3.64526e-09	7.00366e-09	-5.59487	SC4_r4.1_P39_rep1_fliY
SC4_r4.1_P39_rep1_phoA	19	19	6.01553e-08	5.30978e-08	-5.65153	SC4_r4.1_P39_rep1_phoA
SC4_r4.1_P39_rep1_ibpA	7	7	3.55164e-10	1.56287e-09	-5.65883	SC4_r4.1_P39_rep1_ibpA
SC4_r4.1_P39_rep1_fimA	5	5	6.7027e-06	2.68133e-06	-5.66156	SC4_r4.1_P39_rep1_fimA
SC4_r4.1_P39_rep1_fadH	7	7	6.3813e-05	1.9829e-05	-5.71094	SC4_r4.1_P39_rep1_fadH
SC4_r4.1_P39_rep1_yajD	2	2	2.38027e-06	1.1063e-06	-5.89564	SC4_r4.1_P39_rep1_yajD
SC4_r4.1_P39_rep1_gnd	31	31	4.17444e-14	3.79631e-12	-6.03609	SC4_r4.1_P39_rep1_gnd
SC4_r4.1_P39_rep1_cydC	9	8	4.00475e-08	3.9302e-08	-6.10301	SC4_r4.1_P39_rep1_cydC
SC4_r4.1_P39_rep1_wbbI	2	2	2.71432e-05	9.22211e-06	-6.15229	SC4_r4.1_P39_rep1_wbbI
SC4_r4.1_P39_rep1_phoE	3	2	1.92275e-06	9.20935e-07	-6.17252	SC4_r4.1_P39_rep1_phoE
SC4_r4.1_P39_rep1_yjiY	5	5	2.39411e-11	2.61269e-10	-6.31931	SC4_r4.1_P39_rep1_yjiY
SC4_r4.1_P39_rep1_ycfH	3	3	4.6242e-09	8.09046e-09	-6.73575	SC4_r4.1_P39_rep1_ycfH
SC4_r4.1_P39_rep1_grcA	10	10	6.70959e-10	2.44073e-09	-6.75546	SC4_r4.1_P39_rep1_grcA
SC4_r4.1_P39_rep1_flu	36	36	9.89777e-09	1.39431e-08	-6.85021	SC4_r4.1_P39_rep1_flu
SC4_r4.1_P39_rep1_kbl	6	6	6.15622e-11	4.66548e-10	-6.94964	SC4_r4.1_P39_rep1_kbl
SC4_r4.1_P39_rep1_ppx	3	3	4.448e-12	9.33482e-11	-7.23723	SC4_r4.1_P39_rep1_ppx
SC4_r4.1_P39_rep1_glpT	2	2	0.000213851	5.8461e-05	-7.339	SC4_r4.1_P39_rep1_glpT
SC4_r4.1_P39_rep1_phnD	12	12	9.14507e-11	6.08539e-10	-7.48176	SC4_r4.1_P39_rep1_phnD
SC4_r4.1_P39_rep1_glpA	6	6	0.000702624	0.000173165	-8.56953	SC4_r4.1_P39_rep1_glpA
SC4_r4.1_P39_rep1_hemN	2	2	3.19935e-07	2.14463e-07	-14.4641	SC4_r4.1_P39_rep1_hemN

## Sheet: Proteome modified
												Normalized abundance
												Methylocoli (mutated)					MEvo1 (control)
Accession	Peptide count	Unique peptides	Confidence score	Anova (p)	q Value	Max fold change	Power	Highest mean condition	Lowest mean condition	Mass	Description	20220419_006_S381722_Methylocoli_4_Mutated	20220419_007_S381719_Methylocoli_1_Mutated	20220419_012_S381720_Methylocoli_2_Mutated	20220419_014_S381721_Methylocoli_3_Mutated	20220419_015_S381723_Methylocoli_5_Mutated	20220419_002_S381718_MEvo1_5_Control	20220419_004_S381715_MEvo1_2_Control	20220419_008_S381714_MEvo1_1_Control	20220419_010_S381717_MEvo1_4_Control	20220419_011_S381716_MEvo1_3_Control	mean mutated	mean Control	FC	Log2FC
SC4_r4.1_P39_rep1_aas	2	2	1.975	0.0473171	0.00882387	1.22429	0.538924	Methylocoli (mutated)	MEvo1 (control)	80702	SC4_r4.1_P39_rep1_aas	279989	272290	290099	286463	376742	295624	240847	210214	266694	216380	301117	245952	1.22429	0.291947
SC4_r4.1_P39_rep1_accA	15	15	19.822	0.0608451	0.011186	1.06284	0.483104	Methylocoli (mutated)	MEvo1 (control)	35243.4	SC4_r4.1_P39_rep1_accA	2.88491e+06	3.17239e+06	3.14474e+06	3.14639e+06	3.246e+06	2.89804e+06	2.80514e+06	3.14966e+06	2.93606e+06	2.88354e+06	3.11889e+06	2.93449e+06	1.06284	0.0879231
SC4_r4.1_P39_rep1_accB	5	5	4.978	0.0307619	0.00588544	1.44794	0.632128	Methylocoli (mutated)	MEvo1 (control)	16687	SC4_r4.1_P39_rep1_accB	4.83599e+06	4.03408e+06	4.01185e+06	5.17039e+06	7.79628e+06	3.5866e+06	3.73814e+06	2.94718e+06	3.60622e+06	3.97383e+06	5.16972e+06	3.57039e+06	1.44794	0.534003
SC4_r4.1_P39_rep1_accC	24	24	33.763	6.71905e-06	2.68394e-06	1.45343	1	Methylocoli (mutated)	MEvo1 (control)	49321.9	SC4_r4.1_P39_rep1_accC	5.65625e+06	6.07708e+06	5.65767e+06	5.9324e+06	5.0961e+06	4.21779e+06	3.77103e+06	3.8909e+06	3.86283e+06	3.81087e+06	5.6839e+06	3.91068e+06	1.45343	0.53946
SC4_r4.1_P39_rep1_accD	10	10	13.865	0.200444	0.0339877	1.18724	0.233929	Methylocoli (mutated)	MEvo1 (control)	33322.5	SC4_r4.1_P39_rep1_accD	2.09727e+06	3.03758e+06	2.70211e+06	2.75539e+06	1.69177e+06	2.08803e+06	2.12079e+06	2.04412e+06	2.09037e+06	2.00346e+06	2.45682e+06	2.06935e+06	1.18724	0.247613
SC4_r4.1_P39_rep1_aceA	33	33	42.845	1.16773e-10	6.6372e-10	4.38377	1	MEvo1 (control)	Methylocoli (mutated)	47522	SC4_r4.1_P39_rep1_aceA	2.48688e+07	2.86199e+07	2.79588e+07	2.63242e+07	2.84503e+07	1.2941e+08	1.12557e+08	1.16896e+08	1.18542e+08	1.19761e+08	2.72444e+07	1.19433e+08	0.228114	-2.13217
SC4_r4.1_P39_rep1_aceB	35	35	44.704	7.23735e-06	2.85337e-06	1.30678	1	Methylocoli (mutated)	MEvo1 (control)	60275.5	SC4_r4.1_P39_rep1_aceB	1.65876e+07	1.69855e+07	1.77889e+07	1.74465e+07	1.61459e+07	1.37999e+07	1.23599e+07	1.25652e+07	1.32889e+07	1.29967e+07	1.69909e+07	1.30021e+07	1.30678	0.386015
SC4_r4.1_P39_rep1_aceE	73	73	96.534	5.51004e-11	4.55539e-10	6.44413	1	MEvo1 (control)	Methylocoli (mutated)	99671.2	SC4_r4.1_P39_rep1_aceE	7.02499e+06	6.80918e+06	8.20823e+06	7.2687e+06	8.08449e+06	4.68194e+07	4.8606e+07	4.61741e+07	4.99734e+07	4.94092e+07	7.47912e+06	4.81964e+07	0.15518	-2.68799
SC4_r4.1_P39_rep1_aceF	46	45	60.611	1.83489e-11	2.17654e-10	5.13285	1	MEvo1 (control)	Methylocoli (mutated)	66095.9	SC4_r4.1_P39_rep1_aceF	3.60771e+06	4.02414e+06	3.82999e+06	3.74335e+06	3.59528e+06	1.99955e+07	1.94509e+07	1.82193e+07	2.04649e+07	1.83693e+07	3.76009e+06	1.93e+07	0.194823	-2.35976
SC4_r4.1_P39_rep1_aceK	3	3	2.941	0.353322	0.0571611	1.11439	0.140477	Methylocoli (mutated)	MEvo1 (control)	67700.3	SC4_r4.1_P39_rep1_aceK	74882.8	83369.5	97126.8	83575.5	57809.2	72038.2	81536.6	73260	70235.6	58966	79352.8	71207.3	1.11439	0.156256
SC4_r4.1_P39_rep1_ackA	19	19	24.857	3.0343e-07	2.05418e-07	2.83764	1	MEvo1 (control)	Methylocoli (mutated)	43291.5	SC4_r4.1_P39_rep1_ackA	7.67477e+06	7.79615e+06	7.5386e+06	5.749e+06	6.1095e+06	2.16055e+07	1.93177e+07	1.94325e+07	1.94237e+07	1.91637e+07	6.9736e+06	1.97886e+07	0.352405	-1.50469
SC4_r4.1_P39_rep1_acnA	23	22	24.839	4.05653e-09	7.68558e-09	3.32236	1	MEvo1 (control)	Methylocoli (mutated)	97648.8	SC4_r4.1_P39_rep1_acnA	596890	680028	711039	690022	702628	2.0881e+06	2.31103e+06	2.29738e+06	2.08171e+06	2.45337e+06	676121	2.24632e+06	0.300991	-1.73221
SC4_r4.1_P39_rep1_acnB	63	63	92.515	0.206447	0.0348323	1.04427	0.228529	Methylocoli (mutated)	MEvo1 (control)	93468.9	SC4_r4.1_P39_rep1_acnB	2.62697e+07	2.83791e+07	2.99748e+07	2.92362e+07	3.0559e+07	2.93355e+07	2.7752e+07	2.70733e+07	2.73343e+07	2.68016e+07	2.88837e+07	2.76593e+07	1.04427	0.0624909
SC4_r4.1_P39_rep1_acpP	5	5	5.982	0.000659007	0.000163598	1.16012	0.996586	Methylocoli (mutated)	MEvo1 (control)	8639.4	SC4_r4.1_P39_rep1_acpP	1.21017e+07	1.22767e+07	1.29484e+07	1.1939e+07	1.19536e+07	1.13314e+07	9.92511e+06	1.02874e+07	1.03381e+07	1.08879e+07	1.22439e+07	1.0554e+07	1.16012	0.214279
SC4_r4.1_P39_rep1_acrA	15	15	19.86	0.0123675	0.00250869	1.15249	0.802914	Methylocoli (mutated)	MEvo1 (control)	42196.5	SC4_r4.1_P39_rep1_acrA	8.85859e+06	8.82049e+06	8.93286e+06	9.9866e+06	1.02938e+07	8.52988e+06	7.9307e+06	8.34549e+06	8.5477e+06	7.33409e+06	9.37846e+06	8.13757e+06	1.15249	0.204752
SC4_r4.1_P39_rep1_acrB	13	13	14.924	6.9724e-05	2.13976e-05	1.23602	0.999996	Methylocoli (mutated)	MEvo1 (control)	113576	SC4_r4.1_P39_rep1_acrB	3.35298e+06	3.39149e+06	3.44646e+06	3.52655e+06	3.66797e+06	2.65145e+06	2.71776e+06	3.02363e+06	2.89941e+06	2.77348e+06	3.47709e+06	2.81314e+06	1.23602	0.305697
SC4_r4.1_P39_rep1_acs	39	39	54.739	1.97899e-09	4.77805e-09	2.27607	1	Methylocoli (mutated)	MEvo1 (control)	72094.3	SC4_r4.1_P39_rep1_acs	2.37374e+07	2.40957e+07	2.42799e+07	2.31918e+07	2.43852e+07	9.58428e+06	1.08648e+07	1.0269e+07	1.11635e+07	1.07046e+07	2.3938e+07	1.05172e+07	2.27607	1.18655
SC4_r4.1_P39_rep1_actP	5	5	5.969	6.33457e-09	9.9505e-09	3.11635	1	Methylocoli (mutated)	MEvo1 (control)	59200	SC4_r4.1_P39_rep1_actP	2.84318e+06	3.10718e+06	2.98607e+06	2.74104e+06	3.29976e+06	939879	1.02788e+06	899946	1.0362e+06	902109	2.99545e+06	961203	3.11635	1.63986
SC4_r4.1_P39_rep1_acuI	8	8	7.963	0.276312	0.0452684	1.18306	0.178194	MEvo1 (control)	Methylocoli (mutated)	34723.5	SC4_r4.1_P39_rep1_acuI	714090	618184	731839	734735	281350	678181	710877	747722	663945	843338	616040	728813	0.845265	-0.242525
SC4_r4.1_P39_rep1_add	8	8	8.963	0.690638	0.1055	1.01502	0.0654536	Methylocoli (mutated)	MEvo1 (control)	36398	SC4_r4.1_P39_rep1_add	1.46391e+06	1.64555e+06	1.45856e+06	1.48089e+06	1.50439e+06	1.64328e+06	1.94344e+06	584677	1.58463e+06	1.68553e+06	1.51066e+06	1.48831e+06	1.01502	0.0215036
SC4_r4.1_P39_rep1_adhE	44	43	60.686	3.72018e-08	3.70423e-08	2.26502	1	MEvo1 (control)	Methylocoli (mutated)	96130.1	SC4_r4.1_P39_rep1_adhE	4.65965e+06	5.16055e+06	5.23137e+06	5.14583e+06	5.87457e+06	1.25331e+07	1.13303e+07	1.17027e+07	1.15968e+07	1.18908e+07	5.2144e+06	1.18107e+07	0.441497	-1.17952
SC4_r4.1_P39_rep1_adhP	2	2	1.988	5.82921e-06	2.37722e-06	22.3461	1	MEvo1 (control)	Methylocoli (mutated)	35378.7	SC4_r4.1_P39_rep1_adhP	1656.73	8839.36	1747.04	3841.11	2728.33	90080.6	68994.9	98860.3	72846	89606.1	3762.51	84077.6	0.0447505	-4.48195
SC4_r4.1_P39_rep1_adk	12	12	14.955	6.48552e-06	2.60592e-06	1.34998	1	Methylocoli (mutated)	MEvo1 (control)	23586.4	SC4_r4.1_P39_rep1_adk	9.3928e+06	1.00751e+07	1.04823e+07	9.23548e+06	1.03696e+07	7.45755e+06	7.11468e+06	7.57235e+06	7.1186e+06	7.44503e+06	9.91104e+06	7.34164e+06	1.34998	0.432934
SC4_r4.1_P39_rep1_agaR	3	3	2.965	1.00804e-05	3.80914e-06	1.55453	1	Methylocoli (mutated)	MEvo1 (control)	29572.6	SC4_r4.1_P39_rep1_agaR	279359	294079	270608	253621	296426	202986	169828	177547	180518	165914	278819	179359	1.55453	0.63648
SC4_r4.1_P39_rep1_agp	12	12	13.947	1.63203e-14	2.22629e-12	12.0379	1	MEvo1 (control)	Methylocoli (mutated)	45682.9	SC4_r4.1_P39_rep1_agp	469986	498649	475344	475703	508437	5.90237e+06	5.95374e+06	5.69149e+06	5.66822e+06	6.01359e+06	485624	5.84588e+06	0.0830711	-3.58951
SC4_r4.1_P39_rep1_ahpC	30	30	43.82	1.01307e-08	1.39592e-08	1.56337	1	MEvo1 (control)	Methylocoli (mutated)	20761.9	SC4_r4.1_P39_rep1_ahpC	6.54325e+07	6.90738e+07	6.94811e+07	6.68019e+07	7.27749e+07	1.0769e+08	1.05724e+08	1.08413e+08	1.07144e+08	1.08148e+08	6.87128e+07	1.07424e+08	0.639643	-0.644661
SC4_r4.1_P39_rep1_ahpF	21	21	25.891	0.000945128	0.000227185	1.3602	0.992935	Methylocoli (mutated)	MEvo1 (control)	56178.2	SC4_r4.1_P39_rep1_ahpF	4.93683e+06	4.72279e+06	5.09155e+06	4.03863e+06	5.71667e+06	3.86042e+06	3.48096e+06	3.53911e+06	3.53261e+06	3.60373e+06	4.9013e+06	3.60337e+06	1.3602	0.443818
SC4_r4.1_P39_rep1_ahr	6	6	6.972	0.0395827	0.00745798	1.19675	0.578102	MEvo1 (control)	Methylocoli (mutated)	36501.8	SC4_r4.1_P39_rep1_ahr	380967	457527	478475	446167	484381	459973	573538	635936	487453	532809	449503	537942	0.835599	-0.259118
SC4_r4.1_P39_rep1_alaA	11	11	12.924	2.82471e-10	1.31923e-09	4.3088	1	Methylocoli (mutated)	MEvo1 (control)	45519.2	SC4_r4.1_P39_rep1_alaA	3.41268e+06	3.2556e+06	3.6255e+06	3.93892e+06	3.66725e+06	886899	794095	859622	806576	807079	3.57999e+06	830854	4.3088	2.10729
SC4_r4.1_P39_rep1_alaC	3	3	3.973	0.000416682	0.000107449	1.17749	0.998803	Methylocoli (mutated)	MEvo1 (control)	46217.1	SC4_r4.1_P39_rep1_alaC	502530	537166	537201	535751	558772	447811	467464	455024	419296	479148	534284	453748	1.17749	0.235714
SC4_r4.1_P39_rep1_alaS	53	52	72.54	2.80225e-07	1.92981e-07	1.91133	1	Methylocoli (mutated)	MEvo1 (control)	96033.6	SC4_r4.1_P39_rep1_alaS	6.14586e+06	6.82034e+06	7.26018e+06	7.42794e+06	7.38648e+06	3.83237e+06	3.50163e+06	3.59392e+06	3.87276e+06	3.53254e+06	7.00816e+06	3.66664e+06	1.91133	0.934576
SC4_r4.1_P39_rep1_aldA	59	59	83.554	4.39717e-05	1.42817e-05	1.32405	1	Methylocoli (mutated)	MEvo1 (control)	52273.3	SC4_r4.1_P39_rep1_aldA	6.56508e+07	6.68164e+07	6.70318e+07	6.99868e+07	7.63429e+07	5.36023e+07	5.10628e+07	5.3348e+07	4.83775e+07	5.47985e+07	6.91658e+07	5.22378e+07	1.32405	0.404963
SC4_r4.1_P39_rep1_aldB	7	7	9.97	0.000188509	5.21074e-05	1.61972	0.999866	MEvo1 (control)	Methylocoli (mutated)	56307.4	SC4_r4.1_P39_rep1_aldB	851401	966350	929230	907883	1.12265e+06	1.25593e+06	1.6003e+06	1.74064e+06	1.47256e+06	1.66881e+06	955502	1.54765e+06	0.61739	-0.695746
SC4_r4.1_P39_rep1_allR	5	5	6.97	0.971233	0.143541	1.00165	0.0501246	MEvo1 (control)	Methylocoli (mutated)	29270.2	SC4_r4.1_P39_rep1_allR	572396	552425	572073	597838	572683	549900	594132	615517	560984	551613	573483	574429	0.998353	-0.00237794
SC4_r4.1_P39_rep1_alr	5	5	4.947	5.31762e-06	2.19483e-06	2.20574	1	Methylocoli (mutated)	MEvo1 (control)	39152.7	SC4_r4.1_P39_rep1_alr	450231	513710	473862	463427	341605	203748	205944	219630	189033	198462	448567	203364	2.20574	1.14126
SC4_r4.1_P39_rep1_alsB	4	4	3.96	7.79093e-10	2.62415e-09	9.14721	1	MEvo1 (control)	Methylocoli (mutated)	32910.6	SC4_r4.1_P39_rep1_alsB	135320	143033	121235	138856	112759	1.29068e+06	1.06911e+06	1.2511e+06	1.03381e+06	1.31197e+06	130240	1.19134e+06	0.109323	-3.19333
SC4_r4.1_P39_rep1_amn	11	11	14.884	0.000776603	0.000190024	1.27742	0.995198	MEvo1 (control)	Methylocoli (mutated)	53996.4	SC4_r4.1_P39_rep1_amn	1.71708e+06	1.61255e+06	1.7701e+06	1.77278e+06	1.84483e+06	2.08319e+06	2.13898e+06	2.32682e+06	2.04496e+06	2.54176e+06	1.74347e+06	2.22714e+06	0.782826	-0.353237
SC4_r4.1_P39_rep1_ampC	2	2	1.98	0.626746	0.0969344	1.04229	0.0732786	Methylocoli (mutated)	MEvo1 (control)	41556.5	SC4_r4.1_P39_rep1_ampC	159103	180986	128442	139162	133500	152547	149495	137922	138098	133061	148239	142225	1.04229	0.0597503
SC4_r4.1_P39_rep1_ampD	6	6	5.974	0.000941131	0.000226624	1.18507	0.992992	Methylocoli (mutated)	MEvo1 (control)	20536.3	SC4_r4.1_P39_rep1_ampD	296633	331940	300340	295429	292300	272768	245032	241419	267617	252957	303329	255959	1.18507	0.244971
SC4_r4.1_P39_rep1_ansA	3	3	3.988	0.874096	0.130959	1.00966	0.0524121	Methylocoli (mutated)	MEvo1 (control)	37128.1	SC4_r4.1_P39_rep1_ansA	495307	278781	529052	534041	595044	493473	461649	485484	479026	489322	486445	481791	1.00966	0.0138699
SC4_r4.1_P39_rep1_apaH	3	3	2.988	0.0625166	0.0114624	1.94206	0.477077	Methylocoli (mutated)	MEvo1 (control)	31297.8	SC4_r4.1_P39_rep1_apaH	81955.4	43105.3	24477.2	81500.4	59387	35356.3	38543	29982.4	31701.8	13961.5	58085.1	29909	1.94206	0.957588
SC4_r4.1_P39_rep1_appA	2	2	1.994	7.93619e-05	2.37933e-05	1.72637	0.999994	Methylocoli (mutated)	MEvo1 (control)	47057.6	SC4_r4.1_P39_rep1_appA	122000	144217	121436	132098	155865	62697.4	82559.1	78306.9	80936.2	86851.5	135123	78270.2	1.72637	0.787741
SC4_r4.1_P39_rep1_apt	2	2	1.994	0.0179289	0.00353685	1.1432	0.739085	MEvo1 (control)	Methylocoli (mutated)	19859.8	SC4_r4.1_P39_rep1_apt	1.37046e+06	1.53548e+06	1.50845e+06	1.34357e+06	1.36392e+06	1.51655e+06	1.66772e+06	1.62211e+06	1.82567e+06	1.50964e+06	1.42437e+06	1.62834e+06	0.87474	-0.193073
SC4_r4.1_P39_rep1_arcA	17	17	24.903	8.11068e-08	6.85078e-08	1.71174	1	Methylocoli (mutated)	MEvo1 (control)	27293.3	SC4_r4.1_P39_rep1_arcA	1.201e+07	1.30035e+07	1.29865e+07	1.3435e+07	1.41035e+07	7.66548e+06	7.31461e+06	7.81897e+06	7.60911e+06	7.87948e+06	1.31077e+07	7.65753e+06	1.71174	0.775465
SC4_r4.1_P39_rep1_arcB	5	5	4.92	0.567531	0.0888336	1.04591	0.0824938	Methylocoli (mutated)	MEvo1 (control)	87985.1	SC4_r4.1_P39_rep1_arcB	638552	458668	540178	564920	636400	537877	542045	523691	586996	523502	567743	542822	1.04591	0.0647591
SC4_r4.1_P39_rep1_argA	6	5	6.942	0.0474514	0.00884287	1.14626	0.538298	Methylocoli (mutated)	MEvo1 (control)	49163.9	SC4_r4.1_P39_rep1_argA	290930	317802	348947	347489	345158	255909	274643	308522	269217	331456	330065	287949	1.14626	0.196936
SC4_r4.1_P39_rep1_argB	6	6	7.971	0.00143617	0.000333183	1.40589	0.985074	Methylocoli (mutated)	MEvo1 (control)	27160.4	SC4_r4.1_P39_rep1_argB	1.84225e+06	2.04296e+06	1.93393e+06	2.36082e+06	1.69129e+06	1.56998e+06	1.26297e+06	1.29461e+06	1.35929e+06	1.53451e+06	1.97425e+06	1.40427e+06	1.40589	0.491484
SC4_r4.1_P39_rep1_argC	7	7	6.929	7.17651e-06	2.83348e-06	1.72274	1	Methylocoli (mutated)	MEvo1 (control)	35952.2	SC4_r4.1_P39_rep1_argC	1.55235e+06	1.72526e+06	1.53066e+06	1.75662e+06	1.76625e+06	976532	935103	920754	875127	1.12847e+06	1.66623e+06	967198	1.72274	0.784703
SC4_r4.1_P39_rep1_argD	16	15	19.89	0.000143707	4.10115e-05	2.1604	0.999944	Methylocoli (mutated)	MEvo1 (control)	43766.9	SC4_r4.1_P39_rep1_argD	7.05998e+06	4.52959e+06	7.40316e+06	8.12778e+06	8.13796e+06	3.15421e+06	3.10415e+06	3.21911e+06	3.50282e+06	3.34003e+06	7.05169e+06	3.26407e+06	2.1604	1.1113
SC4_r4.1_P39_rep1_argE	4	4	3.987	0.75804	0.115088	1.00012	0.0591912	Methylocoli (mutated)	MEvo1 (control)	42348.6	SC4_r4.1_P39_rep1_argE	2.13342e+06	1.1447e+06	1.91729e+06	1.9405e+06	833955	1.48838e+06	1.5661e+06	1.56068e+06	1.56383e+06	1.7899e+06	1.59397e+06	1.59378e+06	1.00012	0.000174678
SC4_r4.1_P39_rep1_argG	25	25	35.814	4.72662e-05	1.52608e-05	1.49657	0.999999	Methylocoli (mutated)	MEvo1 (control)	49900.1	SC4_r4.1_P39_rep1_argG	1.12365e+07	1.1512e+07	1.19376e+07	1.33911e+07	1.29309e+07	9.12364e+06	7.42738e+06	8.44291e+06	7.50957e+06	8.26181e+06	1.22016e+07	8.15306e+06	1.49657	0.581658
SC4_r4.1_P39_rep1_argH	8	7	11.917	0.212645	0.0357675	1.31038	0.223168	Methylocoli (mutated)	MEvo1 (control)	50318.7	SC4_r4.1_P39_rep1_argH	1.67221e+06	1.96816e+06	3.18626e+06	3.57537e+06	3.59151e+06	2.38935e+06	1.98005e+06	2.00719e+06	1.95615e+06	2.34624e+06	2.7987e+06	2.1358e+06	1.31038	0.389982
SC4_r4.1_P39_rep1_argI	16	8	19.918	1.49252e-09	3.95338e-09	5.66462	1	Methylocoli (mutated)	MEvo1 (control)	36907.7	SC4_r4.1_P39_rep1_argI	7.6959e+06	8.29974e+06	7.7083e+06	8.36887e+06	9.32561e+06	1.49591e+06	1.34936e+06	1.51174e+06	1.28833e+06	1.66289e+06	8.27969e+06	1.46165e+06	5.66462	2.50198
SC4_r4.1_P39_rep1_argP	6	6	5.955	0.0424839	0.00798808	1.36912	0.562645	MEvo1 (control)	Methylocoli (mutated)	33472.2	SC4_r4.1_P39_rep1_argP	379495	183114	364419	379050	371318	492799	443060	432875	461257	466564	335479	459311	0.730397	-0.453248
SC4_r4.1_P39_rep1_argS	17	17	18.898	6.80998e-06	2.70442e-06	1.75194	1	Methylocoli (mutated)	MEvo1 (control)	64652	SC4_r4.1_P39_rep1_argS	2.80675e+06	2.60581e+06	3.03547e+06	2.48646e+06	3.24701e+06	1.52672e+06	1.5823e+06	1.76014e+06	1.62617e+06	1.5994e+06	2.8363e+06	1.61895e+06	1.75194	0.808956
SC4_r4.1_P39_rep1_argT	29	29	37.762	1.90463e-05	6.67906e-06	1.56604	1	MEvo1 (control)	Methylocoli (mutated)	27993.1	SC4_r4.1_P39_rep1_argT	1.29804e+07	1.33013e+07	1.40186e+07	1.37898e+07	1.69198e+07	2.19325e+07	2.32342e+07	2.21586e+07	2.29668e+07	2.09121e+07	1.4202e+07	2.22408e+07	0.638555	-0.647117
SC4_r4.1_P39_rep1_aroA	13	13	15.938	0.973122	0.143665	1.00413	0.0501087	Methylocoli (mutated)	MEvo1 (control)	46097.5	SC4_r4.1_P39_rep1_aroA	1.71643e+06	1.84396e+06	1.82128e+06	1.99438e+06	1.55406e+06	1.72486e+06	1.71746e+06	1.70933e+06	1.89152e+06	1.85024e+06	1.78602e+06	1.77868e+06	1.00413	0.00593972
SC4_r4.1_P39_rep1_aroB	9	9	8.963	1.57105e-05	5.65466e-06	1.36831	1	Methylocoli (mutated)	MEvo1 (control)	38881.5	SC4_r4.1_P39_rep1_aroB	2.13286e+06	2.22936e+06	2.28189e+06	2.34655e+06	2.19226e+06	1.8177e+06	1.57895e+06	1.65422e+06	1.52375e+06	1.59821e+06	2.23659e+06	1.63456e+06	1.36831	0.452391
SC4_r4.1_P39_rep1_aroC	5	5	4.985	4.45063e-07	2.81075e-07	1.57233	1	Methylocoli (mutated)	MEvo1 (control)	39138.3	SC4_r4.1_P39_rep1_aroC	929283	1.00613e+06	980386	967411	1.10626e+06	654896	635865	619044	627661	635820	997893	634657	1.57233	0.652908
SC4_r4.1_P39_rep1_aroD	9	9	11.949	0.442029	0.0703598	1.03791	0.11043	MEvo1 (control)	Methylocoli (mutated)	27467.4	SC4_r4.1_P39_rep1_aroD	1.41759e+06	1.51262e+06	1.39595e+06	1.40964e+06	1.1697e+06	1.42196e+06	1.36015e+06	1.4508e+06	1.37908e+06	1.55532e+06	1.3811e+06	1.43346e+06	0.963472	-0.0536852
SC4_r4.1_P39_rep1_aroE	4	4	4.975	2.1902e-07	1.58347e-07	2.41669	1	Methylocoli (mutated)	MEvo1 (control)	29414.9	SC4_r4.1_P39_rep1_aroE	830199	778930	826466	816711	839394	411441	325884	318902	336468	300405	818340	338620	2.41669	1.27303
SC4_r4.1_P39_rep1_aroF	6	6	5.959	3.06753e-06	1.37648e-06	1.97638	1	Methylocoli (mutated)	MEvo1 (control)	38804.3	SC4_r4.1_P39_rep1_aroF	726744	758196	657302	607636	842296	354892	359821	349924	384806	368114	718435	363511	1.97638	0.982857
SC4_r4.1_P39_rep1_aroG	14	14	15.895	0.959205	0.142071	1.00232	0.0502507	MEvo1 (control)	Methylocoli (mutated)	38010.4	SC4_r4.1_P39_rep1_aroG	4.21456e+06	4.4788e+06	4.70328e+06	4.80738e+06	5.1927e+06	4.81624e+06	4.53471e+06	4.88463e+06	4.17191e+06	5.0436e+06	4.67934e+06	4.69022e+06	0.997682	-0.0033486
SC4_r4.1_P39_rep1_aroH	2	2	1.994	4.28247e-10	1.74383e-09	19.2121	1	MEvo1 (control)	Methylocoli (mutated)	38735.7	SC4_r4.1_P39_rep1_aroH	22944.7	18170.6	16179.5	21927.4	16173.2	392960	317195	366244	367250	389092	19079.1	366548	0.0520506	-4.26394
SC4_r4.1_P39_rep1_aroK	5	5	4.936	0.00273991	0.000608727	1.4629	0.960387	Methylocoli (mutated)	MEvo1 (control)	19538.2	SC4_r4.1_P39_rep1_aroK	3.04655e+06	2.92504e+06	3.02818e+06	3.03104e+06	1.99193e+06	2.01763e+06	1.74613e+06	1.99542e+06	1.91408e+06	1.9123e+06	2.80455e+06	1.91711e+06	1.4629	0.548833
SC4_r4.1_P39_rep1_aroL	2	2	2.973	4.15813e-08	4.05158e-08	2.71868	1	Methylocoli (mutated)	MEvo1 (control)	19150.7	SC4_r4.1_P39_rep1_aroL	782325	714098	850163	793995	803376	299874	263263	282449	333172	271930	788792	290138	2.71868	1.44291
SC4_r4.1_P39_rep1_artI	9	9	11.889	0.000110755	3.24189e-05	1.36796	0.999977	Methylocoli (mutated)	MEvo1 (control)	26930.1	SC4_r4.1_P39_rep1_artI	5.08827e+06	5.62361e+06	5.62043e+06	5.10247e+06	5.5073e+06	3.48644e+06	4.37519e+06	4.00042e+06	3.74512e+06	4.08794e+06	5.38842e+06	3.93902e+06	1.36796	0.452024
SC4_r4.1_P39_rep1_artJ	11	11	13.951	3.09239e-05	1.03902e-05	1.44172	1	Methylocoli (mutated)	MEvo1 (control)	26830.4	SC4_r4.1_P39_rep1_artJ	8.06786e+06	6.87862e+06	7.43416e+06	8.1388e+06	8.31963e+06	5.46359e+06	5.13431e+06	5.15944e+06	5.28872e+06	5.89342e+06	7.76781e+06	5.3879e+06	1.44172	0.527786
SC4_r4.1_P39_rep1_artP	5	5	4.95	1.38544e-05	5.05325e-06	1.675	1	Methylocoli (mutated)	MEvo1 (control)	27022.5	SC4_r4.1_P39_rep1_artP	972553	1.05152e+06	1.05116e+06	1.00192e+06	814660	614423	601824	590571	590181	523481	978362	584096	1.675	0.744164
SC4_r4.1_P39_rep1_ascG	2	2	1.994	1.51276e-06	7.51768e-07	1.85526	1	Methylocoli (mutated)	MEvo1 (control)	36814.3	SC4_r4.1_P39_rep1_ascG	345751	354121	334032	285378	307534	189437	172782	182369	172152	160129	325363	175374	1.85526	0.89162
SC4_r4.1_P39_rep1_asd	17	17	23.875	0.505956	0.0797905	1.03559	0.0945392	Methylocoli (mutated)	MEvo1 (control)	40018.6	SC4_r4.1_P39_rep1_asd	9.60671e+06	1.12395e+07	1.09277e+07	1.11185e+07	1.21713e+07	1.19344e+07	1.03307e+07	1.05973e+07	1.02051e+07	1.0104e+07	1.10127e+07	1.06343e+07	1.03559	0.0504468
SC4_r4.1_P39_rep1_asmA	8	8	7.976	1.87414e-06	9.01785e-07	1.53067	1	Methylocoli (mutated)	MEvo1 (control)	68963.9	SC4_r4.1_P39_rep1_asmA	628884	600992	642955	616414	683128	447519	385136	410121	432230	397532	634475	414508	1.53067	0.614164
SC4_r4.1_P39_rep1_asnB	14	14	17.922	1.16614e-07	9.14235e-08	1.66666	1	Methylocoli (mutated)	MEvo1 (control)	62660.1	SC4_r4.1_P39_rep1_asnB	3.31117e+06	3.32625e+06	3.54863e+06	3.46375e+06	3.60377e+06	2.21888e+06	2.12148e+06	1.91985e+06	2.04818e+06	2.04378e+06	3.45071e+06	2.07044e+06	1.66666	0.736961
SC4_r4.1_P39_rep1_asnS	27	26	37.758	0.011531	0.00234423	1.31762	0.813898	Methylocoli (mutated)	MEvo1 (control)	52570.3	SC4_r4.1_P39_rep1_asnS	1.68714e+07	1.53833e+07	1.6901e+07	1.72985e+07	1.15919e+07	1.33064e+07	1.07395e+07	1.16001e+07	1.19318e+07	1.16549e+07	1.56092e+07	1.18465e+07	1.31762	0.397935
SC4_r4.1_P39_rep1_aspA	14	14	16.838	5.23603e-07	3.18156e-07	2.19768	1	MEvo1 (control)	Methylocoli (mutated)	52356.3	SC4_r4.1_P39_rep1_aspA	497549	581190	528677	530823	486043	1.18763e+06	992663	1.21867e+06	1.09027e+06	1.27809e+06	524856	1.15346e+06	0.455026	-1.13598
SC4_r4.1_P39_rep1_aspC	35	35	48.763	1.88083e-08	2.20231e-08	2.18973	1	Methylocoli (mutated)	MEvo1 (control)	43574.1	SC4_r4.1_P39_rep1_aspC	6.3549e+07	6.48532e+07	6.73704e+07	6.5888e+07	6.98764e+07	3.26812e+07	2.76343e+07	3.01334e+07	2.88449e+07	3.21119e+07	6.63074e+07	3.02811e+07	2.18973	1.13075
SC4_r4.1_P39_rep1_aspS	21	21	26.861	1.75732e-05	6.2346e-06	1.36172	1	MEvo1 (control)	Methylocoli (mutated)	65915.5	SC4_r4.1_P39_rep1_aspS	2.93635e+06	2.94595e+06	3.17369e+06	3.05036e+06	3.07255e+06	4.56589e+06	3.88265e+06	3.91686e+06	4.28633e+06	4.0177e+06	3.03578e+06	4.13389e+06	0.734364	-0.445432
SC4_r4.1_P39_rep1_atpA	38	38	54.719	1.08539e-07	8.66113e-08	1.65209	1	Methylocoli (mutated)	MEvo1 (control)	55223.2	SC4_r4.1_P39_rep1_atpA	6.76924e+07	7.07058e+07	6.96302e+07	6.92088e+07	7.24944e+07	4.61146e+07	4.15073e+07	4.29094e+07	4.18937e+07	3.92656e+07	6.99463e+07	4.23381e+07	1.65209	0.724291
SC4_r4.1_P39_rep1_atpC	7	7	11.957	0.000854709	0.000207831	1.70035	0.994185	Methylocoli (mutated)	MEvo1 (control)	15068.4	SC4_r4.1_P39_rep1_atpC	7.3874e+06	7.65227e+06	7.71289e+06	7.03862e+06	5.63097e+06	4.81171e+06	4.48387e+06	2.95353e+06	4.09188e+06	4.49124e+06	7.08443e+06	4.16645e+06	1.70035	0.765834
SC4_r4.1_P39_rep1_atpD	46	45	64.677	0.22218	0.0370906	1.2969	0.215319	Methylocoli (mutated)	MEvo1 (control)	50325.5	SC4_r4.1_P39_rep1_atpD	5.07062e+07	2.34146e+07	5.27813e+07	4.97557e+07	5.50464e+07	3.16207e+07	3.77375e+07	3.82692e+07	3.29246e+07	3.81084e+07	4.63409e+07	3.57321e+07	1.2969	0.375066
SC4_r4.1_P39_rep1_atpF	18	18	28.905	0.198405	0.0336629	1.35626	0.235812	Methylocoli (mutated)	MEvo1 (control)	17232.3	SC4_r4.1_P39_rep1_atpF	1.66842e+07	1.74193e+07	1.73348e+07	1.77418e+07	7.07888e+06	1.17831e+07	1.11991e+07	1.05959e+07	1.16654e+07	1.09837e+07	1.52518e+07	1.12455e+07	1.35626	0.439638
SC4_r4.1_P39_rep1_atpG	22	22	27.647	0.0523014	0.00969371	1.43573	0.51674	Methylocoli (mutated)	MEvo1 (control)	31577.9	SC4_r4.1_P39_rep1_atpG	7.10568e+06	4.38207e+06	8.93778e+06	8.61473e+06	9.49848e+06	5.40512e+06	5.24165e+06	4.96263e+06	5.94768e+06	5.28554e+06	7.70775e+06	5.36853e+06	1.43573	0.521784
SC4_r4.1_P39_rep1_atpH	9	9	11.964	1.63542e-05	5.84778e-06	1.78094	1	Methylocoli (mutated)	MEvo1 (control)	19332.3	SC4_r4.1_P39_rep1_atpH	1.10477e+07	1.16981e+07	1.08626e+07	8.87935e+06	1.16336e+07	6.50653e+06	5.992e+06	5.27598e+06	6.41625e+06	6.19835e+06	1.08243e+07	6.07782e+06	1.78094	0.832642
SC4_r4.1_P39_rep1_avtA	9	9	9.887	2.70928e-08	2.92158e-08	2.2321	1	Methylocoli (mutated)	MEvo1 (control)	46713.8	SC4_r4.1_P39_rep1_avtA	1.6491e+06	1.71312e+06	1.60538e+06	1.64314e+06	1.91003e+06	834004	747684	744195	747180	744309	1.70415e+06	763475	2.2321	1.1584
SC4_r4.1_P39_rep1_azoR	4	4	4.978	0.000508466	0.000128804	1.11713	0.998079	MEvo1 (control)	Methylocoli (mutated)	21658.4	SC4_r4.1_P39_rep1_azoR	471855	494566	479247	477147	476674	526847	504853	542445	561660	544745	479898	536110	0.895148	-0.159802
SC4_r4.1_P39_rep1_baeR	9	9	8.937	0.0179991	0.00354812	1.32676	0.738366	Methylocoli (mutated)	MEvo1 (control)	27657.3	SC4_r4.1_P39_rep1_baeR	444349	448459	441237	473621	298673	273804	320310	320316	339598	333549	421268	317515	1.32676	0.407911
SC4_r4.1_P39_rep1_bamA	31	31	35.802	0.0243184	0.0047323	1.43795	0.680437	Methylocoli (mutated)	MEvo1 (control)	90554.4	SC4_r4.1_P39_rep1_bamA	4.8711e+06	2.94057e+06	5.57096e+06	5.22748e+06	5.0946e+06	3.58877e+06	3.2608e+06	3.06992e+06	3.6701e+06	2.89543e+06	4.74094e+06	3.297e+06	1.43795	0.524017
SC4_r4.1_P39_rep1_bamB	9	9	9.954	9.78417e-07	5.27544e-07	2.70021	1	Methylocoli (mutated)	MEvo1 (control)	41886.9	SC4_r4.1_P39_rep1_bamB	8.99388e+06	9.52756e+06	9.26916e+06	7.70977e+06	1.01852e+07	3.39017e+06	3.21848e+06	2.90133e+06	3.2546e+06	4.15468e+06	9.13711e+06	3.38385e+06	2.70021	1.43307
SC4_r4.1_P39_rep1_bamC	9	9	11.964	8.68229e-07	4.75245e-07	1.73242	1	Methylocoli (mutated)	MEvo1 (control)	36842.3	SC4_r4.1_P39_rep1_bamC	5.74117e+06	6.02146e+06	6.0654e+06	5.47884e+06	6.87015e+06	3.53353e+06	3.58794e+06	3.33713e+06	3.56807e+06	3.39233e+06	6.0354e+06	3.4838e+06	1.73242	0.792788
SC4_r4.1_P39_rep1_bamD	15	15	17.881	1.41175e-07	1.07287e-07	1.77603	1	Methylocoli (mutated)	MEvo1 (control)	27830.3	SC4_r4.1_P39_rep1_bamD	4.89284e+06	5.17836e+06	5.28373e+06	4.88026e+06	5.55839e+06	3.12116e+06	2.92967e+06	2.73843e+06	2.94662e+06	2.7873e+06	5.15872e+06	2.90464e+06	1.77603	0.828654
SC4_r4.1_P39_rep1_barA	2	2	1.987	6.23746e-07	3.67546e-07	1.67117	1	Methylocoli (mutated)	MEvo1 (control)	102457	SC4_r4.1_P39_rep1_barA	66967.1	65400.3	71083.2	66576	69710.7	39881.7	36678.7	43139.4	44106.3	39487.1	67947.5	40658.6	1.67117	0.740857
SC4_r4.1_P39_rep1_bcp	11	11	16.935	1.08265e-06	5.71322e-07	1.8967	1	Methylocoli (mutated)	MEvo1 (control)	17634.2	SC4_r4.1_P39_rep1_bcp	2.53031e+07	2.23529e+07	2.2411e+07	2.13888e+07	2.45831e+07	1.08614e+07	1.2451e+07	1.27202e+07	1.16652e+07	1.34816e+07	2.32078e+07	1.22359e+07	1.8967	0.92349
SC4_r4.1_P39_rep1_bcsB	2	2	1.991	7.62349e-08	6.52001e-08	46.0946	1	Methylocoli (mutated)	MEvo1 (control)	86025.7	SC4_r4.1_P39_rep1_bcsB	152776	125766	98309.1	110861	131620	4635.12	3023.1	2394.02	1455.83	1928.05	123866	2687.22	46.0946	5.52653
SC4_r4.1_P39_rep1_bepA	10	10	10.943	4.33669e-06	1.85158e-06	2.4887	1	Methylocoli (mutated)	MEvo1 (control)	53910	SC4_r4.1_P39_rep1_bepA	2.02345e+06	1.99557e+06	2.24757e+06	2.20669e+06	2.30516e+06	1.13897e+06	886429	746539	822893	736127	2.15569e+06	866191	2.4887	1.31539
SC4_r4.1_P39_rep1_betB	6	6	7.967	1.27968e-06	6.50495e-07	3.16293	1	MEvo1 (control)	Methylocoli (mutated)	52911.6	SC4_r4.1_P39_rep1_betB	214553	346933	297563	283528	308136	1.03372e+06	977379	832073	908036	837303	290143	917702	0.316162	-1.66126
SC4_r4.1_P39_rep1_bfr	8	8	8.973	1.38099e-06	6.9259e-07	1.89417	1	MEvo1 (control)	Methylocoli (mutated)	18496.2	SC4_r4.1_P39_rep1_bfr	1.52515e+06	1.65009e+06	1.51445e+06	1.64584e+06	1.46172e+06	2.61305e+06	3.07866e+06	3.06156e+06	2.70705e+06	3.30904e+06	1.55945e+06	2.95387e+06	0.527934	-0.921569
SC4_r4.1_P39_rep1_bglA	8	8	9.952	2.48308e-05	8.52136e-06	1.35151	1	MEvo1 (control)	Methylocoli (mutated)	55361.2	SC4_r4.1_P39_rep1_bglA	1.84159e+06	1.74342e+06	1.88363e+06	1.9079e+06	2.02806e+06	2.78969e+06	2.51267e+06	2.45356e+06	2.42763e+06	2.52685e+06	1.88092e+06	2.54208e+06	0.739913	-0.434572
SC4_r4.1_P39_rep1_bglX	13	13	14.953	0.00104277	0.000247816	1.21478	0.991502	Methylocoli (mutated)	MEvo1 (control)	83461.4	SC4_r4.1_P39_rep1_bglX	319876	344964	343014	291169	333082	253535	269637	265285	291518	263569	326421	268709	1.21478	0.280691
SC4_r4.1_P39_rep1_bioB	4	4	4.984	3.86035e-06	1.67447e-06	2.22407	1	MEvo1 (control)	Methylocoli (mutated)	38648.6	SC4_r4.1_P39_rep1_bioB	61438.1	57920.1	64113.6	78556.8	79569.6	141104	161498	165725	146889	144522	68319.6	151948	0.449626	-1.1532
SC4_r4.1_P39_rep1_bioD	5	5	5.982	1.37661e-05	5.02777e-06	2.11203	1	MEvo1 (control)	Methylocoli (mutated)	24107.6	SC4_r4.1_P39_rep1_bioD	922185	731162	934624	1.09544e+06	1.08438e+06	2.05536e+06	2.19252e+06	1.93963e+06	2.08271e+06	1.79947e+06	953558	2.01394e+06	0.473479	-1.07863
SC4_r4.1_P39_rep1_bioF	2	2	2.984	2.24129e-07	1.60916e-07	2.0846	1	MEvo1 (control)	Methylocoli (mutated)	41594.5	SC4_r4.1_P39_rep1_bioF	63752.7	60929.2	68582.3	71059.2	73373.3	137941	134974	142768	156602	131675	67539.3	140792	0.479709	-1.05977
SC4_r4.1_P39_rep1_bisC	3	3	2.953	7.95464e-05	2.38225e-05	1.95567	0.999994	Methylocoli (mutated)	MEvo1 (control)	85833.1	SC4_r4.1_P39_rep1_bisC	113200	112420	126868	102957	109973	43092.7	57843.7	53651.7	61400.5	73128.8	113084	57823.5	1.95567	0.967663
SC4_r4.1_P39_rep1_btuB	9	9	8.952	0.000236389	6.3981e-05	1.48722	0.999736	Methylocoli (mutated)	MEvo1 (control)	68394.2	SC4_r4.1_P39_rep1_btuB	704923	903482	959629	828777	917937	639561	529696	574529	567647	589783	862949	580243	1.48722	0.572618
SC4_r4.1_P39_rep1_btuE	3	3	3.97	7.25691e-07	4.13334e-07	1.82307	1	Methylocoli (mutated)	MEvo1 (control)	20469.8	SC4_r4.1_P39_rep1_btuE	4.68906e+06	4.96547e+06	4.53107e+06	4.35574e+06	5.19847e+06	2.7133e+06	2.52971e+06	2.54602e+06	2.84039e+06	2.39246e+06	4.74796e+06	2.60438e+06	1.82307	0.866371
SC4_r4.1_P39_rep1_btuR	3	3	3.966	0.00264354	0.000588756	1.25369	0.962279	Methylocoli (mutated)	MEvo1 (control)	21998.4	SC4_r4.1_P39_rep1_btuR	211121	209300	216905	207596	251605	199078	178967	169428	169587	157578	219305	174927	1.25369	0.326184
SC4_r4.1_P39_rep1_can	11	11	13.92	9.79531e-06	3.71685e-06	1.47104	1	MEvo1 (control)	Methylocoli (mutated)	25096.9	SC4_r4.1_P39_rep1_can	4.13896e+06	4.11663e+06	4.54584e+06	4.29566e+06	4.58929e+06	6.99939e+06	6.01004e+06	6.17061e+06	5.98203e+06	6.73941e+06	4.33728e+06	6.3803e+06	0.679793	-0.556833
SC4_r4.1_P39_rep1_carA	8	8	11.946	0.00162642	0.000374455	1.44936	0.981696	MEvo1 (control)	Methylocoli (mutated)	41413.9	SC4_r4.1_P39_rep1_carA	1.61844e+06	1.6624e+06	1.211e+06	1.67149e+06	1.80306e+06	2.57545e+06	2.06057e+06	2.36801e+06	2.11157e+06	2.4306e+06	1.59328e+06	2.30924e+06	0.689959	-0.535418
SC4_r4.1_P39_rep1_carB	23	22	24.797	0.690269	0.1055	1.01968	0.0654932	MEvo1 (control)	Methylocoli (mutated)	117843	SC4_r4.1_P39_rep1_carB	2.30521e+06	2.53126e+06	2.49565e+06	2.58396e+06	2.65046e+06	2.61645e+06	2.36611e+06	2.64005e+06	2.34517e+06	2.84613e+06	2.51331e+06	2.56278e+06	0.980695	-0.0281233
SC4_r4.1_P39_rep1_cbpA	3	3	3.988	0.00251772	0.000562109	1.61859	0.964743	MEvo1 (control)	Methylocoli (mutated)	34455.5	SC4_r4.1_P39_rep1_cbpA	195955	205177	286065	181364	236046	261987	399737	387765	353651	384767	220921	357581	0.617821	-0.694738
SC4_r4.1_P39_rep1_cdd	6	6	7.958	4.15119e-10	1.74383e-09	6.58702	1	MEvo1 (control)	Methylocoli (mutated)	31541.3	SC4_r4.1_P39_rep1_cdd	92193.7	101356	111007	109539	101325	702806	646306	678736	600401	766838	103084	679017	0.151814	-2.71962
SC4_r4.1_P39_rep1_cfa	2	2	3.98	2.07495e-05	7.20228e-06	1.93473	1	MEvo1 (control)	Methylocoli (mutated)	43910.1	SC4_r4.1_P39_rep1_cfa	130439	154675	157350	157524	108228	283330	282058	268891	259188	276738	141643	274041	0.516868	-0.952133
SC4_r4.1_P39_rep1_cho	2	2	1.986	3.97876e-07	2.56729e-07	29.0681	1	Methylocoli (mutated)	MEvo1 (control)	33707.9	SC4_r4.1_P39_rep1_cho	37906.9	36545.4	40166.3	38637.7	35510.7	915.812	1879.27	1799.89	547.761	1351.22	37753.4	1298.79	29.0681	4.86137
SC4_r4.1_P39_rep1_chrR	7	7	7.962	4.52733e-07	2.82648e-07	2.21504	1	MEvo1 (control)	Methylocoli (mutated)	20375.7	SC4_r4.1_P39_rep1_chrR	270984	245249	225821	236666	234019	534952	500945	538947	626456	484961	242548	537252	0.45146	-1.14733
SC4_r4.1_P39_rep1_cirA	11	11	10.929	0.238295	0.0396178	1.20355	0.203047	Methylocoli (mutated)	MEvo1 (control)	73896.6	SC4_r4.1_P39_rep1_cirA	433730	484279	577466	542516	523689	427750	541446	274574	644232	240443	512336	425689	1.20355	0.267291
SC4_r4.1_P39_rep1_clpA	10	10	10.946	0.00827955	0.00172565	1.38297	0.860978	MEvo1 (control)	Methylocoli (mutated)	84208.3	SC4_r4.1_P39_rep1_clpA	479843	498093	679906	512719	782352	830904	840395	797625	838960	775911	590583	816759	0.723081	-0.467772
SC4_r4.1_P39_rep1_clpB	66	66	81.465	0.227174	0.0378844	1.05687	0.211389	Methylocoli (mutated)	MEvo1 (control)	95587.9	SC4_r4.1_P39_rep1_clpB	8.71877e+06	9.31032e+06	8.61302e+06	8.35951e+06	8.36095e+06	9.5151e+06	8.03196e+06	7.8849e+06	8.04325e+06	7.55402e+06	8.67251e+06	8.20584e+06	1.05687	0.0797985
SC4_r4.1_P39_rep1_clpP	6	6	8.965	8.59909e-05	2.56399e-05	1.4538	0.999991	Methylocoli (mutated)	MEvo1 (control)	23187.3	SC4_r4.1_P39_rep1_clpP	5.87088e+06	6.69904e+06	6.95296e+06	6.28523e+06	6.40054e+06	4.55468e+06	3.8853e+06	4.75579e+06	4.10831e+06	4.85066e+06	6.44173e+06	4.43095e+06	1.4538	0.539833
SC4_r4.1_P39_rep1_clpX	14	14	18.93	9.35667e-10	2.86574e-09	1.63049	1	Methylocoli (mutated)	MEvo1 (control)	46357.3	SC4_r4.1_P39_rep1_clpX	3.54749e+06	3.65503e+06	3.50491e+06	3.73968e+06	3.50755e+06	2.19942e+06	2.20453e+06	2.18327e+06	2.26729e+06	2.1573e+06	3.59093e+06	2.20236e+06	1.63049	0.705308
SC4_r4.1_P39_rep1_cmk	5	5	4.978	2.76686e-07	1.91864e-07	1.46571	1	Methylocoli (mutated)	MEvo1 (control)	24746.6	SC4_r4.1_P39_rep1_cmk	918117	891153	988244	966705	947015	633085	607684	662189	661058	650280	942247	642859	1.46571	0.551602
SC4_r4.1_P39_rep1_cmoA	3	3	2.991	1.3074e-07	1.0076e-07	1.98469	1	Methylocoli (mutated)	MEvo1 (control)	27777.3	SC4_r4.1_P39_rep1_cmoA	394073	441272	414725	437614	467829	207505	211480	228710	204454	233921	431102	217214	1.98469	0.988913
SC4_r4.1_P39_rep1_coaA	3	3	2.932	2.15787e-06	1.01329e-06	1.42883	1	Methylocoli (mutated)	MEvo1 (control)	36361.1	SC4_r4.1_P39_rep1_coaA	237144	268678	258249	262218	256394	170140	183316	182492	171650	190114	256537	179543	1.42883	0.514839
SC4_r4.1_P39_rep1_coaD	3	3	3.966	1.13751e-06	5.92256e-07	2.67387	1	Methylocoli (mutated)	MEvo1 (control)	17836.6	SC4_r4.1_P39_rep1_coaD	501854	585673	573705	578524	681867	260958	214374	189451	196229	231645	584325	218531	2.67387	1.41893
SC4_r4.1_P39_rep1_coaE	3	3	2.991	0.00246363	0.000551841	1.27978	0.9658	Methylocoli (mutated)	MEvo1 (control)	22621.6	SC4_r4.1_P39_rep1_coaE	126036	135026	118956	136836	121230	94700.2	116754	105228	94513.7	87391.2	127617	99717.4	1.27978	0.3559
SC4_r4.1_P39_rep1_cobB	7	7	8.912	5.72088e-09	9.40931e-09	2.2424	1	Methylocoli (mutated)	MEvo1 (control)	26716.1	SC4_r4.1_P39_rep1_cobB	3.02286e+06	3.25796e+06	3.2501e+06	3.15877e+06	3.46623e+06	1.517e+06	1.47715e+06	1.41263e+06	1.46387e+06	1.33408e+06	3.23118e+06	1.44095e+06	2.2424	1.16505
SC4_r4.1_P39_rep1_cobT	2	2	1.994	7.01223e-07	4.01912e-07	2.859	1	Methylocoli (mutated)	MEvo1 (control)	36987.6	SC4_r4.1_P39_rep1_cobT	204781	268053	261289	239131	235656	71016.3	89652	96903.2	75164.5	90107.8	241782	84568.7	2.859	1.51551
SC4_r4.1_P39_rep1_codA	6	6	6.925	0.931473	0.138673	1.00326	0.0507089	Methylocoli (mutated)	MEvo1 (control)	47559.1	SC4_r4.1_P39_rep1_codA	1.87565e+06	2.03054e+06	1.9167e+06	1.94671e+06	2.17335e+06	2.06763e+06	1.80649e+06	2.05785e+06	1.91474e+06	2.06388e+06	1.98859e+06	1.98212e+06	1.00326	0.00470232
SC4_r4.1_P39_rep1_copA	11	11	13.955	0.00108018	0.000256039	1.34025	0.990933	Methylocoli (mutated)	MEvo1 (control)	87873.3	SC4_r4.1_P39_rep1_copA	2.37482e+06	2.45113e+06	2.10506e+06	1.92911e+06	2.34133e+06	1.77094e+06	1.68028e+06	1.83965e+06	1.57667e+06	1.49018e+06	2.24029e+06	1.67154e+06	1.34025	0.422505
SC4_r4.1_P39_rep1_corA	3	3	2.977	0.143082	0.0248481	1.61835	0.299063	MEvo1 (control)	Methylocoli (mutated)	36591.4	SC4_r4.1_P39_rep1_corA	101279	904385	851786	924473	1.00096e+06	1.36993e+06	1.0781e+06	1.27671e+06	1.0665e+06	1.33079e+06	756577	1.22441e+06	0.617912	-0.694526
SC4_r4.1_P39_rep1_cpdB	8	8	10.905	0.020674	0.00405783	1.99789	0.712305	MEvo1 (control)	Methylocoli (mutated)	70833.9	SC4_r4.1_P39_rep1_cpdB	118999	403892	433952	478281	591914	855873	827933	782934	801168	781895	405408	809961	0.500528	-0.998478
SC4_r4.1_P39_rep1_cpxA	4	4	3.972	0.607722	0.094528	1.04692	0.0760151	MEvo1 (control)	Methylocoli (mutated)	51626.3	SC4_r4.1_P39_rep1_cpxA	163618	191502	177274	183114	70272.7	143938	175265	168202	164422	170824	157156	164530	0.95518	-0.0661547
SC4_r4.1_P39_rep1_cpxP	6	6	5.973	0.14551	0.0252377	1.07046	0.295674	Methylocoli (mutated)	MEvo1 (control)	18964.5	SC4_r4.1_P39_rep1_cpxP	878789	906911	890022	957187	958851	764774	929350	794127	924956	876320	918352	857906	1.07046	0.0982285
SC4_r4.1_P39_rep1_cpxR	9	9	13.874	0.0680941	0.0124516	1.07375	0.458089	Methylocoli (mutated)	MEvo1 (control)	26313.3	SC4_r4.1_P39_rep1_cpxR	1.34057e+06	1.42619e+06	1.42158e+06	1.4044e+06	1.29605e+06	1.17588e+06	1.24074e+06	1.35077e+06	1.27195e+06	1.37633e+06	1.37776e+06	1.28313e+06	1.07375	0.102652
SC4_r4.1_P39_rep1_cra	8	8	7.962	1.97152e-06	9.40349e-07	1.83321	1	Methylocoli (mutated)	MEvo1 (control)	37967.9	SC4_r4.1_P39_rep1_cra	1.15518e+06	1.07245e+06	1.03187e+06	1.09506e+06	975381	612004	642735	505343	558659	588691	1.06599e+06	581486	1.83321	0.874375
SC4_r4.1_P39_rep1_creA	5	5	4.965	0.000602708	0.000150443	1.25406	0.997185	MEvo1 (control)	Methylocoli (mutated)	17108.1	SC4_r4.1_P39_rep1_creA	348170	370918	395585	392924	379114	453871	445066	441923	520362	504827	377342	473210	0.79741	-0.326606
SC4_r4.1_P39_rep1_crl	4	4	4.977	4.79425e-06	2.01851e-06	1.8072	1	MEvo1 (control)	Methylocoli (mutated)	15655.4	SC4_r4.1_P39_rep1_crl	523762	521187	554978	525606	444030	987793	938725	877832	1.02049e+06	818880	513913	928743	0.553342	-0.853756
SC4_r4.1_P39_rep1_crp	15	15	20.874	2.77783e-07	1.91864e-07	1.3558	1	Methylocoli (mutated)	MEvo1 (control)	23640.9	SC4_r4.1_P39_rep1_crp	1.54234e+07	1.46465e+07	1.51152e+07	1.55007e+07	1.63437e+07	1.11505e+07	1.13027e+07	1.16165e+07	1.12522e+07	1.14929e+07	1.54059e+07	1.1363e+07	1.3558	0.439144
SC4_r4.1_P39_rep1_crr	8	8	10.967	0.000230876	6.26756e-05	1.1608	0.999754	Methylocoli (mutated)	MEvo1 (control)	18251.5	SC4_r4.1_P39_rep1_crr	4.09586e+07	4.36646e+07	4.28227e+07	4.35078e+07	4.03179e+07	3.79479e+07	3.45229e+07	3.71957e+07	3.54384e+07	3.68997e+07	4.22543e+07	3.64009e+07	1.1608	0.215125
SC4_r4.1_P39_rep1_cspA	2	2	1.994	0.00126494	0.00029674	1.8619	0.987982	MEvo1 (control)	Methylocoli (mutated)	7403.5	SC4_r4.1_P39_rep1_cspA	328091	412501	401077	282683	406035	810585	529133	698655	525314	844307	366078	681599	0.537086	-0.896774
SC4_r4.1_P39_rep1_cspC	6	6	7.976	5.07302e-08	4.70765e-08	2.00221	1	Methylocoli (mutated)	MEvo1 (control)	7402.3	SC4_r4.1_P39_rep1_cspC	4.79242e+07	5.28156e+07	5.33077e+07	4.83441e+07	5.69992e+07	2.52169e+07	2.61499e+07	2.6378e+07	2.69156e+07	2.48919e+07	5.18782e+07	2.59104e+07	2.00221	1.00159
SC4_r4.1_P39_rep1_cspD	2	2	3.947	2.64374e-07	1.84471e-07	2.58146	1	Methylocoli (mutated)	MEvo1 (control)	7968.6	SC4_r4.1_P39_rep1_cspD	2.97609e+06	3.43208e+06	3.62926e+06	3.39263e+06	4.08496e+06	1.47412e+06	1.35759e+06	1.33744e+06	1.21945e+06	1.39634e+06	3.503e+06	1.35699e+06	2.58146	1.36819
SC4_r4.1_P39_rep1_cspE	6	6	5.977	9.9168e-08	8.07629e-08	24.1139	1	MEvo1 (control)	Methylocoli (mutated)	7463.6	SC4_r4.1_P39_rep1_cspE	348775	165392	407269	206506	383010	7.66185e+06	7.05738e+06	7.20973e+06	7.39204e+06	7.11394e+06	302190	7.28699e+06	0.0414699	-4.59179
SC4_r4.1_P39_rep1_csrA	4	4	8.913	0.0835044	0.0150576	1.04652	0.413051	MEvo1 (control)	Methylocoli (mutated)	6855.6	SC4_r4.1_P39_rep1_csrA	4.36036e+06	4.71991e+06	4.75659e+06	4.78207e+06	4.95818e+06	4.78523e+06	4.87997e+06	5.01427e+06	4.9313e+06	5.0631e+06	4.71542e+06	4.93477e+06	0.95555	-0.0655965
SC4_r4.1_P39_rep1_cstA	9	9	13.85	2.34474e-11	2.61269e-10	6.45096	1	Methylocoli (mutated)	MEvo1 (control)	75107.1	SC4_r4.1_P39_rep1_cstA	2.01971e+07	2.27497e+07	2.31555e+07	2.15822e+07	2.30801e+07	3.2829e+06	3.78444e+06	3.32405e+06	3.41197e+06	3.3669e+06	2.21529e+07	3.43405e+06	6.45096	2.68951
SC4_r4.1_P39_rep1_curA	6	6	6.964	1.54162e-08	1.92051e-08	3.9582	1	MEvo1 (control)	Methylocoli (mutated)	37609.6	SC4_r4.1_P39_rep1_curA	226262	271199	271921	286924	308423	975974	1.1617e+06	1.0916e+06	1.0268e+06	1.1458e+06	272946	1.08037e+06	0.25264	-1.98485
SC4_r4.1_P39_rep1_cusB	3	3	2.982	8.00088e-05	2.39347e-05	4.14334	0.999993	Methylocoli (mutated)	MEvo1 (control)	44306.2	SC4_r4.1_P39_rep1_cusB	191934	194330	118955	173850	186114	70517	25792.7	30343.5	47285.9	34873.8	173037	41762.6	4.14334	2.05079
SC4_r4.1_P39_rep1_cusC	8	8	7.962	2.07689e-09	4.88473e-09	70.377	1	Methylocoli (mutated)	MEvo1 (control)	50271	SC4_r4.1_P39_rep1_cusC	460727	533164	491873	450601	506083	5772.16	9759.29	4419.76	6055.94	8698.07	488490	6941.04	70.377	6.13703
SC4_r4.1_P39_rep1_cutA	2	2	1.994	0.00104841	0.00024894	1.34353	0.991417	Methylocoli (mutated)	MEvo1 (control)	12331.1	SC4_r4.1_P39_rep1_cutA	1.83588e+06	2.04043e+06	2.06366e+06	2.45136e+06	2.36759e+06	1.66026e+06	1.5665e+06	1.56646e+06	1.4962e+06	1.71853e+06	2.15178e+06	1.60159e+06	1.34353	0.426029
SC4_r4.1_P39_rep1_cutC	4	4	4.933	0.590613	0.0922348	1.43918	0.0786528	Methylocoli (mutated)	MEvo1 (control)	26762	SC4_r4.1_P39_rep1_cutC	86908.9	89241.5	16239	94664.1	126537	28686.1	61845.4	72186	71520.9	53140.1	82718	57475.7	1.43918	0.52525
SC4_r4.1_P39_rep1_cycA	2	2	2.991	1.10683e-08	1.45879e-08	1.59362	1	MEvo1 (control)	Methylocoli (mutated)	51660.8	SC4_r4.1_P39_rep1_cycA	1.71745e+06	1.72111e+06	1.77719e+06	1.6493e+06	1.73425e+06	2.64078e+06	2.87472e+06	2.66101e+06	2.79309e+06	2.73443e+06	1.71986e+06	2.74081e+06	0.627501	-0.672309
SC4_r4.1_P39_rep1_cydA	10	10	11.964	3.11516e-09	6.4386e-09	2.21975	1	MEvo1 (control)	Methylocoli (mutated)	58207.4	SC4_r4.1_P39_rep1_cydA	2.70001e+06	2.68795e+06	2.78474e+06	2.62123e+06	2.85229e+06	6.62049e+06	5.84104e+06	5.76139e+06	5.94306e+06	6.12517e+06	2.72925e+06	6.05823e+06	0.450502	-1.15039
SC4_r4.1_P39_rep1_cydB	4	4	5.961	2.2633e-08	2.55443e-08	3.09102	1	MEvo1 (control)	Methylocoli (mutated)	42454.1	SC4_r4.1_P39_rep1_cydB	457520	504749	579584	510798	530508	1.6441e+06	1.58144e+06	1.65414e+06	1.3933e+06	1.71161e+06	516632	1.59692e+06	0.323518	-1.62808
SC4_r4.1_P39_rep1_cydC	9	8	8.947	4.00475e-08	3.9302e-08	68.7366	1	MEvo1 (control)	Methylocoli (mutated)	62922.8	SC4_r4.1_P39_rep1_cydC	8731.94	5835.98	3465.51	10894.2	10243.4	551055	487387	538790	557516	557737	7834.21	538497	0.0145483	-6.10301
SC4_r4.1_P39_rep1_cydD	2	2	1.994	7.41909e-05	2.24348e-05	19.1449	0.999995	MEvo1 (control)	Methylocoli (mutated)	65058.6	SC4_r4.1_P39_rep1_cydD	2412.73	25416.5	6966.88	20060.7	5969.22	187421	323974	219740	202911	230461	12165.2	232901	0.0522332	-4.25889
SC4_r4.1_P39_rep1_cyoA	13	13	14.848	1.51701e-05	5.47458e-06	1.6515	1	MEvo1 (control)	Methylocoli (mutated)	34912.3	SC4_r4.1_P39_rep1_cyoA	5.15797e+06	5.41685e+06	6.60093e+06	5.62762e+06	6.40835e+06	1.04764e+07	9.47108e+06	9.57307e+06	8.91778e+06	9.80491e+06	5.84234e+06	9.64866e+06	0.605509	-0.723781
SC4_r4.1_P39_rep1_cyoB	3	3	3.962	8.73601e-10	2.80401e-09	15.6676	1	MEvo1 (control)	Methylocoli (mutated)	74370.1	SC4_r4.1_P39_rep1_cyoB	174417	237230	274200	210278	196028	3.27967e+06	3.84268e+06	3.27779e+06	3.52014e+06	3.19119e+06	218431	3.4223e+06	0.0638258	-3.96972
SC4_r4.1_P39_rep1_cysA	6	6	8.947	2.6327e-07	1.84171e-07	1.96074	1	MEvo1 (control)	Methylocoli (mutated)	41058.9	SC4_r4.1_P39_rep1_cysA	464257	402076	476012	474863	505387	849923	936954	894867	923350	948900	464519	910799	0.510013	-0.971395
SC4_r4.1_P39_rep1_cysB	8	8	11.95	0.00295626	0.000653601	1.25581	0.956134	Methylocoli (mutated)	MEvo1 (control)	36150.9	SC4_r4.1_P39_rep1_cysB	1.09773e+06	1.1911e+06	1.21902e+06	1.23247e+06	951552	948083	884361	901660	844025	954298	1.13837e+06	906485	1.25581	0.328621
SC4_r4.1_P39_rep1_cysC	6	6	7.976	4.86299e-07	2.97477e-07	3.90079	1	Methylocoli (mutated)	MEvo1 (control)	22320.9	SC4_r4.1_P39_rep1_cysC	4.35396e+06	4.14589e+06	4.21668e+06	4.27723e+06	2.90705e+06	1.1634e+06	941393	1.05913e+06	859910	1.07791e+06	3.98016e+06	1.02035e+06	3.90079	1.96377
SC4_r4.1_P39_rep1_cysD	16	16	23.838	2.36759e-10	1.17444e-09	3.77716	1	Methylocoli (mutated)	MEvo1 (control)	35189.4	SC4_r4.1_P39_rep1_cysD	5.30946e+06	5.6239e+06	5.61321e+06	5.50928e+06	5.77023e+06	1.46032e+06	1.48408e+06	1.57867e+06	1.30995e+06	1.53391e+06	5.56522e+06	1.47339e+06	3.77716	1.9173
SC4_r4.1_P39_rep1_cysE	5	5	6.935	5.22539e-06	2.1666e-06	1.50744	1	Methylocoli (mutated)	MEvo1 (control)	29317	SC4_r4.1_P39_rep1_cysE	3.21627e+06	3.42604e+06	3.22558e+06	3.18581e+06	3.52305e+06	2.4513e+06	2.08914e+06	2.02538e+06	2.18054e+06	2.25024e+06	3.31535e+06	2.19932e+06	1.50744	0.592103
SC4_r4.1_P39_rep1_cysG	3	3	2.991	1.86103e-05	6.56838e-06	1.38174	1	MEvo1 (control)	Methylocoli (mutated)	49920	SC4_r4.1_P39_rep1_cysG	152919	138192	131144	124928	140854	194941	192012	192014	189974	181751	137608	190138	0.723724	-0.466488
SC4_r4.1_P39_rep1_cysH	7	7	7.974	0.000765545	0.000187655	1.33298	0.995336	MEvo1 (control)	Methylocoli (mutated)	27976.9	SC4_r4.1_P39_rep1_cysH	601220	656754	617567	660731	659030	833234	773688	916405	753637	982302	639060	851853	0.7502	-0.414652
SC4_r4.1_P39_rep1_cysI	16	16	18.912	9.55685e-05	2.81876e-05	1.28301	0.999987	MEvo1 (control)	Methylocoli (mutated)	64000.1	SC4_r4.1_P39_rep1_cysI	1.50737e+06	1.60404e+06	1.54436e+06	1.49887e+06	1.56137e+06	2.10687e+06	1.8437e+06	1.98698e+06	1.82879e+06	2.13335e+06	1.5432e+06	1.97994e+06	0.77942	-0.359527
SC4_r4.1_P39_rep1_cysJ	18	18	22.892	8.82778e-05	2.62358e-05	1.27893	0.99999	MEvo1 (control)	Methylocoli (mutated)	66270.2	SC4_r4.1_P39_rep1_cysJ	3.3408e+06	3.55257e+06	3.25022e+06	3.5885e+06	3.57511e+06	4.47181e+06	4.09777e+06	4.7096e+06	4.21113e+06	4.64436e+06	3.46144e+06	4.42694e+06	0.781904	-0.354937
SC4_r4.1_P39_rep1_cysK	38	38	57.701	0.0263953	0.00511457	1.09398	0.663862	Methylocoli (mutated)	MEvo1 (control)	34490.9	SC4_r4.1_P39_rep1_cysK	6.92834e+07	7.69099e+07	7.74294e+07	7.11236e+07	7.03619e+07	7.11432e+07	6.2239e+07	6.73108e+07	6.44984e+07	6.85516e+07	7.30216e+07	6.67486e+07	1.09398	0.129586
SC4_r4.1_P39_rep1_cysM	7	7	8.942	9.83822e-06	3.72794e-06	1.65767	1	MEvo1 (control)	Methylocoli (mutated)	32632.5	SC4_r4.1_P39_rep1_cysM	939129	1.01955e+06	1.18113e+06	1.02282e+06	890820	1.7862e+06	1.69595e+06	1.67944e+06	1.58104e+06	1.63433e+06	1.01069e+06	1.67539e+06	0.603255	-0.729159
SC4_r4.1_P39_rep1_cysN	24	24	32.82	1.12051e-09	3.18442e-09	3.66954	1	Methylocoli (mutated)	MEvo1 (control)	52559.2	SC4_r4.1_P39_rep1_cysN	1.00548e+07	1.04732e+07	1.00001e+07	1.04114e+07	1.07392e+07	3.2051e+06	2.69716e+06	2.73403e+06	2.54428e+06	2.90258e+06	1.03357e+07	2.81663e+06	3.66954	1.8756
SC4_r4.1_P39_rep1_cysP	19	19	26.888	8.44927e-07	4.64753e-07	1.79797	1	MEvo1 (control)	Methylocoli (mutated)	37615.4	SC4_r4.1_P39_rep1_cysP	3.41566e+06	3.39558e+06	3.54165e+06	3.3711e+06	2.98691e+06	6.2794e+06	5.58746e+06	6.43093e+06	5.51154e+06	6.23634e+06	3.34218e+06	6.00913e+06	0.556184	-0.846366
SC4_r4.1_P39_rep1_cysQ	8	8	9.966	2.41435e-06	1.12023e-06	1.72534	1	MEvo1 (control)	Methylocoli (mutated)	27175.5	SC4_r4.1_P39_rep1_cysQ	472989	517935	525152	540429	554542	879496	899798	942211	793113	990333	522209	900990	0.579595	-0.786883
SC4_r4.1_P39_rep1_cysS	13	13	13.938	0.00123004	0.000289298	1.27028	0.988555	Methylocoli (mutated)	MEvo1 (control)	52202.9	SC4_r4.1_P39_rep1_cysS	974097	1.06233e+06	1.08309e+06	939209	1.15688e+06	915866	828487	769774	817964	773796	1.04312e+06	821177	1.27028	0.345142
SC4_r4.1_P39_rep1_cytR	5	5	5.918	0.00011619	3.3867e-05	2.19412	0.999973	Methylocoli (mutated)	MEvo1 (control)	37788.5	SC4_r4.1_P39_rep1_cytR	286031	285373	274780	229927	191967	83226.2	123339	130094	114797	126487	253616	115589	2.19412	1.13364
SC4_r4.1_P39_rep1_dacA	16	16	21.864	3.51879e-05	1.17361e-05	1.61196	1	Methylocoli (mutated)	MEvo1 (control)	44445.5	SC4_r4.1_P39_rep1_dacA	3.77222e+06	4.29701e+06	4.28719e+06	4.15765e+06	3.29187e+06	2.65437e+06	2.49792e+06	2.46357e+06	2.24778e+06	2.42327e+06	3.96119e+06	2.45738e+06	1.61196	0.688812
SC4_r4.1_P39_rep1_dacB	4	4	3.981	0.00364903	0.000797076	1.23401	0.942567	Methylocoli (mutated)	MEvo1 (control)	51799.4	SC4_r4.1_P39_rep1_dacB	230247	274972	296608	280232	242172	218593	226598	203334	209142	215449	264846	214623	1.23401	0.303348
SC4_r4.1_P39_rep1_dacC	11	11	10.962	4.1974e-09	7.73756e-09	4.99167	1	MEvo1 (control)	Methylocoli (mutated)	43609.9	SC4_r4.1_P39_rep1_dacC	682666	629176	739164	772532	895100	3.80587e+06	3.81438e+06	3.66896e+06	3.65904e+06	3.61395e+06	743727	3.71244e+06	0.200334	-2.31952
SC4_r4.1_P39_rep1_dadA	8	8	8.957	1.38833e-09	3.78773e-09	8.47598	1	MEvo1 (control)	Methylocoli (mutated)	47607.6	SC4_r4.1_P39_rep1_dadA	185474	140490	145649	179142	196696	1.51114e+06	1.41134e+06	1.4595e+06	1.44766e+06	1.35333e+06	169490	1.43659e+06	0.11798	-3.08338
SC4_r4.1_P39_rep1_dadX	9	9	11.873	1.81694e-08	2.16466e-08	3.57267	1	MEvo1 (control)	Methylocoli (mutated)	38844.8	SC4_r4.1_P39_rep1_dadX	262322	284301	280397	258353	346365	1.1234e+06	996244	996323	1.01461e+06	984552	286348	1.02302e+06	0.279903	-1.837
SC4_r4.1_P39_rep1_damX	17	17	22.804	0.00386443	0.000840092	1.08964	0.93839	Methylocoli (mutated)	MEvo1 (control)	46161.5	SC4_r4.1_P39_rep1_damX	3.35765e+06	3.66345e+06	3.66837e+06	3.56834e+06	3.38534e+06	3.25954e+06	3.13581e+06	3.22423e+06	3.32514e+06	3.24699e+06	3.52863e+06	3.23834e+06	1.08964	0.123852
SC4_r4.1_P39_rep1_dapA	9	9	9.875	0.0187459	0.00368736	1.07343	0.730834	MEvo1 (control)	Methylocoli (mutated)	31270.2	SC4_r4.1_P39_rep1_dapA	5.29992e+06	5.4226e+06	5.21423e+06	5.49161e+06	5.41378e+06	6.12712e+06	5.89872e+06	5.48439e+06	5.83511e+06	5.46773e+06	5.36843e+06	5.76261e+06	0.931596	-0.102223
SC4_r4.1_P39_rep1_dapB	6	6	7.969	2.72076e-06	1.24755e-06	1.51941	1	Methylocoli (mutated)	MEvo1 (control)	28757.1	SC4_r4.1_P39_rep1_dapB	2.98117e+06	2.73786e+06	3.22093e+06	3.07476e+06	3.23248e+06	2.13552e+06	1.90182e+06	1.97557e+06	2.02912e+06	1.99289e+06	3.04944e+06	2.00698e+06	1.51941	0.603515
SC4_r4.1_P39_rep1_dapD	26	26	36.769	0.000123695	3.58931e-05	1.1331	0.999967	Methylocoli (mutated)	MEvo1 (control)	29891.6	SC4_r4.1_P39_rep1_dapD	1.80133e+07	1.88997e+07	1.90463e+07	1.81562e+07	1.87897e+07	1.6957e+07	1.62985e+07	1.55868e+07	1.66768e+07	1.64732e+07	1.85811e+07	1.63985e+07	1.1331	0.180271
SC4_r4.1_P39_rep1_dapE	2	2	2.991	1.26153e-06	6.43324e-07	1.52556	1	MEvo1 (control)	Methylocoli (mutated)	41268.6	SC4_r4.1_P39_rep1_dapE	609701	688812	652716	604728	647810	1.01857e+06	963567	1.03249e+06	911273	961644	640754	977509	0.655496	-0.609341
SC4_r4.1_P39_rep1_dcd	4	4	4.939	0.205865	0.0347677	1.06091	0.229042	Methylocoli (mutated)	MEvo1 (control)	21250	SC4_r4.1_P39_rep1_dcd	1.75437e+06	1.9328e+06	1.82555e+06	1.77129e+06	1.82101e+06	1.93673e+06	1.76383e+06	1.6921e+06	1.69557e+06	1.49402e+06	1.821e+06	1.71645e+06	1.06091	0.0853067
SC4_r4.1_P39_rep1_dcp	8	8	8.966	5.78995e-06	2.36828e-06	2.02074	1	MEvo1 (control)	Methylocoli (mutated)	77517.9	SC4_r4.1_P39_rep1_dcp	614714	715018	740338	676407	792908	1.62306e+06	1.44515e+06	1.19272e+06	1.50106e+06	1.39018e+06	707877	1.43043e+06	0.494868	-1.01488
SC4_r4.1_P39_rep1_dcrB	5	5	7.973	0.100803	0.017928	1.08607	0.372169	Methylocoli (mutated)	MEvo1 (control)	19787.7	SC4_r4.1_P39_rep1_dcrB	3.06692e+06	3.24772e+06	3.47426e+06	3.27636e+06	3.84052e+06	3.34807e+06	3.08016e+06	3.01065e+06	2.9777e+06	3.14939e+06	3.38116e+06	3.11319e+06	1.08607	0.119121
SC4_r4.1_P39_rep1_dcuA	2	2	1.994	0.00092117	0.000222603	2.73407	0.993274	Methylocoli (mutated)	MEvo1 (control)	45752.2	SC4_r4.1_P39_rep1_dcuA	40106.9	38254.9	42025.1	38345.6	33066.3	5876.48	15668.3	17310.5	17908.5	13387.5	38359.7	14030.3	2.73407	1.45105
SC4_r4.1_P39_rep1_dcyD	6	6	8.966	0.00774317	0.00162129	1.34072	0.8695	MEvo1 (control)	Methylocoli (mutated)	35154.3	SC4_r4.1_P39_rep1_dcyD	1.11876e+06	1.35026e+06	1.31361e+06	1.06494e+06	866450	1.7174e+06	1.49232e+06	1.46362e+06	1.4413e+06	1.54626e+06	1.1428e+06	1.53218e+06	0.74587	-0.423005
SC4_r4.1_P39_rep1_ddlA	7	7	6.899	5.14321e-06	2.14229e-06	4.15339	1	MEvo1 (control)	Methylocoli (mutated)	39316.2	SC4_r4.1_P39_rep1_ddlA	96683.8	127811	197532	156857	196914	631584	652056	666366	641174	631006	155159	644437	0.240767	-2.05429
SC4_r4.1_P39_rep1_ddlB	3	3	2.984	1.87821e-08	2.20231e-08	1.76267	1	Methylocoli (mutated)	MEvo1 (control)	32840.5	SC4_r4.1_P39_rep1_ddlB	1.00378e+06	927785	911103	903165	927766	519472	517352	554677	550849	509081	934720	530286	1.76267	0.817763
SC4_r4.1_P39_rep1_deaD	5	5	4.945	0.000346696	9.11249e-05	3.59014	0.999246	MEvo1 (control)	Methylocoli (mutated)	70548.7	SC4_r4.1_P39_rep1_deaD	95775.7	98656.7	96094.9	97979.7	31358.2	319859	265743	314217	304542	303015	83973.1	301475	0.278541	-1.84404
SC4_r4.1_P39_rep1_dedD	3	3	2.98	3.47921e-05	1.16183e-05	1.42531	1	Methylocoli (mutated)	MEvo1 (control)	22906.5	SC4_r4.1_P39_rep1_dedD	181633	170534	200728	189099	186348	143284	117337	128182	135968	126557	185669	130265	1.42531	0.511275
SC4_r4.1_P39_rep1_def	5	5	6.945	5.82179e-05	1.82777e-05	1.37059	0.999998	MEvo1 (control)	Methylocoli (mutated)	19328.9	SC4_r4.1_P39_rep1_def	710558	797803	790111	776523	720296	1.06566e+06	1.04819e+06	935323	1.00942e+06	1.14318e+06	759058	1.04035e+06	0.729615	-0.454792
SC4_r4.1_P39_rep1_degP	18	17	21.872	4.09522e-05	1.33966e-05	1.40417	1	Methylocoli (mutated)	MEvo1 (control)	49354.9	SC4_r4.1_P39_rep1_degP	7.34269e+06	7.83245e+06	7.70285e+06	7.83542e+06	8.26723e+06	5.23471e+06	6.00132e+06	5.20196e+06	6.14015e+06	5.18245e+06	7.79613e+06	5.55212e+06	1.40417	0.48972
SC4_r4.1_P39_rep1_degQ	12	12	12.812	0.0187168	0.00368428	1.18641	0.731124	Methylocoli (mutated)	MEvo1 (control)	47207.1	SC4_r4.1_P39_rep1_degQ	2.19324e+06	2.14493e+06	1.86751e+06	2.45599e+06	2.51721e+06	1.93584e+06	1.78962e+06	1.95671e+06	1.92285e+06	1.81747e+06	2.23578e+06	1.8845e+06	1.18641	0.246598
SC4_r4.1_P39_rep1_degS	6	6	5.963	1.62551e-08	1.98993e-08	2.58189	1	Methylocoli (mutated)	MEvo1 (control)	37582	SC4_r4.1_P39_rep1_degS	745346	847698	906491	854328	932008	333531	319227	341351	319338	346526	857175	331995	2.58189	1.36843
SC4_r4.1_P39_rep1_deoA	5	5	4.946	5.29564e-06	2.18907e-06	2.09123	1	MEvo1 (control)	Methylocoli (mutated)	47190.3	SC4_r4.1_P39_rep1_deoA	119427	119581	91192.3	115492	91036.7	203568	222068	228835	242236	225716	107346	224485	0.478188	-1.06435
SC4_r4.1_P39_rep1_deoB	15	15	20.924	1.76256e-08	2.13252e-08	9.82405	1	MEvo1 (control)	Methylocoli (mutated)	44371.1	SC4_r4.1_P39_rep1_deoB	636012	607563	415926	413025	620132	5.19619e+06	5.11909e+06	5.30297e+06	4.95622e+06	5.87834e+06	538531	5.29056e+06	0.101791	-3.29632
SC4_r4.1_P39_rep1_deoC	9	9	11.919	0.00725213	0.00152785	1.13373	0.877508	Methylocoli (mutated)	MEvo1 (control)	27734.9	SC4_r4.1_P39_rep1_deoC	3.25437e+06	3.48065e+06	3.00873e+06	3.39024e+06	3.51183e+06	2.86305e+06	2.99095e+06	2.73976e+06	3.02345e+06	3.0651e+06	3.32917e+06	2.93646e+06	1.13373	0.181081
SC4_r4.1_P39_rep1_deoD	17	17	20.843	1.5624e-09	4.03002e-09	2.29309	1	MEvo1 (control)	Methylocoli (mutated)	25950.5	SC4_r4.1_P39_rep1_deoD	2.31167e+06	2.37046e+06	2.38217e+06	2.30376e+06	2.56099e+06	5.61443e+06	5.61472e+06	5.27247e+06	5.15742e+06	5.69533e+06	2.38581e+06	5.47087e+06	0.436093	-1.19729
SC4_r4.1_P39_rep1_der	23	23	24.863	2.69676e-05	9.17388e-06	1.29475	1	Methylocoli (mutated)	MEvo1 (control)	55036.9	SC4_r4.1_P39_rep1_der	1.54995e+06	1.74137e+06	1.73741e+06	1.62094e+06	1.69058e+06	1.2208e+06	1.32172e+06	1.29324e+06	1.24071e+06	1.36513e+06	1.66805e+06	1.28832e+06	1.29475	0.372673
SC4_r4.1_P39_rep1_dfp	6	6	6.94	4.26104e-07	2.70984e-07	1.53528	1	Methylocoli (mutated)	MEvo1 (control)	43438.7	SC4_r4.1_P39_rep1_dfp	1.64676e+06	1.69572e+06	1.62368e+06	1.70072e+06	1.85464e+06	1.18324e+06	1.07491e+06	1.10955e+06	1.07715e+06	1.10561e+06	1.7043e+06	1.11009e+06	1.53528	0.618504
SC4_r4.1_P39_rep1_dgt	4	4	3.946	0.165347	0.0284431	1.17955	0.270388	MEvo1 (control)	Methylocoli (mutated)	59384.9	SC4_r4.1_P39_rep1_dgt	114247	110508	84905.6	127127	65456.6	106995	122055	128190	112273	122911	100449	118485	0.847779	-0.238239
SC4_r4.1_P39_rep1_dhaK	11	11	12.93	4.65573e-09	8.09046e-09	4.25227	1	Methylocoli (mutated)	MEvo1 (control)	38215.5	SC4_r4.1_P39_rep1_dhaK	4.42047e+06	4.70432e+06	4.78438e+06	4.58824e+06	4.34394e+06	1.16309e+06	956909	1.15749e+06	925950	1.16813e+06	4.56827e+06	1.07431e+06	4.25227	2.08823
SC4_r4.1_P39_rep1_dhaL	4	4	4.972	4.72741e-06	1.99963e-06	2.87744	1	Methylocoli (mutated)	MEvo1 (control)	22632.2	SC4_r4.1_P39_rep1_dhaL	818481	870246	896595	865753	1.03555e+06	361634	271509	367124	229148	329823	897324	311848	2.87744	1.52479
SC4_r4.1_P39_rep1_dhaM	10	10	11.95	0.000183956	5.09522e-05	2.68476	0.999876	Methylocoli (mutated)	MEvo1 (control)	51449.4	SC4_r4.1_P39_rep1_dhaM	1.05186e+06	1.9992e+06	2.06132e+06	2.17622e+06	2.30448e+06	746866	679855	759448	654740	732255	1.91862e+06	714633	2.68476	1.42479
SC4_r4.1_P39_rep1_dinI	5	5	7.976	6.56501e-09	1.01767e-08	8.80334	1	Methylocoli (mutated)	MEvo1 (control)	8949.2	SC4_r4.1_P39_rep1_dinI	1.19835e+06	1.1738e+06	1.25344e+06	1.23022e+06	847460	135512	122037	130268	147566	112471	1.14065e+06	129571	8.80334	3.13805
SC4_r4.1_P39_rep1_dinJ	2	2	1.946	0.122292	0.0214838	1.52501	0.331264	Methylocoli (mutated)	MEvo1 (control)	9406.4	SC4_r4.1_P39_rep1_dinJ	85865.8	45696	92569.3	46808.3	87667.7	111852	33335	41010.2	23495.1	25458.5	71721.4	47030.1	1.52501	0.608819
SC4_r4.1_P39_rep1_dkgA	23	22	32.677	0.00133865	0.000312687	1.34379	0.986748	Methylocoli (mutated)	MEvo1 (control)	31110.3	SC4_r4.1_P39_rep1_dkgA	1.98397e+07	2.13449e+07	2.04208e+07	2.25787e+07	2.32095e+07	1.70332e+07	1.39161e+07	1.66122e+07	1.40285e+07	1.83281e+07	2.14787e+07	1.59836e+07	1.34379	0.426313
SC4_r4.1_P39_rep1_dkgB	5	5	5.94	0.602378	0.0938037	1.04475	0.0768205	Methylocoli (mutated)	MEvo1 (control)	29438	SC4_r4.1_P39_rep1_dkgB	209793	202295	186065	186045	255013	243963	187220	196120	187205	180189	207842	198939	1.04475	0.063162
SC4_r4.1_P39_rep1_dksA	9	9	12.915	0.000155852	4.39262e-05	1.64513	0.999927	Methylocoli (mutated)	MEvo1 (control)	17528.1	SC4_r4.1_P39_rep1_dksA	1.13379e+07	1.25104e+07	1.51053e+07	1.27717e+07	1.33438e+07	6.6643e+06	7.12676e+06	9.0306e+06	8.78001e+06	7.9508e+06	1.30138e+07	7.91049e+06	1.64513	0.718202
SC4_r4.1_P39_rep1_dld	23	23	29.731	1.437e-05	5.2244e-06	1.20437	1	Methylocoli (mutated)	MEvo1 (control)	64614.1	SC4_r4.1_P39_rep1_dld	2.41719e+06	2.45565e+06	2.41676e+06	2.46825e+06	2.50021e+06	2.13616e+06	1.96173e+06	1.945e+06	2.02238e+06	2.11267e+06	2.45161e+06	2.03559e+06	1.20437	0.268284
SC4_r4.1_P39_rep1_dnaA	3	3	2.984	1.46658e-07	1.10531e-07	2.42535	1	Methylocoli (mutated)	MEvo1 (control)	52519.9	SC4_r4.1_P39_rep1_dnaA	1.2582e+06	1.26104e+06	1.12877e+06	1.18613e+06	1.17699e+06	572787	515938	430248	492011	467474	1.20223e+06	495692	2.42535	1.27819
SC4_r4.1_P39_rep1_dnaB	4	4	3.927	1.2516e-05	4.62069e-06	1.42988	1	Methylocoli (mutated)	MEvo1 (control)	52391.8	SC4_r4.1_P39_rep1_dnaB	661088	717881	727251	704059	803027	512199	465798	517374	520958	510671	722661	505400	1.42988	0.515893
SC4_r4.1_P39_rep1_dnaE	2	2	1.992	3.42393e-08	3.46575e-08	3.88412	1	Methylocoli (mutated)	MEvo1 (control)	129910	SC4_r4.1_P39_rep1_dnaE	141733	121841	141228	110175	106093	30658.3	31111.2	30336.9	34996.2	32797	124214	31979.9	3.88412	1.95759
SC4_r4.1_P39_rep1_dnaJ	14	14	18.933	1.72422e-06	8.40019e-07	1.39873	1	Methylocoli (mutated)	MEvo1 (control)	41100	SC4_r4.1_P39_rep1_dnaJ	4.36645e+06	4.31319e+06	4.35621e+06	4.59449e+06	4.46371e+06	3.47159e+06	3.14983e+06	3.08357e+06	3.0207e+06	3.07014e+06	4.41881e+06	3.15916e+06	1.39873	0.484114
SC4_r4.1_P39_rep1_dnaK	57	57	83.631	1.2863e-06	6.52296e-07	1.37612	1	Methylocoli (mutated)	MEvo1 (control)	69116.1	SC4_r4.1_P39_rep1_dnaK	6.80434e+07	7.06428e+07	6.75487e+07	7.06225e+07	7.65717e+07	5.1373e+07	5.01381e+07	5.16163e+07	5.03617e+07	5.33406e+07	7.06858e+07	5.13659e+07	1.37612	0.460609
SC4_r4.1_P39_rep1_dnaN	16	16	20.894	3.23108e-09	6.62798e-09	2.39421	1	Methylocoli (mutated)	MEvo1 (control)	40587	SC4_r4.1_P39_rep1_dnaN	2.64159e+06	2.84896e+06	2.67039e+06	2.55623e+06	2.88439e+06	1.17817e+06	1.08861e+06	1.12306e+06	1.08266e+06	1.20853e+06	2.72031e+06	1.13621e+06	2.39421	1.25955
SC4_r4.1_P39_rep1_dnaX	7	7	6.963	1.11542e-06	5.86348e-07	2.23613	1	Methylocoli (mutated)	MEvo1 (control)	71138.5	SC4_r4.1_P39_rep1_dnaX	313621	357750	392189	360709	400931	147797	154061	190890	158968	164517	365040	163247	2.23613	1.161
SC4_r4.1_P39_rep1_dppA	41	41	60.639	1.43945e-05	5.2244e-06	1.51286	1	MEvo1 (control)	Methylocoli (mutated)	60294.6	SC4_r4.1_P39_rep1_dppA	2.04912e+07	2.00568e+07	2.15054e+07	2.15958e+07	2.36216e+07	3.5777e+07	3.31804e+07	3.254e+07	3.18441e+07	2.8944e+07	2.14542e+07	3.24571e+07	0.661002	-0.597275
SC4_r4.1_P39_rep1_dppC	2	2	2.99	1.63164e-09	4.16031e-09	17.7785	1	MEvo1 (control)	Methylocoli (mutated)	32309.3	SC4_r4.1_P39_rep1_dppC	34182.5	48558.2	47809	34829.2	35988.7	767509	749431	781109	703414	578549	40273.5	716002	0.0562477	-4.15206
SC4_r4.1_P39_rep1_dppD	9	9	10.936	1.74261e-12	4.69849e-11	22.2483	1	MEvo1 (control)	Methylocoli (mutated)	35844.9	SC4_r4.1_P39_rep1_dppD	52230.5	54165	50840.3	46617.7	49252	1.21938e+06	1.21278e+06	1.06254e+06	1.11703e+06	1.01945e+06	50621.1	1.12624e+06	0.0449472	-4.47563
SC4_r4.1_P39_rep1_dppF	3	3	2.991	1.36929e-07	1.04644e-07	13.4326	1	MEvo1 (control)	Methylocoli (mutated)	37561.1	SC4_r4.1_P39_rep1_dppF	35329.8	46914.9	36340.7	19264.3	35057	497225	501321	455979	477409	390654	34581.3	464518	0.0744457	-3.74767
SC4_r4.1_P39_rep1_dps	18	18	27.873	1.60163e-08	1.97722e-08	9.52159	1	MEvo1 (control)	Methylocoli (mutated)	18696.1	SC4_r4.1_P39_rep1_dps	1.01444e+06	1.01622e+06	1.39339e+06	976839	1.06657e+06	1.04545e+07	8.8861e+06	1.22015e+07	8.42117e+06	1.20956e+07	1.09349e+06	1.04118e+07	0.105024	-3.2512
SC4_r4.1_P39_rep1_dsbA	5	5	4.985	0.601549	0.0937281	1.03853	0.076947	MEvo1 (control)	Methylocoli (mutated)	23104.3	SC4_r4.1_P39_rep1_dsbA	849043	926682	863323	975434	1.65561e+06	1.10176e+06	1.04523e+06	1.00149e+06	1.10585e+06	1.2188e+06	1.05402e+06	1.09463e+06	0.962903	-0.0545383
SC4_r4.1_P39_rep1_dsbC	6	6	5.971	9.00755e-05	2.67296e-05	1.71287	0.99999	Methylocoli (mutated)	MEvo1 (control)	25622	SC4_r4.1_P39_rep1_dsbC	1.9141e+06	2.25608e+06	2.22417e+06	1.96607e+06	2.6021e+06	1.193e+06	1.1989e+06	1.55196e+06	1.21077e+06	1.24546e+06	2.1925e+06	1.28002e+06	1.71287	0.776413
SC4_r4.1_P39_rep1_dusA	3	3	3.988	0.723035	0.109957	1.00761	0.0622083	Methylocoli (mutated)	MEvo1 (control)	38468.4	SC4_r4.1_P39_rep1_dusA	167976	177650	178873	184765	170116	171990	170596	178228	174203	177718	175876	174547	1.00761	0.0109394
SC4_r4.1_P39_rep1_dut	2	2	2.991	5.09595e-06	2.12911e-06	1.41015	1	Methylocoli (mutated)	MEvo1 (control)	16155.9	SC4_r4.1_P39_rep1_dut	5.15559e+06	5.86684e+06	5.12529e+06	5.21607e+06	5.58074e+06	3.90871e+06	3.89687e+06	3.55441e+06	3.89309e+06	3.85445e+06	5.38891e+06	3.82151e+06	1.41015	0.495851
SC4_r4.1_P39_rep1_dxs	10	10	9.945	1.76706e-06	8.56302e-07	1.49583	1	Methylocoli (mutated)	MEvo1 (control)	67619	SC4_r4.1_P39_rep1_dxs	2.46308e+06	2.61355e+06	2.54592e+06	2.55846e+06	2.77734e+06	1.82218e+06	1.76868e+06	1.59012e+06	1.81042e+06	1.67155e+06	2.59167e+06	1.73259e+06	1.49583	0.580951
SC4_r4.1_P39_rep1_eco	2	2	1.977	9.96572e-09	1.39431e-08	2.7533	1	MEvo1 (control)	Methylocoli (mutated)	18192.2	SC4_r4.1_P39_rep1_eco	214561	232942	230660	229068	201035	615217	659706	606771	625990	543703	221653	610277	0.363201	-1.46116
SC4_r4.1_P39_rep1_eda	15	15	19.763	8.7641e-13	3.41581e-11	7.42979	1	Methylocoli (mutated)	MEvo1 (control)	22284.3	SC4_r4.1_P39_rep1_eda	6.22031e+07	6.30952e+07	6.27911e+07	6.54037e+07	6.50341e+07	8.9917e+06	8.36492e+06	8.43451e+06	7.99128e+06	9.0892e+06	6.37055e+07	8.57432e+06	7.42979	2.89332
SC4_r4.1_P39_rep1_edd	29	29	41.803	2.32006e-09	5.18828e-09	38.4637	1	Methylocoli (mutated)	MEvo1 (control)	64638.9	SC4_r4.1_P39_rep1_edd	2.69247e+07	2.3246e+07	3.51732e+07	3.60588e+07	3.49079e+07	1.11237e+06	638492	788709	733128	791153	3.12621e+07	812770	38.4637	5.26543
SC4_r4.1_P39_rep1_efeB	5	5	5.952	4.31567e-05	1.40337e-05	12.9203	1	Methylocoli (mutated)	MEvo1 (control)	46755.6	SC4_r4.1_P39_rep1_efeB	577356	581424	150982	608926	630043	27263.2	40533.6	46918.5	54938.1	27613.1	509746	39453.3	12.9203	3.69156
SC4_r4.1_P39_rep1_efeO	17	17	19.92	6.93282e-06	2.74668e-06	5.35034	1	Methylocoli (mutated)	MEvo1 (control)	41139	SC4_r4.1_P39_rep1_efeO	1.10248e+07	5.47787e+06	1.2327e+07	1.18008e+07	7.85932e+06	1.69931e+06	1.84837e+06	2.10251e+06	1.7341e+06	1.67864e+06	9.69796e+06	1.81259e+06	5.35034	2.41963
SC4_r4.1_P39_rep1_efp	4	4	4.938	0.0447848	0.00839179	1.1405	0.551057	Methylocoli (mutated)	MEvo1 (control)	20591.5	SC4_r4.1_P39_rep1_efp	1.78315e+06	1.85594e+06	1.74087e+06	1.89668e+06	2.26748e+06	1.79386e+06	1.61668e+06	1.68798e+06	1.53442e+06	1.73541e+06	1.90883e+06	1.67367e+06	1.1405	0.18967
SC4_r4.1_P39_rep1_elaB	4	4	3.988	8.54517e-08	7.15135e-08	7.79372	1	MEvo1 (control)	Methylocoli (mutated)	11306	SC4_r4.1_P39_rep1_elaB	870741	974188	708792	867076	564863	5.37489e+06	6.62633e+06	5.75911e+06	7.50722e+06	5.79558e+06	797132	6.21263e+06	0.128308	-2.96231
SC4_r4.1_P39_rep1_elbB	6	6	7.944	7.68359e-07	4.32223e-07	1.64675	1	MEvo1 (control)	Methylocoli (mutated)	22981.9	SC4_r4.1_P39_rep1_elbB	2.64099e+06	2.99133e+06	2.94347e+06	3.019e+06	3.16499e+06	5.26336e+06	4.73269e+06	4.76036e+06	4.70002e+06	4.84917e+06	2.95196e+06	4.86112e+06	0.607258	-0.719618
SC4_r4.1_P39_rep1_emrA	3	3	2.982	0.00112807	0.000266926	2.22164	0.99019	MEvo1 (control)	Methylocoli (mutated)	42736.1	SC4_r4.1_P39_rep1_emrA	46463.5	99975.3	105138	104142	61821.6	207199	196950	171258	182821	169398	83508.1	185525	0.450117	-1.15163
SC4_r4.1_P39_rep1_eno	38	37	53.535	0.820021	0.123672	1.00504	0.0549884	MEvo1 (control)	Methylocoli (mutated)	45656.7	SC4_r4.1_P39_rep1_eno	4.77232e+07	4.93847e+07	5.12436e+07	5.19401e+07	5.52308e+07	5.2102e+07	5.22361e+07	5.00717e+07	5.1703e+07	5.06964e+07	5.11045e+07	5.13619e+07	0.994989	-0.00724738
SC4_r4.1_P39_rep1_entA	5	5	5.982	0.000354023	9.26933e-05	2.41654	0.999205	Methylocoli (mutated)	MEvo1 (control)	26249.6	SC4_r4.1_P39_rep1_entA	353650	400579	404108	387132	385553	122290	206860	113074	237033	119828	386204	159817	2.41654	1.27294
SC4_r4.1_P39_rep1_entB	9	9	9.935	0.000685942	0.00016936	2.0214	0.996284	Methylocoli (mutated)	MEvo1 (control)	32555.2	SC4_r4.1_P39_rep1_entB	4.02605e+06	3.97192e+06	4.44015e+06	4.35436e+06	5.45682e+06	1.947e+06	2.63953e+06	1.65842e+06	3.07505e+06	1.68689e+06	4.44986e+06	2.20138e+06	2.0214	1.01535
SC4_r4.1_P39_rep1_entC	6	6	5.925	0.243567	0.0404206	1.25439	0.199278	Methylocoli (mutated)	MEvo1 (control)	42931.9	SC4_r4.1_P39_rep1_entC	342192	272288	272107	429345	454977	252427	354280	174014	455626	175423	354182	282354	1.25439	0.326985
SC4_r4.1_P39_rep1_entE	8	8	8.951	0.0182123	0.00358756	1.92875	0.736194	Methylocoli (mutated)	MEvo1 (control)	59113.1	SC4_r4.1_P39_rep1_entE	1.19394e+06	1.08708e+06	1.30769e+06	1.43983e+06	1.21615e+06	533933	871126	248806	1.09975e+06	484079	1.24894e+06	647538	1.92875	0.947666
SC4_r4.1_P39_rep1_entF	11	11	12.831	0.932192	0.138673	1.03433	0.050694	MEvo1 (control)	Methylocoli (mutated)	141994	SC4_r4.1_P39_rep1_entF	241518	349453	372876	383964	409420	338294	436012	264108	513656	265489	351446	363512	0.966809	-0.0486975
SC4_r4.1_P39_rep1_entH	2	2	2.959	0.949431	0.141007	1.17188	0.0503854	Methylocoli (mutated)	MEvo1 (control)	14969.6	SC4_r4.1_P39_rep1_entH	15182.2	123055	133570	121014	176605	75584.7	126156	66659	153607	63900.4	113885	97181.4	1.17188	0.228829
SC4_r4.1_P39_rep1_envC	2	2	1.992	0.489997	0.077453	1.03482	0.098147	Methylocoli (mutated)	MEvo1 (control)	46595	SC4_r4.1_P39_rep1_envC	198487	208495	206051	168774	187618	196864	187585	196504	177003	178845	193885	187360	1.03482	0.0493857
SC4_r4.1_P39_rep1_envZ	2	2	1.994	0.000427295	0.000109875	2.00664	0.998727	MEvo1 (control)	Methylocoli (mutated)	50335.1	SC4_r4.1_P39_rep1_envZ	34080.2	38085	37788.2	57463.6	33384.5	77368.6	80074.3	82589.1	63049.2	99854.7	40160.3	80587.2	0.498346	-1.00478
SC4_r4.1_P39_rep1_eptB	9	9	11.822	3.59699e-09	6.95992e-09	6.1042	1	Methylocoli (mutated)	MEvo1 (control)	63806.1	SC4_r4.1_P39_rep1_eptB	378257	393479	360283	393871	349379	73900	52367.3	66726.3	58277.6	55938.6	375054	61441.9	6.1042	2.6098
SC4_r4.1_P39_rep1_eptC	4	4	3.951	4.51859e-07	2.82648e-07	2.0046	1	Methylocoli (mutated)	MEvo1 (control)	66612.5	SC4_r4.1_P39_rep1_eptC	583692	473342	528441	552777	603504	293545	273161	259021	268142	273863	548351	273547	2.0046	1.00331
SC4_r4.1_P39_rep1_erpA	3	3	2.991	7.32543e-09	1.11031e-08	2.15633	1	Methylocoli (mutated)	MEvo1 (control)	12100.6	SC4_r4.1_P39_rep1_erpA	6.63033e+06	6.34842e+06	6.85383e+06	6.78542e+06	6.64667e+06	2.96761e+06	2.95146e+06	3.2796e+06	2.91257e+06	3.3153e+06	6.65294e+06	3.08531e+06	2.15633	1.10858
SC4_r4.1_P39_rep1_eutB	4	4	3.947	0.000333824	8.79959e-05	1.84631	0.999317	MEvo1 (control)	Methylocoli (mutated)	49404	SC4_r4.1_P39_rep1_eutB	241512	211558	267208	250126	390298	552723	502799	493044	487342	476371	272140	502456	0.541621	-0.884645
SC4_r4.1_P39_rep1_eutC	2	2	1.976	6.50578e-06	2.61021e-06	2.69626	1	MEvo1 (control)	Methylocoli (mutated)	31781.3	SC4_r4.1_P39_rep1_eutC	45827.3	50007.2	62121.6	63823	75407.7	180673	163010	146957	162294	148358	59437.3	160259	0.370884	-1.43096
SC4_r4.1_P39_rep1_eutL	2	2	1.979	1.08206e-07	8.66113e-08	2.10556	1	MEvo1 (control)	Methylocoli (mutated)	22788.3	SC4_r4.1_P39_rep1_eutL	239345	214491	226972	237783	213651	434053	489767	461722	533246	465221	226449	476802	0.474932	-1.07421
SC4_r4.1_P39_rep1_exbB	4	4	4.961	0.286692	0.0467805	1.06116	0.172244	MEvo1 (control)	Methylocoli (mutated)	26255.7	SC4_r4.1_P39_rep1_exbB	2.54655e+06	2.44043e+06	2.56808e+06	2.36177e+06	2.9331e+06	2.63169e+06	2.90668e+06	2.6463e+06	3.0018e+06	2.44939e+06	2.56998e+06	2.72717e+06	0.942362	-0.0856472
SC4_r4.1_P39_rep1_exuR	5	5	5.917	3.58022e-06	1.56534e-06	2.27054	1	Methylocoli (mutated)	MEvo1 (control)	29835.8	SC4_r4.1_P39_rep1_exuR	407215	438296	354497	332872	296597	160746	155493	171079	154474	163954	365895	161149	2.27054	1.18303
SC4_r4.1_P39_rep1_fabA	8	8	10.922	3.55791e-08	3.58188e-08	3.25618	1	MEvo1 (control)	Methylocoli (mutated)	18969.6	SC4_r4.1_P39_rep1_fabA	2.09611e+06	2.12045e+06	2.05211e+06	2.05306e+06	1.57986e+06	6.34906e+06	6.16075e+06	6.32028e+06	6.84116e+06	6.57014e+06	1.98032e+06	6.44828e+06	0.307108	-1.70318
SC4_r4.1_P39_rep1_fabB	36	36	45.813	4.26552e-05	1.38871e-05	1.22723	1	Methylocoli (mutated)	MEvo1 (control)	42613.4	SC4_r4.1_P39_rep1_fabB	3.61508e+07	3.6819e+07	3.86241e+07	3.8507e+07	4.05609e+07	3.27965e+07	3.02564e+07	3.04324e+07	3.03447e+07	3.15292e+07	3.81324e+07	3.10718e+07	1.22723	0.295408
SC4_r4.1_P39_rep1_fabD	5	5	5.982	0.138204	0.0240776	1.08113	0.306086	Methylocoli (mutated)	MEvo1 (control)	32416.4	SC4_r4.1_P39_rep1_fabD	8.29667e+06	8.00748e+06	8.71212e+06	9.78085e+06	9.97246e+06	8.43351e+06	8.52663e+06	8.00549e+06	8.23457e+06	8.2099e+06	8.95392e+06	8.28202e+06	1.08113	0.112536
SC4_r4.1_P39_rep1_fabF	13	13	15.945	4.3123e-09	7.79142e-09	3.27099	1	Methylocoli (mutated)	MEvo1 (control)	43014.5	SC4_r4.1_P39_rep1_fabF	1.14807e+07	1.22637e+07	1.16461e+07	1.2407e+07	1.30633e+07	3.69937e+06	3.54819e+06	4.30303e+06	3.51241e+06	3.54321e+06	1.21722e+07	3.72124e+06	3.27099	1.70973
SC4_r4.1_P39_rep1_fabG	9	9	9.921	0.0116032	0.00235714	1.14435	0.812934	Methylocoli (mutated)	MEvo1 (control)	25561	SC4_r4.1_P39_rep1_fabG	8.69571e+06	1.0481e+07	9.22869e+06	9.91371e+06	1.06074e+07	8.72274e+06	8.75032e+06	8.20706e+06	8.78999e+06	8.28463e+06	9.7853e+06	8.55095e+06	1.14435	0.194532
SC4_r4.1_P39_rep1_fabH	9	9	11.949	0.00971843	0.00200108	1.21873	0.839221	Methylocoli (mutated)	MEvo1 (control)	33515.2	SC4_r4.1_P39_rep1_fabH	5.38842e+06	4.61527e+06	5.66083e+06	5.78823e+06	6.3319e+06	4.95157e+06	4.6257e+06	4.29726e+06	4.48865e+06	4.43477e+06	5.55693e+06	4.55959e+06	1.21873	0.285384
SC4_r4.1_P39_rep1_fabI	25	25	34.775	0.00401478	0.000870003	1.47187	0.935491	Methylocoli (mutated)	MEvo1 (control)	27864.6	SC4_r4.1_P39_rep1_fabI	1.78485e+07	1.86629e+07	1.2909e+07	1.99812e+07	2.20993e+07	1.20272e+07	1.2139e+07	1.26778e+07	1.19467e+07	1.33756e+07	1.83002e+07	1.24333e+07	1.47187	0.557652
SC4_r4.1_P39_rep1_fabZ	8	8	9.903	0.0453257	0.0084873	1.20473	0.548413	MEvo1 (control)	Methylocoli (mutated)	17015.2	SC4_r4.1_P39_rep1_fabZ	2.60888e+06	2.75289e+06	2.31303e+06	2.98354e+06	1.94495e+06	2.89255e+06	3.24021e+06	2.70786e+06	3.21131e+06	3.13164e+06	2.52066e+06	3.03671e+06	0.830061	-0.26871
SC4_r4.1_P39_rep1_fadA	10	10	13.956	3.23106e-06	1.43915e-06	2.06479	1	MEvo1 (control)	Methylocoli (mutated)	40876.4	SC4_r4.1_P39_rep1_fadA	1.57025e+06	1.58063e+06	1.38607e+06	1.50453e+06	1.23899e+06	2.61232e+06	3.12322e+06	2.96334e+06	2.9084e+06	3.42539e+06	1.45609e+06	3.00653e+06	0.48431	-1.046
SC4_r4.1_P39_rep1_fadB	20	20	21.82	2.42973e-07	1.72628e-07	2.07009	1	MEvo1 (control)	Methylocoli (mutated)	79596.1	SC4_r4.1_P39_rep1_fadB	1.58045e+06	1.74157e+06	1.75103e+06	1.54442e+06	1.70089e+06	3.50633e+06	3.69759e+06	3.0451e+06	3.69956e+06	3.27113e+06	1.66367e+06	3.44394e+06	0.483071	-1.04969
SC4_r4.1_P39_rep1_fadD	7	6	6.927	0.115118	0.0203151	1.24953	0.343924	MEvo1 (control)	Methylocoli (mutated)	62314.3	SC4_r4.1_P39_rep1_fadD	412921	194599	364071	415891	347009	384999	460226	426041	466227	429805	346899	433460	0.800302	-0.321384
SC4_r4.1_P39_rep1_fadE	11	11	11.916	1.13242e-06	5.91104e-07	3.26472	1	MEvo1 (control)	Methylocoli (mutated)	89227.8	SC4_r4.1_P39_rep1_fadE	452874	405025	387136	444905	450540	1.5635e+06	1.5586e+06	994539	1.45164e+06	1.41979e+06	428096	1.39761e+06	0.306305	-1.70696
SC4_r4.1_P39_rep1_fadH	7	7	7.959	6.3813e-05	1.9829e-05	52.38	0.999997	MEvo1 (control)	Methylocoli (mutated)	72679.1	SC4_r4.1_P39_rep1_fadH	912.831	28969.6	7233.14	3439.6	1277.98	419658	416958	457804	418366	478433	8366.63	438244	0.0190913	-5.71094
SC4_r4.1_P39_rep1_fadI	12	11	12.85	1.64523e-05	5.87505e-06	1.24552	1	MEvo1 (control)	Methylocoli (mutated)	46531.2	SC4_r4.1_P39_rep1_fadI	1.13282e+06	1.05992e+06	1.01937e+06	1.02787e+06	1.10421e+06	1.33428e+06	1.36516e+06	1.27819e+06	1.31031e+06	1.36832e+06	1.06884e+06	1.33125e+06	0.80288	-0.316744
SC4_r4.1_P39_rep1_fadJ	7	7	6.944	0.0288699	0.00554679	1.17166	0.6454	MEvo1 (control)	Methylocoli (mutated)	77073.9	SC4_r4.1_P39_rep1_fadJ	218475	259815	230434	243790	295564	321130	291497	286121	298820	264757	249616	292465	0.853489	-0.228556
SC4_r4.1_P39_rep1_fadL	10	9	11.957	0.202576	0.034264	1.1876	0.231986	Methylocoli (mutated)	MEvo1 (control)	48543.1	SC4_r4.1_P39_rep1_fadL	4.29479e+06	6.18625e+06	5.19348e+06	3.76945e+06	6.63519e+06	4.68942e+06	4.29552e+06	4.23244e+06	4.407e+06	4.33513e+06	5.21583e+06	4.3919e+06	1.1876	0.248051
SC4_r4.1_P39_rep1_fadR	4	4	3.974	9.27663e-07	5.02221e-07	3.43279	1	Methylocoli (mutated)	MEvo1 (control)	26969.6	SC4_r4.1_P39_rep1_fadR	279230	361282	308339	309562	279144	114804	83113.6	85856.2	93633.5	70496.4	307512	89580.6	3.43279	1.77938
SC4_r4.1_P39_rep1_fbaA	16	16	22.878	0.000382976	9.97e-05	1.19204	0.999029	Methylocoli (mutated)	MEvo1 (control)	39147.3	SC4_r4.1_P39_rep1_fbaA	3.62461e+07	3.68245e+07	3.81386e+07	3.69431e+07	4.12778e+07	3.38903e+07	3.06821e+07	3.19353e+07	3.04761e+07	3.19291e+07	3.7886e+07	3.17826e+07	1.19204	0.253429
SC4_r4.1_P39_rep1_fbaB	23	23	30.841	3.22678e-08	3.31207e-08	2.5808	1	MEvo1 (control)	Methylocoli (mutated)	38110.1	SC4_r4.1_P39_rep1_fbaB	8.43888e+06	9.0708e+06	9.86967e+06	9.4878e+06	1.09033e+07	2.63065e+07	2.39784e+07	2.46039e+07	2.38741e+07	2.4523e+07	9.55409e+06	2.46572e+07	0.387477	-1.36782
SC4_r4.1_P39_rep1_fbp	21	21	27.864	8.16422e-07	4.52725e-07	2.12298	1	Methylocoli (mutated)	MEvo1 (control)	36834.5	SC4_r4.1_P39_rep1_fbp	4.05896e+06	3.98031e+06	4.93065e+06	4.11678e+06	5.0027e+06	1.94966e+06	2.13879e+06	2.05714e+06	2.03461e+06	2.22469e+06	4.41788e+06	2.08098e+06	2.12298	1.08609
SC4_r4.1_P39_rep1_fdhE	5	5	6.971	0.000169359	4.71965e-05	1.48465	0.999904	MEvo1 (control)	Methylocoli (mutated)	34747.9	SC4_r4.1_P39_rep1_fdhE	538085	480316	428866	516006	545807	850696	726786	764663	715992	666961	501816	745020	0.673561	-0.570121
SC4_r4.1_P39_rep1_fdx	5	5	6.979	0.000941992	0.000226631	1.47238	0.99298	Methylocoli (mutated)	MEvo1 (control)	12330.7	SC4_r4.1_P39_rep1_fdx	3.28994e+06	3.5385e+06	3.56487e+06	3.86281e+06	3.92575e+06	2.21862e+06	2.61971e+06	3.05345e+06	2.02166e+06	2.43518e+06	3.63637e+06	2.46972e+06	1.47238	0.558151
SC4_r4.1_P39_rep1_fepA	38	38	54.752	2.89253e-08	3.05875e-08	30.5294	1	Methylocoli (mutated)	MEvo1 (control)	82108.4	SC4_r4.1_P39_rep1_fepA	3.21224e+07	3.44313e+07	3.75371e+07	3.26867e+07	1.83589e+07	991857	1.1137e+06	827223	1.37176e+06	776991	3.10273e+07	1.01631e+06	30.5294	4.93213
SC4_r4.1_P39_rep1_fepB	4	4	3.986	0.153539	0.0265459	1.23268	0.28495	Methylocoli (mutated)	MEvo1 (control)	34252.5	SC4_r4.1_P39_rep1_fepB	291741	225256	288557	284548	385481	300888	224854	200143	297834	173331	295117	239410	1.23268	0.301803
SC4_r4.1_P39_rep1_fepC	3	3	2.99	0.00578014	0.00123009	1.89651	0.902754	Methylocoli (mutated)	MEvo1 (control)	29784.6	SC4_r4.1_P39_rep1_fepC	81806.7	133752	137787	83005.3	71330.3	36411.2	58159.3	56101.9	60777.8	56242.5	101536	53538.5	1.89651	0.923344
SC4_r4.1_P39_rep1_ffh	15	15	18.884	5.22343e-09	8.79682e-09	1.91065	1	Methylocoli (mutated)	MEvo1 (control)	49788.3	SC4_r4.1_P39_rep1_ffh	1.86803e+06	2.02433e+06	2.08975e+06	2.12145e+06	2.10429e+06	1.07048e+06	1.0466e+06	1.09909e+06	1.05142e+06	1.07501e+06	2.04157e+06	1.06852e+06	1.91065	0.934066
SC4_r4.1_P39_rep1_fhuA	29	28	34.792	1.00814e-06	5.40365e-07	1.72047	1	Methylocoli (mutated)	MEvo1 (control)	82182.7	SC4_r4.1_P39_rep1_fhuA	5.54477e+06	6.25336e+06	5.73119e+06	5.13287e+06	5.91906e+06	3.51902e+06	3.19314e+06	3.09222e+06	3.45649e+06	3.35155e+06	5.71625e+06	3.32249e+06	1.72047	0.782807
SC4_r4.1_P39_rep1_fhuC	2	2	1.981	1.48725e-06	7.4179e-07	31.9722	1	MEvo1 (control)	Methylocoli (mutated)	28887.1	SC4_r4.1_P39_rep1_fhuC	1891.1	2588.15	2295.48	739.421	1145.73	33496.5	66650.8	56989.6	77654.6	42084.3	1731.98	55375.2	0.0312771	-4.99875
SC4_r4.1_P39_rep1_fic	2	2	1.994	2.77653e-09	5.90979e-09	8.30863	1	MEvo1 (control)	Methylocoli (mutated)	22960.6	SC4_r4.1_P39_rep1_fic	26822.9	29806.7	31240.7	39503.8	35189.9	292959	258480	282496	240673	276078	32512.8	270137	0.120357	-3.05461
SC4_r4.1_P39_rep1_fimA	5	5	4.983	6.7027e-06	2.68133e-06	50.6172	1	MEvo1 (control)	Methylocoli (mutated)	18110.8	SC4_r4.1_P39_rep1_fimA	499981	567257	615994	426953	565790	3.62187e+07	3.41853e+07	2.43948e+07	3.50922e+07	5.55939e+06	535195	2.70901e+07	0.0197561	-5.66156
SC4_r4.1_P39_rep1_fimC	4	4	3.983	7.19727e-05	2.18907e-05	18.9246	0.999996	MEvo1 (control)	Methylocoli (mutated)	26657.8	SC4_r4.1_P39_rep1_fimC	30319.7	28070.1	22047.3	43630	23848.8	706043	743291	414889	812697	122327	29583.2	559849	0.0528413	-4.24219
SC4_r4.1_P39_rep1_fis	2	2	1.994	2.38841e-07	1.70136e-07	2.57703	1	Methylocoli (mutated)	MEvo1 (control)	11239.9	SC4_r4.1_P39_rep1_fis	1.36233e+06	1.44628e+06	1.4002e+06	1.31841e+06	1.60083e+06	570738	477799	569695	511773	635985	1.42561e+06	553198	2.57703	1.36571
SC4_r4.1_P39_rep1_fiu	15	13	16.947	2.56639e-05	8.77415e-06	6.70653	1	Methylocoli (mutated)	MEvo1 (control)	81961.1	SC4_r4.1_P39_rep1_fiu	1.24208e+06	1.38557e+06	1.39243e+06	1.2395e+06	1.3334e+06	214033	233927	78423.7	298164	158520	1.31859e+06	196614	6.70653	2.74557
SC4_r4.1_P39_rep1_fklB	7	7	7.947	1.28203e-05	4.70755e-06	1.47763	1	MEvo1 (control)	Methylocoli (mutated)	22216.1	SC4_r4.1_P39_rep1_fklB	1.8991e+06	1.90645e+06	1.92674e+06	1.78815e+06	2.02245e+06	2.9327e+06	2.97941e+06	2.5268e+06	3.02526e+06	2.63675e+06	1.90858e+06	2.82018e+06	0.676757	-0.563289
SC4_r4.1_P39_rep1_fkpA	12	12	16.903	5.75956e-09	9.40931e-09	2.40308	1	Methylocoli (mutated)	MEvo1 (control)	28883.1	SC4_r4.1_P39_rep1_fkpA	4.66145e+06	4.93024e+06	5.26095e+06	5.14598e+06	5.30472e+06	1.95165e+06	2.05989e+06	2.09245e+06	2.1683e+06	2.25723e+06	5.06067e+06	2.10591e+06	2.40308	1.26489
SC4_r4.1_P39_rep1_fkpB	2	2	1.994	0.600331	0.0935918	1.05976	0.0771335	Methylocoli (mutated)	MEvo1 (control)	16081.5	SC4_r4.1_P39_rep1_fkpB	496197	501709	651148	496163	656362	630397	564852	324315	572010	552029	560316	528721	1.05976	0.0837347
SC4_r4.1_P39_rep1_fldA	3	3	4.952	2.64679e-08	2.90005e-08	2.18142	1	Methylocoli (mutated)	MEvo1 (control)	19737.7	SC4_r4.1_P39_rep1_fldA	1.46698e+07	1.53549e+07	1.46076e+07	1.46871e+07	1.62841e+07	6.42303e+06	6.77259e+06	6.99591e+06	7.71716e+06	6.74921e+06	1.51207e+07	6.93158e+06	2.18142	1.12527
SC4_r4.1_P39_rep1_fliY	20	19	24.895	3.64526e-09	7.00366e-09	48.3307	1	MEvo1 (control)	Methylocoli (mutated)	29039.9	SC4_r4.1_P39_rep1_fliY	92972.6	103324	118689	196649	92530.5	6.35575e+06	5.44602e+06	5.72566e+06	5.39241e+06	6.27991e+06	120833	5.83995e+06	0.0206908	-5.59487
SC4_r4.1_P39_rep1_flu	36	36	45.801	9.89777e-09	1.39431e-08	115.377	1	MEvo1 (control)	Methylocoli (mutated)	106824	SC4_r4.1_P39_rep1_flu	250428	189634	411323	204459	124098	3.06208e+07	2.60386e+07	2.30836e+07	2.70887e+07	2.93065e+07	235989	2.72276e+07	0.00866724	-6.85021
SC4_r4.1_P39_rep1_fmt	4	4	3.987	0.0509659	0.00946548	1.16331	0.522479	MEvo1 (control)	Methylocoli (mutated)	34136.9	SC4_r4.1_P39_rep1_fmt	814225	672472	669820	744873	837596	1.01305e+06	872463	849258	756164	858668	747797	869921	0.859615	-0.218237
SC4_r4.1_P39_rep1_fnr	3	3	4.951	2.90656e-08	3.06171e-08	2.13627	1	Methylocoli (mutated)	MEvo1 (control)	27968.8	SC4_r4.1_P39_rep1_fnr	1.81247e+06	1.56554e+06	1.54977e+06	1.54511e+06	1.67445e+06	786696	717340	793859	741385	774531	1.62947e+06	762762	2.13627	1.09509
SC4_r4.1_P39_rep1_folA	2	2	1.992	0.00457108	0.000985077	3.56575	0.924902	Methylocoli (mutated)	MEvo1 (control)	17999.6	SC4_r4.1_P39_rep1_folA	25342.2	40541.1	40706.5	62452.7	16617.6	4969.43	6758.11	18190.5	14344.8	7804.84	37132	10413.5	3.56575	1.83421
SC4_r4.1_P39_rep1_folC	9	9	11.943	6.81126e-07	3.93602e-07	2.2004	1	Methylocoli (mutated)	MEvo1 (control)	45406	SC4_r4.1_P39_rep1_folC	1.47831e+06	1.70682e+06	1.86622e+06	1.66379e+06	2.00763e+06	777441	752978	767277	832817	833656	1.74456e+06	792834	2.2004	1.13777
SC4_r4.1_P39_rep1_folD	6	6	8.973	0.0547747	0.0101384	1.0647	0.506477	Methylocoli (mutated)	MEvo1 (control)	31043.6	SC4_r4.1_P39_rep1_folD	1.91847e+06	1.94877e+06	2.00367e+06	1.95325e+06	1.97975e+06	1.96085e+06	1.71508e+06	1.80847e+06	1.76277e+06	1.96099e+06	1.96078e+06	1.84163e+06	1.0647	0.0904452
SC4_r4.1_P39_rep1_folE	12	12	16.925	7.9149e-09	1.16096e-08	2.34599	1	Methylocoli (mutated)	MEvo1 (control)	24831	SC4_r4.1_P39_rep1_folE	9.02553e+06	9.42926e+06	9.23403e+06	9.85419e+06	1.00428e+07	4.40766e+06	3.70757e+06	3.99481e+06	4.00427e+06	4.16953e+06	9.51715e+06	4.05677e+06	2.34599	1.2302
SC4_r4.1_P39_rep1_folP	10	10	13.951	9.55858e-10	2.86574e-09	3.94795	1	Methylocoli (mutated)	MEvo1 (control)	30615.1	SC4_r4.1_P39_rep1_folP	1.53972e+06	1.60985e+06	1.5724e+06	1.49978e+06	1.69836e+06	407117	380704	430352	355955	432002	1.58402e+06	401226	3.94795	1.9811
SC4_r4.1_P39_rep1_folX	4	4	4.985	0.000844708	0.000205582	1.12909	0.994319	Methylocoli (mutated)	MEvo1 (control)	14082.5	SC4_r4.1_P39_rep1_folX	3.03786e+06	3.21342e+06	3.12938e+06	3.01661e+06	3.25831e+06	2.93832e+06	2.75564e+06	2.63565e+06	2.81139e+06	2.72461e+06	3.13112e+06	2.77312e+06	1.12909	0.175166
SC4_r4.1_P39_rep1_fpr	2	2	2.987	2.49658e-07	1.75549e-07	1.85187	1	MEvo1 (control)	Methylocoli (mutated)	27751.2	SC4_r4.1_P39_rep1_fpr	117258	121783	118164	124900	139440	213667	239438	227727	226568	243618	124309	230204	0.539994	-0.888983
SC4_r4.1_P39_rep1_frdA	11	10	12.903	6.03328e-08	5.30978e-08	4.06013	1	MEvo1 (control)	Methylocoli (mutated)	65939.5	SC4_r4.1_P39_rep1_frdA	127221	148051	154883	130453	145174	450673	557251	647193	600279	610168	141156	573113	0.246298	-2.02152
SC4_r4.1_P39_rep1_frdB	4	4	3.977	1.1179e-06	5.86525e-07	8.02391	1	MEvo1 (control)	Methylocoli (mutated)	27123.4	SC4_r4.1_P39_rep1_frdB	41105.9	47958	40157.5	44346.2	29056.1	198527	345279	421938	282165	377926	40524.7	325167	0.124627	-3.00431
SC4_r4.1_P39_rep1_fre	3	3	2.987	6.51897e-05	2.02107e-05	1.76446	0.999997	MEvo1 (control)	Methylocoli (mutated)	26242.6	SC4_r4.1_P39_rep1_fre	693715	788703	839869	599182	595836	1.37439e+06	1.24253e+06	1.16664e+06	1.2571e+06	1.16546e+06	703461	1.24123e+06	0.566747	-0.819223
SC4_r4.1_P39_rep1_frmB	3	3	3.981	0.123288	0.0216309	1.20086	0.329575	Methylocoli (mutated)	MEvo1 (control)	31424.8	SC4_r4.1_P39_rep1_frmB	1.44701e+06	1.55389e+06	961481	1.53995e+06	1.49892e+06	1.14079e+06	1.18112e+06	1.3282e+06	1.14198e+06	1.03808e+06	1.40025e+06	1.16604e+06	1.20086	0.264072
SC4_r4.1_P39_rep1_frmR	8	8	8.966	0.969118	0.14338	1.0005	0.0501436	MEvo1 (control)	Methylocoli (mutated)	10317.8	SC4_r4.1_P39_rep1_frmR	4.47149e+06	4.45547e+06	4.84228e+06	4.10222e+06	5.04179e+06	4.62569e+06	4.3201e+06	4.67617e+06	4.34403e+06	4.95871e+06	4.58265e+06	4.58494e+06	0.999501	-0.000720211
SC4_r4.1_P39_rep1_frr	14	14	16.905	8.49402e-06	3.29155e-06	1.94661	1	Methylocoli (mutated)	MEvo1 (control)	20607.1	SC4_r4.1_P39_rep1_frr	1.31839e+07	1.22925e+07	1.50488e+07	1.53585e+07	1.15636e+07	7.63144e+06	6.8976e+06	6.5993e+06	7.30522e+06	6.215e+06	1.34895e+07	6.92971e+06	1.94661	0.960965
SC4_r4.1_P39_rep1_frsA	9	9	8.946	1.62651e-08	1.98993e-08	5.12842	1	MEvo1 (control)	Methylocoli (mutated)	47009.8	SC4_r4.1_P39_rep1_frsA	83720.1	95551.6	95931.9	100635	126555	559018	505809	499090	536884	475684	100479	515297	0.194992	-2.35851
SC4_r4.1_P39_rep1_fruA	5	5	5.918	3.22069e-08	3.31207e-08	1.6971	1	Methylocoli (mutated)	MEvo1 (control)	57521.4	SC4_r4.1_P39_rep1_fruA	593122	601409	627269	609868	615813	357533	347626	382443	334923	373176	609496	359140	1.6971	0.763071
SC4_r4.1_P39_rep1_fruB	4	4	3.986	9.2777e-07	5.02221e-07	2.51585	1	Methylocoli (mutated)	MEvo1 (control)	39648.4	SC4_r4.1_P39_rep1_fruB	426871	383897	416490	430490	427394	197315	136644	150690	183446	160706	417029	165760	2.51585	1.33105
SC4_r4.1_P39_rep1_fruK	2	2	1.961	2.33624e-06	1.08769e-06	4.42485	1	Methylocoli (mutated)	MEvo1 (control)	33755.5	SC4_r4.1_P39_rep1_fruK	200419	191517	218498	206859	205221	67090.7	37945.6	40286	33142	52619.8	204503	46216.8	4.42485	2.14563
SC4_r4.1_P39_rep1_ftnA	3	3	3.965	0.000527955	0.000133123	1.24198	0.997906	MEvo1 (control)	Methylocoli (mutated)	19424.6	SC4_r4.1_P39_rep1_ftnA	1.0158e+06	976733	1.09264e+06	1.1227e+06	1.11889e+06	1.31831e+06	1.2358e+06	1.44325e+06	1.26551e+06	1.35289e+06	1.06535e+06	1.32315e+06	0.805164	-0.312646
SC4_r4.1_P39_rep1_ftsA	8	8	10.938	3.48185e-07	2.30009e-07	2.05451	1	Methylocoli (mutated)	MEvo1 (control)	45328.8	SC4_r4.1_P39_rep1_ftsA	1.85253e+06	1.94321e+06	2.17433e+06	1.78076e+06	2.0281e+06	1.03951e+06	891362	1.01359e+06	911749	903528	1.95579e+06	951947	2.05451	1.0388
SC4_r4.1_P39_rep1_ftsE	7	7	8.921	0.000931151	0.000224617	1.32232	0.993133	Methylocoli (mutated)	MEvo1 (control)	24440	SC4_r4.1_P39_rep1_ftsE	1.32092e+06	1.0792e+06	1.3027e+06	1.18468e+06	1.32364e+06	869550	922864	1.04756e+06	991947	865237	1.24223e+06	939431	1.32232	0.403069
SC4_r4.1_P39_rep1_ftsH	22	22	23.82	1.3057e-06	6.60311e-07	1.34563	1	Methylocoli (mutated)	MEvo1 (control)	70709.5	SC4_r4.1_P39_rep1_ftsH	3.99786e+06	3.8342e+06	3.99708e+06	4.17683e+06	4.25479e+06	3.07446e+06	3.10476e+06	2.92692e+06	2.89309e+06	3.05748e+06	4.05215e+06	3.01134e+06	1.34563	0.428282
SC4_r4.1_P39_rep1_ftsK	3	3	2.984	5.24358e-06	2.17084e-06	5.91535	1	Methylocoli (mutated)	MEvo1 (control)	146644	SC4_r4.1_P39_rep1_ftsK	373973	368375	344923	346853	378175	30706.8	63657.6	85759.3	62656.2	63592	362460	61274.4	5.91535	2.56446
SC4_r4.1_P39_rep1_ftsN	8	7	7.976	0.508064	0.0799844	1.06646	0.0940786	MEvo1 (control)	Methylocoli (mutated)	35760.1	SC4_r4.1_P39_rep1_ftsN	779511	397992	749251	655472	986150	731541	723023	798579	762413	789965	713675	761104	0.937684	-0.0928262
SC4_r4.1_P39_rep1_ftsP	3	2	2.97	0.243934	0.0404322	1.07115	0.19902	MEvo1 (control)	Methylocoli (mutated)	51858.3	SC4_r4.1_P39_rep1_ftsP	101592	99870.2	111791	127235	115531	130697	120490	123913	112670	107808	111204	119116	0.933578	-0.0991574
SC4_r4.1_P39_rep1_ftsX	4	3	3.952	0.00695001	0.0014676	1.31605	0.882537	Methylocoli (mutated)	MEvo1 (control)	38544.5	SC4_r4.1_P39_rep1_ftsX	238861	222520	254662	233959	315184	196163	174434	204026	215185	171545	253037	192270	1.31605	0.396213
SC4_r4.1_P39_rep1_ftsY	6	6	5.982	4.8852e-07	2.98167e-07	1.65759	1	Methylocoli (mutated)	MEvo1 (control)	54512.5	SC4_r4.1_P39_rep1_ftsY	1.22294e+06	1.27052e+06	1.24235e+06	1.32244e+06	1.3854e+06	848844	795005	738560	769149	735801	1.28873e+06	777472	1.65759	0.729089
SC4_r4.1_P39_rep1_ftsZ	19	19	23.872	2.0098e-05	6.99395e-06	1.43249	1	Methylocoli (mutated)	MEvo1 (control)	40324	SC4_r4.1_P39_rep1_ftsZ	6.61974e+06	7.38119e+06	7.05648e+06	6.82127e+06	7.92539e+06	5.43953e+06	5.08173e+06	4.7666e+06	4.96651e+06	4.73987e+06	7.16081e+06	4.99885e+06	1.43249	0.518527
SC4_r4.1_P39_rep1_fucO	5	5	4.94	9.91702e-09	1.39431e-08	5.42628	1	MEvo1 (control)	Methylocoli (mutated)	40513.5	SC4_r4.1_P39_rep1_fucO	55290.4	43113.6	59391.6	55445.1	60531.9	338580	291716	289451	294903	270918	54754.5	297114	0.184288	-2.43996
SC4_r4.1_P39_rep1_fumA	21	21	27.87	0.609174	0.0946998	1.02197	0.0757992	Methylocoli (mutated)	MEvo1 (control)	60300.3	SC4_r4.1_P39_rep1_fumA	5.40352e+06	5.70816e+06	5.59527e+06	5.60814e+06	6.33866e+06	6.27894e+06	5.31573e+06	5.54337e+06	5.23563e+06	5.6641e+06	5.73075e+06	5.60755e+06	1.02197	0.0313523
SC4_r4.1_P39_rep1_fumC	13	13	13.885	0.620014	0.0961111	1.01523	0.0742241	Methylocoli (mutated)	MEvo1 (control)	50489.5	SC4_r4.1_P39_rep1_fumC	1.25776e+06	1.23776e+06	1.30948e+06	1.25938e+06	1.40603e+06	1.25995e+06	1.24328e+06	1.33946e+06	1.22412e+06	1.30656e+06	1.29408e+06	1.27467e+06	1.01523	0.0218021
SC4_r4.1_P39_rep1_fur	8	8	8.961	3.04057e-12	6.91287e-11	3.47381	1	MEvo1 (control)	Methylocoli (mutated)	16795	SC4_r4.1_P39_rep1_fur	2.46218e+06	2.41836e+06	2.59603e+06	2.36314e+06	2.41488e+06	8.76183e+06	8.43295e+06	8.26744e+06	8.64298e+06	8.46486e+06	2.45092e+06	8.51401e+06	0.287869	-1.79652
SC4_r4.1_P39_rep1_fusA	65	65	96.605	1.0319e-06	5.49235e-07	1.31807	1	Methylocoli (mutated)	MEvo1 (control)	77582	SC4_r4.1_P39_rep1_fusA	6.07518e+07	6.37918e+07	6.53534e+07	6.27483e+07	6.60008e+07	4.97955e+07	4.74258e+07	4.72247e+07	5.03738e+07	4.69328e+07	6.37292e+07	4.83505e+07	1.31807	0.398424
SC4_r4.1_P39_rep1_gabD	15	15	17.864	7.44393e-10	2.60371e-09	3.5712	1	MEvo1 (control)	Methylocoli (mutated)	51721.6	SC4_r4.1_P39_rep1_gabD	323715	346577	375035	343682	376471	1.38875e+06	1.21113e+06	1.25555e+06	1.24296e+06	1.20649e+06	353096	1.26098e+06	0.280018	-1.83641
SC4_r4.1_P39_rep1_gabT	14	14	23.764	2.02834e-08	2.34484e-08	3.54814	1	MEvo1 (control)	Methylocoli (mutated)	45775.6	SC4_r4.1_P39_rep1_gabT	919309	936531	811437	1.04299e+06	1.12134e+06	3.60592e+06	3.50352e+06	3.37426e+06	3.25557e+06	3.40395e+06	966321	3.42864e+06	0.281838	-1.82706
SC4_r4.1_P39_rep1_gadB	4	2	4.955	5.1858e-09	8.78769e-09	15.9977	1	MEvo1 (control)	Methylocoli (mutated)	52669.6	SC4_r4.1_P39_rep1_gadB	35826.6	32499.2	31711.6	24836.1	43080.1	550034	477064	615549	455082	589143	33590.7	537374	0.062509	-3.99979
SC4_r4.1_P39_rep1_gadC	2	2	1.987	1.95011e-05	6.81231e-06	21.4445	1	MEvo1 (control)	Methylocoli (mutated)	55078.9	SC4_r4.1_P39_rep1_gadC	13515.1	2675.31	17775	18598.6	10258.2	218358	246268	288052	265634	328883	12564.4	269439	0.0466319	-4.42254
SC4_r4.1_P39_rep1_galE	4	4	4.978	0.00776644	0.00162491	1.23909	0.869125	Methylocoli (mutated)	MEvo1 (control)	37265.1	SC4_r4.1_P39_rep1_galE	923628	916490	929388	1.09684e+06	1.05507e+06	741990	843767	734654	926245	725152	984283	794362	1.23909	0.309277
SC4_r4.1_P39_rep1_galK	5	5	5.92	0.000816932	0.000199356	1.32766	0.994684	Methylocoli (mutated)	MEvo1 (control)	41441.5	SC4_r4.1_P39_rep1_galK	1.01659e+06	1.03056e+06	1.08387e+06	1.17097e+06	1.13976e+06	828186	881614	783080	910385	695504	1.08835e+06	819754	1.32766	0.408881
SC4_r4.1_P39_rep1_galM	8	7	8.96	3.54113e-06	1.55323e-06	1.91486	1	MEvo1 (control)	Methylocoli (mutated)	38159.2	SC4_r4.1_P39_rep1_galM	1.19473e+06	1.21834e+06	1.19976e+06	1.02948e+06	1.26031e+06	2.3372e+06	2.17495e+06	2.15129e+06	2.63148e+06	2.00775e+06	1.18052e+06	2.26054e+06	0.522231	-0.937239
SC4_r4.1_P39_rep1_galT	5	5	4.924	6.21959e-05	1.93706e-05	1.80562	0.999998	Methylocoli (mutated)	MEvo1 (control)	39645.3	SC4_r4.1_P39_rep1_galT	276546	282058	266016	286511	248057	159653	169201	165269	146116	112514	271838	150551	1.80562	0.852497
SC4_r4.1_P39_rep1_galU	13	12	14.905	1.08899e-05	4.05881e-06	1.39863	1	Methylocoli (mutated)	MEvo1 (control)	32942	SC4_r4.1_P39_rep1_galU	3.70435e+06	3.7034e+06	3.90625e+06	3.90949e+06	4.28386e+06	3.00293e+06	2.68809e+06	2.8646e+06	2.70619e+06	2.6857e+06	3.90147e+06	2.7895e+06	1.39863	0.484009
SC4_r4.1_P39_rep1_gapA;SC4_r4.1_P39_rep1_gapC	45	45	61.6	0.0838879	0.0151068	1.08715	0.412047	MEvo1 (control)	Methylocoli (mutated)	35532.6	SC4_r4.1_P39_rep1_gapA	8.50239e+07	8.36555e+07	8.90696e+07	9.60299e+07	9.64614e+07	1.08727e+08	9.8521e+07	9.50998e+07	9.0576e+07	9.65533e+07	9.00481e+07	9.78955e+07	0.919839	-0.120547
SC4_r4.1_P39_rep1_garR	5	5	5.971	0.00141835	0.000329609	1.85038	0.985383	Methylocoli (mutated)	MEvo1 (control)	30428.3	SC4_r4.1_P39_rep1_garR	389533	788693	507353	450227	583809	311492	284562	309745	273361	290600	543923	293952	1.85038	0.887821
SC4_r4.1_P39_rep1_gatA	5	5	8.955	4.51801e-09	8.05639e-09	6.96439	1	MEvo1 (control)	Methylocoli (mutated)	16907.7	SC4_r4.1_P39_rep1_gatA	2.80553e+06	3.13694e+06	2.86621e+06	2.79766e+06	3.39184e+06	2.56117e+07	2.04776e+07	1.72654e+07	2.02724e+07	2.08261e+07	2.99964e+06	2.08906e+07	0.143588	-2.8
SC4_r4.1_P39_rep1_gatB	5	5	7.927	8.56565e-10	2.78206e-09	6.8897	1	MEvo1 (control)	Methylocoli (mutated)	10222.2	SC4_r4.1_P39_rep1_gatB	2.26209e+06	2.37521e+06	2.29683e+06	2.18744e+06	2.63628e+06	1.86456e+07	1.77226e+07	1.4929e+07	1.47624e+07	1.49485e+07	2.35157e+06	1.62016e+07	0.145144	-2.78444
SC4_r4.1_P39_rep1_gatC	7	7	10.941	3.55287e-11	3.41192e-10	16.4687	1	MEvo1 (control)	Methylocoli (mutated)	48366.9	SC4_r4.1_P39_rep1_gatC	474744	473046	422978	483711	368561	7.96593e+06	6.88731e+06	6.95023e+06	7.37768e+06	7.42935e+06	444608	7.3221e+06	0.0607213	-4.04165
SC4_r4.1_P39_rep1_gatD	19	19	24.849	3.00202e-08	3.13803e-08	7.63954	1	MEvo1 (control)	Methylocoli (mutated)	37390.7	SC4_r4.1_P39_rep1_gatD	1.30007e+06	779125	1.01889e+06	1.20656e+06	1.20322e+06	9.56636e+06	7.78218e+06	7.97196e+06	8.38881e+06	8.36828e+06	1.10157e+06	8.41552e+06	0.130898	-2.93349
SC4_r4.1_P39_rep1_gatY	22	21	26.834	1.13916e-10	6.61261e-10	8.01585	1	MEvo1 (control)	Methylocoli (mutated)	30811.5	SC4_r4.1_P39_rep1_gatY	6.58067e+06	7.22324e+06	7.52031e+06	6.47735e+06	6.81481e+06	6.02891e+07	5.11238e+07	5.53793e+07	4.98963e+07	6.0791e+07	6.92328e+06	5.54959e+07	0.124753	-3.00285
SC4_r4.1_P39_rep1_gatZ	23	23	31.847	1.51619e-07	1.1333e-07	12.6064	1	MEvo1 (control)	Methylocoli (mutated)	47109	SC4_r4.1_P39_rep1_gatZ	1.47393e+06	1.20864e+06	2.58941e+06	1.29809e+06	1.21962e+06	2.34828e+07	1.8637e+07	1.78893e+07	1.77543e+07	2.04369e+07	1.55794e+06	1.964e+07	0.0793246	-3.65609
SC4_r4.1_P39_rep1_gcd	3	3	2.979	6.29364e-06	2.5438e-06	6.88889	1	MEvo1 (control)	Methylocoli (mutated)	86749.2	SC4_r4.1_P39_rep1_gcd	23145.1	14384.8	20866.8	24423.3	46632.2	185438	180242	193448	166751	165903	25890.4	178356	0.145161	-2.78427
SC4_r4.1_P39_rep1_gcvP	7	7	6.952	2.77405e-06	1.26773e-06	1.58689	1	Methylocoli (mutated)	MEvo1 (control)	104377	SC4_r4.1_P39_rep1_gcvP	2.41852e+06	2.53903e+06	2.70689e+06	2.60542e+06	2.68514e+06	1.838e+06	1.51181e+06	1.58908e+06	1.55501e+06	1.66987e+06	2.591e+06	1.63275e+06	1.58689	0.666205
SC4_r4.1_P39_rep1_gcvR	2	2	3.98	0.00773979	0.00162129	1.61611	0.869554	Methylocoli (mutated)	MEvo1 (control)	20750.8	SC4_r4.1_P39_rep1_gcvR	154098	175772	261415	176143	203685	91399.7	161241	112771	99191.3	136292	194223	120179	1.61611	0.692526
SC4_r4.1_P39_rep1_gcvT	13	13	16.935	5.19817e-05	1.65871e-05	2.16826	0.999999	Methylocoli (mutated)	MEvo1 (control)	40147	SC4_r4.1_P39_rep1_gcvT	2.62231e+06	2.85479e+06	2.84326e+06	3.04808e+06	1.87856e+06	1.40283e+06	1.10794e+06	1.26389e+06	1.08549e+06	1.24935e+06	2.6494e+06	1.2219e+06	2.16826	1.11654
SC4_r4.1_P39_rep1_gdhA	30	30	38.847	0.22122	0.0369819	1.05706	0.216089	Methylocoli (mutated)	MEvo1 (control)	48581.2	SC4_r4.1_P39_rep1_gdhA	1.77254e+07	1.9869e+07	1.90878e+07	1.8629e+07	1.76904e+07	2.0163e+07	1.6243e+07	1.69136e+07	1.76135e+07	1.70487e+07	1.86003e+07	1.75963e+07	1.05706	0.0800514
SC4_r4.1_P39_rep1_ggt	2	2	1.986	4.65031e-08	4.39005e-08	14.7149	1	MEvo1 (control)	Methylocoli (mutated)	61769.2	SC4_r4.1_P39_rep1_ggt	5763.72	4739.67	5955.71	9434.31	5019.87	71991.1	98073.7	97458	84218.1	103146	6182.65	90977.3	0.0679582	-3.87921
SC4_r4.1_P39_rep1_ghrA	5	5	7.929	0.49749	0.0785008	1.0314	0.0964258	MEvo1 (control)	Methylocoli (mutated)	35343.7	SC4_r4.1_P39_rep1_ghrA	1.72295e+06	1.74191e+06	1.74851e+06	1.94971e+06	2.09796e+06	1.93262e+06	1.80197e+06	1.90755e+06	2.07605e+06	1.83366e+06	1.85221e+06	1.91037e+06	0.969555	-0.044605
SC4_r4.1_P39_rep1_ghrB	8	8	8.876	2.00747e-05	6.99395e-06	1.70417	1	MEvo1 (control)	Methylocoli (mutated)	35395.5	SC4_r4.1_P39_rep1_ghrB	1.25818e+06	1.52777e+06	1.50167e+06	1.47908e+06	1.64039e+06	2.88139e+06	2.52747e+06	2.2392e+06	2.55304e+06	2.42179e+06	1.48142e+06	2.52458e+06	0.586797	-0.769066
SC4_r4.1_P39_rep1_glcB	13	12	15.906	2.25701e-09	5.18828e-09	8.20106	1	MEvo1 (control)	Methylocoli (mutated)	80490.1	SC4_r4.1_P39_rep1_glcB	119231	124346	129280	119302	90660.2	872587	972606	877100	1.05602e+06	1.00143e+06	116564	955947	0.121935	-3.03581
SC4_r4.1_P39_rep1_glf	7	7	6.965	0.00139727	0.000325264	1.43671	0.985747	MEvo1 (control)	Methylocoli (mutated)	42967.6	SC4_r4.1_P39_rep1_glf	185201	250424	265620	251127	283863	383636	330881	349546	367242	344803	247247	355221	0.696036	-0.522767
SC4_r4.1_P39_rep1_glgA	8	8	8.966	0.591916	0.0923854	1.04325	0.0784458	MEvo1 (control)	Methylocoli (mutated)	52823.5	SC4_r4.1_P39_rep1_glgA	735159	784048	844387	615161	501741	796331	729176	670510	775410	659591	696099	726204	0.958545	-0.0610816
SC4_r4.1_P39_rep1_glgB	6	6	6.918	0.823271	0.123957	1.0087	0.0548059	Methylocoli (mutated)	MEvo1 (control)	84339	SC4_r4.1_P39_rep1_glgB	588290	624173	675383	683890	646008	685878	618506	642051	644320	599222	643549	637996	1.0087	0.0125031
SC4_r4.1_P39_rep1_glgC	12	12	14.897	0.0860965	0.0154637	1.14739	0.406358	MEvo1 (control)	Methylocoli (mutated)	48698.1	SC4_r4.1_P39_rep1_glgC	1.58086e+06	1.67051e+06	1.17042e+06	1.65621e+06	1.38204e+06	1.68482e+06	1.72339e+06	1.90273e+06	1.65382e+06	1.59483e+06	1.49201e+06	1.71192e+06	0.871541	-0.198359
SC4_r4.1_P39_rep1_glgP	5	5	4.985	0.957169	0.141847	1.00412	0.0502764	MEvo1 (control)	Methylocoli (mutated)	93175.3	SC4_r4.1_P39_rep1_glgP	1.03988e+06	1.12063e+06	1.15351e+06	1.04565e+06	1.08127e+06	1.19073e+06	1.11129e+06	984496	1.1562e+06	1.02066e+06	1.08819e+06	1.09268e+06	0.995892	-0.00593808
SC4_r4.1_P39_rep1_glgX	3	3	4.985	0.0129905	0.00262335	1.79364	0.795	MEvo1 (control)	Methylocoli (mutated)	73577.8	SC4_r4.1_P39_rep1_glgX	140031	113334	149952	128965	61254.9	158683	173208	242589	213017	277092	118707	212918	0.557526	-0.84289
SC4_r4.1_P39_rep1_glk	11	11	15.906	0.00626215	0.00132645	1.14273	0.894279	Methylocoli (mutated)	MEvo1 (control)	34723.9	SC4_r4.1_P39_rep1_glk	3.90198e+06	3.73593e+06	3.80866e+06	4.0901e+06	4.03967e+06	3.81419e+06	3.45439e+06	3.16805e+06	3.23415e+06	3.46041e+06	3.91527e+06	3.42624e+06	1.14273	0.192485
SC4_r4.1_P39_rep1_glmM	19	19	24.891	5.40441e-05	1.71562e-05	2.13247	0.999999	Methylocoli (mutated)	MEvo1 (control)	47544.5	SC4_r4.1_P39_rep1_glmM	6.37742e+06	4.13821e+06	6.63281e+06	6.55042e+06	6.70954e+06	2.93899e+06	2.8731e+06	2.88346e+06	2.60154e+06	2.9626e+06	6.08168e+06	2.85194e+06	2.13247	1.09253
SC4_r4.1_P39_rep1_glmS	30	30	40.861	0.000105681	3.10028e-05	2.51852	0.999981	Methylocoli (mutated)	MEvo1 (control)	66895.7	SC4_r4.1_P39_rep1_glmS	8.27819e+06	8.91053e+06	9.10899e+06	9.58315e+06	4.83046e+06	3.14808e+06	3.0842e+06	3.36352e+06	3.22345e+06	3.34552e+06	8.14227e+06	3.23295e+06	2.51852	1.33258
SC4_r4.1_P39_rep1_glmU	12	12	14.92	1.62685e-05	5.82476e-06	1.69055	1	Methylocoli (mutated)	MEvo1 (control)	49190.5	SC4_r4.1_P39_rep1_glmU	929394	1.04844e+06	1.06108e+06	1.02945e+06	1.29029e+06	658696	591176	624003	652826	643075	1.07173e+06	633955	1.69055	0.757491
SC4_r4.1_P39_rep1_glnA	20	20	26.855	4.5097e-07	2.82648e-07	1.35543	1	Methylocoli (mutated)	MEvo1 (control)	51904.7	SC4_r4.1_P39_rep1_glnA	1.1737e+07	1.21318e+07	1.19788e+07	1.20159e+07	1.22025e+07	9.19438e+06	8.49961e+06	8.83188e+06	8.46885e+06	9.32032e+06	1.20132e+07	8.86301e+06	1.35543	0.438755
SC4_r4.1_P39_rep1_glnB	7	7	8.957	0.0556544	0.0102872	1.05179	0.502936	MEvo1 (control)	Methylocoli (mutated)	12425.7	SC4_r4.1_P39_rep1_glnB	2.12934e+06	2.28765e+06	2.24953e+06	2.35562e+06	2.43875e+06	2.3834e+06	2.4301e+06	2.40548e+06	2.4117e+06	2.42372e+06	2.29218e+06	2.41088e+06	0.950764	-0.0728407
SC4_r4.1_P39_rep1_glnD	10	10	10.943	5.47478e-10	2.1338e-09	2.45288	1	Methylocoli (mutated)	MEvo1 (control)	102393	SC4_r4.1_P39_rep1_glnD	789241	786876	792385	829128	770019	345919	309115	316234	309519	336763	793530	323510	2.45288	1.29447
SC4_r4.1_P39_rep1_glnE	5	5	4.985	6.20147e-08	5.42282e-08	1.57698	1	Methylocoli (mutated)	MEvo1 (control)	108422	SC4_r4.1_P39_rep1_glnE	626714	679230	621981	674197	689701	421879	430005	409134	420027	406374	658365	417484	1.57698	0.657166
SC4_r4.1_P39_rep1_glnG	3	3	2.991	0.00641081	0.00135689	1.1861	0.891707	Methylocoli (mutated)	MEvo1 (control)	52255.6	SC4_r4.1_P39_rep1_glnG	91898.7	90410.4	103346	93211.9	94998.8	70017	79482.4	86361.2	76245.8	87409.1	94773.2	79903.1	1.1861	0.246228
SC4_r4.1_P39_rep1_glnH	21	21	27.866	1.00795e-06	5.40365e-07	1.89606	1	Methylocoli (mutated)	MEvo1 (control)	27191.3	SC4_r4.1_P39_rep1_glnH	3.05972e+07	3.62625e+07	3.21864e+07	3.06391e+07	3.52658e+07	1.86691e+07	1.7959e+07	1.53637e+07	1.75508e+07	1.74541e+07	3.29902e+07	1.73993e+07	1.89606	0.923006
SC4_r4.1_P39_rep1_glnP	3	3	3.967	2.60406e-09	5.68364e-09	17.1839	1	MEvo1 (control)	Methylocoli (mutated)	24365.9	SC4_r4.1_P39_rep1_glnP	3424.7	5090.27	4961.3	4173.29	5796.61	79603.5	87429.8	77599.7	88446.6	69817.3	4689.24	80579.4	0.058194	-4.10299
SC4_r4.1_P39_rep1_glnQ	6	6	9.955	5.47332e-07	3.29638e-07	2.09204	1	MEvo1 (control)	Methylocoli (mutated)	26699.1	SC4_r4.1_P39_rep1_glnQ	701427	734989	858915	785732	922942	1.59609e+06	1.68272e+06	1.69051e+06	1.6766e+06	1.73061e+06	800801	1.67531e+06	0.478003	-1.06491
SC4_r4.1_P39_rep1_glnS	17	17	25.905	3.51587e-09	6.90087e-09	1.31828	1	Methylocoli (mutated)	MEvo1 (control)	63479.2	SC4_r4.1_P39_rep1_glnS	2.96296e+06	2.92256e+06	2.97258e+06	2.9252e+06	2.92169e+06	2.28616e+06	2.18547e+06	2.19834e+06	2.20745e+06	2.27729e+06	2.941e+06	2.23094e+06	1.31828	0.398654
SC4_r4.1_P39_rep1_gloB	2	2	1.961	0.00504254	0.00108155	2.44989	0.916118	MEvo1 (control)	Methylocoli (mutated)	28434.8	SC4_r4.1_P39_rep1_gloB	25462	17529.8	20662.3	8057.52	22443.2	40150.2	54861.2	27623.3	55646.9	52387.2	18831	46133.8	0.408182	-1.29272
SC4_r4.1_P39_rep1_glpA	6	6	5.982	0.000702624	0.000173165	379.914	0.996092	MEvo1 (control)	Methylocoli (mutated)	58958.8	SC4_r4.1_P39_rep1_glpA	258.556	723.221	2377.09	0.480015	351.587	297713	226155	291230	215747	378992	742.187	281967	0.00263217	-8.56953
SC4_r4.1_P39_rep1_glpB	2	2	1.994	0.011774	0.00239007	2.32083	0.810663	MEvo1 (control)	Methylocoli (mutated)	45357.6	SC4_r4.1_P39_rep1_glpB	409450	162610	213897	164691	349374	706803	577911	280476	692092	759848	260004	603426	0.43088	-1.21464
SC4_r4.1_P39_rep1_glpD	24	24	27.832	9.09589e-09	1.29926e-08	18.0789	1	MEvo1 (control)	Methylocoli (mutated)	56752.3	SC4_r4.1_P39_rep1_glpD	111507	127930	89290.6	101648	117485	2.12692e+06	1.55155e+06	2.24341e+06	1.49828e+06	2.48455e+06	109572	1.98094e+06	0.0553132	-4.17623
SC4_r4.1_P39_rep1_glpK	40	40	52.759	8.31868e-08	7.00478e-08	7.6809	1	MEvo1 (control)	Methylocoli (mutated)	56231.3	SC4_r4.1_P39_rep1_glpK	2.89911e+06	2.94775e+06	4.62616e+06	3.24673e+06	3.03472e+06	3.01387e+07	2.08633e+07	2.6284e+07	2.25269e+07	2.88764e+07	3.35089e+06	2.57379e+07	0.130193	-2.94127
SC4_r4.1_P39_rep1_glpQ	7	7	7.936	1.10561e-08	1.45879e-08	23.7738	1	MEvo1 (control)	Methylocoli (mutated)	40844.6	SC4_r4.1_P39_rep1_glpQ	69250.6	109028	77162.9	127616	87090.9	2.11168e+06	1.90874e+06	2.58582e+06	1.87973e+06	2.69121e+06	94029.5	2.23544e+06	0.0420632	-4.5713
SC4_r4.1_P39_rep1_glpT	2	2	1.987	0.000213851	5.8461e-05	161.905	0.999803	MEvo1 (control)	Methylocoli (mutated)	50312.5	SC4_r4.1_P39_rep1_glpT	435.132	504.431	461.561	700.04	6.41101	44127	54742.6	94253.2	52079.8	96024.1	421.515	68245.3	0.00617646	-7.339
SC4_r4.1_P39_rep1_glrR	3	3	2.94	0.000434712	0.000111467	2.43956	0.998673	Methylocoli (mutated)	MEvo1 (control)	49149.7	SC4_r4.1_P39_rep1_glrR	87783.9	75028.6	90559.8	98031.1	58692.1	19827.5	38476.1	39400.3	32477.4	37921.3	82019.1	33620.5	2.43956	1.28662
SC4_r4.1_P39_rep1_gltA	34	34	45.638	7.44224e-10	2.60371e-09	3.02801	1	MEvo1 (control)	Methylocoli (mutated)	48016.8	SC4_r4.1_P39_rep1_gltA	4.04489e+07	4.13815e+07	4.44951e+07	4.26135e+07	4.31265e+07	1.18298e+08	1.40413e+08	1.23253e+08	1.29182e+08	1.30991e+08	4.24131e+07	1.28427e+08	0.330249	-1.59837
SC4_r4.1_P39_rep1_gltB	58	58	71.62	0.000176469	4.90777e-05	1.30926	0.999891	Methylocoli (mutated)	MEvo1 (control)	163301	SC4_r4.1_P39_rep1_gltB	5.93275e+06	6.23454e+06	6.16139e+06	6.15154e+06	6.35817e+06	5.4701e+06	4.35115e+06	4.47368e+06	4.59918e+06	4.65997e+06	6.16768e+06	4.71081e+06	1.30926	0.388751
SC4_r4.1_P39_rep1_gltD	16	16	17.908	5.41849e-05	1.71696e-05	1.39284	0.999999	Methylocoli (mutated)	MEvo1 (control)	52015.1	SC4_r4.1_P39_rep1_gltD	6.85659e+06	6.98543e+06	6.04232e+06	6.79188e+06	7.16193e+06	5.47223e+06	4.70801e+06	4.77593e+06	4.75416e+06	4.58402e+06	6.76763e+06	4.85887e+06	1.39284	0.47803
SC4_r4.1_P39_rep1_gltI	33	32	42.807	4.76947e-06	2.01302e-06	2.62331	1	Methylocoli (mutated)	MEvo1 (control)	33421.2	SC4_r4.1_P39_rep1_gltI	2.72574e+07	4.07116e+07	4.26237e+07	3.80003e+07	4.38205e+07	1.56915e+07	1.44542e+07	1.44083e+07	1.46803e+07	1.41133e+07	3.84827e+07	1.46695e+07	2.62331	1.39139
SC4_r4.1_P39_rep1_gltL	3	3	3.988	0.125347	0.021978	2.19864	0.326136	Methylocoli (mutated)	MEvo1 (control)	26661.1	SC4_r4.1_P39_rep1_gltL	1.47703e+06	273278	1.49729e+06	1.52427e+06	1.92634e+06	663139	603569	621630	572391	585806	1.33964e+06	609307	2.19864	1.13661
SC4_r4.1_P39_rep1_gltX	17	17	19.913	0.00236226	0.000530877	1.35616	0.967776	Methylocoli (mutated)	MEvo1 (control)	53816.3	SC4_r4.1_P39_rep1_gltX	7.97776e+06	8.50373e+06	7.92609e+06	7.98936e+06	5.83847e+06	5.88409e+06	5.55724e+06	5.708e+06	5.56489e+06	5.47976e+06	7.64708e+06	5.63879e+06	1.35616	0.439523
SC4_r4.1_P39_rep1_glyA	34	33	44.749	6.87485e-07	3.95704e-07	2.59111	1	MEvo1 (control)	Methylocoli (mutated)	45316.7	SC4_r4.1_P39_rep1_glyA	4.46487e+06	5.40124e+06	5.40435e+06	5.2211e+06	5.92514e+06	1.21434e+07	1.38994e+07	1.48643e+07	1.21029e+07	1.54388e+07	5.28334e+06	1.36897e+07	0.385934	-1.37357
SC4_r4.1_P39_rep1_glyQ	6	6	6.967	0.000205682	5.64541e-05	1.2774	0.999825	Methylocoli (mutated)	MEvo1 (control)	34774.9	SC4_r4.1_P39_rep1_glyQ	2.86948e+06	3.05747e+06	3.26574e+06	3.1214e+06	3.1277e+06	2.28127e+06	2.43185e+06	2.4403e+06	2.24391e+06	2.69112e+06	3.08836e+06	2.41769e+06	1.2774	0.353209
SC4_r4.1_P39_rep1_glyS	34	34	46.652	5.15314e-05	1.64819e-05	1.11542	0.999999	Methylocoli (mutated)	MEvo1 (control)	76815.3	SC4_r4.1_P39_rep1_glyS	5.4334e+06	5.52098e+06	5.71557e+06	5.63207e+06	5.8275e+06	5.11362e+06	4.94937e+06	5.12086e+06	5.01442e+06	5.02059e+06	5.6259e+06	5.04377e+06	1.11542	0.157582
SC4_r4.1_P39_rep1_gmhA	11	11	13.938	0.935017	0.138941	1.00409	0.0506373	Methylocoli (mutated)	MEvo1 (control)	20815.4	SC4_r4.1_P39_rep1_gmhA	5.12619e+06	4.65859e+06	5.37131e+06	5.06469e+06	5.66591e+06	5.65994e+06	4.88564e+06	4.88589e+06	5.00455e+06	5.34517e+06	5.17734e+06	5.15624e+06	1.00409	0.00589179
SC4_r4.1_P39_rep1_gmhB	3	3	2.985	0.0149646	0.00299979	1.19299	0.771288	Methylocoli (mutated)	MEvo1 (control)	21262.1	SC4_r4.1_P39_rep1_gmhB	65685.2	67288.4	79172.3	81680.2	73684.9	67176	57950.3	55595.5	66463.8	60873.5	73502.2	61611.8	1.19299	0.25458
SC4_r4.1_P39_rep1_gmk	6	6	8.944	0.0132835	0.00267856	1.10771	0.791352	Methylocoli (mutated)	MEvo1 (control)	23593.3	SC4_r4.1_P39_rep1_gmk	1.54094e+06	1.59e+06	1.5406e+06	1.54795e+06	1.3722e+06	1.35303e+06	1.28392e+06	1.36603e+06	1.42562e+06	1.4249e+06	1.51834e+06	1.3707e+06	1.10771	0.147582
SC4_r4.1_P39_rep1_gnd	31	31	43.807	4.17444e-14	3.79631e-12	65.6212	1	MEvo1 (control)	Methylocoli (mutated)	51483.2	SC4_r4.1_P39_rep1_gnd	534420	531883	494164	582205	555922	3.65043e+07	3.34817e+07	3.64226e+07	3.31334e+07	3.75429e+07	539719	3.5417e+07	0.015239	-6.03609
SC4_r4.1_P39_rep1_gnsA	4	4	5.951	3.10954e-05	1.0435e-05	6.68479	1	MEvo1 (control)	Methylocoli (mutated)	6543.9	SC4_r4.1_P39_rep1_gnsA	210180	221281	190272	212018	64953.5	1.13638e+06	1.12496e+06	1.23017e+06	1.16549e+06	1.35065e+06	179741	1.20153e+06	0.149593	-2.74088
SC4_r4.1_P39_rep1_gnsB	7	7	10.953	0.879249	0.131658	1.00755	0.0522167	Methylocoli (mutated)	MEvo1 (control)	6575.3	SC4_r4.1_P39_rep1_gnsB	2.84454e+06	2.40529e+06	2.86846e+06	2.85418e+06	2.80049e+06	2.7907e+06	2.56355e+06	2.60477e+06	2.86011e+06	2.85069e+06	2.75459e+06	2.73396e+06	1.00755	0.0108457
SC4_r4.1_P39_rep1_gntK	11	11	17.925	8.82797e-08	7.32716e-08	15.4259	1	Methylocoli (mutated)	MEvo1 (control)	19525.6	SC4_r4.1_P39_rep1_gntK	1.87589e+07	1.08979e+07	1.06617e+07	1.8221e+07	2.06376e+07	1.1264e+06	969424	903163	1.12597e+06	1.00779e+06	1.58354e+07	1.02655e+06	15.4259	3.94728
SC4_r4.1_P39_rep1_gntT	7	7	9.963	1.26388e-12	4.00329e-11	250.963	1	Methylocoli (mutated)	MEvo1 (control)	45968.7	SC4_r4.1_P39_rep1_gntT	2.0831e+07	2.17094e+07	2.08533e+07	2.01276e+07	2.24891e+07	76595.2	95243.9	65633.7	95205.4	89736.6	2.12021e+07	84483	250.963	7.97133
SC4_r4.1_P39_rep1_gor	14	13	16.937	0.00332503	0.00072981	1.24713	0.948893	MEvo1 (control)	Methylocoli (mutated)	48772.6	SC4_r4.1_P39_rep1_gor	2.04307e+06	2.24312e+06	2.12576e+06	2.13543e+06	2.56687e+06	3.06976e+06	2.70495e+06	2.75766e+06	2.46179e+06	2.86675e+06	2.22285e+06	2.77218e+06	0.801842	-0.318611
SC4_r4.1_P39_rep1_gph	3	3	3.98	0.0199892	0.00392624	1.25338	0.718741	Methylocoli (mutated)	MEvo1 (control)	27389.9	SC4_r4.1_P39_rep1_gph	459010	478234	349256	545879	463041	388985	362565	367120	359810	352910	459084	366278	1.25338	0.325819
SC4_r4.1_P39_rep1_gpmA	23	23	37.837	5.71866e-07	3.41399e-07	1.39875	1	MEvo1 (control)	Methylocoli (mutated)	28557.3	SC4_r4.1_P39_rep1_gpmA	2.45259e+07	2.56452e+07	2.60386e+07	2.4827e+07	2.69073e+07	3.59225e+07	3.41598e+07	3.66918e+07	3.47897e+07	3.73983e+07	2.55888e+07	3.57924e+07	0.714922	-0.484143
SC4_r4.1_P39_rep1_gpmM	12	12	11.862	1.03474e-05	3.88312e-06	1.65249	1	Methylocoli (mutated)	MEvo1 (control)	56194.5	SC4_r4.1_P39_rep1_gpmM	2.09911e+06	2.08445e+06	2.22387e+06	2.25776e+06	2.34102e+06	1.37242e+06	1.21958e+06	1.5436e+06	1.18416e+06	1.34063e+06	2.20124e+06	1.33208e+06	1.65249	0.724643
SC4_r4.1_P39_rep1_gpp	5	4	5.975	5.79831e-05	1.8225e-05	3.07459	0.999998	Methylocoli (mutated)	MEvo1 (control)	54871.8	SC4_r4.1_P39_rep1_gpp	362039	522263	583129	864460	574864	182558	178331	184051	204920	195551	581351	189082	3.07459	1.6204
SC4_r4.1_P39_rep1_gpr	16	16	16.845	6.76271e-09	1.0424e-08	3.68386	1	MEvo1 (control)	Methylocoli (mutated)	38833.8	SC4_r4.1_P39_rep1_gpr	455811	593060	517730	566928	502957	1.96837e+06	1.84882e+06	1.89531e+06	1.88456e+06	2.1154e+06	527297	1.94249e+06	0.271454	-1.88122
SC4_r4.1_P39_rep1_gpsA	5	5	4.978	0.607356	0.0945249	1.21691	0.0760698	Methylocoli (mutated)	MEvo1 (control)	36362.2	SC4_r4.1_P39_rep1_gpsA	224838	524944	526091	308838	730844	401642	366824	397717	365633	371006	463111	380565	1.21691	0.283217
SC4_r4.1_P39_rep1_gpt	7	7	8.965	0.000378482	9.86243e-05	1.25168	0.999057	Methylocoli (mutated)	MEvo1 (control)	16970.7	SC4_r4.1_P39_rep1_gpt	1.80614e+06	1.82544e+06	1.94298e+06	1.89608e+06	1.97501e+06	1.51557e+06	1.44595e+06	1.55627e+06	1.35941e+06	1.6692e+06	1.88913e+06	1.50928e+06	1.25168	0.323863
SC4_r4.1_P39_rep1_grcA	10	10	14.914	6.70959e-10	2.44073e-09	108.043	1	MEvo1 (control)	Methylocoli (mutated)	14284	SC4_r4.1_P39_rep1_grcA	77826.2	68985.1	43544.5	57752.3	36990.9	6.37393e+06	5.7705e+06	5.97963e+06	6.258e+06	6.42095e+06	57019.8	6.1606e+06	0.00925556	-6.75546
SC4_r4.1_P39_rep1_greA	10	10	14.955	1.21193e-07	9.43964e-08	1.74394	1	MEvo1 (control)	Methylocoli (mutated)	17641.2	SC4_r4.1_P39_rep1_greA	1.79104e+06	1.5134e+06	1.70795e+06	1.58093e+06	1.60871e+06	2.97284e+06	2.82136e+06	2.86405e+06	2.76214e+06	2.88346e+06	1.64041e+06	2.86077e+06	0.573415	-0.802349
SC4_r4.1_P39_rep1_greB	2	2	1.962	1.57752e-06	7.75472e-07	2.76058	1	Methylocoli (mutated)	MEvo1 (control)	18527.4	SC4_r4.1_P39_rep1_greB	156749	182631	169934	187112	152539	50525.1	72388.4	60765.3	70242.2	53609.8	169793	61506.2	2.76058	1.46497
SC4_r4.1_P39_rep1_groL	86	85	118.382	8.84296e-07	4.82517e-07	1.59589	1	Methylocoli (mutated)	MEvo1 (control)	57328.9	SC4_r4.1_P39_rep1_groL	1.20642e+08	1.18821e+08	1.2252e+08	1.28875e+08	1.38572e+08	8.10009e+07	7.54425e+07	7.76498e+07	7.61549e+07	8.41592e+07	1.25886e+08	7.88815e+07	1.59589	0.674361
SC4_r4.1_P39_rep1_groS	11	11	14.935	4.44251e-07	2.81075e-07	1.66469	1	Methylocoli (mutated)	MEvo1 (control)	10387	SC4_r4.1_P39_rep1_groS	8.26848e+07	8.75572e+07	8.27664e+07	8.36968e+07	9.29715e+07	5.5726e+07	4.84855e+07	5.04586e+07	5.39015e+07	4.95403e+07	8.59354e+07	5.16224e+07	1.66469	0.735255
SC4_r4.1_P39_rep1_grpE	14	13	15.912	1.45604e-06	7.27553e-07	1.36726	1	Methylocoli (mutated)	MEvo1 (control)	21797.8	SC4_r4.1_P39_rep1_grpE	1.14216e+07	1.17245e+07	1.20514e+07	1.09287e+07	1.22356e+07	8.19066e+06	8.466e+06	8.76652e+06	8.39663e+06	8.86533e+06	1.16724e+07	8.53703e+06	1.36726	0.451291
SC4_r4.1_P39_rep1_grxA	4	4	4.955	1.10429e-08	1.45879e-08	2.00863	1	Methylocoli (mutated)	MEvo1 (control)	9684.8	SC4_r4.1_P39_rep1_grxA	1.06747e+06	1.04787e+06	985179	1.09606e+06	1.03719e+06	552604	483204	530391	535108	504341	1.04676e+06	521130	2.00863	1.00621
SC4_r4.1_P39_rep1_grxB	11	11	13.936	3.06758e-10	1.39445e-09	7.72318	1	MEvo1 (control)	Methylocoli (mutated)	24319.6	SC4_r4.1_P39_rep1_grxB	995410	1.0908e+06	912794	999044	1.05411e+06	7.79253e+06	8.2788e+06	6.57481e+06	8.60424e+06	7.76835e+06	1.01043e+06	7.80375e+06	0.12948	-2.94919
SC4_r4.1_P39_rep1_grxC	5	5	5.961	0.0249894	0.00485941	1.26575	0.674966	Methylocoli (mutated)	MEvo1 (control)	9137.9	SC4_r4.1_P39_rep1_grxC	2.31578e+06	2.8949e+06	2.95324e+06	3.22871e+06	3.09264e+06	2.10977e+06	2.18524e+06	2.91019e+06	2.22616e+06	2.01262e+06	2.89705e+06	2.2888e+06	1.26575	0.339997
SC4_r4.1_P39_rep1_grxD	7	7	7.929	0.771241	0.116897	1.01041	0.0581779	MEvo1 (control)	Methylocoli (mutated)	12879.1	SC4_r4.1_P39_rep1_grxD	1.09117e+07	5.03146e+06	1.10117e+07	1.06036e+07	1.15473e+07	1.00043e+07	1.04774e+07	9.62531e+06	8.55843e+06	1.09517e+07	9.82115e+06	9.9234e+06	0.989695	-0.0149435
SC4_r4.1_P39_rep1_gshA	4	4	3.986	1.15405e-06	5.97445e-07	4.2573	1	MEvo1 (control)	Methylocoli (mutated)	58253.7	SC4_r4.1_P39_rep1_gshA	179836	191349	294335	203775	147383	894482	862869	862577	852457	855920	203336	865661	0.234891	-2.08994
SC4_r4.1_P39_rep1_gshB	12	12	17.94	0.978732	0.144415	1.00398	0.0500681	MEvo1 (control)	Methylocoli (mutated)	35562.6	SC4_r4.1_P39_rep1_gshB	4.52878e+06	4.74625e+06	4.65221e+06	4.77972e+06	4.81189e+06	4.52759e+06	5.35826e+06	4.35695e+06	4.94371e+06	4.42594e+06	4.70377e+06	4.72249e+06	0.996036	-0.0057296
SC4_r4.1_P39_rep1_gsiA	7	6	6.96	0.0228569	0.00445742	1.58874	0.692762	MEvo1 (control)	Methylocoli (mutated)	69096.4	SC4_r4.1_P39_rep1_gsiA	189181	129063	176509	206426	75448	262992	231955	251823	231066	256025	155325	246772	0.629428	-0.667887
SC4_r4.1_P39_rep1_gsiB	8	8	10.933	0.000165997	4.63068e-05	1.1892	0.99991	Methylocoli (mutated)	MEvo1 (control)	56471.6	SC4_r4.1_P39_rep1_gsiB	1.46413e+06	1.47807e+06	1.47678e+06	1.39111e+06	1.49743e+06	1.17816e+06	1.18448e+06	1.2269e+06	1.21663e+06	1.33873e+06	1.4615e+06	1.22898e+06	1.1892	0.249992
SC4_r4.1_P39_rep1_gss	6	6	6.945	3.86049e-06	1.67447e-06	1.43246	1	MEvo1 (control)	Methylocoli (mutated)	70533.3	SC4_r4.1_P39_rep1_gss	368202	360346	409117	401382	365861	587620	534653	542860	528653	534915	380982	545740	0.698101	-0.518493
SC4_r4.1_P39_rep1_gstA	13	13	21.932	0.133422	0.0233339	1.03508	0.31327	MEvo1 (control)	Methylocoli (mutated)	22869.3	SC4_r4.1_P39_rep1_gstA	7.85882e+06	7.57277e+06	7.8323e+06	8.17037e+06	7.83703e+06	8.16936e+06	7.66041e+06	8.46382e+06	8.26864e+06	8.08663e+06	7.85426e+06	8.12977e+06	0.966111	-0.0497397
SC4_r4.1_P39_rep1_gstB	7	7	6.915	0.000932693	0.00022479	2.13466	0.993112	MEvo1 (control)	Methylocoli (mutated)	23714	SC4_r4.1_P39_rep1_gstB	1.52598e+06	1.67529e+06	1.73287e+06	1.7849e+06	784787	3.52068e+06	3.00298e+06	3.07759e+06	3.20351e+06	3.21335e+06	1.50077e+06	3.20362e+06	0.468459	-1.094
SC4_r4.1_P39_rep1_gtrB	2	2	1.994	0.832737	0.125175	1.02566	0.0542947	MEvo1 (control)	Methylocoli (mutated)	34637.2	SC4_r4.1_P39_rep1_gtrB	179740	190189	209870	199751	154457	234102	191230	194800	146735	191106	186802	191594	0.974984	-0.0365499
SC4_r4.1_P39_rep1_guaA	20	20	25.889	0.00209445	0.000474996	1.2406	0.972948	Methylocoli (mutated)	MEvo1 (control)	58679.2	SC4_r4.1_P39_rep1_guaA	4.89392e+06	5.38893e+06	5.68908e+06	5.37812e+06	6.08834e+06	4.22172e+06	4.45294e+06	4.50601e+06	4.04703e+06	4.88931e+06	5.48768e+06	4.4234e+06	1.2406	0.31104
SC4_r4.1_P39_rep1_guaB	26	26	39.772	1.11483e-05	4.1438e-06	1.73148	1	MEvo1 (control)	Methylocoli (mutated)	52022.2	SC4_r4.1_P39_rep1_guaB	7.46682e+06	7.59042e+06	7.73417e+06	8.08459e+06	9.24431e+06	1.50355e+07	1.22103e+07	1.38389e+07	1.31158e+07	1.5267e+07	8.02406e+06	1.38935e+07	0.577541	-0.792004
SC4_r4.1_P39_rep1_guaC	10	10	12.919	0.194542	0.033082	1.07365	0.239452	MEvo1 (control)	Methylocoli (mutated)	37383.6	SC4_r4.1_P39_rep1_guaC	1.25158e+06	1.31121e+06	1.29056e+06	1.27378e+06	1.58121e+06	1.44065e+06	1.32311e+06	1.49086e+06	1.38285e+06	1.56496e+06	1.34167e+06	1.44049e+06	0.931399	-0.102529
SC4_r4.1_P39_rep1_gudD	2	2	1.994	0.0553087	0.0102303	5.01679	0.504321	Methylocoli (mutated)	MEvo1 (control)	49141.3	SC4_r4.1_P39_rep1_gudD	154969	145383	215571	167085	12511.3	3744.79	25762	35009.5	38911.6	35210.3	139104	27727.6	5.01679	2.32677
SC4_r4.1_P39_rep1_gyrA	29	28	36.782	0.000129773	3.75456e-05	1.16213	0.99996	Methylocoli (mutated)	MEvo1 (control)	96965	SC4_r4.1_P39_rep1_gyrA	3.10288e+06	3.27124e+06	3.30388e+06	3.20951e+06	3.37639e+06	2.71953e+06	2.73387e+06	2.79257e+06	2.76666e+06	2.98229e+06	3.25278e+06	2.79898e+06	1.16213	0.216768
SC4_r4.1_P39_rep1_gyrB	24	24	30.793	0.93218	0.138673	1.00214	0.0506943	MEvo1 (control)	Methylocoli (mutated)	89952	SC4_r4.1_P39_rep1_gyrB	3.03152e+06	3.16429e+06	3.11866e+06	3.08622e+06	2.68843e+06	2.86442e+06	2.99051e+06	3.22714e+06	3.0293e+06	3.00997e+06	3.01782e+06	3.02427e+06	0.997869	-0.0030782
SC4_r4.1_P39_rep1_hchA	10	10	11.925	1.24237e-09	3.43926e-09	3.00049	1	MEvo1 (control)	Methylocoli (mutated)	31191.7	SC4_r4.1_P39_rep1_hchA	1.34727e+06	1.2594e+06	1.28126e+06	1.39892e+06	1.36228e+06	3.74871e+06	3.76191e+06	4.15269e+06	4.36422e+06	3.92312e+06	1.32982e+06	3.99013e+06	0.333278	-1.5852
SC4_r4.1_P39_rep1_hdhA	3	3	2.991	2.80878e-09	5.90979e-09	7.92581	1	MEvo1 (control)	Methylocoli (mutated)	26747.1	SC4_r4.1_P39_rep1_hdhA	56030.1	61390.6	47776.4	67291.6	50560.8	384218	450545	479624	455911	473098	56609.9	448679	0.12617	-2.98656
SC4_r4.1_P39_rep1_helD	5	5	4.957	0.00468414	0.00100626	1.25602	0.922779	Methylocoli (mutated)	MEvo1 (control)	77978.3	SC4_r4.1_P39_rep1_helD	195298	213845	207654	214938	235889	139486	166523	183952	181245	178801	213525	170001	1.25602	0.328858
SC4_r4.1_P39_rep1_hemB	6	6	6.924	0.0195935	0.0038513	1.2306	0.722532	MEvo1 (control)	Methylocoli (mutated)	35625.9	SC4_r4.1_P39_rep1_hemB	997130	749755	803663	765453	860605	1.15071e+06	988504	878327	991188	1.131e+06	835321	1.02795e+06	0.812612	-0.299361
SC4_r4.1_P39_rep1_hemC	7	7	6.977	0.266858	0.0438589	1.06467	0.183902	MEvo1 (control)	Methylocoli (mutated)	33852.7	SC4_r4.1_P39_rep1_hemC	779114	846425	771729	615597	709136	802689	763877	756721	809138	830296	744400	792544	0.939254	-0.0904126
SC4_r4.1_P39_rep1_hemD	4	4	3.988	5.22205e-06	2.1666e-06	2.57855	1	Methylocoli (mutated)	MEvo1 (control)	27798.3	SC4_r4.1_P39_rep1_hemD	294211	271555	310060	204111	291482	108086	110979	89342.8	118916	104533	274284	106371	2.57855	1.36656
SC4_r4.1_P39_rep1_hemE	6	6	6.938	0.7146	0.108795	1.01535	0.0630099	Methylocoli (mutated)	MEvo1 (control)	39248.8	SC4_r4.1_P39_rep1_hemE	690309	718115	771035	765748	778813	708776	782155	758381	638880	779520	744804	733542	1.01535	0.0219807
SC4_r4.1_P39_rep1_hemG	3	3	2.96	0.68242	0.104538	1.04074	0.0663504	Methylocoli (mutated)	MEvo1 (control)	21194.7	SC4_r4.1_P39_rep1_hemG	61317.6	70413.3	45549.2	72666.7	71223.9	74678.5	71858.3	70688.2	66452.3	24920.4	64234.1	61719.5	1.04074	0.057613
SC4_r4.1_P39_rep1_hemL	14	14	14.95	1.72671e-09	4.32193e-09	1.79676	1	Methylocoli (mutated)	MEvo1 (control)	45366.3	SC4_r4.1_P39_rep1_hemL	9.48919e+06	9.23161e+06	9.8071e+06	9.75817e+06	1.02634e+07	5.527e+06	5.32136e+06	5.30483e+06	5.36927e+06	5.49811e+06	9.70988e+06	5.40412e+06	1.79676	0.845395
SC4_r4.1_P39_rep1_hemN	2	2	1.994	3.19935e-07	2.14463e-07	22600.3	1	MEvo1 (control)	Methylocoli (mutated)	52730.8	SC4_r4.1_P39_rep1_hemN	19.9536	0	0	0	0	103280	96149.9	86266.8	75213.9	90045.5	3.99072	90191.3	4.42472e-05	-14.4641
SC4_r4.1_P39_rep1_hemX	13	13	16.893	2.06767e-09	4.88473e-09	1.78121	1	Methylocoli (mutated)	MEvo1 (control)	42963.8	SC4_r4.1_P39_rep1_hemX	4.42638e+06	4.42688e+06	4.31806e+06	4.36347e+06	4.74395e+06	2.46652e+06	2.49303e+06	2.59668e+06	2.51738e+06	2.43407e+06	4.45575e+06	2.50153e+06	1.78121	0.832855
SC4_r4.1_P39_rep1_hemY	9	9	8.913	1.43215e-07	1.08535e-07	3.15417	1	Methylocoli (mutated)	MEvo1 (control)	45246	SC4_r4.1_P39_rep1_hemY	2.5365e+06	2.05238e+06	2.53626e+06	2.79899e+06	2.84495e+06	824937	778613	908388	791491	744890	2.55382e+06	809664	3.15417	1.65726
SC4_r4.1_P39_rep1_hflC	19	19	23.875	0.00177414	0.000406748	1.49143	0.97899	Methylocoli (mutated)	MEvo1 (control)	37650.9	SC4_r4.1_P39_rep1_hflC	2.87076e+06	2.48761e+06	3.18901e+06	3.09498e+06	3.2291e+06	1.59459e+06	2.17677e+06	2.06201e+06	2.3959e+06	1.74197e+06	2.97429e+06	1.99425e+06	1.49143	0.576701
SC4_r4.1_P39_rep1_hflD	3	2	2.971	0.0508905	0.00945792	1.45358	0.522807	Methylocoli (mutated)	MEvo1 (control)	22915.9	SC4_r4.1_P39_rep1_hflD	302322	141438	280802	275809	302905	195435	185574	177147	173851	164588	260655	179319	1.45358	0.539613
SC4_r4.1_P39_rep1_hflK	21	21	21.892	0.0704123	0.0128325	1.13559	0.450665	Methylocoli (mutated)	MEvo1 (control)	45545.5	SC4_r4.1_P39_rep1_hflK	3.61991e+06	4.01447e+06	4.05592e+06	4.95315e+06	4.55901e+06	3.652e+06	3.73284e+06	3.77446e+06	4.00304e+06	3.50854e+06	4.24049e+06	3.73418e+06	1.13559	0.183441
SC4_r4.1_P39_rep1_hflX	8	8	8.973	5.60799e-07	3.36264e-07	1.93114	1	Methylocoli (mutated)	MEvo1 (control)	48309.4	SC4_r4.1_P39_rep1_hflX	932346	1.01493e+06	901561	948410	1.08691e+06	565039	486615	482393	476782	518328	976831	505832	1.93114	0.949453
SC4_r4.1_P39_rep1_hfq	4	4	4.985	1.87617e-08	2.20231e-08	2.41867	1	Methylocoli (mutated)	MEvo1 (control)	11166.1	SC4_r4.1_P39_rep1_hfq	2.96802e+06	3.21606e+06	3.15227e+06	2.91145e+06	3.34443e+06	1.4306e+06	1.24416e+06	1.30575e+06	1.18832e+06	1.27777e+06	3.11845e+06	1.28932e+06	2.41867	1.27422
SC4_r4.1_P39_rep1_hha	2	2	1.975	8.1704e-06	3.18897e-06	1.61531	1	Methylocoli (mutated)	MEvo1 (control)	8628.6	SC4_r4.1_P39_rep1_hha	728437	827596	902274	881796	883388	571774	506427	485351	529885	521233	844698	522934	1.61531	0.691807
SC4_r4.1_P39_rep1_hinT	2	2	1.994	5.82741e-07	3.46376e-07	1.50329	1	Methylocoli (mutated)	MEvo1 (control)	13209.6	SC4_r4.1_P39_rep1_hinT	6.6958e+06	6.53143e+06	6.38851e+06	6.39247e+06	6.84888e+06	4.50028e+06	4.36571e+06	4.07633e+06	4.71101e+06	4.2034e+06	6.57142e+06	4.37135e+06	1.50329	0.588127
SC4_r4.1_P39_rep1_hisA	7	7	7.934	5.10983e-08	4.72574e-08	3.03784	1	Methylocoli (mutated)	MEvo1 (control)	26031.9	SC4_r4.1_P39_rep1_hisA	1.95548e+06	2.0249e+06	2.08123e+06	2.20481e+06	2.24864e+06	671813	796776	628475	752836	611454	2.10301e+06	692271	3.03784	1.60305
SC4_r4.1_P39_rep1_hisB	22	22	23.809	2.99762e-07	2.03947e-07	2.8819	1	Methylocoli (mutated)	MEvo1 (control)	40279	SC4_r4.1_P39_rep1_hisB	3.46652e+06	4.32922e+06	4.02359e+06	4.44544e+06	4.48246e+06	1.31042e+06	1.67336e+06	1.42853e+06	1.50845e+06	1.27839e+06	4.14944e+06	1.43983e+06	2.8819	1.52702
SC4_r4.1_P39_rep1_hisC	13	13	15.879	9.67787e-08	7.90529e-08	4.2702	1	Methylocoli (mutated)	MEvo1 (control)	39360.6	SC4_r4.1_P39_rep1_hisC	1.79198e+07	1.79911e+07	1.75529e+07	2.09364e+07	2.22479e+07	5.16693e+06	4.71222e+06	3.82541e+06	5.07321e+06	3.85538e+06	1.93296e+07	4.52663e+06	4.2702	2.0943
SC4_r4.1_P39_rep1_hisD	19	19	25.821	1.53994e-06	7.62494e-07	2.4119	1	Methylocoli (mutated)	MEvo1 (control)	46110.3	SC4_r4.1_P39_rep1_hisD	1.07893e+07	1.15003e+07	1.10641e+07	1.34457e+07	1.31063e+07	4.66818e+06	5.58152e+06	4.66737e+06	5.63503e+06	4.28547e+06	1.19811e+07	4.96751e+06	2.4119	1.27017
SC4_r4.1_P39_rep1_hisF	12	12	12.951	2.3152e-06	1.08159e-06	2.36381	1	Methylocoli (mutated)	MEvo1 (control)	28454.4	SC4_r4.1_P39_rep1_hisF	2.71893e+06	2.8751e+06	2.67142e+06	3.23655e+06	3.70726e+06	1.26662e+06	1.38393e+06	1.16635e+06	1.41328e+06	1.20402e+06	3.04185e+06	1.28684e+06	2.36381	1.24112
SC4_r4.1_P39_rep1_hisG	15	15	21.882	9.39732e-07	5.07689e-07	2.51349	1	Methylocoli (mutated)	MEvo1 (control)	33368.3	SC4_r4.1_P39_rep1_hisG	1.02105e+07	1.00329e+07	1.04255e+07	1.11918e+07	1.11319e+07	4.39813e+06	4.40177e+06	4.05744e+06	4.91448e+06	3.31144e+06	1.05985e+07	4.21665e+06	2.51349	1.32969
SC4_r4.1_P39_rep1_hisH	3	3	3.988	1.17071e-07	9.15184e-08	2.00399	1	Methylocoli (mutated)	MEvo1 (control)	21653.1	SC4_r4.1_P39_rep1_hisH	1.34511e+06	1.57858e+06	1.57305e+06	1.55105e+06	1.59044e+06	768406	779193	711253	817698	734953	1.52764e+06	762301	2.00399	1.00288
SC4_r4.1_P39_rep1_hisI	3	3	4.974	4.01964e-06	1.73248e-06	2.42179	1	Methylocoli (mutated)	MEvo1 (control)	22756.1	SC4_r4.1_P39_rep1_hisI	748395	788697	927481	888135	935086	337215	401577	338953	408887	283870	857559	354100	2.42179	1.27608
SC4_r4.1_P39_rep1_hisJ	15	15	17.909	1.35995e-06	6.83295e-07	22.1488	1	MEvo1 (control)	Methylocoli (mutated)	28484.6	SC4_r4.1_P39_rep1_hisJ	428717	1.16582e+06	246195	411035	535267	1.30093e+07	1.23079e+07	1.17884e+07	1.28345e+07	1.17894e+07	557406	1.23459e+07	0.0451492	-4.46916
SC4_r4.1_P39_rep1_hisP	3	3	3.988	0.0171318	0.00338941	1.58674	0.747381	Methylocoli (mutated)	MEvo1 (control)	28652.9	SC4_r4.1_P39_rep1_hisP	205607	143870	147970	276898	250436	114315	132840	124281	156269	118137	204956	129168	1.58674	0.666064
SC4_r4.1_P39_rep1_hisS	17	17	19.883	2.7955e-05	9.46256e-06	1.25436	1	Methylocoli (mutated)	MEvo1 (control)	46997.7	SC4_r4.1_P39_rep1_hisS	4.99648e+06	5.35072e+06	5.1821e+06	5.03768e+06	5.17571e+06	4.4246e+06	3.85063e+06	3.95492e+06	4.17222e+06	4.12024e+06	5.14854e+06	4.10452e+06	1.25436	0.326949
SC4_r4.1_P39_rep1_hldD	20	20	27.858	0.000105805	3.10058e-05	1.21517	0.999981	Methylocoli (mutated)	MEvo1 (control)	34894.3	SC4_r4.1_P39_rep1_hldD	7.35796e+06	7.27498e+06	7.24483e+06	6.85687e+06	7.51782e+06	6.38975e+06	5.52573e+06	6.01667e+06	5.94632e+06	5.95483e+06	7.25049e+06	5.96666e+06	1.21517	0.281155
SC4_r4.1_P39_rep1_hldE	11	11	12.95	6.31887e-06	2.54871e-06	2.27561	1	Methylocoli (mutated)	MEvo1 (control)	51050.6	SC4_r4.1_P39_rep1_hldE	1.99885e+06	2.81496e+06	2.08725e+06	2.63046e+06	2.82088e+06	1.1459e+06	1.07394e+06	1.00908e+06	1.13481e+06	1.06444e+06	2.47048e+06	1.08563e+06	2.27561	1.18625
SC4_r4.1_P39_rep1_hmp	2	2	1.994	1.56366e-05	5.63549e-06	1.84355	1	Methylocoli (mutated)	MEvo1 (control)	43867.9	SC4_r4.1_P39_rep1_hmp	406684	333054	294214	347055	391027	213784	181805	190817	195477	179321	354407	192241	1.84355	0.88249
SC4_r4.1_P39_rep1_hns	13	13	16.898	2.18497e-08	2.49421e-08	1.83052	1	Methylocoli (mutated)	MEvo1 (control)	15540	SC4_r4.1_P39_rep1_hns	4.50352e+07	4.72079e+07	4.84285e+07	4.64584e+07	4.98028e+07	2.52082e+07	2.46718e+07	2.711e+07	2.50133e+07	2.74312e+07	4.73866e+07	2.58869e+07	1.83052	0.872255
SC4_r4.1_P39_rep1_holA	2	2	1.987	0.0793502	0.0143464	10.5784	0.424261	Methylocoli (mutated)	MEvo1 (control)	38705	SC4_r4.1_P39_rep1_holA	73890.5	73821.2	96283.4	5735.37	82801.5	0	12959.6	2826.77	13312.7	2335.94	66506.4	6287.01	10.5784	3.40305
SC4_r4.1_P39_rep1_holD	2	2	1.994	6.75157e-06	2.69298e-06	2.69413	1	Methylocoli (mutated)	MEvo1 (control)	15174.5	SC4_r4.1_P39_rep1_holD	279409	276007	202918	235487	287558	91598.1	74554.2	91876.3	109265	108326	256276	95123.9	2.69413	1.42982
SC4_r4.1_P39_rep1_hps	24	24	33.884	9.76735e-06	3.71657e-06	1.34584	1	Methylocoli (mutated)	MEvo1 (control)	21438.3	SC4_r4.1_P39_rep1_hps	5.45725e+08	5.67545e+08	5.60451e+08	5.84751e+08	6.00752e+08	4.6423e+08	4.14712e+08	4.32121e+08	4.01778e+08	4.11644e+08	5.71845e+08	4.24897e+08	1.34584	0.42851
SC4_r4.1_P39_rep1_hpt	9	9	14.812	0.138677	0.0241446	1.04611	0.305392	Methylocoli (mutated)	MEvo1 (control)	20115.9	SC4_r4.1_P39_rep1_hpt	1.39429e+06	1.45852e+06	1.32227e+06	1.38219e+06	1.28561e+06	1.29064e+06	1.28573e+06	1.28894e+06	1.28196e+06	1.39402e+06	1.36858e+06	1.30826e+06	1.04611	0.0650332
SC4_r4.1_P39_rep1_hrpA	4	4	3.953	0.00180017	0.000412369	1.50359	0.978508	MEvo1 (control)	Methylocoli (mutated)	149033	SC4_r4.1_P39_rep1_hrpA	104922	89707.3	127516	137113	145680	172378	173678	186752	185075	191697	120988	181916	0.665075	-0.588411
SC4_r4.1_P39_rep1_hscA	16	16	21.92	1.04061e-05	3.89446e-06	1.40735	1	Methylocoli (mutated)	MEvo1 (control)	65653.1	SC4_r4.1_P39_rep1_hscA	1.74811e+06	1.96923e+06	1.95925e+06	2.02126e+06	2.07056e+06	1.47457e+06	1.36676e+06	1.37487e+06	1.41381e+06	1.31098e+06	1.95368e+06	1.3882e+06	1.40735	0.492982
SC4_r4.1_P39_rep1_hscB	2	2	1.99	4.0874e-05	1.33871e-05	1.40904	1	Methylocoli (mutated)	MEvo1 (control)	20138.4	SC4_r4.1_P39_rep1_hscB	922257	975436	1.03504e+06	920286	1.11367e+06	744543	659488	722466	715810	682567	993336	704975	1.40904	0.49471
SC4_r4.1_P39_rep1_hsdM	8	8	7.886	8.11089e-06	3.17028e-06	2.34485	1	Methylocoli (mutated)	MEvo1 (control)	59308	SC4_r4.1_P39_rep1_hsdM	660950	427239	463054	436093	518247	231935	207969	201082	216796	210762	501116	213709	2.34485	1.2295
SC4_r4.1_P39_rep1_hslJ	2	2	1.967	0.000152498	4.31592e-05	2.67633	0.999932	Methylocoli (mutated)	MEvo1 (control)	15166	SC4_r4.1_P39_rep1_hslJ	205955	332584	340155	223684	273969	67789.9	102736	126734	102598	114408	275269	102853	2.67633	1.42026
SC4_r4.1_P39_rep1_hslO	2	2	1.982	1.66222e-05	5.92032e-06	1.37493	1	Methylocoli (mutated)	MEvo1 (control)	32534.2	SC4_r4.1_P39_rep1_hslO	1.89291e+06	1.86183e+06	2.07049e+06	1.93341e+06	2.22746e+06	1.4286e+06	1.49991e+06	1.4379e+06	1.47186e+06	1.42469e+06	1.99722e+06	1.45259e+06	1.37493	0.459363
SC4_r4.1_P39_rep1_hslU	21	21	23.896	8.26472e-05	2.46969e-05	1.45016	0.999992	Methylocoli (mutated)	MEvo1 (control)	49595.2	SC4_r4.1_P39_rep1_hslU	5.42826e+06	5.82916e+06	6.13954e+06	6.14253e+06	6.01216e+06	4.76542e+06	4.05178e+06	4.02186e+06	3.58613e+06	3.953e+06	5.91033e+06	4.07564e+06	1.45016	0.536214
SC4_r4.1_P39_rep1_hslV	2	2	1.994	0.000137603	3.95185e-05	1.20351	0.999952	Methylocoli (mutated)	MEvo1 (control)	19061.2	SC4_r4.1_P39_rep1_hslV	1.87476e+06	1.9571e+06	1.75421e+06	1.69907e+06	1.74996e+06	1.53043e+06	1.49271e+06	1.50846e+06	1.5143e+06	1.4614e+06	1.80702e+06	1.50146e+06	1.20351	0.267246
SC4_r4.1_P39_rep1_htpG	32	32	38.8	2.42122e-06	1.12151e-06	1.31213	1	Methylocoli (mutated)	MEvo1 (control)	71425	SC4_r4.1_P39_rep1_htpG	1.11693e+07	1.15696e+07	1.22452e+07	1.24682e+07	1.16174e+07	9.23877e+06	8.95799e+06	8.80245e+06	9.2377e+06	8.78127e+06	1.18139e+07	9.00364e+06	1.31213	0.39191
SC4_r4.1_P39_rep1_htpX	5	5	5.963	0.00580417	0.00123424	1.41942	0.902327	Methylocoli (mutated)	MEvo1 (control)	31924.1	SC4_r4.1_P39_rep1_htpX	1.98817e+06	2.18574e+06	2.19781e+06	2.17627e+06	2.60585e+06	2.18456e+06	1.44105e+06	1.42336e+06	1.37548e+06	1.43361e+06	2.23077e+06	1.57161e+06	1.41942	0.505297
SC4_r4.1_P39_rep1_hupA	10	10	12.961	2.14233e-06	1.00984e-06	1.37714	1	Methylocoli (mutated)	MEvo1 (control)	9535.2	SC4_r4.1_P39_rep1_hupA	8.38215e+07	7.8181e+07	8.30408e+07	8.5593e+07	8.99346e+07	6.34967e+07	5.92967e+07	6.18805e+07	6.17201e+07	5.9001e+07	8.41142e+07	6.1079e+07	1.37714	0.461673
SC4_r4.1_P39_rep1_hupB	9	9	13.931	5.47301e-05	1.73222e-05	1.21097	0.999999	Methylocoli (mutated)	MEvo1 (control)	9193.9	SC4_r4.1_P39_rep1_hupB	4.08765e+07	4.24024e+07	4.0523e+07	4.11701e+07	4.48539e+07	3.32005e+07	3.38227e+07	3.59176e+07	3.42887e+07	3.60409e+07	4.19652e+07	3.46541e+07	1.21097	0.276167
SC4_r4.1_P39_rep1_iaaA	7	7	7.959	7.10707e-05	2.16405e-05	1.42635	0.999996	Methylocoli (mutated)	MEvo1 (control)	33394	SC4_r4.1_P39_rep1_iaaA	695993	774178	769655	803000	751751	588762	514498	543546	460185	553351	758915	532068	1.42635	0.512327
SC4_r4.1_P39_rep1_iadA	3	3	3.988	0.156676	0.0270539	1.08371	0.280948	MEvo1 (control)	Methylocoli (mutated)	41084.4	SC4_r4.1_P39_rep1_iadA	202325	204418	189705	199097	213702	248487	216478	222661	219097	187012	201850	218747	0.922754	-0.115981
SC4_r4.1_P39_rep1_ibaG	2	2	1.994	0.0155354	0.00310055	1.36587	0.764788	Methylocoli (mutated)	MEvo1 (control)	9451.7	SC4_r4.1_P39_rep1_ibaG	802476	1.17896e+06	1.32171e+06	928229	1.05983e+06	865191	732028	821642	672507	782485	1.05824e+06	774771	1.36587	0.449825
SC4_r4.1_P39_rep1_ibpA	7	7	10.967	3.55164e-10	1.56287e-09	50.5215	1	MEvo1 (control)	Methylocoli (mutated)	15774.2	SC4_r4.1_P39_rep1_ibpA	193213	326105	340369	258738	270424	1.58233e+07	1.30499e+07	1.45391e+07	1.40881e+07	1.26664e+07	277770	1.40334e+07	0.0197936	-5.65883
SC4_r4.1_P39_rep1_ibpB	5	5	4.985	6.9026e-11	5.08974e-10	13.9881	1	MEvo1 (control)	Methylocoli (mutated)	16094	SC4_r4.1_P39_rep1_ibpB	353591	351735	393564	347342	364229	5.55734e+06	5.17264e+06	5.05364e+06	5.44548e+06	4.09578e+06	362092	5.06497e+06	0.0714895	-3.80613
SC4_r4.1_P39_rep1_icd	59	58	84.467	0.000136037	3.92744e-05	1.20755	0.999954	MEvo1 (control)	Methylocoli (mutated)	45758	SC4_r4.1_P39_rep1_icd	1.45648e+08	1.53098e+08	1.51382e+08	1.51858e+08	1.56321e+08	1.94387e+08	1.70908e+08	1.78162e+08	1.93282e+08	1.78959e+08	1.51662e+08	1.8314e+08	0.82812	-0.272089
SC4_r4.1_P39_rep1_ihfA	14	14	13.911	0.000151932	4.30434e-05	1.23828	0.999933	Methylocoli (mutated)	MEvo1 (control)	11354.5	SC4_r4.1_P39_rep1_ihfA	8.82676e+06	8.91179e+06	9.26052e+06	8.87084e+06	9.40941e+06	7.77451e+06	6.53752e+06	7.30761e+06	7.50569e+06	7.44099e+06	9.05587e+06	7.31326e+06	1.23828	0.308337
SC4_r4.1_P39_rep1_ihfB	14	14	19.909	0.00512717	0.00109884	1.29766	0.914561	Methylocoli (mutated)	MEvo1 (control)	10651.5	SC4_r4.1_P39_rep1_ihfB	7.7667e+06	7.78956e+06	9.46475e+06	8.0264e+06	9.95736e+06	5.6861e+06	6.41299e+06	7.25415e+06	6.76911e+06	7.01789e+06	8.60095e+06	6.62805e+06	1.29766	0.375912
SC4_r4.1_P39_rep1_ileS	37	37	52.655	0.675418	0.10364	1.03484	0.0671389	Methylocoli (mutated)	MEvo1 (control)	104298	SC4_r4.1_P39_rep1_ileS	3.92706e+06	3.90483e+06	4.13922e+06	4.12722e+06	2.97954e+06	3.82212e+06	3.49232e+06	3.82707e+06	3.5496e+06	3.74437e+06	3.81558e+06	3.6871e+06	1.03484	0.0494146
SC4_r4.1_P39_rep1_ilvA	12	12	13.935	0.000478277	0.000121722	1.2235	0.998334	Methylocoli (mutated)	MEvo1 (control)	56196	SC4_r4.1_P39_rep1_ilvA	538685	549260	545540	538329	535232	464401	464504	474387	407505	401755	541409	442510	1.2235	0.291009
SC4_r4.1_P39_rep1_ilvB	12	12	18.925	3.99818e-07	2.57265e-07	3.02239	1	MEvo1 (control)	Methylocoli (mutated)	60441.6	SC4_r4.1_P39_rep1_ilvB	1.50244e+06	1.43096e+06	1.57884e+06	1.65814e+06	1.74084e+06	4.55215e+06	5.45874e+06	4.41284e+06	5.53996e+06	3.94707e+06	1.58224e+06	4.78215e+06	0.330864	-1.59569
SC4_r4.1_P39_rep1_ilvC	47	46	72.654	7.24521e-07	4.13334e-07	2.77254	1	Methylocoli (mutated)	MEvo1 (control)	54070.3	SC4_r4.1_P39_rep1_ilvC	4.35861e+07	4.60112e+07	3.25978e+07	4.34938e+07	4.69678e+07	1.70725e+07	1.44011e+07	1.44426e+07	1.57176e+07	1.50673e+07	4.25314e+07	1.53402e+07	2.77254	1.47121
SC4_r4.1_P39_rep1_ilvD	16	16	17.93	2.48849e-09	5.5197e-09	1.64139	1	Methylocoli (mutated)	MEvo1 (control)	65533	SC4_r4.1_P39_rep1_ilvD	2.35023e+06	2.48343e+06	2.43363e+06	2.42333e+06	2.43675e+06	1.47351e+06	1.51252e+06	1.52747e+06	1.47366e+06	1.4013e+06	2.42547e+06	1.47769e+06	1.64139	0.714919
SC4_r4.1_P39_rep1_ilvE	9	9	13.935	4.50096e-07	2.82648e-07	1.41404	1	Methylocoli (mutated)	MEvo1 (control)	34093.8	SC4_r4.1_P39_rep1_ilvE	4.09167e+06	4.38097e+06	4.27285e+06	3.9839e+06	4.15236e+06	3.11103e+06	2.96388e+06	2.97002e+06	2.91983e+06	2.80271e+06	4.17635e+06	2.95349e+06	1.41404	0.49982
SC4_r4.1_P39_rep1_ilvH	10	10	11.938	4.49051e-07	2.82648e-07	2.33549	1	Methylocoli (mutated)	MEvo1 (control)	17977	SC4_r4.1_P39_rep1_ilvH	3.62821e+06	3.99911e+06	3.38923e+06	3.27293e+06	3.42684e+06	1.60228e+06	1.62707e+06	1.38715e+06	1.64943e+06	1.31978e+06	3.54326e+06	1.51714e+06	2.33549	1.22372
SC4_r4.1_P39_rep1_ilvI	18	18	24.804	0.000503947	0.000127779	1.3656	0.998118	Methylocoli (mutated)	MEvo1 (control)	62983.4	SC4_r4.1_P39_rep1_ilvI	2.19438e+06	2.35486e+06	2.96185e+06	2.27971e+06	2.52221e+06	1.86224e+06	1.81485e+06	1.7165e+06	1.78957e+06	1.83343e+06	2.4626e+06	1.80332e+06	1.3656	0.449531
SC4_r4.1_P39_rep1_ilvN	5	5	5.982	7.25533e-06	2.85633e-06	2.27054	1	MEvo1 (control)	Methylocoli (mutated)	11105.6	SC4_r4.1_P39_rep1_ilvN	942654	1.14783e+06	1.14482e+06	1.06837e+06	1.17245e+06	2.01651e+06	3.06378e+06	2.54406e+06	2.52589e+06	2.28352e+06	1.09523e+06	2.48675e+06	0.440424	-1.18303
SC4_r4.1_P39_rep1_infA	3	3	4.95	2.9565e-06	1.33324e-06	1.6128	1	Methylocoli (mutated)	MEvo1 (control)	8249.7	SC4_r4.1_P39_rep1_infA	5.75135e+06	7.00969e+06	6.97612e+06	6.71722e+06	7.01862e+06	4.0781e+06	4.26643e+06	4.0268e+06	4.03023e+06	4.35299e+06	6.6946e+06	4.15091e+06	1.6128	0.68957
SC4_r4.1_P39_rep1_infB	51	50	67.678	0.0284691	0.00547749	1.3369	0.648302	Methylocoli (mutated)	MEvo1 (control)	97349	SC4_r4.1_P39_rep1_infB	3.55723e+06	5.35118e+06	5.72862e+06	5.74863e+06	4.1623e+06	3.21156e+06	3.63234e+06	3.92925e+06	3.65877e+06	3.92995e+06	4.90959e+06	3.67237e+06	1.3369	0.418891
SC4_r4.1_P39_rep1_infC	17	17	21.852	0.639755	0.0986668	1.02989	0.07152	Methylocoli (mutated)	MEvo1 (control)	20546.4	SC4_r4.1_P39_rep1_infC	1.52783e+07	1.47589e+07	1.69707e+07	1.70004e+07	1.87617e+07	1.36712e+07	1.70661e+07	1.73106e+07	1.58663e+07	1.64532e+07	1.6554e+07	1.60735e+07	1.02989	0.0424965
SC4_r4.1_P39_rep1_iscA	2	2	1.987	5.9836e-06	2.4329e-06	1.66616	1	Methylocoli (mutated)	MEvo1 (control)	11555.9	SC4_r4.1_P39_rep1_iscA	2.17418e+06	2.27187e+06	2.2157e+06	2.473e+06	2.30788e+06	1.43937e+06	1.34147e+06	1.49357e+06	1.16547e+06	1.42779e+06	2.28853e+06	1.37353e+06	1.66616	0.736527
SC4_r4.1_P39_rep1_iscR	6	6	7.948	0.00198179	0.000451699	1.2393	0.975096	Methylocoli (mutated)	MEvo1 (control)	17336.8	SC4_r4.1_P39_rep1_iscR	2.01611e+06	2.09052e+06	2.33348e+06	2.13222e+06	2.1334e+06	1.82601e+06	1.59609e+06	1.52201e+06	1.87234e+06	1.82206e+06	2.14115e+06	1.7277e+06	1.2393	0.309529
SC4_r4.1_P39_rep1_iscS	34	34	50.764	5.72194e-05	1.80682e-05	1.2746	0.999998	MEvo1 (control)	Methylocoli (mutated)	45090.7	SC4_r4.1_P39_rep1_iscS	1.09666e+07	1.17797e+07	1.17443e+07	1.20701e+07	1.25974e+07	1.61678e+07	1.46936e+07	1.47336e+07	1.42987e+07	1.55092e+07	1.18316e+07	1.50806e+07	0.78456	-0.350044
SC4_r4.1_P39_rep1_iscU	11	11	13.924	1.1533e-06	5.97445e-07	1.42952	1	MEvo1 (control)	Methylocoli (mutated)	13848.9	SC4_r4.1_P39_rep1_iscU	6.81602e+06	7.25604e+06	7.21901e+06	7.47902e+06	6.62064e+06	1.02925e+07	1.00096e+07	9.67956e+06	1.06463e+07	9.9636e+06	7.07814e+06	1.01183e+07	0.699538	-0.515526
SC4_r4.1_P39_rep1_ispA	2	2	2.978	0.0096723	0.00199309	1.90117	0.839895	MEvo1 (control)	Methylocoli (mutated)	32161	SC4_r4.1_P39_rep1_ispA	53986	58707.7	174196	56402.4	56568.2	154095	152888	142204	152733	158281	79972	152040	0.525992	-0.926886
SC4_r4.1_P39_rep1_ispB	3	3	3.988	6.13915e-07	3.63322e-07	1.77234	1	Methylocoli (mutated)	MEvo1 (control)	35217.5	SC4_r4.1_P39_rep1_ispB	1.8359e+06	1.70759e+06	1.81873e+06	1.803e+06	1.80616e+06	1.12491e+06	1.04311e+06	1.00681e+06	885939	1.00111e+06	1.79427e+06	1.01238e+06	1.77234	0.825653
SC4_r4.1_P39_rep1_ispD	2	2	1.994	0.000441131	0.000112795	2.43547	0.998625	Methylocoli (mutated)	MEvo1 (control)	25737.2	SC4_r4.1_P39_rep1_ispD	309521	282719	291376	363736	373210	156688	152150	70474.7	148579	137510	324113	133080	2.43547	1.2842
SC4_r4.1_P39_rep1_ispE	4	4	4.985	1.15237e-06	5.97445e-07	1.89099	1	Methylocoli (mutated)	MEvo1 (control)	30926.1	SC4_r4.1_P39_rep1_ispE	479985	493227	508897	518222	519636	297776	225005	275620	259001	275216	503994	266524	1.89099	0.919142
SC4_r4.1_P39_rep1_ispG	14	14	14.924	1.26947e-07	9.83931e-08	1.76253	1	Methylocoli (mutated)	MEvo1 (control)	40684.1	SC4_r4.1_P39_rep1_ispG	2.71348e+06	2.79945e+06	2.64865e+06	2.78408e+06	2.96865e+06	1.74687e+06	1.53588e+06	1.52533e+06	1.57766e+06	1.50879e+06	2.78286e+06	1.57891e+06	1.76253	0.817644
SC4_r4.1_P39_rep1_ispH	4	4	3.98	0.838348	0.125949	1.00505	0.054006	MEvo1 (control)	Methylocoli (mutated)	34773.9	SC4_r4.1_P39_rep1_ispH	95782.4	225013	169267	181392	204732	226776	176524	155935	157948	163429	175237	176123	0.994972	-0.00727185
SC4_r4.1_P39_rep1_ivy	11	11	12.914	0.0004284	0.000110055	2.00788	0.998719	Methylocoli (mutated)	MEvo1 (control)	16872.5	SC4_r4.1_P39_rep1_ivy	1.52505e+07	2.50349e+07	2.61401e+07	2.49767e+07	2.88892e+07	1.25576e+07	1.15552e+07	1.19587e+07	1.05896e+07	1.32485e+07	2.40583e+07	1.19819e+07	2.00788	1.00567
SC4_r4.1_P39_rep1_katE	36	36	39.718	0.00609936	0.00129398	1.12823	0.897119	MEvo1 (control)	Methylocoli (mutated)	84165.1	SC4_r4.1_P39_rep1_katE	5.15823e+06	5.29846e+06	5.37124e+06	5.26852e+06	6.08521e+06	5.87657e+06	6.26153e+06	6.37243e+06	5.96651e+06	6.19011e+06	5.43633e+06	6.13343e+06	0.886345	-0.17406
SC4_r4.1_P39_rep1_katG	31	30	39.691	1.82854e-07	1.34105e-07	1.80486	1	MEvo1 (control)	Methylocoli (mutated)	80025.8	SC4_r4.1_P39_rep1_katG	3.85147e+06	4.0605e+06	4.08647e+06	4.13704e+06	4.48962e+06	7.75657e+06	7.73442e+06	6.7926e+06	7.69505e+06	7.24669e+06	4.12502e+06	7.44507e+06	0.554061	-0.851884
SC4_r4.1_P39_rep1_kbl	6	6	6.968	6.15622e-11	4.66548e-10	123.609	1	MEvo1 (control)	Methylocoli (mutated)	43117.7	SC4_r4.1_P39_rep1_kbl	4164.7	3791.99	2776.05	2557.5	4000.3	410552	426760	451487	381398	467070	3458.11	427454	0.00809002	-6.94964
SC4_r4.1_P39_rep1_kdgK	8	8	7.962	0.015624	0.00311595	1.29487	0.763793	MEvo1 (control)	Methylocoli (mutated)	33962.8	SC4_r4.1_P39_rep1_kdgK	449724	474900	699130	595969	458078	701317	739693	658744	702468	665176	535560	693480	0.772279	-0.372805
SC4_r4.1_P39_rep1_kdgR	6	6	6.961	0.0645976	0.011836	1.41375	0.469797	Methylocoli (mutated)	MEvo1 (control)	30030.3	SC4_r4.1_P39_rep1_kdgR	842448	448381	551659	784477	856966	476805	514572	361197	563057	548689	696786	492864	1.41375	0.499526
SC4_r4.1_P39_rep1_kdsA	17	17	23.839	0.000359708	9.40915e-05	1.33924	0.999172	Methylocoli (mutated)	MEvo1 (control)	30832.9	SC4_r4.1_P39_rep1_kdsA	5.27822e+06	5.88752e+06	5.89615e+06	5.67319e+06	6.2139e+06	4.04249e+06	4.6323e+06	4.50311e+06	3.77455e+06	4.6636e+06	5.7898e+06	4.32321e+06	1.33924	0.421409
SC4_r4.1_P39_rep1_kdsB	7	6	8.973	4.21697e-08	4.09429e-08	1.64453	1	Methylocoli (mutated)	MEvo1 (control)	27613.8	SC4_r4.1_P39_rep1_kdsB	3.48926e+06	3.65848e+06	3.48788e+06	3.39963e+06	3.55078e+06	2.25842e+06	1.97803e+06	2.14591e+06	2.18576e+06	2.12555e+06	3.51721e+06	2.13873e+06	1.64453	0.717674
SC4_r4.1_P39_rep1_kdsC	3	3	3.982	0.000368415	9.60928e-05	1.36724	0.999119	Methylocoli (mutated)	MEvo1 (control)	19997.9	SC4_r4.1_P39_rep1_kdsC	560492	672069	556545	682641	668541	461429	479641	416791	464216	474731	628058	459362	1.36724	0.451267
SC4_r4.1_P39_rep1_kdsD	6	6	5.979	0.590174	0.092219	1.05483	0.0787227	Methylocoli (mutated)	MEvo1 (control)	35196.1	SC4_r4.1_P39_rep1_kdsD	1.02025e+06	655050	742966	835808	754395	765177	710290	782879	791038	750733	801693	760023	1.05483	0.0770066
SC4_r4.1_P39_rep1_kgtP	5	5	5.978	1.36285e-10	7.58819e-10	19.534	1	MEvo1 (control)	Methylocoli (mutated)	47054	SC4_r4.1_P39_rep1_kgtP	21650.1	23857.7	31309.3	24083.7	21529	456319	471789	453003	491330	519100	24485.9	478308	0.0511928	-4.28792
SC4_r4.1_P39_rep1_lacI	40	40	58.706	1.51564e-07	1.1333e-07	2.03052	1	MEvo1 (control)	Methylocoli (mutated)	38585.8	SC4_r4.1_P39_rep1_lacI	1.04122e+08	1.10125e+08	1.09125e+08	1.08989e+08	1.18842e+08	2.43828e+08	2.06198e+08	2.37867e+08	2.0478e+08	2.26557e+08	1.10241e+08	2.23846e+08	0.492485	-1.02185
SC4_r4.1_P39_rep1_lamB	2	2	1.989	0.541747	0.0849928	1.05086	0.0871994	MEvo1 (control)	Methylocoli (mutated)	49912.8	SC4_r4.1_P39_rep1_lamB	231327	282033	270216	234608	180497	270260	257946	211345	251268	268826	239736	251929	0.951603	-0.0715683
SC4_r4.1_P39_rep1_ldcA	6	6	7.928	0.00160383	0.000369566	1.07437	0.982104	Methylocoli (mutated)	MEvo1 (control)	33568.5	SC4_r4.1_P39_rep1_ldcA	806838	786251	806313	814965	827817	784919	724112	751201	755434	746702	808437	752474	1.07437	0.103494
SC4_r4.1_P39_rep1_ldhA	11	11	12.917	4.14581e-07	2.65944e-07	2.44014	1	MEvo1 (control)	Methylocoli (mutated)	36535.7	SC4_r4.1_P39_rep1_ldhA	2.26732e+06	2.10421e+06	2.07754e+06	2.22669e+06	2.46432e+06	6.09429e+06	4.64027e+06	5.74961e+06	4.95185e+06	5.74732e+06	2.22802e+06	5.43667e+06	0.409813	-1.28696
SC4_r4.1_P39_rep1_ldtA	5	4	5.975	0.782426	0.118395	1.1365	0.0573704	MEvo1 (control)	Methylocoli (mutated)	34411.2	SC4_r4.1_P39_rep1_ldtA	30084.8	30102	57973.2	95800.1	95873	18116.8	72876.8	88123.3	75921	97088.6	61966.6	70425.3	0.879892	-0.184602
SC4_r4.1_P39_rep1_ldtB	14	13	18.887	8.2459e-06	3.21384e-06	2.15258	1	Methylocoli (mutated)	MEvo1 (control)	33325.3	SC4_r4.1_P39_rep1_ldtB	1.15158e+07	8.44456e+06	1.26414e+07	1.14378e+07	1.14132e+07	4.61461e+06	5.10246e+06	5.24355e+06	5.62797e+06	5.17248e+06	1.10905e+07	5.15221e+06	2.15258	1.10607
SC4_r4.1_P39_rep1_ldtD	4	4	3.94	0.00217617	0.000491079	2.02426	0.971379	MEvo1 (control)	Methylocoli (mutated)	67813.6	SC4_r4.1_P39_rep1_ldtD	49838.6	25813.1	59078.8	57189	61358.8	104538	98922.4	103661	117726	87853.7	50655.6	102540	0.494007	-1.0174
SC4_r4.1_P39_rep1_ldtE	7	7	7.966	1.21444e-07	9.43964e-08	5.59386	1	MEvo1 (control)	Methylocoli (mutated)	36082.7	SC4_r4.1_P39_rep1_ldtE	287708	307837	299198	300261	481690	1.73133e+06	1.82943e+06	2.03837e+06	1.93139e+06	1.84867e+06	335339	1.87584e+06	0.178768	-2.48384
SC4_r4.1_P39_rep1_lepA	11	11	12.95	9.00799e-10	2.82484e-09	1.93387	1	Methylocoli (mutated)	MEvo1 (control)	66571.7	SC4_r4.1_P39_rep1_lepA	3.0286e+06	3.12321e+06	3.12874e+06	3.24042e+06	2.9632e+06	1.65461e+06	1.63375e+06	1.59004e+06	1.59874e+06	1.52969e+06	3.09683e+06	1.60137e+06	1.93387	0.95149
SC4_r4.1_P39_rep1_lepB	7	7	9.965	1.80419e-05	6.38431e-06	1.99485	1	Methylocoli (mutated)	MEvo1 (control)	35961.2	SC4_r4.1_P39_rep1_lepB	1.30031e+06	1.40753e+06	1.10902e+06	1.39423e+06	1.51961e+06	574523	705275	762065	603953	728221	1.34614e+06	674807	1.99485	0.996279
SC4_r4.1_P39_rep1_leuA	26	26	39.848	3.55614e-07	2.33223e-07	1.42668	1	MEvo1 (control)	Methylocoli (mutated)	57297.9	SC4_r4.1_P39_rep1_leuA	5.73437e+06	6.01033e+06	5.6398e+06	5.77211e+06	5.82678e+06	8.10891e+06	8.38079e+06	8.88355e+06	8.12955e+06	7.84718e+06	5.79668e+06	8.27e+06	0.700929	-0.512661
SC4_r4.1_P39_rep1_leuB	19	19	28.819	1.33627e-07	1.02696e-07	1.81956	1	MEvo1 (control)	Methylocoli (mutated)	39518.4	SC4_r4.1_P39_rep1_leuB	6.84393e+06	7.388e+06	7.39394e+06	7.26321e+06	7.74901e+06	1.43656e+07	1.36926e+07	1.36521e+07	1.26809e+07	1.2274e+07	7.32762e+06	1.3333e+07	0.549583	-0.86359
SC4_r4.1_P39_rep1_leuC	22	22	29.811	0.000151612	4.29975e-05	1.51147	0.999933	MEvo1 (control)	Methylocoli (mutated)	49881.6	SC4_r4.1_P39_rep1_leuC	9.63399e+06	9.4793e+06	9.54132e+06	1.00619e+07	1.12034e+07	1.70064e+07	1.40825e+07	1.69514e+07	1.31017e+07	1.43105e+07	9.98397e+06	1.50905e+07	0.661607	-0.595955
SC4_r4.1_P39_rep1_leuD	4	4	5.946	0.00824988	0.00172209	1.30519	0.861443	MEvo1 (control)	Methylocoli (mutated)	22488.1	SC4_r4.1_P39_rep1_leuD	2.53917e+06	2.9413e+06	3.0075e+06	2.70758e+06	3.21727e+06	4.44092e+06	3.71831e+06	3.49657e+06	3.08254e+06	4.07314e+06	2.88256e+06	3.7623e+06	0.766172	-0.384261
SC4_r4.1_P39_rep1_leuS	37	37	51.735	1.28036e-06	6.50495e-07	1.59241	1	Methylocoli (mutated)	MEvo1 (control)	97234.3	SC4_r4.1_P39_rep1_leuS	6.4787e+06	6.57938e+06	6.97774e+06	7.0434e+06	7.55284e+06	4.65865e+06	4.1466e+06	4.205e+06	4.19592e+06	4.54208e+06	6.92641e+06	4.34965e+06	1.59241	0.671209
SC4_r4.1_P39_rep1_lexA	6	6	8.88	8.69227e-07	4.75245e-07	1.88881	1	Methylocoli (mutated)	MEvo1 (control)	22357.9	SC4_r4.1_P39_rep1_lexA	1.28385e+06	1.28371e+06	1.28331e+06	1.33992e+06	1.49526e+06	761823	667003	782286	668432	660279	1.33721e+06	707964	1.88881	0.917476
SC4_r4.1_P39_rep1_ligA	8	8	8.95	0.250862	0.0414545	1.05626	0.194247	Methylocoli (mutated)	MEvo1 (control)	73605.8	SC4_r4.1_P39_rep1_ligA	581662	557892	558769	552297	616433	583987	570727	514970	574647	470009	573411	542868	1.05626	0.0789673
SC4_r4.1_P39_rep1_lipA	10	10	14.926	8.47635e-06	3.28956e-06	1.87779	1	MEvo1 (control)	Methylocoli (mutated)	36072.1	SC4_r4.1_P39_rep1_lipA	1.13205e+06	1.01764e+06	860024	1.1041e+06	1.12165e+06	2.14444e+06	1.98453e+06	1.83657e+06	1.77227e+06	2.09332e+06	1.04709e+06	1.96622e+06	0.532541	-0.909036
SC4_r4.1_P39_rep1_livF	3	3	2.991	0.0759602	0.0137883	1.96236	0.433886	MEvo1 (control)	Methylocoli (mutated)	26310.9	SC4_r4.1_P39_rep1_livF	120456	123135	113181	157244	13226.6	224376	182710	201904	197012	228639	105449	206928	0.50959	-0.972591
SC4_r4.1_P39_rep1_livG	3	3	2.991	1.74698e-07	1.28817e-07	1.99967	1	MEvo1 (control)	Methylocoli (mutated)	28427.6	SC4_r4.1_P39_rep1_livG	181662	187497	183825	187340	177325	350399	323668	379990	369197	411742	183530	366999	0.500083	-0.999761
SC4_r4.1_P39_rep1_livJ	36	35	53.607	0.146435	0.025382	1.04487	0.294402	MEvo1 (control)	Methylocoli (mutated)	39077.2	SC4_r4.1_P39_rep1_livJ	7.46915e+07	7.86204e+07	7.81171e+07	7.87019e+07	8.31311e+07	8.56354e+07	7.65262e+07	7.9982e+07	8.4315e+07	8.4448e+07	7.86524e+07	8.21813e+07	0.95706	-0.0633194
SC4_r4.1_P39_rep1_livK	12	11	16.901	8.58702e-12	1.37809e-10	25.5831	1	MEvo1 (control)	Methylocoli (mutated)	39379.8	SC4_r4.1_P39_rep1_livK	118983	114162	103597	126393	95958.9	2.74794e+06	2.65268e+06	2.87818e+06	2.93104e+06	3.09348e+06	111819	2.86066e+06	0.0390884	-4.67712
SC4_r4.1_P39_rep1_lldD	2	2	1.994	0.000349156	9.16277e-05	1.53035	0.999233	MEvo1 (control)	Methylocoli (mutated)	42729.8	SC4_r4.1_P39_rep1_lldD	269688	321300	302516	270097	306997	484159	362608	470219	420543	512997	294119	450105	0.653447	-0.613858
SC4_r4.1_P39_rep1_lnt	2	2	1.994	0.0108572	0.0022155	2.75396	0.823058	MEvo1 (control)	Methylocoli (mutated)	57068.9	SC4_r4.1_P39_rep1_lnt	71507.7	140392	200619	24448.7	39868.5	280154	252722	284450	269016	226848	95367.3	262638	0.363113	-1.46151
SC4_r4.1_P39_rep1_loiP	14	14	16.934	5.40796e-05	1.71562e-05	2.26656	0.999999	Methylocoli (mutated)	MEvo1 (control)	26842.4	SC4_r4.1_P39_rep1_loiP	6.44532e+06	4.108e+06	6.9682e+06	6.80269e+06	6.55317e+06	2.79473e+06	2.71289e+06	2.43302e+06	2.94922e+06	2.73314e+06	6.17548e+06	2.7246e+06	2.26656	1.18051
SC4_r4.1_P39_rep1_lolA	13	13	14.88	3.47468e-09	6.89865e-09	2.45348	1	Methylocoli (mutated)	MEvo1 (control)	22497.1	SC4_r4.1_P39_rep1_lolA	4.44716e+06	4.903e+06	4.97033e+06	4.76913e+06	5.30438e+06	2.05842e+06	1.98816e+06	1.9966e+06	2.02564e+06	1.87377e+06	4.8788e+06	1.98852e+06	2.45348	1.29483
SC4_r4.1_P39_rep1_lolB	5	5	4.985	0.193458	0.0329259	1.08283	0.24049	Methylocoli (mutated)	MEvo1 (control)	23551.6	SC4_r4.1_P39_rep1_lolB	888106	985204	976894	999815	1.16238e+06	916405	908334	948171	831140	1.02492e+06	1.00248e+06	925795	1.08283	0.11481
SC4_r4.1_P39_rep1_lolC	3	3	2.991	0.00214245	0.000484672	1.21504	0.972028	Methylocoli (mutated)	MEvo1 (control)	43264.7	SC4_r4.1_P39_rep1_lolC	514692	467882	582850	492425	497309	439340	414693	386577	430431	431904	511031	420589	1.21504	0.281
SC4_r4.1_P39_rep1_lolD	5	5	5.982	0.000445357	0.000113768	1.36713	0.998594	Methylocoli (mutated)	MEvo1 (control)	25439.1	SC4_r4.1_P39_rep1_lolD	1.0123e+06	1.10943e+06	1.02162e+06	996460	1.28022e+06	865772	762696	734820	806507	794743	1.08401e+06	792907	1.36713	0.451148
SC4_r4.1_P39_rep1_lon	27	27	33.771	4.77777e-05	1.53896e-05	1.91405	0.999999	MEvo1 (control)	Methylocoli (mutated)	87440.6	SC4_r4.1_P39_rep1_lon	1.28148e+06	1.32238e+06	855844	1.18156e+06	1.01565e+06	2.28315e+06	2.02568e+06	2.22051e+06	2.09112e+06	2.20715e+06	1.13138e+06	2.16552e+06	0.522453	-0.936626
SC4_r4.1_P39_rep1_lpd	46	46	71.712	0.416728	0.0668002	1.0216	0.117907	MEvo1 (control)	Methylocoli (mutated)	50688.9	SC4_r4.1_P39_rep1_lpd	4.70396e+07	4.87224e+07	4.86516e+07	4.88597e+07	5.06454e+07	5.30354e+07	5.14072e+07	4.80256e+07	4.94208e+07	4.72995e+07	4.87837e+07	4.98377e+07	0.978852	-0.0308374
SC4_r4.1_P39_rep1_lpoA	13	13	13.904	0.00574275	0.00122308	1.44248	0.90342	Methylocoli (mutated)	MEvo1 (control)	72825.8	SC4_r4.1_P39_rep1_lpoA	2.21035e+06	1.58331e+06	2.50085e+06	1.98028e+06	2.6488e+06	1.57547e+06	1.51335e+06	1.43924e+06	1.44622e+06	1.59853e+06	2.18472e+06	1.51456e+06	1.44248	0.528549
SC4_r4.1_P39_rep1_lpoB	2	2	1.994	0.207142	0.0349281	1.05033	0.227916	MEvo1 (control)	Methylocoli (mutated)	22515.2	SC4_r4.1_P39_rep1_lpoB	2.9436e+06	3.38294e+06	2.97366e+06	3.12217e+06	3.54974e+06	3.45594e+06	3.36359e+06	3.30164e+06	3.36933e+06	3.28556e+06	3.19442e+06	3.35521e+06	0.952077	-0.0708495
SC4_r4.1_P39_rep1_lpp	14	14	20.926	0.192624	0.0328226	1.1774	0.241294	Methylocoli (mutated)	MEvo1 (control)	8323.7	SC4_r4.1_P39_rep1_lpp	9.69084e+07	1.10239e+08	1.13307e+08	6.59495e+07	1.02853e+08	8.40198e+07	8.5896e+07	9.02788e+07	7.33247e+07	8.20196e+07	9.78514e+07	8.31078e+07	1.1774	0.235608
SC4_r4.1_P39_rep1_lptA	5	5	5.908	1.05571e-09	3.03183e-09	2.63369	1	Methylocoli (mutated)	MEvo1 (control)	20126.8	SC4_r4.1_P39_rep1_lptA	1.90229e+06	2.07803e+06	1.83885e+06	1.87574e+06	2.10056e+06	743095	709503	741642	763210	761846	1.9591e+06	743859	2.63369	1.39709
SC4_r4.1_P39_rep1_lptB	9	9	11.957	2.1939e-07	1.58347e-07	2.13612	1	Methylocoli (mutated)	MEvo1 (control)	26801.5	SC4_r4.1_P39_rep1_lptB	2.57937e+06	2.68294e+06	2.7867e+06	2.46748e+06	2.48831e+06	1.28367e+06	1.18104e+06	1.38136e+06	1.1425e+06	1.09948e+06	2.60096e+06	1.21761e+06	2.13612	1.09499
SC4_r4.1_P39_rep1_lptD	14	14	14.877	5.74286e-08	5.18517e-08	2.60698	1	MEvo1 (control)	Methylocoli (mutated)	89672.8	SC4_r4.1_P39_rep1_lptD	933662	979276	973503	918963	1.16937e+06	2.85738e+06	2.48064e+06	2.5537e+06	2.58741e+06	2.49003e+06	994955	2.59383e+06	0.383585	-1.38238
SC4_r4.1_P39_rep1_lptE	6	6	6.979	4.58853e-07	2.85815e-07	2.00966	1	Methylocoli (mutated)	MEvo1 (control)	21325.1	SC4_r4.1_P39_rep1_lptE	1.78746e+06	1.82761e+06	2.17438e+06	2.02504e+06	2.23327e+06	981909	1.00262e+06	981880	973403	1.05992e+06	2.00955e+06	999946	2.00966	1.00695
SC4_r4.1_P39_rep1_lptF	3	3	2.984	0.0146587	0.00294279	1.32161	0.774834	MEvo1 (control)	Methylocoli (mutated)	40326.8	SC4_r4.1_P39_rep1_lptF	126007	132030	142734	102172	161346	160690	175723	212934	166734	161853	132858	175587	0.756651	-0.4023
SC4_r4.1_P39_rep1_lpxA	7	7	8.927	7.4255e-05	2.24348e-05	1.49306	0.999995	MEvo1 (control)	Methylocoli (mutated)	28047.6	SC4_r4.1_P39_rep1_lpxA	1.34683e+06	1.57513e+06	1.77238e+06	1.61473e+06	1.8117e+06	2.45076e+06	2.36577e+06	2.53015e+06	2.32883e+06	2.44928e+06	1.62415e+06	2.42496e+06	0.669766	-0.57827
SC4_r4.1_P39_rep1_lpxB	2	2	1.993	0.387005	0.0622919	1.05263	0.127736	Methylocoli (mutated)	MEvo1 (control)	42383.4	SC4_r4.1_P39_rep1_lpxB	606653	619478	587580	579317	750419	650965	584107	576775	574650	599776	628689	597255	1.05263	0.0740011
SC4_r4.1_P39_rep1_lpxC	8	8	9.938	1.00621e-06	5.40365e-07	3.47243	1	Methylocoli (mutated)	MEvo1 (control)	33956.9	SC4_r4.1_P39_rep1_lpxC	1.11114e+06	1.09757e+06	1.01783e+06	1.04462e+06	1.16102e+06	341240	245693	350016	247341	380084	1.08643e+06	312875	3.47243	1.79594
SC4_r4.1_P39_rep1_lpxD	5	5	5.975	6.39369e-05	1.98448e-05	1.44081	0.999997	Methylocoli (mutated)	MEvo1 (control)	36038.5	SC4_r4.1_P39_rep1_lpxD	1.65319e+06	1.9299e+06	1.68375e+06	1.76164e+06	2.06829e+06	1.29326e+06	1.34378e+06	1.18481e+06	1.22177e+06	1.27005e+06	1.81936e+06	1.26273e+06	1.44081	0.526877
SC4_r4.1_P39_rep1_lrhA	3	3	2.991	1.09786e-07	8.73251e-08	6.06928	1	Methylocoli (mutated)	MEvo1 (control)	34594.9	SC4_r4.1_P39_rep1_lrhA	397977	403525	479236	442805	540165	67167.8	97251.9	75845.8	57672	75040.4	452742	74595.6	6.06928	2.60153
SC4_r4.1_P39_rep1_lrp	20	20	28.856	3.08514e-06	1.38211e-06	1.51076	1	Methylocoli (mutated)	MEvo1 (control)	18887.3	SC4_r4.1_P39_rep1_lrp	1.04765e+07	1.0629e+07	1.0681e+07	1.11339e+07	1.18384e+07	6.4871e+06	7.36685e+06	7.49049e+06	7.2719e+06	7.62947e+06	1.09517e+07	7.24916e+06	1.51076	0.595274
SC4_r4.1_P39_rep1_lsrB	4	4	3.988	0.000955101	0.000228977	1.86928	0.992792	Methylocoli (mutated)	MEvo1 (control)	36685	SC4_r4.1_P39_rep1_lsrB	309418	305271	349381	350678	357862	189528	135506	227716	124027	218012	334522	178958	1.86928	0.902483
SC4_r4.1_P39_rep1_ltaE	16	16	18.927	0.000953865	0.000228882	1.88157	0.99281	MEvo1 (control)	Methylocoli (mutated)	36495.4	SC4_r4.1_P39_rep1_ltaE	742590	659209	519999	941841	1.09389e+06	1.48206e+06	1.4961e+06	1.49773e+06	1.46269e+06	1.50779e+06	791505	1.48928e+06	0.53147	-0.91194
SC4_r4.1_P39_rep1_luxS	17	17	21.915	7.30215e-09	1.11031e-08	2.11639	1	MEvo1 (control)	Methylocoli (mutated)	19416.2	SC4_r4.1_P39_rep1_luxS	3.68873e+06	4.16889e+06	4.29044e+06	3.96236e+06	4.23493e+06	8.8292e+06	8.60179e+06	8.24907e+06	8.58572e+06	8.79289e+06	4.06907e+06	8.61173e+06	0.472503	-1.0816
SC4_r4.1_P39_rep1_lysA	3	3	3.988	0.147573	0.025563	1.16548	0.29285	Methylocoli (mutated)	MEvo1 (control)	46176.6	SC4_r4.1_P39_rep1_lysA	1.07991e+06	1.26203e+06	1.37204e+06	1.0543e+06	855481	1.06848e+06	1.01788e+06	871069	936092	931743	1.12475e+06	965052	1.16548	0.220927
SC4_r4.1_P39_rep1_lysC	11	11	11.932	5.75287e-10	2.19632e-09	8.921	1	Methylocoli (mutated)	MEvo1 (control)	48532.8	SC4_r4.1_P39_rep1_lysC	1.88835e+06	2.23368e+06	2.02136e+06	1.86895e+06	1.78821e+06	249088	222746	204858	186774	235129	1.96011e+06	219719	8.921	3.1572
SC4_r4.1_P39_rep1_lysS	29	23	42.781	6.04892e-09	9.82321e-09	2.0691	1	Methylocoli (mutated)	MEvo1 (control)	57605.5	SC4_r4.1_P39_rep1_lysS	8.13284e+06	8.85617e+06	8.70107e+06	8.28801e+06	8.8495e+06	4.34683e+06	3.80129e+06	4.18453e+06	4.14823e+06	4.2178e+06	8.56552e+06	4.13974e+06	2.0691	1.049
SC4_r4.1_P39_rep1_lysU	11	5	12.954	6.03258e-05	1.88743e-05	2.15843	0.999998	Methylocoli (mutated)	MEvo1 (control)	57828.5	SC4_r4.1_P39_rep1_lysU	2.42669e+06	2.48879e+06	2.42613e+06	2.45939e+06	2.56874e+06	782508	1.02404e+06	1.26076e+06	1.34073e+06	1.32286e+06	2.47395e+06	1.14618e+06	2.15843	1.10998
SC4_r4.1_P39_rep1_macA	5	5	4.971	0.506527	0.0798344	1.12954	0.0944141	MEvo1 (control)	Methylocoli (mutated)	40624.2	SC4_r4.1_P39_rep1_macA	310054	269336	298353	206868	162981	181712	239090	335064	293421	359914	249518	281840	0.885318	-0.175732
SC4_r4.1_P39_rep1_maeA	9	9	8.947	0.216629	0.0363258	1.13823	0.219832	MEvo1 (control)	Methylocoli (mutated)	63198.8	SC4_r4.1_P39_rep1_maeA	1.05088e+06	1.11115e+06	1.25025e+06	1.12633e+06	1.06875e+06	1.64346e+06	1.01721e+06	1.20309e+06	1.14489e+06	1.37383e+06	1.12147e+06	1.2765e+06	0.878556	-0.186794
SC4_r4.1_P39_rep1_maeB	39	39	53.727	0.000537068	0.000135171	1.14533	0.997823	Methylocoli (mutated)	MEvo1 (control)	82418.5	SC4_r4.1_P39_rep1_maeB	8.59718e+06	8.69113e+06	9.22639e+06	9.03889e+06	9.03481e+06	8.36437e+06	7.72373e+06	7.67775e+06	7.36358e+06	7.80105e+06	8.91768e+06	7.7861e+06	1.14533	0.195768
SC4_r4.1_P39_rep1_mak	2	2	1.99	1.38714e-07	1.05712e-07	2.403	1	MEvo1 (control)	Methylocoli (mutated)	32467.6	SC4_r4.1_P39_rep1_mak	149097	171039	154302	168538	191072	383374	394448	393308	387341	445744	166809	400843	0.416147	-1.26484
SC4_r4.1_P39_rep1_malE	9	9	9.9	3.35596e-06	1.48635e-06	2.13397	1	MEvo1 (control)	Methylocoli (mutated)	43389.9	SC4_r4.1_P39_rep1_malE	1.09387e+06	1.15621e+06	1.13372e+06	1.03124e+06	850437	2.13409e+06	2.1859e+06	2.46246e+06	2.02324e+06	2.43068e+06	1.0531e+06	2.24728e+06	0.46861	-1.09354
SC4_r4.1_P39_rep1_malK	2	2	1.994	5.838e-06	2.37725e-06	2.10741	1	MEvo1 (control)	Methylocoli (mutated)	40989.9	SC4_r4.1_P39_rep1_malK	85288.5	112288	104550	103810	103268	200266	203846	251241	186247	231498	101841	214620	0.474517	-1.07547
SC4_r4.1_P39_rep1_malP	3	3	2.982	0.00103539	0.000246277	5.61817	0.991613	MEvo1 (control)	Methylocoli (mutated)	90524.4	SC4_r4.1_P39_rep1_malP	17082.3	11158.6	9244.42	5229.5	60657.8	89538.8	138638	124612	105220	122756	20674.5	116153	0.177994	-2.4901
SC4_r4.1_P39_rep1_manA	7	7	7.966	0.141919	0.0246618	1.05312	0.30071	MEvo1 (control)	Methylocoli (mutated)	42851	SC4_r4.1_P39_rep1_manA	2.98106e+06	3.15769e+06	3.43442e+06	2.98266e+06	3.08408e+06	3.51947e+06	3.14763e+06	3.27804e+06	3.21337e+06	3.31225e+06	3.12798e+06	3.29415e+06	0.949556	-0.0746747
SC4_r4.1_P39_rep1_manX	10	10	11.939	1.15431e-07	9.07562e-08	3.25972	1	MEvo1 (control)	Methylocoli (mutated)	35015.3	SC4_r4.1_P39_rep1_manX	1.13451e+06	1.20919e+06	1.51882e+06	1.09726e+06	1.3954e+06	4.36493e+06	4.07456e+06	4.44113e+06	3.99539e+06	3.8401e+06	1.27104e+06	4.14322e+06	0.306775	-1.70475
SC4_r4.1_P39_rep1_manZ	3	3	2.991	1.53133e-09	4.01716e-09	4.27384	1	MEvo1 (control)	Methylocoli (mutated)	30956.6	SC4_r4.1_P39_rep1_manZ	104364	107326	110975	102430	128355	435766	462563	511354	471897	483775	110690	473071	0.233982	-2.09553
SC4_r4.1_P39_rep1_map	11	11	18.824	0.056709	0.0104538	1.17942	0.498762	Methylocoli (mutated)	MEvo1 (control)	29331	SC4_r4.1_P39_rep1_map	5.7809e+06	6.02587e+06	5.59083e+06	5.82821e+06	4.17463e+06	4.8559e+06	4.53236e+06	4.74136e+06	4.28874e+06	4.81373e+06	5.48009e+06	4.64642e+06	1.17942	0.23808
SC4_r4.1_P39_rep1_mdh	34	34	45.748	3.80419e-08	3.77411e-08	2.64152	1	MEvo1 (control)	Methylocoli (mutated)	32337.3	SC4_r4.1_P39_rep1_mdh	4.20319e+07	4.27248e+07	5.06247e+07	4.4576e+07	4.64712e+07	1.35975e+08	1.19628e+08	1.11359e+08	1.16715e+08	1.14438e+08	4.52857e+07	1.19623e+08	0.37857	-1.40137
SC4_r4.1_P39_rep1_mdh2Ct4Cnn1	104	104	156.344	1.02493e-09	3.00674e-09	3.62093	1	Methylocoli (mutated)	MEvo1 (control)	40750.4	SC4_r4.1_P39_rep1_mdh2Ct4Cnn1	6.41039e+09	6.46643e+09	6.50529e+09	6.2448e+09	6.93575e+09	1.92525e+09	1.7677e+09	1.86125e+09	1.87187e+09	1.56684e+09	6.51253e+09	1.79858e+09	3.62093	1.85636
SC4_r4.1_P39_rep1_mdtA	2	2	1.994	2.14574e-07	1.55695e-07	2.26428	1	Methylocoli (mutated)	MEvo1 (control)	44463.5	SC4_r4.1_P39_rep1_mdtA	264978	293588	290381	321582	329592	140231	141125	134728	127298	119132	300024	132503	2.26428	1.17905
SC4_r4.1_P39_rep1_melA	2	2	1.994	0.000217926	5.93963e-05	4.65574	0.999792	MEvo1 (control)	Methylocoli (mutated)	50657.8	SC4_r4.1_P39_rep1_melA	10377.1	5518.08	7470.04	17734.7	12993.5	75151.2	41215.7	43158.7	58449.9	33869.5	10818.7	50369	0.214789	-2.21901
SC4_r4.1_P39_rep1_menB	5	5	5.968	1.90754e-06	9.16241e-07	2.45797	1	MEvo1 (control)	Methylocoli (mutated)	31633.5	SC4_r4.1_P39_rep1_menB	482882	527041	492728	517803	353466	1.18824e+06	1.11127e+06	1.14618e+06	1.2131e+06	1.17624e+06	474784	1.16701e+06	0.406839	-1.29747
SC4_r4.1_P39_rep1_menI	6	6	9.97	5.77766e-08	5.18517e-08	1.79296	1	Methylocoli (mutated)	MEvo1 (control)	14945.3	SC4_r4.1_P39_rep1_menI	1.27175e+06	1.28819e+06	1.38888e+06	1.37171e+06	1.43202e+06	746205	705484	796977	744987	772498	1.35051e+06	753230	1.79296	0.842343
SC4_r4.1_P39_rep1_mepS	4	4	3.988	1.0626e-08	1.43518e-08	6.57498	1	Methylocoli (mutated)	MEvo1 (control)	21040	SC4_r4.1_P39_rep1_mepS	662288	759754	858649	865765	976073	131697	116137	140965	127854	110350	824506	125400	6.57498	2.71699
SC4_r4.1_P39_rep1_metA	13	13	18.929	4.46124e-11	4.05714e-10	7.85671	1	Methylocoli (mutated)	MEvo1 (control)	35728.3	SC4_r4.1_P39_rep1_metA	9.86092e+06	1.11282e+07	1.0553e+07	1.07419e+07	9.18335e+06	1.34997e+06	1.23782e+06	1.2621e+06	1.26738e+06	1.43348e+06	1.02935e+07	1.31015e+06	7.85671	2.97393
SC4_r4.1_P39_rep1_metB	9	9	10.94	2.94835e-07	2.016e-07	1.69487	1	Methylocoli (mutated)	MEvo1 (control)	41550.9	SC4_r4.1_P39_rep1_metB	3.05536e+06	3.25849e+06	2.98589e+06	3.34101e+06	3.43917e+06	2.05256e+06	1.82301e+06	1.84028e+06	1.88976e+06	1.88178e+06	3.21598e+06	1.89748e+06	1.69487	0.761177
SC4_r4.1_P39_rep1_metC	12	12	18.932	2.30342e-09	5.18828e-09	2.46413	1	Methylocoli (mutated)	MEvo1 (control)	43213.1	SC4_r4.1_P39_rep1_metC	3.56174e+06	3.78899e+06	3.79603e+06	3.94097e+06	3.82248e+06	1.61628e+06	1.49054e+06	1.39913e+06	1.59914e+06	1.56909e+06	3.78204e+06	1.53484e+06	2.46413	1.30108
SC4_r4.1_P39_rep1_metE	51	51	73.65	6.0986e-06	2.47553e-06	1.48755	1	Methylocoli (mutated)	MEvo1 (control)	84675.2	SC4_r4.1_P39_rep1_metE	3.18345e+07	3.32461e+07	3.31898e+07	3.10234e+07	3.59858e+07	2.43298e+07	2.2558e+07	2.08122e+07	2.2447e+07	2.09618e+07	3.30559e+07	2.22218e+07	1.48755	0.572936
SC4_r4.1_P39_rep1_metF	15	15	19.875	0.000165321	4.61656e-05	3.11944	0.999911	Methylocoli (mutated)	MEvo1 (control)	33103.7	SC4_r4.1_P39_rep1_metF	3.9446e+06	8.57236e+06	9.50373e+06	8.85819e+06	7.23906e+06	2.6069e+06	2.28038e+06	2.60757e+06	2.12461e+06	2.60003e+06	7.62359e+06	2.4439e+06	3.11944	1.64129
SC4_r4.1_P39_rep1_metG	28	28	33.783	2.56414e-08	2.82208e-08	1.91685	1	Methylocoli (mutated)	MEvo1 (control)	76256.7	SC4_r4.1_P39_rep1_metG	4.95674e+06	5.16942e+06	4.57419e+06	5.10005e+06	4.78409e+06	2.68973e+06	2.37491e+06	2.54827e+06	2.57969e+06	2.63285e+06	4.9169e+06	2.56509e+06	1.91685	0.93874
SC4_r4.1_P39_rep1_metH	21	21	20.881	0.00533789	0.00114221	1.58041	0.91071	Methylocoli (mutated)	MEvo1 (control)	135967	SC4_r4.1_P39_rep1_metH	1.36609e+06	1.27163e+06	1.53546e+06	1.90069e+06	1.0906e+06	1.03309e+06	918284	908737	994135	679054	1.43289e+06	906661	1.58041	0.660296
SC4_r4.1_P39_rep1_metJ	6	6	8.966	4.77383e-06	2.01302e-06	1.68072	1	Methylocoli (mutated)	MEvo1 (control)	12141.1	SC4_r4.1_P39_rep1_metJ	1.72985e+06	1.87622e+06	1.96949e+06	1.94731e+06	2.01091e+06	1.09215e+06	1.05328e+06	1.23209e+06	1.03677e+06	1.25814e+06	1.90676e+06	1.13449e+06	1.68072	0.749082
SC4_r4.1_P39_rep1_metK	28	26	40.69	0.000320465	8.48846e-05	1.46953	0.999387	Methylocoli (mutated)	MEvo1 (control)	41952.1	SC4_r4.1_P39_rep1_metK	1.15361e+07	1.12996e+07	1.40142e+07	1.21954e+07	1.30494e+07	7.74362e+06	9.71331e+06	9.20483e+06	8.13417e+06	7.45878e+06	1.24189e+07	8.45094e+06	1.46953	0.555358
SC4_r4.1_P39_rep1_metL	23	23	25.862	1.61715e-07	1.19891e-07	1.90254	1	Methylocoli (mutated)	MEvo1 (control)	88888.7	SC4_r4.1_P39_rep1_metL	1.3633e+06	1.42395e+06	1.36264e+06	1.42703e+06	1.47576e+06	842031	680241	716620	737745	730334	1.41054e+06	741394	1.90254	0.92793
SC4_r4.1_P39_rep1_metN	6	6	5.904	8.7286e-05	2.59693e-05	1.35912	0.999991	MEvo1 (control)	Methylocoli (mutated)	37788.8	SC4_r4.1_P39_rep1_metN	1.14656e+06	1.07223e+06	1.11299e+06	1.10947e+06	1.27039e+06	1.74849e+06	1.50685e+06	1.4803e+06	1.53158e+06	1.49557e+06	1.14233e+06	1.55256e+06	0.735772	-0.44267
SC4_r4.1_P39_rep1_metQ	16	16	25.878	2.12831e-08	2.43973e-08	1.73607	1	Methylocoli (mutated)	MEvo1 (control)	29431.9	SC4_r4.1_P39_rep1_metQ	6.89294e+07	6.99208e+07	6.87476e+07	6.98283e+07	7.21509e+07	4.36251e+07	3.87731e+07	4.00799e+07	4.08885e+07	3.79948e+07	6.99154e+07	4.02723e+07	1.73607	0.795823
SC4_r4.1_P39_rep1_metR	2	2	1.954	3.21135e-05	1.07634e-05	2.69312	1	Methylocoli (mutated)	MEvo1 (control)	35629.2	SC4_r4.1_P39_rep1_metR	136039	149975	105099	99067.1	175005	54707.8	49306.2	48491	52539	41950.8	133037	49399	2.69312	1.42928
SC4_r4.1_P39_rep1_mfd	26	23	29.809	0.257088	0.0423552	1.06917	0.190112	MEvo1 (control)	Methylocoli (mutated)	129987	SC4_r4.1_P39_rep1_mfd	1.44249e+06	1.12573e+06	1.46806e+06	1.46853e+06	1.60535e+06	1.55851e+06	1.54136e+06	1.49407e+06	1.50881e+06	1.49925e+06	1.42203e+06	1.5204e+06	0.935304	-0.0964931
SC4_r4.1_P39_rep1_mglA	4	4	3.976	7.04984e-05	2.15625e-05	1.94934	0.999996	Methylocoli (mutated)	MEvo1 (control)	56417.7	SC4_r4.1_P39_rep1_mglA	435903	486924	448647	531532	669208	234764	260092	305093	265722	253858	514443	263906	1.94934	0.962988
SC4_r4.1_P39_rep1_mglB	24	24	34.838	8.31885e-10	2.7392e-09	2.33743	1	Methylocoli (mutated)	MEvo1 (control)	35713.3	SC4_r4.1_P39_rep1_mglB	1.97685e+07	2.04974e+07	1.96696e+07	1.94679e+07	1.82703e+07	8.31756e+06	8.02225e+06	8.8711e+06	8.09533e+06	8.48052e+06	1.95347e+07	8.35735e+06	2.33743	1.22492
SC4_r4.1_P39_rep1_mgsA	2	2	2.991	0.000387559	0.000100797	1.92036	0.999	Methylocoli (mutated)	MEvo1 (control)	16918.8	SC4_r4.1_P39_rep1_mgsA	4.7678e+06	4.19368e+06	4.21441e+06	4.9536e+06	2.90567e+06	2.33643e+06	2.04154e+06	2.08266e+06	1.88615e+06	2.60698e+06	4.20703e+06	2.19075e+06	1.92036	0.941376
SC4_r4.1_P39_rep1_miaA	9	9	9.913	4.70624e-13	2.13997e-11	4.14847	1	Methylocoli (mutated)	MEvo1 (control)	35066.2	SC4_r4.1_P39_rep1_miaA	839097	891663	843669	841292	835367	200406	212220	205236	198786	208088	850218	204947	4.14847	2.05258
SC4_r4.1_P39_rep1_miaB	7	7	6.963	8.14107e-09	1.18775e-08	2.37258	1	Methylocoli (mutated)	MEvo1 (control)	53663.9	SC4_r4.1_P39_rep1_miaB	1.31694e+06	1.33132e+06	1.32769e+06	1.32258e+06	1.37906e+06	592429	530296	576867	507045	607842	1.33552e+06	562896	2.37258	1.24646
SC4_r4.1_P39_rep1_minC	5	5	4.973	0.507194	0.0798934	1.04366	0.0942683	MEvo1 (control)	Methylocoli (mutated)	24775.6	SC4_r4.1_P39_rep1_minC	508478	558732	527426	541781	388542	478191	547763	547029	510844	551376	504992	527040	0.958165	-0.0616533
SC4_r4.1_P39_rep1_minD	18	18	24.876	3.88759e-06	1.68355e-06	1.38773	1	Methylocoli (mutated)	MEvo1 (control)	29615.3	SC4_r4.1_P39_rep1_minD	1.17926e+07	1.14804e+07	1.16187e+07	1.182e+07	1.22952e+07	8.67685e+06	8.60239e+06	8.6683e+06	8.93513e+06	7.63765e+06	1.18014e+07	8.50406e+06	1.38773	0.47273
SC4_r4.1_P39_rep1_minE	7	7	7.955	0.000134128	3.87644e-05	1.20766	0.999956	Methylocoli (mutated)	MEvo1 (control)	10235.4	SC4_r4.1_P39_rep1_minE	1.31608e+06	1.38515e+06	1.27609e+06	1.37866e+06	1.30251e+06	1.07809e+06	1.09116e+06	1.10111e+06	1.19718e+06	1.04599e+06	1.3317e+06	1.10271e+06	1.20766	0.272216
SC4_r4.1_P39_rep1_mipA	3	3	3.988	0.00309724	0.000683109	1.38638	0.953363	MEvo1 (control)	Methylocoli (mutated)	27799.8	SC4_r4.1_P39_rep1_mipA	665905	765127	803826	659470	802918	807904	986842	1.10309e+06	1.06503e+06	1.16294e+06	739449	1.02516e+06	0.721301	-0.471327
SC4_r4.1_P39_rep1_mlaA	5	5	4.971	0.000561732	0.000141249	1.28384	0.997591	Methylocoli (mutated)	MEvo1 (control)	28042.3	SC4_r4.1_P39_rep1_mlaA	966466	993385	983132	880888	1.13067e+06	725034	761628	795507	816175	760802	990908	771829	1.28384	0.360469
SC4_r4.1_P39_rep1_mlaC	5	5	6.89	0.00270148	0.000600992	1.54993	0.961142	MEvo1 (control)	Methylocoli (mutated)	23963.5	SC4_r4.1_P39_rep1_mlaC	242099	295988	366659	231966	366223	456640	476334	535786	420041	440641	300587	465888	0.645191	-0.632202
SC4_r4.1_P39_rep1_mlaD	5	4	4.978	0.280414	0.0458522	1.15055	0.175805	MEvo1 (control)	Methylocoli (mutated)	19577.1	SC4_r4.1_P39_rep1_mlaD	1.04478e+06	450037	1.12239e+06	765210	842020	948097	951800	976290	998369	985852	844886	972082	0.869151	-0.202321
SC4_r4.1_P39_rep1_mlaF	3	3	3.945	0.213446	0.0358581	1.17742	0.22249	MEvo1 (control)	Methylocoli (mutated)	29097.6	SC4_r4.1_P39_rep1_mlaF	486275	509126	297041	408398	607256	570756	580259	421018	577213	568362	461619	543522	0.849312	-0.235634
SC4_r4.1_P39_rep1_mliC	2	2	1.994	4.13152e-08	4.04009e-08	4.31444	1	Methylocoli (mutated)	MEvo1 (control)	12567.8	SC4_r4.1_P39_rep1_mliC	1.17927e+06	1.24513e+06	1.33363e+06	1.03181e+06	1.48238e+06	275357	288438	286858	265795	337327	1.25444e+06	290755	4.31444	2.10917
SC4_r4.1_P39_rep1_mltA	2	2	1.994	2.53601e-06	1.16873e-06	10.919	1	MEvo1 (control)	Methylocoli (mutated)	40411.2	SC4_r4.1_P39_rep1_mltA	36692.7	19118.3	10362.4	25450	23304.7	236478	235778	263208	274072	245369	22985.6	250981	0.0915832	-3.44877
SC4_r4.1_P39_rep1_mltC	2	2	1.987	0.00834859	0.00173699	2.03961	0.859898	Methylocoli (mutated)	MEvo1 (control)	40114.1	SC4_r4.1_P39_rep1_mltC	70430.5	64814.7	39865.6	58718.7	48524.5	13790.5	47318.4	26806.1	24719.5	25800.7	56470.8	27687.1	2.03961	1.02829
SC4_r4.1_P39_rep1_mmuM	3	3	2.991	4.23558e-07	2.69994e-07	1.64056	1	MEvo1 (control)	Methylocoli (mutated)	33423.4	SC4_r4.1_P39_rep1_mmuM	334777	372289	357971	345966	387040	636187	585489	563105	570321	594695	359609	589959	0.609548	-0.714187
SC4_r4.1_P39_rep1_mnmA	6	6	6.979	2.77153e-07	1.91864e-07	1.53838	1	Methylocoli (mutated)	MEvo1 (control)	40959.7	SC4_r4.1_P39_rep1_mnmA	863303	872999	929776	883526	857567	592153	578501	570833	524258	599066	881434	572962	1.53838	0.621413
SC4_r4.1_P39_rep1_mnmE	11	8	10.933	0.137309	0.0239522	1.06277	0.307408	Methylocoli (mutated)	MEvo1 (control)	49232.8	SC4_r4.1_P39_rep1_mnmE	754519	780688	708746	781016	753329	718828	698371	645692	794570	697662	755659	711025	1.06277	0.0878361
SC4_r4.1_P39_rep1_mnmG	8	8	11.929	4.25479e-10	1.74383e-09	4.94943	1	Methylocoli (mutated)	MEvo1 (control)	69523.1	SC4_r4.1_P39_rep1_mnmG	668553	671644	753450	671207	771758	139547	135509	149881	132555	157059	707322	142910	4.94943	2.30726
SC4_r4.1_P39_rep1_mntR	4	4	4.985	7.71451e-08	6.55675e-08	2.57677	1	Methylocoli (mutated)	MEvo1 (control)	17640	SC4_r4.1_P39_rep1_mntR	865253	916512	906308	867640	786084	365435	289290	358946	351545	319762	868359	336995	2.57677	1.36556
SC4_r4.1_P39_rep1_moaB	14	14	21.883	3.63488e-06	1.58417e-06	1.52859	1	Methylocoli (mutated)	MEvo1 (control)	18665.1	SC4_r4.1_P39_rep1_moaB	1.06881e+07	1.15407e+07	9.59277e+06	9.92896e+06	1.13762e+07	7.18207e+06	6.86192e+06	6.86173e+06	7.02732e+06	6.82225e+06	1.06253e+07	6.95106e+06	1.52859	0.612205
SC4_r4.1_P39_rep1_moaC	7	7	7.962	0.0159394	0.0031696	1.45811	0.760278	Methylocoli (mutated)	MEvo1 (control)	17467.2	SC4_r4.1_P39_rep1_moaC	787798	838477	1.01248e+06	1.02325e+06	544984	548710	565966	602338	567583	600639	841398	577047	1.45811	0.544099
SC4_r4.1_P39_rep1_moaD	2	2	1.987	0.0127909	0.00258781	1.86033	0.797512	Methylocoli (mutated)	MEvo1 (control)	8757.8	SC4_r4.1_P39_rep1_moaD	725203	633632	468823	826923	1.00705e+06	449329	440967	210202	455228	412545	732326	393654	1.86033	0.895557
SC4_r4.1_P39_rep1_moaE	5	5	5.975	0.00315713	0.000695195	1.5711	0.952187	Methylocoli (mutated)	MEvo1 (control)	16980.7	SC4_r4.1_P39_rep1_moaE	922343	1.06981e+06	1.35767e+06	1.18079e+06	1.36503e+06	823964	831945	567602	671849	857183	1.17913e+06	750509	1.5711	0.651777
SC4_r4.1_P39_rep1_modA	9	9	12.891	9.47326e-10	2.86574e-09	6.29333	1	Methylocoli (mutated)	MEvo1 (control)	27364.6	SC4_r4.1_P39_rep1_modA	1.26799e+06	1.08912e+06	1.4056e+06	1.1998e+06	1.43659e+06	219288	198332	190327	197899	210961	1.27982e+06	203361	6.29333	2.65382
SC4_r4.1_P39_rep1_modE	2	2	1.989	3.4706e-09	6.89865e-09	4.04536	1	MEvo1 (control)	Methylocoli (mutated)	28282	SC4_r4.1_P39_rep1_modE	27489.4	27189.2	27473.6	33141.9	27124.6	125279	116481	102146	114002	118227	28483.7	115227	0.247197	-2.01627
SC4_r4.1_P39_rep1_modF	5	5	5.957	2.46848e-08	2.74732e-08	2.13029	1	Methylocoli (mutated)	MEvo1 (control)	54537.4	SC4_r4.1_P39_rep1_modF	335449	345238	378606	362492	323556	152309	159215	166707	170954	170113	349068	163859	2.13029	1.09105
SC4_r4.1_P39_rep1_moeA	7	7	10.967	0.0171681	0.0033932	1.09962	0.746997	MEvo1 (control)	Methylocoli (mutated)	44067.4	SC4_r4.1_P39_rep1_moeA	1.93958e+06	2.04149e+06	2.10827e+06	1.98942e+06	1.87486e+06	2.36098e+06	2.14944e+06	2.2443e+06	2.04412e+06	2.14639e+06	1.99072e+06	2.18905e+06	0.909402	-0.13701
SC4_r4.1_P39_rep1_moeB	4	4	4.974	0.0271279	0.00524163	1.11613	0.658257	Methylocoli (mutated)	MEvo1 (control)	26719.2	SC4_r4.1_P39_rep1_moeB	179403	201622	174736	205103	191610	167457	171669	176822	156259	181165	190495	170674	1.11613	0.158505
SC4_r4.1_P39_rep1_mog	2	2	1.994	0.000250107	6.72272e-05	1.76089	0.99969	Methylocoli (mutated)	MEvo1 (control)	21222.4	SC4_r4.1_P39_rep1_mog	318180	335648	303032	318790	456046	207452	207095	159524	208593	200756	346339	196684	1.76089	0.816307
SC4_r4.1_P39_rep1_mpl	8	8	10.909	3.22921e-08	3.31207e-08	1.79172	1	Methylocoli (mutated)	MEvo1 (control)	49874.1	SC4_r4.1_P39_rep1_mpl	1.72063e+06	1.82491e+06	1.86075e+06	1.80488e+06	1.66028e+06	1.04333e+06	943865	950186	1.00303e+06	1.01096e+06	1.77429e+06	990273	1.79172	0.841342
SC4_r4.1_P39_rep1_mppA	4	4	3.952	8.89011e-09	1.28331e-08	1.59911	1	MEvo1 (control)	Methylocoli (mutated)	59901.2	SC4_r4.1_P39_rep1_mppA	332510	358769	343066	320837	347316	538876	541392	547808	546351	548059	340500	544497	0.625346	-0.677272
SC4_r4.1_P39_rep1_mprA	4	4	6.922	0.00185783	0.0004238	1.18056	0.977432	Methylocoli (mutated)	MEvo1 (control)	20564.1	SC4_r4.1_P39_rep1_mprA	745510	698150	796139	785898	838815	637184	622667	652711	690444	670463	772902	654694	1.18056	0.239466
SC4_r4.1_P39_rep1_mqo	3	3	2.987	1.03274e-06	5.49235e-07	10.1367	1	MEvo1 (control)	Methylocoli (mutated)	60229.9	SC4_r4.1_P39_rep1_mqo	19877	9366.04	10862.7	22512.2	11949.7	161987	136881	136276	146517	174212	14913.5	151175	0.098651	-3.34152
SC4_r4.1_P39_rep1_mraZ	3	3	2.984	2.11116e-07	1.54005e-07	2.14102	1	Methylocoli (mutated)	MEvo1 (control)	17386.4	SC4_r4.1_P39_rep1_mraZ	415349	478512	468825	459288	454189	211468	192639	244293	200442	214277	455233	212624	2.14102	1.0983
SC4_r4.1_P39_rep1_mrcA	5	5	4.923	0.192248	0.0327814	1.14491	0.241658	Methylocoli (mutated)	MEvo1 (control)	93604.8	SC4_r4.1_P39_rep1_mrcA	112423	124960	89295.3	143977	99457.7	98067.5	94324.1	98895.2	103086	103583	114023	99591.2	1.14491	0.195229
SC4_r4.1_P39_rep1_mrcB	7	7	7.877	1.66604e-06	8.13129e-07	1.43381	1	Methylocoli (mutated)	MEvo1 (control)	94294.8	SC4_r4.1_P39_rep1_mrcB	492848	502588	521969	512155	513089	332389	360311	368478	332020	380149	508530	354669	1.43381	0.519857
SC4_r4.1_P39_rep1_mreB	24	24	31.817	6.96345e-05	2.13942e-05	1.36966	0.999996	Methylocoli (mutated)	MEvo1 (control)	36952.4	SC4_r4.1_P39_rep1_mreB	1.64631e+07	1.66082e+07	1.54307e+07	1.6378e+07	1.75185e+07	1.38911e+07	1.16618e+07	1.1753e+07	1.13574e+07	1.14965e+07	1.64797e+07	1.2032e+07	1.36966	0.453819
SC4_r4.1_P39_rep1_mreC	7	6	6.972	1.15432e-05	4.2789e-06	6.66336	1	Methylocoli (mutated)	MEvo1 (control)	39530.6	SC4_r4.1_P39_rep1_mreC	203982	195018	259005	198176	209967	13907.8	31004.6	36441.5	38143.4	40504.1	213229	32000.3	6.66336	2.73625
SC4_r4.1_P39_rep1_mrp	6	6	8.967	1.87017e-05	6.59211e-06	1.42858	1	Methylocoli (mutated)	MEvo1 (control)	39938.4	SC4_r4.1_P39_rep1_mrp	1.81765e+06	1.95674e+06	1.77448e+06	1.6845e+06	1.89352e+06	1.29639e+06	1.29021e+06	1.14745e+06	1.27179e+06	1.38295e+06	1.82538e+06	1.27776e+06	1.42858	0.514582
SC4_r4.1_P39_rep1_mrr	3	3	2.985	0.000159806	4.49012e-05	2.1972	0.999921	Methylocoli (mutated)	MEvo1 (control)	33520.1	SC4_r4.1_P39_rep1_mrr	164263	107514	181607	192298	194656	85057.6	73889.9	70633.7	79700.1	73178.2	168068	76491.9	2.1972	1.13566
SC4_r4.1_P39_rep1_msbA	8	8	7.935	1.78926e-06	8.65526e-07	1.58434	1	MEvo1 (control)	Methylocoli (mutated)	64462.7	SC4_r4.1_P39_rep1_msbA	294758	298749	312558	296054	261173	500245	443143	460758	471466	442742	292658	463671	0.631177	-0.663883
SC4_r4.1_P39_rep1_mscK	11	11	10.926	7.65941e-05	2.30395e-05	1.29151	0.999994	Methylocoli (mutated)	MEvo1 (control)	127220	SC4_r4.1_P39_rep1_mscK	425963	453804	469708	429152	399962	322591	358152	349312	331719	325083	435718	337371	1.29151	0.369056
SC4_r4.1_P39_rep1_mscS	7	7	6.874	3.5971e-08	3.60802e-08	4.49357	1	MEvo1 (control)	Methylocoli (mutated)	30897	SC4_r4.1_P39_rep1_mscS	404941	401280	342050	390354	527895	1.90974e+06	1.91582e+06	1.69353e+06	1.90932e+06	1.85764e+06	413304	1.85721e+06	0.22254	-2.16786
SC4_r4.1_P39_rep1_msrA	9	9	11.932	2.99205e-13	1.63262e-11	11.3522	1	Methylocoli (mutated)	MEvo1 (control)	23314.9	SC4_r4.1_P39_rep1_msrA	4.29898e+07	4.25764e+07	4.40734e+07	4.36579e+07	3.93618e+07	3.88629e+06	3.51355e+06	3.82144e+06	3.84696e+06	3.6647e+06	4.25318e+07	3.74659e+06	11.3522	3.50489
SC4_r4.1_P39_rep1_msrB	10	10	15.914	0.00011094	3.24189e-05	1.41277	0.999977	MEvo1 (control)	Methylocoli (mutated)	15451.2	SC4_r4.1_P39_rep1_msrB	3.29166e+06	4.03793e+06	3.91745e+06	3.61841e+06	3.82681e+06	5.38824e+06	5.32945e+06	5.55044e+06	4.62082e+06	5.519e+06	3.73845e+06	5.28159e+06	0.707827	-0.498532
SC4_r4.1_P39_rep1_msrC	5	5	5.975	0.000325884	8.60693e-05	1.25996	0.999359	Methylocoli (mutated)	MEvo1 (control)	18121.8	SC4_r4.1_P39_rep1_msrC	1.37689e+06	1.39803e+06	1.64179e+06	1.46651e+06	1.61053e+06	1.16476e+06	1.18863e+06	1.24853e+06	1.17056e+06	1.17515e+06	1.49875e+06	1.18953e+06	1.25996	0.333372
SC4_r4.1_P39_rep1_mtfA	5	5	6.932	1.02385e-11	1.55184e-10	4.25836	1	Methylocoli (mutated)	MEvo1 (control)	30279.3	SC4_r4.1_P39_rep1_mtfA	2.3913e+06	2.48755e+06	2.50823e+06	2.2738e+06	2.36729e+06	596004	550240	546888	547567	583901	2.40563e+06	564920	4.25836	2.0903
SC4_r4.1_P39_rep1_mtlA	12	11	15.94	1.48659e-05	5.37905e-06	1.78614	1	Methylocoli (mutated)	MEvo1 (control)	67974.7	SC4_r4.1_P39_rep1_mtlA	4.27026e+06	4.35068e+06	4.57109e+06	4.62264e+06	3.33952e+06	2.28766e+06	2.41458e+06	2.26639e+06	2.49341e+06	2.38148e+06	4.23084e+06	2.3687e+06	1.78614	0.836846
SC4_r4.1_P39_rep1_mtlD	11	11	16.944	1.44002e-05	5.2244e-06	1.83546	1	Methylocoli (mutated)	MEvo1 (control)	41139.1	SC4_r4.1_P39_rep1_mtlD	2.32427e+06	2.39759e+06	2.45932e+06	2.56694e+06	1.85228e+06	1.34824e+06	1.20433e+06	1.31235e+06	1.14662e+06	1.30864e+06	2.32008e+06	1.26403e+06	1.83546	0.876139
SC4_r4.1_P39_rep1_mtn	2	2	2.991	0.00040392	0.000104554	1.96233	0.998891	MEvo1 (control)	Methylocoli (mutated)	24354.1	SC4_r4.1_P39_rep1_mtn	2.76711e+06	1.66584e+06	1.57705e+06	2.5584e+06	2.5426e+06	4.67085e+06	4.37244e+06	4.40144e+06	4.15999e+06	4.19875e+06	2.2222e+06	4.36069e+06	0.509598	-0.972569
SC4_r4.1_P39_rep1_mug	4	4	3.988	0.000400947	0.000103883	1.63865	0.998911	MEvo1 (control)	Methylocoli (mutated)	18673.5	SC4_r4.1_P39_rep1_mug	229297	282659	264995	283398	190426	408673	452670	425377	410338	352530	250155	409918	0.610257	-0.712512
SC4_r4.1_P39_rep1_mukB	39	39	45.656	2.663e-05	9.08168e-06	1.70403	1	Methylocoli (mutated)	MEvo1 (control)	170233	SC4_r4.1_P39_rep1_mukB	2.12786e+06	2.18689e+06	1.97791e+06	2.21734e+06	2.30579e+06	1.58041e+06	1.23626e+06	1.16244e+06	1.19166e+06	1.17641e+06	2.16316e+06	1.26943e+06	1.70403	0.768953
SC4_r4.1_P39_rep1_mukE	2	2	1.993	0.00945199	0.00195064	1.60923	0.843134	Methylocoli (mutated)	MEvo1 (control)	26975.6	SC4_r4.1_P39_rep1_mukE	118388	76940.8	75818.5	93601.5	127888	56798.5	69504.1	68310.2	67221.6	44297.7	98527.3	61226.4	1.60923	0.68637
SC4_r4.1_P39_rep1_mukF	10	10	9.958	5.8244e-07	3.46376e-07	2.3843	1	Methylocoli (mutated)	MEvo1 (control)	50580.2	SC4_r4.1_P39_rep1_mukF	799716	691155	894815	860012	901295	369010	348674	312465	380019	329125	829399	347858	2.3843	1.25357
SC4_r4.1_P39_rep1_murA	14	14	13.917	0.0823061	0.0148612	1.21139	0.416222	Methylocoli (mutated)	MEvo1 (control)	44817.9	SC4_r4.1_P39_rep1_murA	1.77232e+06	1.89539e+06	2.0134e+06	1.88612e+06	2.86149e+06	1.78512e+06	1.56355e+06	1.69102e+06	1.75559e+06	1.81358e+06	2.08574e+06	1.72177e+06	1.21139	0.276668
SC4_r4.1_P39_rep1_murB	5	5	4.985	8.83582e-08	7.32716e-08	2.10073	1	Methylocoli (mutated)	MEvo1 (control)	37850.4	SC4_r4.1_P39_rep1_murB	634977	633506	716855	642150	669888	333410	307885	326114	276676	325550	659475	313927	2.10073	1.07089
SC4_r4.1_P39_rep1_murC	7	7	6.97	7.87443e-08	6.67188e-08	2.14577	1	Methylocoli (mutated)	MEvo1 (control)	53626.4	SC4_r4.1_P39_rep1_murC	1.00094e+06	980656	1.15621e+06	1.04951e+06	1.05356e+06	434033	492901	493058	508971	513455	1.04818e+06	488484	2.14577	1.1015
SC4_r4.1_P39_rep1_murD	8	8	8.924	1.82581e-08	2.16577e-08	2.09277	1	Methylocoli (mutated)	MEvo1 (control)	46974.1	SC4_r4.1_P39_rep1_murD	1.05851e+06	1.16868e+06	1.11283e+06	1.1375e+06	1.25937e+06	566987	533881	547639	522606	570169	1.14738e+06	548257	2.09277	1.06542
SC4_r4.1_P39_rep1_murE	14	14	20.898	3.64666e-08	3.64433e-08	2.22904	1	Methylocoli (mutated)	MEvo1 (control)	53311.1	SC4_r4.1_P39_rep1_murE	1.56877e+06	1.45969e+06	1.59227e+06	1.67167e+06	1.6456e+06	773744	655976	718996	666787	745670	1.5876e+06	712235	2.22904	1.15642
SC4_r4.1_P39_rep1_murF	6	6	5.982	8.68822e-05	2.58774e-05	2.06371	0.999991	Methylocoli (mutated)	MEvo1 (control)	47447.6	SC4_r4.1_P39_rep1_murF	424285	432843	466297	478959	429243	281372	215143	223974	151359	209519	446325	216273	2.06371	1.04524
SC4_r4.1_P39_rep1_murG	3	3	2.988	0.00687736	0.00145451	1.57291	0.883758	Methylocoli (mutated)	MEvo1 (control)	37814.3	SC4_r4.1_P39_rep1_murG	828852	850256	887959	858934	476954	529014	477367	493312	495519	486143	780591	496271	1.57291	0.653439
SC4_r4.1_P39_rep1_murI	6	6	6.957	0.17746	0.0303927	1.16458	0.256758	MEvo1 (control)	Methylocoli (mutated)	31002.1	SC4_r4.1_P39_rep1_murI	217569	216948	218354	228362	126969	268574	220160	230853	224334	230210	201640	234826	0.85868	-0.219808
SC4_r4.1_P39_rep1_murQ	2	2	1.994	4.20353e-06	1.80319e-06	2.67599	1	Methylocoli (mutated)	MEvo1 (control)	31219.6	SC4_r4.1_P39_rep1_murQ	149454	177805	133657	114208	121369	55552.9	58944.7	48505.6	48543.7	48727.9	139299	52055	2.67599	1.42007
SC4_r4.1_P39_rep1_mutL	2	2	1.944	0.623682	0.0965699	1.75226	0.0737059	Methylocoli (mutated)	MEvo1 (control)	67924.7	SC4_r4.1_P39_rep1_mutL	5313.18	106.697	2069.39	15860.5	3034.57	3967.06	7517.88	20.2343	2025.36	1526.74	5276.86	3011.45	1.75226	0.80922
SC4_r4.1_P39_rep1_mutS	10	10	9.916	7.59346e-07	4.28921e-07	2.28362	1	Methylocoli (mutated)	MEvo1 (control)	95250.5	SC4_r4.1_P39_rep1_mutS	891891	906051	755575	899895	692312	355030	357292	382998	339241	380857	829145	363084	2.28362	1.19132
SC4_r4.1_P39_rep1_nadA	7	6	8.895	3.83603e-08	3.78581e-08	3.72698	1	Methylocoli (mutated)	MEvo1 (control)	38241	SC4_r4.1_P39_rep1_nadA	1.06832e+06	1.21387e+06	1.09145e+06	1.09932e+06	1.16081e+06	257696	367467	299515	313919	273021	1.12676e+06	302324	3.72698	1.89801
SC4_r4.1_P39_rep1_nadB	22	22	28.827	3.88766e-05	1.28253e-05	2.97298	1	Methylocoli (mutated)	MEvo1 (control)	60337.7	SC4_r4.1_P39_rep1_nadB	1.97344e+06	3.40319e+06	3.21341e+06	3.11895e+06	3.44331e+06	974404	1.14371e+06	881929	1.28355e+06	813075	3.03046e+06	1.01933e+06	2.97298	1.57191
SC4_r4.1_P39_rep1_nadC	7	7	7.969	0.277195	0.0453665	1.0879	0.177676	Methylocoli (mutated)	MEvo1 (control)	32762.4	SC4_r4.1_P39_rep1_nadC	291962	291706	337931	336598	394532	302350	272944	351988	296107	295805	330546	303839	1.0879	0.121544
SC4_r4.1_P39_rep1_nadE	15	15	14.918	4.37812e-08	4.22072e-08	1.74229	1	MEvo1 (control)	Methylocoli (mutated)	30637.8	SC4_r4.1_P39_rep1_nadE	3.28039e+06	3.45474e+06	3.38625e+06	3.53777e+06	3.48507e+06	6.55167e+06	5.95877e+06	5.75908e+06	5.90194e+06	5.69879e+06	3.42884e+06	5.97405e+06	0.573956	-0.800988
SC4_r4.1_P39_rep1_nadK	4	4	4.954	2.24575e-05	7.75566e-06	2.00846	1	Methylocoli (mutated)	MEvo1 (control)	32567.3	SC4_r4.1_P39_rep1_nadK	340629	308942	237753	354052	365078	159745	158569	162760	163548	155221	321291	159969	2.00846	1.00609
SC4_r4.1_P39_rep1_nadR	5	5	4.973	0.00260657	0.000580996	1.28548	0.963004	MEvo1 (control)	Methylocoli (mutated)	47347.1	SC4_r4.1_P39_rep1_nadR	84933.7	100034	96846.2	116543	94035.6	124170	141313	119013	125828	122635	98478.5	126592	0.777922	-0.362302
SC4_r4.1_P39_rep1_nagA	6	6	6.968	0.00358372	0.000784066	1.18288	0.943838	Methylocoli (mutated)	MEvo1 (control)	40949.8	SC4_r4.1_P39_rep1_nagA	528458	585384	544274	555354	633918	518018	495433	479978	444339	469395	569478	481433	1.18288	0.242306
SC4_r4.1_P39_rep1_nagB	2	2	1.994	0.0711931	0.0129575	1.79372	0.448221	MEvo1 (control)	Methylocoli (mutated)	29774.4	SC4_r4.1_P39_rep1_nagB	1.48125e+06	105631	174318	109814	1.748e+06	1.35051e+06	1.20671e+06	1.25225e+06	1.31585e+06	1.36618e+06	723802	1.2983e+06	0.5575	-0.842957
SC4_r4.1_P39_rep1_nagC	11	11	11.922	0.979458	0.144444	1.03056	0.0500635	Methylocoli (mutated)	MEvo1 (control)	44542.2	SC4_r4.1_P39_rep1_nagC	1.03907e+06	1.13347e+06	1.16764e+06	982250	543747	1.0118e+06	931842	901640	934744	941862	973236	944378	1.03056	0.0434257
SC4_r4.1_P39_rep1_nagE	11	11	15.933	0.0104305	0.00213162	1.36629	0.829011	Methylocoli (mutated)	MEvo1 (control)	68322.6	SC4_r4.1_P39_rep1_nagE	3.14211e+06	3.26932e+06	3.00621e+06	3.1449e+06	2.06994e+06	2.19201e+06	1.89748e+06	2.2217e+06	2.10474e+06	2.29369e+06	2.9265e+06	2.14192e+06	1.36629	0.450268
SC4_r4.1_P39_rep1_nagK	3	3	2.991	0.000997673	0.000237929	1.49104	0.992174	Methylocoli (mutated)	MEvo1 (control)	33043.7	SC4_r4.1_P39_rep1_nagK	317542	328274	340828	316111	330655	237181	237621	157207	228770	234707	326682	219097	1.49104	0.576315
SC4_r4.1_P39_rep1_nagZ	4	4	3.988	0.280918	0.0458932	1.04555	0.175514	MEvo1 (control)	Methylocoli (mutated)	37563.3	SC4_r4.1_P39_rep1_nagZ	287100	271176	272496	259339	302710	317142	274290	290314	300242	274278	278564	291253	0.956434	-0.0642633
SC4_r4.1_P39_rep1_nanE	3	3	2.991	0.00211051	0.000478239	2.80547	0.972641	Methylocoli (mutated)	MEvo1 (control)	24073.8	SC4_r4.1_P39_rep1_nanE	69290.5	91570.7	50854.1	110607	84215.4	12697.6	32513.4	39552.5	27088.9	33056.4	81307.6	28981.8	2.80547	1.48824
SC4_r4.1_P39_rep1_nanR	3	3	3.944	0.0996358	0.0177668	1.48061	0.374672	Methylocoli (mutated)	MEvo1 (control)	29525	SC4_r4.1_P39_rep1_nanR	122456	316407	274462	261783	326500	187965	190266	170309	164665	165897	260322	175820	1.48061	0.566192
SC4_r4.1_P39_rep1_narL	6	6	7.975	0.00535018	0.00114394	1.18319	0.910487	Methylocoli (mutated)	MEvo1 (control)	23927.5	SC4_r4.1_P39_rep1_narL	2.02379e+06	2.22864e+06	2.14117e+06	1.99905e+06	2.43442e+06	1.90482e+06	1.93226e+06	1.75617e+06	1.87015e+06	1.68734e+06	2.16541e+06	1.83015e+06	1.18319	0.242682
SC4_r4.1_P39_rep1_ndh	9	9	11.922	7.56842e-09	1.12834e-08	4.96646	1	MEvo1 (control)	Methylocoli (mutated)	47342	SC4_r4.1_P39_rep1_ndh	333994	390997	461022	391870	360614	1.67637e+06	2.00911e+06	1.88828e+06	2.03456e+06	2.01914e+06	387699	1.92549e+06	0.201351	-2.31222
SC4_r4.1_P39_rep1_ndk	9	9	12.961	0.0083415	0.00173699	1.26111	0.860008	MEvo1 (control)	Methylocoli (mutated)	15463.6	SC4_r4.1_P39_rep1_ndk	8.49574e+06	6.33382e+06	9.19043e+06	8.84942e+06	8.44239e+06	9.79908e+06	1.03996e+07	1.05594e+07	1.03145e+07	1.10262e+07	8.26236e+06	1.04198e+07	0.792951	-0.334697
SC4_r4.1_P39_rep1_nemA	2	2	1.994	4.1623e-07	2.65944e-07	5.13758	1	Methylocoli (mutated)	MEvo1 (control)	39517.5	SC4_r4.1_P39_rep1_nemA	95075.8	76148.5	126447	91384.9	110818	15361.9	18038.9	20338.1	22695	20863.7	99974.8	19459.5	5.13758	2.36109
SC4_r4.1_P39_rep1_nfsA	6	6	5.958	0.00309392	0.000682928	1.17806	0.953429	Methylocoli (mutated)	MEvo1 (control)	26801.7	SC4_r4.1_P39_rep1_nfsA	592531	703523	633531	613220	691580	566278	556668	550728	563478	508357	646877	549102	1.17806	0.236418
SC4_r4.1_P39_rep1_nfsB	10	10	14.926	3.32811e-07	2.20387e-07	1.3924	1	MEvo1 (control)	Methylocoli (mutated)	23905.3	SC4_r4.1_P39_rep1_nfsB	3.40566e+06	3.51704e+06	3.24475e+06	3.31915e+06	3.30639e+06	4.84984e+06	4.54859e+06	4.52358e+06	4.88134e+06	4.57914e+06	3.3586e+06	4.6765e+06	0.718187	-0.477569
SC4_r4.1_P39_rep1_nfuA	7	7	8.956	5.53647e-07	3.32707e-07	1.36867	1	Methylocoli (mutated)	MEvo1 (control)	20997.9	SC4_r4.1_P39_rep1_nfuA	1.02923e+07	1.07297e+07	1.07871e+07	1.08276e+07	1.14776e+07	7.99769e+06	7.59858e+06	7.75013e+06	7.99341e+06	8.198e+06	1.08229e+07	7.90756e+06	1.36867	0.452776
SC4_r4.1_P39_rep1_nhaB	4	4	3.892	0.084592	0.0152235	1.35325	0.410216	MEvo1 (control)	Methylocoli (mutated)	56730.5	SC4_r4.1_P39_rep1_nhaB	183088	177090	197779	148224	89556	202109	188842	255766	259317	170796	159148	215366	0.738963	-0.436426
SC4_r4.1_P39_rep1_nikR	2	2	3.962	0.176122	0.0301826	1.0946	0.258204	MEvo1 (control)	Methylocoli (mutated)	15093.5	SC4_r4.1_P39_rep1_nikR	1.2243e+06	1.38054e+06	1.16682e+06	1.38884e+06	1.21488e+06	1.59205e+06	1.39217e+06	1.42162e+06	1.39206e+06	1.18057e+06	1.27508e+06	1.39569e+06	0.913578	-0.1304
SC4_r4.1_P39_rep1_nlpA	3	3	2.971	0.00053672	0.000135171	1.28045	0.997826	MEvo1 (control)	Methylocoli (mutated)	29424	SC4_r4.1_P39_rep1_nlpA	1.22034e+06	1.37873e+06	1.31347e+06	1.23443e+06	1.36952e+06	1.90798e+06	1.54049e+06	1.61795e+06	1.65774e+06	1.61986e+06	1.3033e+06	1.66881e+06	0.780976	-0.35665
SC4_r4.1_P39_rep1_nlpD	14	13	14.938	0.000616242	0.000153681	2.13038	0.997045	Methylocoli (mutated)	MEvo1 (control)	40148.7	SC4_r4.1_P39_rep1_nlpD	1.35798e+06	973662	1.8966e+06	1.65734e+06	1.85001e+06	600673	788209	771374	679345	791481	1.54712e+06	726217	2.13038	1.09111
SC4_r4.1_P39_rep1_nlpE	3	3	3.988	0.000650257	0.00016172	1.37405	0.996682	Methylocoli (mutated)	MEvo1 (control)	25844.9	SC4_r4.1_P39_rep1_nlpE	373695	438706	387050	412795	409715	242643	292661	334587	293426	308214	404392	294306	1.37405	0.458438
SC4_r4.1_P39_rep1_nlpI	2	2	1.987	8.65327e-08	7.21967e-08	4.69198	1	MEvo1 (control)	Methylocoli (mutated)	33622.4	SC4_r4.1_P39_rep1_nlpI	67351.9	78213.4	51289	66342.8	80908.9	345328	313344	344712	298818	312336	68821.2	322908	0.21313	-2.2302
SC4_r4.1_P39_rep1_nnr	3	3	2.991	9.58811e-05	2.82493e-05	19.3565	0.999987	MEvo1 (control)	Methylocoli (mutated)	54651	SC4_r4.1_P39_rep1_nnr	5014.07	568.187	6837.92	1149.04	2125.57	49160.4	64772.2	62391.7	54845.6	72626.1	3138.96	60759.2	0.0516623	-4.27474
SC4_r4.1_P39_rep1_nrdA	28	27	33.744	1.17976e-05	4.36135e-06	1.78638	1	Methylocoli (mutated)	MEvo1 (control)	85778.8	SC4_r4.1_P39_rep1_nrdA	2.91566e+06	3.43545e+06	3.64366e+06	3.43673e+06	3.58806e+06	1.71645e+06	1.91831e+06	2.0695e+06	1.70032e+06	2.12285e+06	3.40391e+06	1.90548e+06	1.78638	0.837036
SC4_r4.1_P39_rep1_nrdB	9	9	10.927	0.000617931	0.000153821	1.37824	0.997028	Methylocoli (mutated)	MEvo1 (control)	43518.2	SC4_r4.1_P39_rep1_nrdB	3.98452e+06	3.22525e+06	4.06739e+06	4.21771e+06	4.09652e+06	3.19561e+06	2.66964e+06	2.88664e+06	2.67988e+06	2.78297e+06	3.91828e+06	2.84295e+06	1.37824	0.462831
SC4_r4.1_P39_rep1_nrdD	7	7	6.96	2.57183e-10	1.25296e-09	3.97928	1	Methylocoli (mutated)	MEvo1 (control)	80023.9	SC4_r4.1_P39_rep1_nrdD	291004	320960	304660	333824	284657	76340.2	75853.2	81864.5	72328.7	79387.6	307021	77154.9	3.97928	1.99251
SC4_r4.1_P39_rep1_nrdE	3	3	2.991	0.200638	0.0339995	1.16181	0.233751	MEvo1 (control)	Methylocoli (mutated)	80463.8	SC4_r4.1_P39_rep1_nrdE	112266	103796	140182	135440	152140	167908	167067	129358	167599	116071	128765	149601	0.860724	-0.216378
SC4_r4.1_P39_rep1_nrdF	3	3	2.97	0.0349734	0.00663535	1.30191	0.604868	Methylocoli (mutated)	MEvo1 (control)	36444.8	SC4_r4.1_P39_rep1_nrdF	223176	275436	261656	384529	268910	200038	231498	197797	247348	209186	282741	217174	1.30191	0.380633
SC4_r4.1_P39_rep1_nrdR	10	10	12.954	0.000119635	3.4797e-05	1.26996	0.99997	Methylocoli (mutated)	MEvo1 (control)	17228.9	SC4_r4.1_P39_rep1_nrdR	1.74271e+06	2.00887e+06	1.74547e+06	1.79559e+06	1.84624e+06	1.5502e+06	1.36226e+06	1.43884e+06	1.3892e+06	1.45568e+06	1.82778e+06	1.43924e+06	1.26996	0.344785
SC4_r4.1_P39_rep1_nth	2	2	1.988	5.76392e-08	5.18517e-08	3.30102	1	Methylocoli (mutated)	MEvo1 (control)	23562.6	SC4_r4.1_P39_rep1_nth	217724	213152	184540	206049	214436	74768.7	63534.6	54778.3	64211.4	56519.2	207180	62762.4	3.30102	1.72291
SC4_r4.1_P39_rep1_nudC	3	3	2.991	9.1746e-07	4.98619e-07	1.28148	1	Methylocoli (mutated)	MEvo1 (control)	29688.7	SC4_r4.1_P39_rep1_nudC	404426	451105	441249	428500	430022	338031	337368	335149	337068	334271	431060	336378	1.28148	0.357809
SC4_r4.1_P39_rep1_nudE	3	3	3.988	1.6871e-05	6.0011e-06	1.37326	1	Methylocoli (mutated)	MEvo1 (control)	21153.5	SC4_r4.1_P39_rep1_nudE	991261	1.04523e+06	1.05863e+06	980991	1.07879e+06	824664	740511	774040	716755	697786	1.03098e+06	750751	1.37326	0.45761
SC4_r4.1_P39_rep1_nudF	4	4	3.972	0.0150082	0.00300634	3.97157	0.770785	Methylocoli (mutated)	MEvo1 (control)	23666.8	SC4_r4.1_P39_rep1_nudF	64608	37486.2	12460	41883.2	18400.1	9723.59	9509.45	2006.73	10984.4	11798.1	34967.5	8804.46	3.97157	1.98971
SC4_r4.1_P39_rep1_nuoA	4	4	4.98	7.94452e-07	4.45065e-07	1.59606	1	Methylocoli (mutated)	MEvo1 (control)	16457.8	SC4_r4.1_P39_rep1_nuoA	2.20226e+06	2.21541e+06	2.30454e+06	2.09973e+06	2.0783e+06	1.22481e+06	1.36879e+06	1.42928e+06	1.37164e+06	1.43493e+06	2.18005e+06	1.36589e+06	1.59606	0.674518
SC4_r4.1_P39_rep1_nuoB	8	8	9.901	3.41505e-06	1.50519e-06	1.85378	1	Methylocoli (mutated)	MEvo1 (control)	25055.6	SC4_r4.1_P39_rep1_nuoB	2.76312e+06	2.95727e+06	2.96726e+06	2.88007e+06	3.56345e+06	1.59433e+06	1.53962e+06	1.65195e+06	1.54085e+06	1.83561e+06	3.02623e+06	1.63247e+06	1.85378	0.890467
SC4_r4.1_P39_rep1_nuoC	36	36	45.759	1.34733e-08	1.69459e-08	2.10094	1	Methylocoli (mutated)	MEvo1 (control)	68237.9	SC4_r4.1_P39_rep1_nuoC	6.87965e+06	7.06289e+06	7.59963e+06	7.593e+06	6.94484e+06	3.6342e+06	3.17528e+06	3.36665e+06	3.57393e+06	3.42317e+06	7.216e+06	3.43465e+06	2.10094	1.07104
SC4_r4.1_P39_rep1_nuoE	8	8	10.922	1.83401e-11	2.17654e-10	2.49656	1	Methylocoli (mutated)	MEvo1 (control)	18590	SC4_r4.1_P39_rep1_nuoE	3.14335e+06	3.23682e+06	3.20501e+06	3.12089e+06	3.20386e+06	1.30149e+06	1.28958e+06	1.30376e+06	1.19664e+06	1.28126e+06	3.18199e+06	1.27455e+06	2.49656	1.31994
SC4_r4.1_P39_rep1_nuoF	18	18	24.918	2.7916e-10	1.31923e-09	2.21767	1	Methylocoli (mutated)	MEvo1 (control)	49294.5	SC4_r4.1_P39_rep1_nuoF	7.50867e+06	7.77948e+06	7.50705e+06	7.52606e+06	7.37174e+06	3.49705e+06	3.31956e+06	3.43383e+06	3.19069e+06	3.55555e+06	7.5386e+06	3.39934e+06	2.21767	1.14904
SC4_r4.1_P39_rep1_nuoG	35	35	46.758	1.248e-09	3.43926e-09	2.26646	1	Methylocoli (mutated)	MEvo1 (control)	100300	SC4_r4.1_P39_rep1_nuoG	8.02379e+06	7.60344e+06	7.83768e+06	7.99932e+06	8.01716e+06	3.49059e+06	3.27104e+06	3.31851e+06	3.67768e+06	3.66201e+06	7.89628e+06	3.48397e+06	2.26646	1.18044
SC4_r4.1_P39_rep1_nuoI	11	11	12.945	0.000189811	5.24142e-05	1.57722	0.999863	Methylocoli (mutated)	MEvo1 (control)	20538.3	SC4_r4.1_P39_rep1_nuoI	2.77947e+06	2.81261e+06	2.80298e+06	2.75773e+06	2.02862e+06	1.65406e+06	1.71628e+06	1.7324e+06	1.50718e+06	1.74743e+06	2.63628e+06	1.67147e+06	1.57722	0.657386
SC4_r4.1_P39_rep1_nusA	20	19	25.803	0.951716	0.141115	1.00096	0.0503513	MEvo1 (control)	Methylocoli (mutated)	54871.4	SC4_r4.1_P39_rep1_nusA	3.2104e+06	3.53159e+06	3.37357e+06	3.51692e+06	3.86102e+06	3.49182e+06	3.57521e+06	3.47023e+06	3.3011e+06	3.67189e+06	3.4987e+06	3.50205e+06	0.999044	-0.00138017
SC4_r4.1_P39_rep1_nusB	5	5	6.951	1.24396e-08	1.58591e-08	1.95931	1	Methylocoli (mutated)	MEvo1 (control)	15657.3	SC4_r4.1_P39_rep1_nusB	3.14826e+06	3.35562e+06	3.27175e+06	3.36843e+06	2.98582e+06	1.72573e+06	1.55408e+06	1.62094e+06	1.64027e+06	1.69139e+06	3.22598e+06	1.64648e+06	1.95931	0.970348
SC4_r4.1_P39_rep1_nusG	10	10	12.941	0.80917	0.122171	1.13286	0.0556246	Methylocoli (mutated)	MEvo1 (control)	20531	SC4_r4.1_P39_rep1_nusG	3.8293e+06	1.57138e+06	4.56497e+06	4.24187e+06	5.05767e+06	3.14538e+06	3.30454e+06	3.64287e+06	3.35563e+06	3.55738e+06	3.85304e+06	3.40116e+06	1.13286	0.179971
SC4_r4.1_P39_rep1_obgE	7	7	7.969	3.90246e-05	1.28586e-05	2.05456	1	Methylocoli (mutated)	MEvo1 (control)	43286.8	SC4_r4.1_P39_rep1_obgE	982607	741373	1.04107e+06	972166	1.15644e+06	425361	455042	494041	447358	560048	978730	476370	2.05456	1.03883
SC4_r4.1_P39_rep1_ompA	50	50	68.687	1.10925e-06	5.84232e-07	2.15638	1	MEvo1 (control)	Methylocoli (mutated)	37201	SC4_r4.1_P39_rep1_ompA	2.55068e+08	3.0366e+08	2.80342e+08	2.21134e+08	2.78062e+08	6.27664e+08	5.44929e+08	5.80667e+08	5.7606e+08	5.56487e+08	2.67653e+08	5.77162e+08	0.463741	-1.10861
SC4_r4.1_P39_rep1_ompC	24	24	28.873	2.70836e-08	2.92158e-08	10.7909	1	MEvo1 (control)	Methylocoli (mutated)	40369	SC4_r4.1_P39_rep1_ompC	2.42603e+06	3.2236e+06	2.80548e+06	1.73595e+06	2.71052e+06	2.87032e+07	2.75684e+07	2.57987e+07	3.2247e+07	2.49027e+07	2.58031e+06	2.7844e+07	0.0926704	-3.43175
SC4_r4.1_P39_rep1_ompF	24	23	32.806	5.77313e-05	1.81667e-05	2.385	0.999998	Methylocoli (mutated)	MEvo1 (control)	39334.4	SC4_r4.1_P39_rep1_ompF	8.95912e+07	1.05312e+08	8.90502e+07	5.8291e+07	9.32372e+07	4.31068e+07	3.23777e+07	3.47228e+07	3.53964e+07	3.69883e+07	8.70963e+07	3.65184e+07	2.385	1.25399
SC4_r4.1_P39_rep1_ompR	16	15	22.866	4.68988e-10	1.88164e-09	1.71869	1	Methylocoli (mutated)	MEvo1 (control)	27354.5	SC4_r4.1_P39_rep1_ompR	4.15535e+06	4.45055e+06	4.21849e+06	4.45625e+06	4.35594e+06	2.54907e+06	2.48079e+06	2.51828e+06	2.55521e+06	2.48567e+06	4.32732e+06	2.5178e+06	1.71869	0.781306
SC4_r4.1_P39_rep1_ompT	25	25	35.801	6.95146e-08	6.03992e-08	2.65986	1	MEvo1 (control)	Methylocoli (mutated)	35563.9	SC4_r4.1_P39_rep1_ompT	1.04481e+07	1.21052e+07	1.2244e+07	9.46578e+06	1.15199e+07	2.97498e+07	2.84087e+07	2.83406e+07	3.12769e+07	3.05989e+07	1.11566e+07	2.9675e+07	0.37596	-1.41135
SC4_r4.1_P39_rep1_ompX	10	10	11.95	2.42801e-06	1.12275e-06	2.46894	1	MEvo1 (control)	Methylocoli (mutated)	18603	SC4_r4.1_P39_rep1_ompX	1.35104e+07	1.73517e+07	1.50917e+07	1.17397e+07	1.42853e+07	3.7816e+07	3.51386e+07	3.01703e+07	3.79592e+07	3.66268e+07	1.43957e+07	3.55422e+07	0.405032	-1.30389
SC4_r4.1_P39_rep1_opgD	14	14	15.912	0.00147088	0.000340368	2.10417	0.984468	Methylocoli (mutated)	MEvo1 (control)	62759.7	SC4_r4.1_P39_rep1_opgD	1.89367e+06	1.01868e+06	2.09471e+06	2.20773e+06	2.10751e+06	821315	1.0039e+06	793821	891992	919373	1.86446e+06	886080	2.10417	1.07325
SC4_r4.1_P39_rep1_opgG	18	18	20.9	2.12947e-06	1.00689e-06	1.38763	1	Methylocoli (mutated)	MEvo1 (control)	57913.9	SC4_r4.1_P39_rep1_opgG	8.02431e+06	8.75978e+06	8.38572e+06	8.38663e+06	9.23397e+06	6.4317e+06	6.07405e+06	6.25757e+06	5.95194e+06	6.1217e+06	8.55808e+06	6.16739e+06	1.38763	0.472627
SC4_r4.1_P39_rep1_opgH	5	5	5.967	5.3712e-08	4.87428e-08	17.6801	1	MEvo1 (control)	Methylocoli (mutated)	96940.3	SC4_r4.1_P39_rep1_opgH	26760.5	34209.6	31910.5	30953.3	15301.2	439501	496694	507927	467032	548763	27827	491983	0.0565608	-4.14405
SC4_r4.1_P39_rep1_oppA	39	39	56.762	2.5558e-05	8.74891e-06	1.61065	1	Methylocoli (mutated)	MEvo1 (control)	60899.8	SC4_r4.1_P39_rep1_oppA	3.36777e+07	3.47398e+07	4.17151e+07	3.98182e+07	4.02397e+07	2.05259e+07	2.47438e+07	2.43063e+07	2.40919e+07	2.4415e+07	3.80381e+07	2.36166e+07	1.61065	0.687645
SC4_r4.1_P39_rep1_oppB	2	2	1.994	9.57757e-08	7.84687e-08	2.32802	1	Methylocoli (mutated)	MEvo1 (control)	33445.4	SC4_r4.1_P39_rep1_oppB	339013	361593	354496	352794	287065	140363	147418	138301	155862	146126	338992	145614	2.32802	1.2191
SC4_r4.1_P39_rep1_oppD	5	5	4.985	8.3333e-10	2.7392e-09	2.33511	1	Methylocoli (mutated)	MEvo1 (control)	37189.2	SC4_r4.1_P39_rep1_oppD	1.33127e+06	1.32734e+06	1.30365e+06	1.2139e+06	1.19998e+06	542944	524974	539060	562504	561067	1.27523e+06	546110	2.33511	1.22349
SC4_r4.1_P39_rep1_oppF	8	8	10.86	4.92278e-09	8.39412e-09	2.25744	1	Methylocoli (mutated)	MEvo1 (control)	37198.1	SC4_r4.1_P39_rep1_oppF	719314	748135	720420	730063	735314	315848	357903	320055	296858	327649	730649	323662	2.25744	1.17469
SC4_r4.1_P39_rep1_orn	6	6	5.955	0.492624	0.0778231	1.03929	0.0975379	MEvo1 (control)	Methylocoli (mutated)	20816.4	SC4_r4.1_P39_rep1_orn	717904	705107	693906	648010	517528	684489	664617	676939	660992	724381	656491	682283	0.962197	-0.0555957
SC4_r4.1_P39_rep1_osmC	15	15	19.872	1.32061e-12	4.00329e-11	10.6214	1	MEvo1 (control)	Methylocoli (mutated)	15088.5	SC4_r4.1_P39_rep1_osmC	2.41045e+06	2.49258e+06	2.49613e+06	2.43036e+06	2.41496e+06	2.41181e+07	2.49391e+07	2.87067e+07	2.52622e+07	2.70275e+07	2.4489e+06	2.60107e+07	0.0941495	-3.4089
SC4_r4.1_P39_rep1_osmE	7	7	10.915	2.81599e-09	5.90979e-09	4.47843	1	MEvo1 (control)	Methylocoli (mutated)	12020.5	SC4_r4.1_P39_rep1_osmE	6.26815e+06	6.87362e+06	7.72572e+06	6.28002e+06	7.21475e+06	2.81564e+07	3.16616e+07	3.19502e+07	2.84282e+07	3.36925e+07	6.87245e+06	3.07778e+07	0.223292	-2.16299
SC4_r4.1_P39_rep1_osmF	6	6	6.927	0.000179025	4.96368e-05	1.64589	0.999886	MEvo1 (control)	Methylocoli (mutated)	32609.9	SC4_r4.1_P39_rep1_osmF	488160	493650	639495	653388	694345	1.03e+06	951704	1.02472e+06	921742	958547	593808	977343	0.607573	-0.71887
SC4_r4.1_P39_rep1_osmY	16	16	25.832	3.29493e-09	6.70852e-09	3.84254	1	MEvo1 (control)	Methylocoli (mutated)	21073.1	SC4_r4.1_P39_rep1_osmY	2.57058e+06	2.99881e+06	3.42578e+06	2.86354e+06	3.13687e+06	1.2044e+07	1.15091e+07	1.12646e+07	1.14177e+07	1.13858e+07	2.99912e+06	1.15242e+07	0.260244	-1.94206
SC4_r4.1_P39_rep1_otsA	4	4	3.988	8.08533e-07	4.50062e-07	1.88686	1	MEvo1 (control)	Methylocoli (mutated)	53613.2	SC4_r4.1_P39_rep1_otsA	199907	214573	211450	244832	231026	463971	421183	401749	392117	399894	220358	415783	0.529982	-0.915985
SC4_r4.1_P39_rep1_otsB	2	2	1.99	0.000279265	7.46235e-05	4.02444	0.999577	MEvo1 (control)	Methylocoli (mutated)	29143.7	SC4_r4.1_P39_rep1_otsB	16146.5	27546.3	58548.3	20566.6	47440.4	127410	144827	146759	126843	139313	34049.6	137031	0.248482	-2.00879
SC4_r4.1_P39_rep1_oxyR	11	11	13.95	7.57085e-07	4.28531e-07	1.38044	1	Methylocoli (mutated)	MEvo1 (control)	34276.7	SC4_r4.1_P39_rep1_oxyR	997038	1.09336e+06	1.06623e+06	1.09027e+06	1.05115e+06	736776	754974	757877	776358	811951	1.05961e+06	767587	1.38044	0.465131
SC4_r4.1_P39_rep1_pabC	4	4	4.985	1.1449e-09	3.22018e-09	2.45106	1	Methylocoli (mutated)	MEvo1 (control)	29715	SC4_r4.1_P39_rep1_pabC	295487	297251	305522	302319	319835	123713	131984	117443	117125	130045	304083	124062	2.45106	1.2934
SC4_r4.1_P39_rep1_pal	13	13	17.901	0.0148097	0.00297092	1.37388	0.773078	MEvo1 (control)	Methylocoli (mutated)	18824.5	SC4_r4.1_P39_rep1_pal	9.37752e+06	1.19734e+07	1.05722e+07	6.56393e+06	1.10171e+07	1.49812e+07	1.27144e+07	1.36774e+07	1.35212e+07	1.31187e+07	9.90082e+06	1.36026e+07	0.727863	-0.458261
SC4_r4.1_P39_rep1_panB	4	4	5.976	0.000230034	6.25092e-05	1.29669	0.999756	Methylocoli (mutated)	MEvo1 (control)	28237.5	SC4_r4.1_P39_rep1_panB	7.95161e+06	8.6541e+06	8.7458e+06	8.48284e+06	8.07065e+06	6.26156e+06	6.5678e+06	6.38703e+06	5.80966e+06	7.29093e+06	8.381e+06	6.4634e+06	1.29669	0.37483
SC4_r4.1_P39_rep1_panC	20	19	28.836	1.557e-08	1.93086e-08	2.10562	1	Methylocoli (mutated)	MEvo1 (control)	31566.5	SC4_r4.1_P39_rep1_panC	4.5279e+06	4.8757e+06	4.65967e+06	4.26227e+06	4.35519e+06	2.02811e+06	2.12891e+06	2.25568e+06	2.08049e+06	2.27832e+06	4.53615e+06	2.1543e+06	2.10562	1.07425
SC4_r4.1_P39_rep1_panD	4	4	6.979	3.96326e-09	7.56138e-09	5.80443	1	Methylocoli (mutated)	MEvo1 (control)	13833.8	SC4_r4.1_P39_rep1_panD	6.25877e+06	7.3821e+06	7.17446e+06	7.90233e+06	7.64249e+06	1.28371e+06	1.07068e+06	1.40405e+06	1.1429e+06	1.36285e+06	7.27203e+06	1.25284e+06	5.80443	2.53716
SC4_r4.1_P39_rep1_panE	3	3	2.961	0.179983	0.0308056	1.28174	0.254068	MEvo1 (control)	Methylocoli (mutated)	33870.9	SC4_r4.1_P39_rep1_panE	49958.7	31278.3	29022	35728.9	62982.1	68021.1	48598.4	44621.2	66990.9	39612.9	41794	53568.9	0.780191	-0.3581
SC4_r4.1_P39_rep1_parC	9	9	9.921	7.32577e-05	2.22568e-05	1.69568	0.999995	Methylocoli (mutated)	MEvo1 (control)	83834.5	SC4_r4.1_P39_rep1_parC	463968	456134	320622	367094	407024	232204	241164	243086	236631	235132	402968	237644	1.69568	0.761866
SC4_r4.1_P39_rep1_parE	3	3	2.966	1.13313e-06	5.91104e-07	6.11847	1	Methylocoli (mutated)	MEvo1 (control)	70244.5	SC4_r4.1_P39_rep1_parE	139072	158932	173384	162146	103132	29508.4	30196.2	18958	18529.2	23208.8	147333	24080.1	6.11847	2.61317
SC4_r4.1_P39_rep1_patA	3	3	2.991	1.11385e-08	1.461e-08	16.9715	1	MEvo1 (control)	Methylocoli (mutated)	49644.4	SC4_r4.1_P39_rep1_patA	17417	21447.4	13694.2	16856	27310.4	306816	311314	364219	323724	335499	19345	328315	0.0589221	-4.08505
SC4_r4.1_P39_rep1_patD	5	5	4.963	2.85641e-08	3.0323e-08	6.16211	1	MEvo1 (control)	Methylocoli (mutated)	50829.8	SC4_r4.1_P39_rep1_patD	94547	132249	128387	110457	140963	698563	842486	712850	656409	827642	121320	747590	0.162282	-2.62342
SC4_r4.1_P39_rep1_pck	37	37	54.52	0.200813	0.0340079	1.05272	0.233591	MEvo1 (control)	Methylocoli (mutated)	59645.3	SC4_r4.1_P39_rep1_pck	3.05625e+07	3.0987e+07	3.25646e+07	3.29956e+07	3.34509e+07	3.77298e+07	3.27658e+07	3.31026e+07	3.41209e+07	3.13063e+07	3.21121e+07	3.38051e+07	0.94992	-0.0741222
SC4_r4.1_P39_rep1_pcm	3	3	2.991	5.5785e-06	2.29556e-06	2.24418	1	Methylocoli (mutated)	MEvo1 (control)	23257.6	SC4_r4.1_P39_rep1_pcm	220193	266263	255296	203265	253140	108516	92259.3	107645	128499	96976.3	239632	106779	2.24418	1.16619
SC4_r4.1_P39_rep1_pcnB	7	7	6.9	0.10096	0.0179326	1.21486	0.371834	Methylocoli (mutated)	MEvo1 (control)	53854.7	SC4_r4.1_P39_rep1_pcnB	477824	496217	479307	494245	306659	411216	375969	358389	342820	367177	450850	371114	1.21486	0.280786
SC4_r4.1_P39_rep1_pdhR	4	4	5.947	5.71428e-07	3.41399e-07	1.91663	1	Methylocoli (mutated)	MEvo1 (control)	29426.5	SC4_r4.1_P39_rep1_pdhR	568028	596921	616362	603914	610499	312596	310731	265943	330219	343525	599145	312603	1.91663	0.938575
SC4_r4.1_P39_rep1_pdxB	17	17	22.871	0.00877809	0.00181982	1.3672	0.853262	MEvo1 (control)	Methylocoli (mutated)	41336.5	SC4_r4.1_P39_rep1_pdxB	811470	1.05164e+06	1.35626e+06	1.27805e+06	1.01015e+06	1.62429e+06	1.38987e+06	1.51668e+06	1.45415e+06	1.54495e+06	1.10151e+06	1.50599e+06	0.731423	-0.451223
SC4_r4.1_P39_rep1_pdxH	9	9	9.956	0.00360907	0.000788979	1.38867	0.943345	Methylocoli (mutated)	MEvo1 (control)	25545.6	SC4_r4.1_P39_rep1_pdxH	889185	1.20532e+06	942915	795433	858172	753138	664565	640851	618898	700613	938204	675613	1.38867	0.473704
SC4_r4.1_P39_rep1_pdxJ	12	12	19.911	1.54733e-06	7.64768e-07	1.61196	1	MEvo1 (control)	Methylocoli (mutated)	26384.7	SC4_r4.1_P39_rep1_pdxJ	1.18936e+06	1.35315e+06	1.27037e+06	1.23001e+06	1.26755e+06	1.81124e+06	2.12435e+06	2.06296e+06	2.00495e+06	2.16871e+06	1.26209e+06	2.03444e+06	0.620361	-0.688819
SC4_r4.1_P39_rep1_pdxK	4	4	3.981	0.0792165	0.0143317	1.60588	0.424633	Methylocoli (mutated)	MEvo1 (control)	30848	SC4_r4.1_P39_rep1_pdxK	589813	1.36346e+06	1.01235e+06	545812	1.06705e+06	599779	591585	333913	659219	666581	915699	570215	1.60588	0.683366
SC4_r4.1_P39_rep1_pdxY	2	2	1.994	0.000213588	5.84476e-05	1.83003	0.999804	Methylocoli (mutated)	MEvo1 (control)	31321.4	SC4_r4.1_P39_rep1_pdxY	86414.9	108805	104715	73083.4	82324.8	50327.7	41681.7	45856.2	53157.8	57793.9	91068.6	49763.5	1.83003	0.871867
SC4_r4.1_P39_rep1_pepA	13	13	18.894	0.00237067	0.000532329	1.18548	0.967612	Methylocoli (mutated)	MEvo1 (control)	54880.6	SC4_r4.1_P39_rep1_pepA	4.1927e+06	4.7609e+06	4.57975e+06	4.24236e+06	4.88867e+06	4.12844e+06	3.77514e+06	3.83256e+06	3.55533e+06	3.82686e+06	4.53288e+06	3.82367e+06	1.18548	0.24547
SC4_r4.1_P39_rep1_pepB	26	25	33.771	0.00762404	0.00160126	1.15171	0.871424	Methylocoli (mutated)	MEvo1 (control)	46181.8	SC4_r4.1_P39_rep1_pepB	8.94456e+06	8.63698e+06	9.16811e+06	9.25316e+06	9.49066e+06	8.7747e+06	8.01265e+06	7.22454e+06	8.22213e+06	7.26674e+06	9.09869e+06	7.90015e+06	1.15171	0.203779
SC4_r4.1_P39_rep1_pepD	15	15	22.77	0.0171759	0.0033932	1.43329	0.746916	MEvo1 (control)	Methylocoli (mutated)	52884.4	SC4_r4.1_P39_rep1_pepD	1.4689e+06	2.6295e+06	1.76787e+06	2.7307e+06	2.70463e+06	3.21732e+06	3.39817e+06	3.26602e+06	3.016e+06	3.30094e+06	2.26032e+06	3.23969e+06	0.697696	-0.519329
SC4_r4.1_P39_rep1_pepE	3	3	2.985	5.34502e-08	4.87428e-08	8.83759	1	MEvo1 (control)	Methylocoli (mutated)	24570.5	SC4_r4.1_P39_rep1_pepE	33133.8	50809.1	62631.8	56678.5	46282.3	396700	429529	475053	439138	464873	49907.1	441059	0.113153	-3.14365
SC4_r4.1_P39_rep1_pepN	25	25	30.843	0.0784526	0.0142124	1.08521	0.426766	MEvo1 (control)	Methylocoli (mutated)	98921.8	SC4_r4.1_P39_rep1_pepN	4.1443e+06	4.62887e+06	4.75283e+06	4.50365e+06	5.26014e+06	5.02866e+06	4.97014e+06	4.93736e+06	5.37469e+06	4.96353e+06	4.65796e+06	5.05488e+06	0.921478	-0.117978
SC4_r4.1_P39_rep1_pepP	18	18	21.907	5.15992e-06	2.14597e-06	1.44941	1	MEvo1 (control)	Methylocoli (mutated)	49815.8	SC4_r4.1_P39_rep1_pepP	1.5655e+06	1.6267e+06	1.55999e+06	1.64372e+06	1.67588e+06	2.5911e+06	2.35413e+06	2.15421e+06	2.22486e+06	2.37508e+06	1.61436e+06	2.33987e+06	0.689934	-0.53547
SC4_r4.1_P39_rep1_pepQ	19	19	26.905	5.0667e-06	2.12013e-06	1.23884	1	MEvo1 (control)	Methylocoli (mutated)	50177.3	SC4_r4.1_P39_rep1_pepQ	4.6362e+06	4.831e+06	4.63559e+06	4.78918e+06	4.40445e+06	5.67454e+06	5.74509e+06	5.92231e+06	5.9295e+06	5.58906e+06	4.65928e+06	5.7721e+06	0.807207	-0.308989
SC4_r4.1_P39_rep1_pepT	8	8	8.894	6.33596e-06	2.54957e-06	1.71781	1	MEvo1 (control)	Methylocoli (mutated)	44924	SC4_r4.1_P39_rep1_pepT	463541	544427	472558	511871	404803	868226	797614	827053	799100	825947	479440	823588	0.582136	-0.780572
SC4_r4.1_P39_rep1_pfkA	12	11	13.912	9.92632e-11	6.44798e-10	7.52672	1	MEvo1 (control)	Methylocoli (mutated)	34843	SC4_r4.1_P39_rep1_pfkA	418636	489783	542434	480206	501971	3.44434e+06	3.62099e+06	3.85522e+06	3.56491e+06	3.82728e+06	486606	3.66255e+06	0.13286	-2.91202
SC4_r4.1_P39_rep1_pfkB	10	10	11.909	5.85062e-05	1.83471e-05	1.27404	0.999998	MEvo1 (control)	Methylocoli (mutated)	32455.7	SC4_r4.1_P39_rep1_pfkB	2.01138e+06	2.09955e+06	1.96989e+06	2.09051e+06	2.18161e+06	2.91482e+06	2.59227e+06	2.54503e+06	2.52957e+06	2.6084e+06	2.07059e+06	2.63802e+06	0.784904	-0.349413
SC4_r4.1_P39_rep1_pflA	7	7	8.917	0.00201511	0.000458909	1.63142	0.974463	Methylocoli (mutated)	MEvo1 (control)	28204	SC4_r4.1_P39_rep1_pflA	892645	934833	947500	1.00131e+06	585095	570639	499751	558335	467226	577413	872276	534673	1.63142	0.706128
SC4_r4.1_P39_rep1_pflB	55	55	72.636	1.05318e-09	3.03183e-09	3.48723	1	MEvo1 (control)	Methylocoli (mutated)	85360.3	SC4_r4.1_P39_rep1_pflB	7.42686e+06	7.51994e+06	7.53074e+06	7.54758e+06	8.6645e+06	2.86422e+07	2.68268e+07	2.45977e+07	2.66336e+07	2.82196e+07	7.73793e+06	2.6984e+07	0.28676	-1.80208
SC4_r4.1_P39_rep1_pfo	7	7	6.979	0.610129	0.0947642	1.05453	0.0756577	MEvo1 (control)	Methylocoli (mutated)	128827	SC4_r4.1_P39_rep1_pfo	107874	205739	213079	246370	273724	203594	201859	247888	191381	259145	209357	220773	0.948291	-0.0765987
SC4_r4.1_P39_rep1_pgi	12	12	13.916	1.20073e-08	1.54524e-08	4.01883	1	MEvo1 (control)	Methylocoli (mutated)	61531.4	SC4_r4.1_P39_rep1_pgi	758921	826883	844224	816232	614202	3.02469e+06	3.12855e+06	3.2501e+06	3.04145e+06	3.06974e+06	772093	3.1029e+06	0.248829	-2.00677
SC4_r4.1_P39_rep1_pgk	33	32	48.828	2.93511e-07	2.01199e-07	1.46121	1	MEvo1 (control)	Methylocoli (mutated)	41119.2	SC4_r4.1_P39_rep1_pgk	2.37431e+07	2.55231e+07	2.41552e+07	2.46868e+07	2.69141e+07	3.61955e+07	3.6276e+07	3.66138e+07	3.56758e+07	3.79231e+07	2.50045e+07	3.65368e+07	0.684364	-0.547165
SC4_r4.1_P39_rep1_pgl	9	9	12.947	4.7162e-09	8.14367e-09	5.74288	1	MEvo1 (control)	Methylocoli (mutated)	36305.9	SC4_r4.1_P39_rep1_pgl	1.11253e+06	1.39714e+06	1.33054e+06	1.45058e+06	1.67995e+06	8.04583e+06	8.01168e+06	7.97885e+06	7.91138e+06	8.08435e+06	1.39415e+06	8.00642e+06	0.174129	-2.52178
SC4_r4.1_P39_rep1_pgm	25	25	33.809	0.0655151	0.0119961	1.38327	0.466663	MEvo1 (control)	Methylocoli (mutated)	58361.6	SC4_r4.1_P39_rep1_pgm	2.71308e+06	1.59167e+06	1.67986e+06	2.65072e+06	2.83819e+06	3.86191e+06	3.31804e+06	2.22094e+06	3.51207e+06	2.95802e+06	2.2947e+06	3.1742e+06	0.722924	-0.468083
SC4_r4.1_P39_rep1_pheA	22	22	32.859	4.14607e-09	7.71689e-09	3.48365	1	MEvo1 (control)	Methylocoli (mutated)	43112.2	SC4_r4.1_P39_rep1_pheA	4.11782e+06	4.66447e+06	4.38023e+06	4.20976e+06	4.8857e+06	1.71795e+07	1.5544e+07	1.47746e+07	1.59832e+07	1.40578e+07	4.4516e+06	1.55078e+07	0.287055	-1.8006
SC4_r4.1_P39_rep1_pheS	24	24	36.846	0.383074	0.061732	1.03941	0.129129	MEvo1 (control)	Methylocoli (mutated)	36832.5	SC4_r4.1_P39_rep1_pheS	8.88921e+06	9.4726e+06	8.87e+06	8.87708e+06	1.00045e+07	1.06404e+07	9.91144e+06	8.98746e+06	9.48278e+06	8.90869e+06	9.22269e+06	9.58615e+06	0.962085	-0.0557644
SC4_r4.1_P39_rep1_pheT	44	43	59.679	0.00180534	0.000413208	1.19072	0.978411	MEvo1 (control)	Methylocoli (mutated)	87378.6	SC4_r4.1_P39_rep1_pheT	1.17206e+07	1.3372e+07	1.32419e+07	1.26879e+07	1.43137e+07	1.59434e+07	1.63188e+07	1.46711e+07	1.58377e+07	1.50263e+07	1.30672e+07	1.55595e+07	0.839825	-0.25184
SC4_r4.1_P39_rep1_phi	34	34	46.787	9.17923e-06	3.51732e-06	1.58787	1	MEvo1 (control)	Methylocoli (mutated)	19456	SC4_r4.1_P39_rep1_phi	4.76258e+08	5.06334e+08	5.5006e+08	4.35743e+08	5.11459e+08	7.94848e+08	8.66399e+08	7.63872e+08	7.62442e+08	7.50136e+08	4.95971e+08	7.87539e+08	0.629773	-0.667096
SC4_r4.1_P39_rep1_phnD	12	12	14.955	9.14507e-11	6.08539e-10	178.745	1	MEvo1 (control)	Methylocoli (mutated)	37371.9	SC4_r4.1_P39_rep1_phnD	31311.5	30105	32014	42945.3	50150	7.01947e+06	5.72359e+06	6.42828e+06	5.93676e+06	8.23246e+06	37305.1	6.66811e+06	0.00559456	-7.48176
SC4_r4.1_P39_rep1_phoA	19	19	20.901	6.01553e-08	5.30978e-08	50.2665	1	MEvo1 (control)	Methylocoli (mutated)	49407.3	SC4_r4.1_P39_rep1_phoA	38472.9	61024.7	58353.6	126951	47157.6	3.63749e+06	3.23002e+06	2.74292e+06	3.24649e+06	3.82953e+06	66392	3.33729e+06	0.019894	-5.65153
SC4_r4.1_P39_rep1_phoB	6	6	7.932	2.79264e-06	1.27196e-06	2.19094	1	Methylocoli (mutated)	MEvo1 (control)	26433.3	SC4_r4.1_P39_rep1_phoB	2.05512e+06	2.09038e+06	2.1092e+06	2.07245e+06	2.37237e+06	1.07899e+06	842810	992036	834360	1.13533e+06	2.1399e+06	976705	2.19094	1.13155
SC4_r4.1_P39_rep1_phoE	3	2	3.975	1.92275e-06	9.20935e-07	72.1294	1	MEvo1 (control)	Methylocoli (mutated)	38923.7	SC4_r4.1_P39_rep1_phoE	996.711	1258.92	1191.09	363.693	2255.4	138449	75604.5	95998.4	40608.6	86862.9	1213.16	87504.8	0.013864	-6.17252
SC4_r4.1_P39_rep1_phoP	7	7	7.958	5.27016e-05	1.6758e-05	1.61455	0.999999	MEvo1 (control)	Methylocoli (mutated)	25535.7	SC4_r4.1_P39_rep1_phoP	1.65875e+06	1.47932e+06	1.38103e+06	1.83232e+06	1.72451e+06	2.80395e+06	2.6459e+06	2.36327e+06	2.78146e+06	2.44444e+06	1.61519e+06	2.6078e+06	0.619366	-0.691135
SC4_r4.1_P39_rep1_phoR	5	5	4.978	0.000438746	0.000112325	2.75347	0.998643	Methylocoli (mutated)	MEvo1 (control)	49598.3	SC4_r4.1_P39_rep1_phoR	165639	107525	94289.3	173599	104419	40454.8	41665.8	51494.9	32942.8	67863.6	129094	46884.4	2.75347	1.46125
SC4_r4.1_P39_rep1_phoU	6	6	7.96	0.170558	0.0293026	1.15983	0.264373	Methylocoli (mutated)	MEvo1 (control)	27418	SC4_r4.1_P39_rep1_phoU	244172	241788	314360	270443	196047	206692	220050	252541	182496	230458	253362	218448	1.15983	0.213912
SC4_r4.1_P39_rep1_pka	5	5	4.976	0.000188129	5.20551e-05	3.35823	0.999867	MEvo1 (control)	Methylocoli (mutated)	97991	SC4_r4.1_P39_rep1_pka	80838.5	63200.7	75190	83557.2	29657.6	216626	227390	229354	198274	244780	66488.8	223285	0.297776	-1.7477
SC4_r4.1_P39_rep1_pldA	2	2	1.953	0.682263	0.104538	1.0408	0.0663678	MEvo1 (control)	Methylocoli (mutated)	33163.9	SC4_r4.1_P39_rep1_pldA	109623	96835	145952	73945.4	71689.5	109475	85108.2	130819	100988	91975	99608.8	103673	0.960797	-0.0576964
SC4_r4.1_P39_rep1_pliG	2	2	2.925	0.00135672	0.000316194	2.10055	0.986441	MEvo1 (control)	Methylocoli (mutated)	14906.6	SC4_r4.1_P39_rep1_pliG	174059	264406	257227	279536	127615	455896	515910	443435	380137	521195	220569	463315	0.476066	-1.07077
SC4_r4.1_P39_rep1_plsB	16	16	19.811	1.4541e-09	3.92081e-09	2.04484	1	Methylocoli (mutated)	MEvo1 (control)	91385.2	SC4_r4.1_P39_rep1_plsB	1.83188e+06	1.88646e+06	1.8182e+06	1.86206e+06	1.87264e+06	987266	883129	905458	888488	869627	1.85425e+06	906793	2.04484	1.03199
SC4_r4.1_P39_rep1_plsC	2	2	1.974	0.000162695	4.56192e-05	2.29354	0.999916	Methylocoli (mutated)	MEvo1 (control)	27453.8	SC4_r4.1_P39_rep1_plsC	67685.4	75260.4	77190.9	73105.4	45432.1	27906.9	37092.3	23066.3	30307.1	29292	67734.8	29532.9	2.29354	1.19757
SC4_r4.1_P39_rep1_pmbA	15	14	20.904	0.00100441	0.000239325	1.14737	0.992075	Methylocoli (mutated)	MEvo1 (control)	48370.4	SC4_r4.1_P39_rep1_pmbA	3.316e+06	3.55147e+06	3.46067e+06	3.48952e+06	3.47946e+06	3.27744e+06	2.83652e+06	3.00053e+06	2.89802e+06	3.063e+06	3.45942e+06	3.0151e+06	1.14737	0.198325
SC4_r4.1_P39_rep1_pncA	2	2	1.979	0.693443	0.10587	1.04167	0.0651546	MEvo1 (control)	Methylocoli (mutated)	23361.8	SC4_r4.1_P39_rep1_pncA	174108	193581	196519	207025	233969	269371	203373	191135	177113	206094	201040	209417	0.96	-0.0588943
SC4_r4.1_P39_rep1_pncB	23	23	28.827	7.65377e-05	2.30395e-05	2.8826	0.999994	Methylocoli (mutated)	MEvo1 (control)	45898.2	SC4_r4.1_P39_rep1_pncB	3.70809e+06	2.27074e+06	4.22086e+06	4.68106e+06	4.58437e+06	1.23563e+06	1.43377e+06	1.50243e+06	1.2214e+06	1.3594e+06	3.89302e+06	1.35053e+06	2.8826	1.52737
SC4_r4.1_P39_rep1_pnp	36	36	49.704	5.98418e-11	4.66468e-10	1.7155	1	Methylocoli (mutated)	MEvo1 (control)	77083.1	SC4_r4.1_P39_rep1_pnp	1.36204e+07	1.43059e+07	1.39697e+07	1.36972e+07	1.38212e+07	8.31454e+06	8.02126e+06	7.94807e+06	8.16407e+06	8.01498e+06	1.38829e+07	8.09258e+06	1.7155	0.778633
SC4_r4.1_P39_rep1_pntA	14	14	15.933	5.0622e-08	4.70765e-08	1.77908	1	Methylocoli (mutated)	MEvo1 (control)	54623.7	SC4_r4.1_P39_rep1_pntA	6.48299e+06	6.70531e+06	6.35599e+06	6.65967e+06	6.56632e+06	3.34504e+06	3.88587e+06	3.62919e+06	3.90352e+06	3.65616e+06	6.55406e+06	3.68395e+06	1.77908	0.831133
SC4_r4.1_P39_rep1_pntB	10	10	13.928	0.0145058	0.00291424	1.22073	0.776623	Methylocoli (mutated)	MEvo1 (control)	48724	SC4_r4.1_P39_rep1_pntB	2.45055e+06	3.34692e+06	3.29471e+06	3.20098e+06	3.35947e+06	2.54219e+06	2.54376e+06	2.62047e+06	2.43908e+06	2.67689e+06	3.13052e+06	2.56448e+06	1.22073	0.287738
SC4_r4.1_P39_rep1_polA	22	22	26.772	0.330777	0.0537169	1.10722	0.150131	MEvo1 (control)	Methylocoli (mutated)	103122	SC4_r4.1_P39_rep1_polA	1.49669e+06	814521	1.41713e+06	1.53474e+06	1.36609e+06	1.38851e+06	1.39708e+06	1.55031e+06	1.41989e+06	1.58412e+06	1.32583e+06	1.46798e+06	0.903167	-0.146936
SC4_r4.1_P39_rep1_potA	4	4	3.986	0.115998	0.0204571	1.1823	0.342322	Methylocoli (mutated)	MEvo1 (control)	43028.4	SC4_r4.1_P39_rep1_potA	642139	693619	729307	677826	450428	569354	526928	537642	529602	537401	638664	540185	1.1823	0.241602
SC4_r4.1_P39_rep1_potD	9	9	9.941	0.00164121	0.000377542	1.49635	0.981428	MEvo1 (control)	Methylocoli (mutated)	38868.9	SC4_r4.1_P39_rep1_potD	3.24395e+06	2.2717e+06	3.36994e+06	3.01645e+06	3.87436e+06	4.77417e+06	4.56883e+06	4.52294e+06	4.88256e+06	4.85848e+06	3.15528e+06	4.72139e+06	0.668294	-0.581445
SC4_r4.1_P39_rep1_potF	7	7	6.956	3.61836e-11	3.41192e-10	2.4429	1	Methylocoli (mutated)	MEvo1 (control)	40840.6	SC4_r4.1_P39_rep1_potF	6.67677e+06	7.05147e+06	6.86148e+06	6.73983e+06	7.24576e+06	2.8216e+06	2.84427e+06	2.75563e+06	2.93681e+06	2.79511e+06	6.91506e+06	2.83068e+06	2.4429	1.28859
SC4_r4.1_P39_rep1_potG	6	6	6.977	0.000124727	3.61239e-05	2.90762	0.999966	Methylocoli (mutated)	MEvo1 (control)	41898.6	SC4_r4.1_P39_rep1_potG	525261	562685	615256	582740	274017	173140	176665	181104	172264	177259	511992	176086	2.90762	1.53984
SC4_r4.1_P39_rep1_poxB	15	15	15.934	2.10419e-08	2.42226e-08	2.79991	1	MEvo1 (control)	Methylocoli (mutated)	62012	SC4_r4.1_P39_rep1_poxB	552156	621265	574136	679093	692174	1.75247e+06	1.78214e+06	1.82363e+06	1.65617e+06	1.71801e+06	623765	1.74648e+06	0.357155	-1.48538
SC4_r4.1_P39_rep1_ppa	11	11	18.901	6.7794e-07	3.92695e-07	1.89712	1	MEvo1 (control)	Methylocoli (mutated)	19704	SC4_r4.1_P39_rep1_ppa	1.38964e+07	1.49669e+07	1.53568e+07	1.50303e+07	1.7059e+07	3.06938e+07	2.59207e+07	3.04636e+07	2.78999e+07	2.97902e+07	1.52619e+07	2.89536e+07	0.527115	-0.923811
SC4_r4.1_P39_rep1_ppc	52	52	71.7	6.77463e-06	2.6943e-06	1.48878	1	Methylocoli (mutated)	MEvo1 (control)	99066	SC4_r4.1_P39_rep1_ppc	9.68821e+06	9.66781e+06	1.14688e+07	1.03895e+07	1.07852e+07	7.24132e+06	6.81089e+06	7.4104e+06	6.80814e+06	6.65679e+06	1.03999e+07	6.98551e+06	1.48878	0.574132
SC4_r4.1_P39_rep1_ppiA	4	4	3.988	0.0290891	0.00558497	1.23577	0.643826	Methylocoli (mutated)	MEvo1 (control)	20431.3	SC4_r4.1_P39_rep1_ppiA	933933	849785	922277	1.12265e+06	1.09185e+06	637229	854760	766394	821203	902123	984098	796342	1.23577	0.305414
SC4_r4.1_P39_rep1_ppiB	16	16	24.842	7.21382e-08	6.22784e-08	2.83338	1	Methylocoli (mutated)	MEvo1 (control)	18153.2	SC4_r4.1_P39_rep1_ppiB	4.03811e+07	4.20811e+07	4.15398e+07	4.56251e+07	4.98811e+07	1.45995e+07	1.47647e+07	1.7492e+07	1.41139e+07	1.65022e+07	4.39016e+07	1.54945e+07	2.83338	1.50252
SC4_r4.1_P39_rep1_ppiC	4	4	3.949	9.56157e-08	7.84687e-08	1.48178	1	MEvo1 (control)	Methylocoli (mutated)	10232.4	SC4_r4.1_P39_rep1_ppiC	256184	250837	271055	248230	239756	377469	381323	363201	377791	376240	253212	375205	0.674864	-0.567331
SC4_r4.1_P39_rep1_ppiD	22	21	23.828	3.00863e-05	1.01337e-05	1.84896	1	MEvo1 (control)	Methylocoli (mutated)	68151.4	SC4_r4.1_P39_rep1_ppiD	3.67251e+06	3.54297e+06	3.55618e+06	3.86399e+06	2.578e+06	6.25364e+06	6.0873e+06	6.26566e+06	6.80209e+06	6.41876e+06	3.44273e+06	6.36549e+06	0.540843	-0.886718
SC4_r4.1_P39_rep1_ppk	9	9	11.954	0.00613903	0.00130139	1.46334	0.896425	MEvo1 (control)	Methylocoli (mutated)	80435.7	SC4_r4.1_P39_rep1_ppk	518924	323562	510262	517648	616997	713044	698791	757722	726347	744001	497478	727981	0.683367	-0.549267
SC4_r4.1_P39_rep1_ppsA	46	46	61.622	6.32368e-09	9.9505e-09	1.67247	1	Methylocoli (mutated)	MEvo1 (control)	87435.6	SC4_r4.1_P39_rep1_ppsA	3.69948e+07	3.85733e+07	3.85905e+07	3.7971e+07	4.09152e+07	2.39774e+07	2.27424e+07	2.29565e+07	2.23888e+07	2.33598e+07	3.8609e+07	2.3085e+07	1.67247	0.74198
SC4_r4.1_P39_rep1_ppsR	9	9	9.921	0.116948	0.0205848	1.14024	0.340608	MEvo1 (control)	Methylocoli (mutated)	31211.9	SC4_r4.1_P39_rep1_ppsR	376085	571010	519543	440951	543275	522205	592071	574408	532531	573361	490173	558915	0.877008	-0.189338
SC4_r4.1_P39_rep1_ppx	3	3	3.961	4.448e-12	9.33482e-11	150.877	1	MEvo1 (control)	Methylocoli (mutated)	58137.4	SC4_r4.1_P39_rep1_ppx	748.984	737.98	977.56	615.741	730.277	110257	121526	107211	124530	111399	762.108	114985	0.00662792	-7.23723
SC4_r4.1_P39_rep1_pqiB	7	7	6.979	0.328632	0.0534322	1.26104	0.151102	Methylocoli (mutated)	MEvo1 (control)	60522.4	SC4_r4.1_P39_rep1_pqiB	278340	305389	281779	285455	120840	205856	204161	201564	196193	200756	254361	201706	1.26104	0.334619
SC4_r4.1_P39_rep1_prc	22	22	23.866	5.86659e-07	3.47947e-07	1.92511	1	Methylocoli (mutated)	MEvo1 (control)	76665.7	SC4_r4.1_P39_rep1_prc	1.6867e+06	2.01071e+06	1.75842e+06	1.89283e+06	1.94207e+06	1.08357e+06	899036	919023	943145	981290	1.85815e+06	965213	1.92511	0.944944
SC4_r4.1_P39_rep1_prfA	6	6	5.968	0.00111379	0.000263776	1.72861	0.990413	Methylocoli (mutated)	MEvo1 (control)	40517.7	SC4_r4.1_P39_rep1_prfA	535794	525455	479062	523524	309550	284800	262680	267427	296747	261345	474677	274600	1.72861	0.789615
SC4_r4.1_P39_rep1_prfC	9	9	9.899	6.655e-05	2.05391e-05	1.66206	0.999997	Methylocoli (mutated)	MEvo1 (control)	59574.7	SC4_r4.1_P39_rep1_prfC	1.48208e+06	1.59261e+06	1.50798e+06	1.53547e+06	1.14878e+06	986973	853425	860349	814247	857249	1.45338e+06	874449	1.66206	0.73297
SC4_r4.1_P39_rep1_priA	3	3	2.991	0.373608	0.0603134	1.1935	0.132582	MEvo1 (control)	Methylocoli (mutated)	81655.3	SC4_r4.1_P39_rep1_priA	58712.3	65805.3	57958.9	50000.8	4281.74	50145.7	53873.1	61517.4	54641.3	62394.5	47351.8	56514.4	0.837871	-0.2552
SC4_r4.1_P39_rep1_priB	2	2	2.991	6.67546e-10	2.44073e-09	9.44028	1	Methylocoli (mutated)	MEvo1 (control)	11441.7	SC4_r4.1_P39_rep1_priB	467718	465602	443561	442265	509878	40434.7	47062.1	59407.8	50183.3	49623.4	465805	49342.3	9.44028	3.23883
SC4_r4.1_P39_rep1_prkB	6	6	5.982	2.42187e-05	8.34278e-06	1.31417	1	Methylocoli (mutated)	MEvo1 (control)	32344.1	SC4_r4.1_P39_rep1_prkB	770577	806590	755140	865983	801697	619363	583962	651976	582374	606053	799998	608746	1.31417	0.394155
SC4_r4.1_P39_rep1_prlC	27	27	36.87	2.76573e-08	2.97072e-08	1.74317	1	Methylocoli (mutated)	MEvo1 (control)	77169.5	SC4_r4.1_P39_rep1_prlC	3.70602e+06	3.86247e+06	3.9293e+06	3.96696e+06	4.21306e+06	2.23831e+06	2.28942e+06	2.22071e+06	2.15971e+06	2.38036e+06	3.93556e+06	2.2577e+06	1.74317	0.801716
SC4_r4.1_P39_rep1_prlF	4	3	3.942	3.10273e-06	1.38771e-06	2.84825	1	Methylocoli (mutated)	MEvo1 (control)	12359.2	SC4_r4.1_P39_rep1_prlF	542044	386648	568212	619893	632982	199195	183230	194020	190364	198620	549956	193086	2.84825	1.51007
SC4_r4.1_P39_rep1_prmB	7	7	8.962	7.61701e-10	2.62415e-09	2.26512	1	Methylocoli (mutated)	MEvo1 (control)	34970.2	SC4_r4.1_P39_rep1_prmB	2.69943e+06	2.65871e+06	2.79179e+06	2.85682e+06	2.81551e+06	1.31474e+06	1.19869e+06	1.1887e+06	1.16729e+06	1.23281e+06	2.76445e+06	1.22045e+06	2.26512	1.17958
SC4_r4.1_P39_rep1_proA	17	15	22.888	0.000468665	0.000119458	1.16483	0.998412	MEvo1 (control)	Methylocoli (mutated)	44630.4	SC4_r4.1_P39_rep1_proA	3.38814e+06	3.15598e+06	3.45864e+06	3.41369e+06	3.39981e+06	3.65832e+06	3.8779e+06	4.03097e+06	3.86792e+06	4.15303e+06	3.36325e+06	3.91763e+06	0.858492	-0.220124
SC4_r4.1_P39_rep1_proB	13	13	15.825	4.6701e-06	1.97845e-06	1.41447	1	Methylocoli (mutated)	MEvo1 (control)	39057.7	SC4_r4.1_P39_rep1_proB	1.88863e+06	2.01246e+06	2.10321e+06	1.83058e+06	2.13221e+06	1.44052e+06	1.37792e+06	1.38023e+06	1.39129e+06	1.45654e+06	1.99342e+06	1.4093e+06	1.41447	0.500263
SC4_r4.1_P39_rep1_proC	5	5	5.94	0.15233	0.0263536	1.10671	0.28652	Methylocoli (mutated)	MEvo1 (control)	28145	SC4_r4.1_P39_rep1_proC	2.07811e+06	2.43032e+06	2.57676e+06	2.54169e+06	2.60254e+06	1.99112e+06	2.1144e+06	2.35876e+06	2.00498e+06	2.581e+06	2.44588e+06	2.21005e+06	1.10671	0.146274
SC4_r4.1_P39_rep1_proQ	12	12	15.865	0.100887	0.0179313	1.56357	0.37199	Methylocoli (mutated)	MEvo1 (control)	25892.4	SC4_r4.1_P39_rep1_proQ	3.60941e+06	1.78119e+06	3.94815e+06	3.74812e+06	1.5685e+06	1.86066e+06	1.84645e+06	1.90474e+06	1.76733e+06	1.99382e+06	2.93108e+06	1.8746e+06	1.56357	0.644847
SC4_r4.1_P39_rep1_proS	33	33	40.861	8.87155e-10	2.8144e-09	2.58279	1	Methylocoli (mutated)	MEvo1 (control)	63693.4	SC4_r4.1_P39_rep1_proS	1.49472e+07	1.53021e+07	1.53396e+07	1.59169e+07	1.62855e+07	6.39313e+06	5.52721e+06	5.93779e+06	6.01593e+06	6.24501e+06	1.55583e+07	6.02381e+06	2.58279	1.36893
SC4_r4.1_P39_rep1_proX	4	4	3.988	1.25505e-05	4.62715e-06	4.55795	1	MEvo1 (control)	Methylocoli (mutated)	36022.9	SC4_r4.1_P39_rep1_proX	474416	456398	252749	411428	629018	1.73225e+06	2.46383e+06	2.01007e+06	2.18808e+06	1.74271e+06	444802	2.02739e+06	0.219397	-2.18839
SC4_r4.1_P39_rep1_prpD	2	2	1.971	2.84497e-06	1.28934e-06	8.88892	1	Methylocoli (mutated)	MEvo1 (control)	53952.7	SC4_r4.1_P39_rep1_prpD	137555	321381	252924	281030	359441	22443.5	36569.6	31008.6	31959.1	30155.8	270466	30427.3	8.88892	3.15201
SC4_r4.1_P39_rep1_prs	16	16	20.891	0.000409963	0.000105817	1.31455	0.99885	Methylocoli (mutated)	MEvo1 (control)	34186.4	SC4_r4.1_P39_rep1_prs	1.29866e+07	1.2992e+07	1.2615e+07	1.34471e+07	1.57677e+07	1.1242e+07	9.64694e+06	1.03477e+07	1.01787e+07	1.01677e+07	1.35617e+07	1.03166e+07	1.31455	0.394567
SC4_r4.1_P39_rep1_psd	8	8	10.915	0.0343848	0.00654188	1.38231	0.608504	Methylocoli (mutated)	MEvo1 (control)	35917.3	SC4_r4.1_P39_rep1_psd	1.99082e+06	1.91107e+06	1.88511e+06	1.73038e+06	1.79879e+06	1.59217e+06	1.4833e+06	764939	1.58635e+06	1.31279e+06	1.86323e+06	1.34791e+06	1.38231	0.467085
SC4_r4.1_P39_rep1_psiF	6	6	5.933	3.56044e-06	1.5592e-06	2.8402	1	MEvo1 (control)	Methylocoli (mutated)	11686.8	SC4_r4.1_P39_rep1_psiF	149019	190044	190505	179656	185672	450789	500693	550497	401431	638271	178979	508336	0.352088	-1.50599
SC4_r4.1_P39_rep1_pspA	20	20	30.799	4.74562e-07	2.91605e-07	4.0468	1	MEvo1 (control)	Methylocoli (mutated)	25493.9	SC4_r4.1_P39_rep1_pspA	4.0834e+06	3.42038e+06	3.74712e+06	4.44092e+06	2.76543e+06	1.74343e+07	1.3871e+07	1.34473e+07	1.38117e+07	1.61285e+07	3.69145e+06	1.49386e+07	0.247109	-2.01678
SC4_r4.1_P39_rep1_pspB	4	4	4.985	0.00315547	0.000695195	2.42644	0.95222	MEvo1 (control)	Methylocoli (mutated)	8763.6	SC4_r4.1_P39_rep1_pspB	241157	252640	296629	195736	284538	277052	681004	763558	641510	720150	254140	616655	0.412127	-1.27884
SC4_r4.1_P39_rep1_pspC	2	2	1.987	1.09039e-08	1.45827e-08	3.46855	1	MEvo1 (control)	Methylocoli (mutated)	13517.5	SC4_r4.1_P39_rep1_pspC	172890	179804	171246	157409	184819	690225	532035	627625	563485	590974	173234	600869	0.288305	-1.79433
SC4_r4.1_P39_rep1_pspF	4	4	3.988	0.0306704	0.00587205	1.8582	0.632754	Methylocoli (mutated)	MEvo1 (control)	36987.9	SC4_r4.1_P39_rep1_pspF	120041	122011	164897	148653	52707.9	72688.4	55417.6	58502.6	58653	82103.3	121662	65473	1.8582	0.893906
SC4_r4.1_P39_rep1_pssA	5	5	4.961	4.76833e-08	4.47052e-08	1.63128	1	Methylocoli (mutated)	MEvo1 (control)	52804.2	SC4_r4.1_P39_rep1_pssA	978884	1.03558e+06	1.09099e+06	1.07239e+06	1.0584e+06	605020	649741	664991	635048	655090	1.04725e+06	641978	1.63128	0.706008
SC4_r4.1_P39_rep1_pstB	3	3	2.982	0.0820494	0.0148246	1.25468	0.416908	Methylocoli (mutated)	MEvo1 (control)	29028.6	SC4_r4.1_P39_rep1_pstB	174926	188909	203987	191936	305880	163640	167835	166108	157821	193927	213127	169866	1.25468	0.327316
SC4_r4.1_P39_rep1_pstS	17	17	21.87	7.54398e-09	1.12834e-08	2.70441	1	Methylocoli (mutated)	MEvo1 (control)	37024.7	SC4_r4.1_P39_rep1_pstS	7.89386e+06	8.00642e+06	7.80183e+06	8.37125e+06	8.93124e+06	2.81893e+06	3.23713e+06	2.95047e+06	2.86642e+06	3.28917e+06	8.20092e+06	3.03242e+06	2.70441	1.43531
SC4_r4.1_P39_rep1_psuG	6	6	5.962	2.82408e-05	9.54748e-06	3.16002	1	MEvo1 (control)	Methylocoli (mutated)	32910.2	SC4_r4.1_P39_rep1_psuG	38665.4	35606.4	39256.7	44974.1	25624.7	111246	120384	80199.1	128345	141671	36825.5	116369	0.316454	-1.65993
SC4_r4.1_P39_rep1_pta	34	34	48.746	1.07428e-05	4.00945e-06	1.21572	1	MEvo1 (control)	Methylocoli (mutated)	77140.5	SC4_r4.1_P39_rep1_pta	1.10067e+07	1.17942e+07	1.08804e+07	1.13658e+07	1.16198e+07	1.42399e+07	1.40893e+07	1.34666e+07	1.32917e+07	1.38035e+07	1.13334e+07	1.37782e+07	0.82256	-0.281806
SC4_r4.1_P39_rep1_pth	6	6	6.979	0.0127956	0.00258781	1.67749	0.797453	MEvo1 (control)	Methylocoli (mutated)	21050.9	SC4_r4.1_P39_rep1_pth	274677	734977	644269	688456	541067	971776	946373	957927	962565	998302	576689	967389	0.59613	-0.746302
SC4_r4.1_P39_rep1_ptrA	8	7	7.92	9.72601e-05	2.86246e-05	2.46959	0.999986	Methylocoli (mutated)	MEvo1 (control)	107712	SC4_r4.1_P39_rep1_ptrA	523933	567820	597214	417618	390357	209684	209923	209217	138682	243570	499388	202215	2.46959	1.30427
SC4_r4.1_P39_rep1_ptsG	8	8	9.898	2.25173e-08	2.55443e-08	1.78338	1	MEvo1 (control)	Methylocoli (mutated)	50678.4	SC4_r4.1_P39_rep1_ptsG	1.16851e+06	1.14391e+06	1.09498e+06	1.1592e+06	1.16608e+06	2.13733e+06	2.09036e+06	2.1285e+06	1.88814e+06	1.97924e+06	1.14654e+06	2.04471e+06	0.560732	-0.834616
SC4_r4.1_P39_rep1_ptsH	7	7	10.94	0.0158459	0.00315335	1.20101	0.761315	Methylocoli (mutated)	MEvo1 (control)	9119.2	SC4_r4.1_P39_rep1_ptsH	4.27878e+07	4.47574e+07	4.47923e+07	3.94995e+07	5.38671e+07	3.84182e+07	3.42918e+07	4.11418e+07	3.70394e+07	3.70376e+07	4.51408e+07	3.75858e+07	1.20101	0.264247
SC4_r4.1_P39_rep1_ptsI	34	33	48.786	0.000522692	0.00013204	1.11747	0.997953	Methylocoli (mutated)	MEvo1 (control)	63564.3	SC4_r4.1_P39_rep1_ptsI	9.98175e+06	1.03541e+07	1.0141e+07	1.04638e+07	1.09584e+07	9.5189e+06	8.9672e+06	9.55395e+06	9.19944e+06	9.20409e+06	1.03798e+07	9.28871e+06	1.11747	0.16023
SC4_r4.1_P39_rep1_ptsN	7	7	7.969	8.83361e-09	1.28193e-08	1.96072	1	Methylocoli (mutated)	MEvo1 (control)	17960	SC4_r4.1_P39_rep1_ptsN	2.44119e+06	2.4344e+06	2.51414e+06	2.44331e+06	2.63553e+06	1.281e+06	1.29399e+06	1.26123e+06	1.35136e+06	1.17158e+06	2.49371e+06	1.27183e+06	1.96072	0.971387
SC4_r4.1_P39_rep1_ptsP	16	16	19.918	1.01172e-08	1.39592e-08	2.39977	1	Methylocoli (mutated)	MEvo1 (control)	83718.5	SC4_r4.1_P39_rep1_ptsP	1.15361e+06	1.27631e+06	1.22043e+06	1.17814e+06	1.32669e+06	529204	507513	521471	541444	465275	1.23104e+06	512981	2.39977	1.26289
SC4_r4.1_P39_rep1_purA	35	35	46.706	2.65421e-06	1.21908e-06	1.73077	1	MEvo1 (control)	Methylocoli (mutated)	47345.7	SC4_r4.1_P39_rep1_purA	1.19747e+07	1.29223e+07	1.28539e+07	1.17873e+07	1.32031e+07	2.34569e+07	1.89176e+07	2.18376e+07	2.07892e+07	2.35895e+07	1.25483e+07	2.17182e+07	0.577777	-0.791416
SC4_r4.1_P39_rep1_purB	22	22	28.86	7.73958e-06	3.04259e-06	1.53893	1	Methylocoli (mutated)	MEvo1 (control)	51544.1	SC4_r4.1_P39_rep1_purB	4.95824e+06	5.39308e+06	5.92876e+06	5.96936e+06	5.50956e+06	3.79607e+06	3.37308e+06	3.68385e+06	3.40846e+06	3.77639e+06	5.5518e+06	3.60757e+06	1.53893	0.621928
SC4_r4.1_P39_rep1_purC	20	20	26.885	3.56892e-07	2.335e-07	1.99289	1	Methylocoli (mutated)	MEvo1 (control)	26996.1	SC4_r4.1_P39_rep1_purC	1.84021e+07	2.04503e+07	1.94999e+07	2.04643e+07	2.1633e+07	1.01823e+07	9.44092e+06	1.04353e+07	9.12679e+06	1.12185e+07	2.00899e+07	1.00808e+07	1.99289	0.994864
SC4_r4.1_P39_rep1_purD	15	15	19.932	3.05431e-06	1.37281e-06	1.62117	1	Methylocoli (mutated)	MEvo1 (control)	45940.3	SC4_r4.1_P39_rep1_purD	5.27446e+06	5.91854e+06	5.68372e+06	5.89164e+06	6.25693e+06	3.63796e+06	3.43343e+06	3.82383e+06	3.23028e+06	3.77838e+06	5.80506e+06	3.58078e+06	1.62117	0.697038
SC4_r4.1_P39_rep1_purE	5	5	6.938	7.1072e-08	6.15563e-08	2.18933	1	Methylocoli (mutated)	MEvo1 (control)	17780.2	SC4_r4.1_P39_rep1_purE	3.56565e+06	3.81271e+06	3.65437e+06	3.87566e+06	3.90631e+06	1.85505e+06	1.63564e+06	1.66334e+06	1.54829e+06	1.89149e+06	3.76294e+06	1.71876e+06	2.18933	1.13049
SC4_r4.1_P39_rep1_purF	6	6	7.976	1.73383e-05	6.15927e-06	1.76835	1	Methylocoli (mutated)	MEvo1 (control)	56489.4	SC4_r4.1_P39_rep1_purF	1.98937e+06	1.51535e+06	2.02013e+06	2.13074e+06	2.04072e+06	1.08617e+06	1.05645e+06	1.12595e+06	1.09668e+06	1.11802e+06	1.93926e+06	1.09665e+06	1.76835	0.822401
SC4_r4.1_P39_rep1_purH	39	39	43.793	6.1686e-08	5.41142e-08	1.84409	1	Methylocoli (mutated)	MEvo1 (control)	57329.6	SC4_r4.1_P39_rep1_purH	7.98287e+06	8.68775e+06	8.49782e+06	8.58406e+06	8.34851e+06	4.71602e+06	4.40768e+06	4.95278e+06	4.18345e+06	4.57035e+06	8.4202e+06	4.56606e+06	1.84409	0.882906
SC4_r4.1_P39_rep1_purK	6	6	6.972	3.04948e-07	2.05934e-07	2.23613	1	Methylocoli (mutated)	MEvo1 (control)	39461.1	SC4_r4.1_P39_rep1_purK	781206	695447	729772	782907	754047	344231	280857	352010	370129	326815	748676	334808	2.23613	1.16101
SC4_r4.1_P39_rep1_purL	55	55	68.675	3.78353e-05	1.25121e-05	2.29554	1	Methylocoli (mutated)	MEvo1 (control)	141404	SC4_r4.1_P39_rep1_purL	9.83645e+06	6.86786e+06	1.10323e+07	1.11207e+07	1.04846e+07	4.69112e+06	3.93787e+06	4.34668e+06	3.78021e+06	4.73875e+06	9.86836e+06	4.29893e+06	2.29554	1.19883
SC4_r4.1_P39_rep1_purM	8	8	10.917	1.01688e-06	5.4398e-07	1.92269	1	Methylocoli (mutated)	MEvo1 (control)	36821.9	SC4_r4.1_P39_rep1_purM	6.05907e+06	6.3614e+06	6.73645e+06	6.8918e+06	7.0867e+06	3.82586e+06	3.31095e+06	3.45654e+06	3.01346e+06	3.62705e+06	6.62708e+06	3.44677e+06	1.92269	0.943128
SC4_r4.1_P39_rep1_purN	3	3	3.982	4.44402e-05	1.44056e-05	2.50777	0.999999	Methylocoli (mutated)	MEvo1 (control)	23238.6	SC4_r4.1_P39_rep1_purN	618998	652372	391198	692783	597783	223440	214919	255275	273287	210673	590627	235519	2.50777	1.3264
SC4_r4.1_P39_rep1_purR	15	15	21.902	0.000964507	0.000231029	1.25517	0.992657	MEvo1 (control)	Methylocoli (mutated)	38175.3	SC4_r4.1_P39_rep1_purR	1.66174e+06	1.43724e+06	1.58494e+06	1.6784e+06	1.86291e+06	2.07816e+06	2.06221e+06	1.943e+06	2.15638e+06	2.08435e+06	1.64504e+06	2.06482e+06	0.796702	-0.327888
SC4_r4.1_P39_rep1_purT	16	15	17.908	1.31904e-05	4.83046e-06	1.55851	1	Methylocoli (mutated)	MEvo1 (control)	42433.1	SC4_r4.1_P39_rep1_purT	2.0322e+06	2.28855e+06	2.35397e+06	2.29585e+06	2.34542e+06	1.57246e+06	1.3817e+06	1.4567e+06	1.28294e+06	1.56696e+06	2.2632e+06	1.45215e+06	1.55851	0.640171
SC4_r4.1_P39_rep1_purU	10	10	10.938	2.83902e-06	1.28878e-06	2.02819	1	Methylocoli (mutated)	MEvo1 (control)	31935.4	SC4_r4.1_P39_rep1_purU	5.54728e+06	4.61926e+06	4.79042e+06	5.36319e+06	5.87923e+06	2.94789e+06	2.65349e+06	2.35189e+06	2.58603e+06	2.3783e+06	5.23988e+06	2.58352e+06	2.02819	1.0202
SC4_r4.1_P39_rep1_putA	8	8	7.95	0.0732529	0.0133235	1.07961	0.441907	Methylocoli (mutated)	MEvo1 (control)	143818	SC4_r4.1_P39_rep1_putA	195317	189224	188545	188071	181852	163370	156101	186872	185635	181494	188602	174694	1.07961	0.110511
SC4_r4.1_P39_rep1_pykA	23	23	32.831	0.0261134	0.00506715	1.08706	0.66605	Methylocoli (mutated)	MEvo1 (control)	51357.8	SC4_r4.1_P39_rep1_pykA	7.27768e+06	7.37805e+06	7.61671e+06	7.68232e+06	8.53599e+06	7.07162e+06	7.04235e+06	6.86636e+06	7.35749e+06	7.07029e+06	7.69815e+06	7.08162e+06	1.08706	0.120432
SC4_r4.1_P39_rep1_pykF	39	38	50.525	1.10716e-07	8.78082e-08	2.09135	1	Methylocoli (mutated)	MEvo1 (control)	50729.9	SC4_r4.1_P39_rep1_pykF	2.02254e+07	2.31716e+07	1.98358e+07	2.18997e+07	2.11537e+07	1.12807e+07	9.75741e+06	1.04957e+07	9.49457e+06	9.79342e+06	2.12572e+07	1.01644e+07	2.09135	1.06444
SC4_r4.1_P39_rep1_pyrB	16	16	21.878	1.18125e-06	6.09217e-07	3.02051	1	MEvo1 (control)	Methylocoli (mutated)	34428.2	SC4_r4.1_P39_rep1_pyrB	3.22597e+06	3.48767e+06	4.00608e+06	3.24039e+06	3.94361e+06	1.20634e+07	9.04384e+06	1.14802e+07	9.01744e+06	1.24736e+07	3.58074e+06	1.08157e+07	0.33107	-1.59479
SC4_r4.1_P39_rep1_pyrC	17	17	21.877	4.10488e-09	7.71689e-09	2.10605	1	Methylocoli (mutated)	MEvo1 (control)	38827.3	SC4_r4.1_P39_rep1_pyrC	9.67821e+06	1.0358e+07	1.03251e+07	9.96622e+06	1.05174e+07	5.23154e+06	4.68827e+06	4.61604e+06	4.66753e+06	4.93893e+06	1.0169e+07	4.82846e+06	2.10605	1.07454
SC4_r4.1_P39_rep1_pyrD	2	2	1.994	0.028335	0.00545554	1.28734	0.64928	MEvo1 (control)	Methylocoli (mutated)	36776.2	SC4_r4.1_P39_rep1_pyrD	321638	221256	339793	336527	233583	365142	351405	397464	345047	411183	290559	374048	0.776796	-0.364392
SC4_r4.1_P39_rep1_pyrF	4	4	4.894	3.37921e-09	6.82914e-09	2.10166	1	Methylocoli (mutated)	MEvo1 (control)	26350.1	SC4_r4.1_P39_rep1_pyrF	695007	729382	742548	706910	685576	354899	327357	333335	319417	358614	711884	338725	2.10166	1.07153
SC4_r4.1_P39_rep1_pyrG	14	14	17.893	0.000438882	0.000112325	1.26183	0.998642	Methylocoli (mutated)	MEvo1 (control)	60374.6	SC4_r4.1_P39_rep1_pyrG	4.11792e+06	4.47947e+06	4.29754e+06	3.76995e+06	3.81897e+06	3.54929e+06	3.21814e+06	3.15434e+06	3.1725e+06	3.13924e+06	4.09677e+06	3.2467e+06	1.26183	0.335512
SC4_r4.1_P39_rep1_pyrH	4	4	4.983	4.65014e-06	1.97362e-06	2.27886	1	Methylocoli (mutated)	MEvo1 (control)	25970.9	SC4_r4.1_P39_rep1_pyrH	598648	721062	853318	775356	845465	307884	359236	298482	340998	358201	758770	332960	2.27886	1.18831
SC4_r4.1_P39_rep1_pyrI	14	14	22.863	7.41032e-07	4.21193e-07	2.9591	1	MEvo1 (control)	Methylocoli (mutated)	17121	SC4_r4.1_P39_rep1_pyrI	4.46459e+06	4.43202e+06	4.5792e+06	4.71034e+06	4.99266e+06	1.43801e+07	1.20251e+07	1.50097e+07	1.08506e+07	1.6323e+07	4.63576e+06	1.37177e+07	0.33794	-1.56516
SC4_r4.1_P39_rep1_qmcA	3	3	2.991	5.34331e-08	4.87428e-08	3.16215	1	MEvo1 (control)	Methylocoli (mutated)	33743.9	SC4_r4.1_P39_rep1_qmcA	241600	216977	221350	194577	219089	780729	668993	686307	735907	586164	218719	691620	0.316241	-1.6609
SC4_r4.1_P39_rep1_qorA	6	6	7.916	6.60305e-05	2.04018e-05	2.23699	0.999997	MEvo1 (control)	Methylocoli (mutated)	35172.9	SC4_r4.1_P39_rep1_qorA	571991	915280	875013	981662	1.03716e+06	2.15309e+06	1.97587e+06	1.89992e+06	1.82333e+06	1.94828e+06	876222	1.9601e+06	0.447029	-1.16156
SC4_r4.1_P39_rep1_qorB	2	2	1.994	1.23198e-08	1.57801e-08	3.25385	1	MEvo1 (control)	Methylocoli (mutated)	29734.2	SC4_r4.1_P39_rep1_qorB	156346	134796	169411	161934	134512	513658	496305	461703	498489	493004	151400	492632	0.307329	-1.70215
SC4_r4.1_P39_rep1_queC	2	2	1.994	0.618511	0.0959326	1.35983	0.0744386	Methylocoli (mutated)	MEvo1 (control)	25514.3	SC4_r4.1_P39_rep1_queC	18465.5	133675	170794	3666.57	23242.5	211875	12118.9	8374.19	11183.2	13717.5	69968.6	51453.8	1.35983	0.443431
SC4_r4.1_P39_rep1_queE	3	3	2.95	0.357324	0.057753	1.04534	0.138864	MEvo1 (control)	Methylocoli (mutated)	25029.9	SC4_r4.1_P39_rep1_queE	346641	377136	370827	390643	326882	416140	364454	400549	356734	356421	362426	378859	0.956623	-0.0639773
SC4_r4.1_P39_rep1_queF	6	6	5.945	0.00420435	0.000909637	1.139	0.931858	Methylocoli (mutated)	MEvo1 (control)	32588.3	SC4_r4.1_P39_rep1_queF	357510	369316	392467	364802	416308	355390	320899	329487	332063	330646	380081	333697	1.139	0.187766
SC4_r4.1_P39_rep1_radA	3	3	2.932	0.441247	0.0702763	1.08465	0.11065	Methylocoli (mutated)	MEvo1 (control)	49439.4	SC4_r4.1_P39_rep1_radA	85853.5	110520	103456	70492.7	81592.5	75508.8	87175.5	83378.4	83045.4	87539.5	90383	83329.5	1.08465	0.117224
SC4_r4.1_P39_rep1_rapA	2	2	1.961	0.000196026	5.39665e-05	1.40714	0.999849	MEvo1 (control)	Methylocoli (mutated)	109772	SC4_r4.1_P39_rep1_rapA	87161.8	95376	80620	88811.7	72961.6	114689	116013	118735	132854	115645	84986.2	119587	0.710662	-0.492765
SC4_r4.1_P39_rep1_rarA	7	7	7.931	2.76752e-05	9.37951e-06	2.28498	1	Methylocoli (mutated)	MEvo1 (control)	49595.6	SC4_r4.1_P39_rep1_rarA	372738	373153	343617	342128	420499	197877	175861	137930	178038	120864	370427	162114	2.28498	1.19218
SC4_r4.1_P39_rep1_ravA	2	2	1.993	2.31728e-05	7.99257e-06	3.04638	1	Methylocoli (mutated)	MEvo1 (control)	56390.8	SC4_r4.1_P39_rep1_ravA	121761	120337	116734	125783	158514	34607.9	48874.8	42707.5	29011.3	55911.2	128626	42222.5	3.04638	1.6071
SC4_r4.1_P39_rep1_rbfA	7	7	6.966	0.000580591	0.000145588	1.24729	0.997408	Methylocoli (mutated)	MEvo1 (control)	15154.8	SC4_r4.1_P39_rep1_rbfA	910996	1.03064e+06	920284	987432	1.11584e+06	769894	773934	823709	811012	802232	993038	796156	1.24729	0.318797
SC4_r4.1_P39_rep1_rbsA	11	11	12.917	1.46586e-09	3.92081e-09	5.39385	1	Methylocoli (mutated)	MEvo1 (control)	55043.3	SC4_r4.1_P39_rep1_rbsA	1.25464e+06	1.51439e+06	1.32067e+06	1.40882e+06	1.52842e+06	285901	266863	233077	240095	276830	1.40539e+06	260553	5.39385	2.43132
SC4_r4.1_P39_rep1_rbsB	32	32	48.787	8.84444e-06	3.40818e-06	2.77053	1	Methylocoli (mutated)	MEvo1 (control)	30950.5	SC4_r4.1_P39_rep1_rbsB	2.82927e+07	3.08445e+07	3.0476e+07	2.97381e+07	4.87752e+07	1.26878e+07	1.18635e+07	1.2265e+07	1.18515e+07	1.20162e+07	3.36253e+07	1.21368e+07	2.77053	1.47016
SC4_r4.1_P39_rep1_rbsD	5	5	5.962	0.00016389	4.58128e-05	1.18322	0.999914	Methylocoli (mutated)	MEvo1 (control)	15292.2	SC4_r4.1_P39_rep1_rbsD	1.3445e+06	1.30031e+06	1.23713e+06	1.30414e+06	1.33823e+06	1.05534e+06	1.06873e+06	1.10869e+06	1.09332e+06	1.18795e+06	1.30486e+06	1.10281e+06	1.18322	0.242717
SC4_r4.1_P39_rep1_rcsB	4	4	4.977	1.21065e-06	6.20857e-07	2.25774	1	Methylocoli (mutated)	MEvo1 (control)	23672.3	SC4_r4.1_P39_rep1_rcsB	984486	895457	1.21911e+06	1.10074e+06	1.14214e+06	430148	493736	508819	453901	479445	1.06839e+06	473210	2.25774	1.17488
SC4_r4.1_P39_rep1_rcsD	9	9	9.957	3.96926e-05	1.30629e-05	1.42387	1	Methylocoli (mutated)	MEvo1 (control)	100376	SC4_r4.1_P39_rep1_rcsD	803850	860579	849379	830180	884940	674540	577989	523092	603702	590708	845786	594006	1.42387	0.509813
SC4_r4.1_P39_rep1_rcsF	7	7	9.954	7.40399e-09	1.11602e-08	2.28659	1	Methylocoli (mutated)	MEvo1 (control)	14163.5	SC4_r4.1_P39_rep1_rcsF	8.37882e+06	8.58131e+06	8.80977e+06	7.83704e+06	9.09382e+06	3.45494e+06	3.81929e+06	3.75759e+06	3.70363e+06	3.93896e+06	8.54015e+06	3.73488e+06	2.28659	1.1932
SC4_r4.1_P39_rep1_rdgB	5	5	5.982	0.431044	0.068812	1.05881	0.113583	MEvo1 (control)	Methylocoli (mutated)	21039.2	SC4_r4.1_P39_rep1_rdgB	779097	810804	840203	755737	825121	728495	968422	763340	961998	824581	802193	849367	0.944459	-0.08244
SC4_r4.1_P39_rep1_rdgC	9	9	12.94	4.06656e-06	1.74831e-06	1.52686	1	MEvo1 (control)	Methylocoli (mutated)	33994.6	SC4_r4.1_P39_rep1_rdgC	421765	463076	494566	503741	439045	742756	694708	709723	669271	729199	464439	709131	0.654941	-0.610564
SC4_r4.1_P39_rep1_recA	20	20	28.837	2.73615e-09	5.87789e-09	3.1374	1	Methylocoli (mutated)	MEvo1 (control)	37974.7	SC4_r4.1_P39_rep1_recA	2.4651e+07	2.54269e+07	2.38831e+07	2.51103e+07	2.77674e+07	8.53667e+06	7.38484e+06	8.37237e+06	7.56062e+06	8.57345e+06	2.53677e+07	8.08559e+06	3.1374	1.64957
SC4_r4.1_P39_rep1_recD	3	3	2.984	7.32492e-08	6.28436e-08	4.50854	1	Methylocoli (mutated)	MEvo1 (control)	66904	SC4_r4.1_P39_rep1_recD	64113.4	63312	66458	63086.5	75476.4	16703.4	13831	11317.3	17074.8	14810.5	66489.3	14747.4	4.50854	2.17266
SC4_r4.1_P39_rep1_recG	2	2	1.994	0.729766	0.110919	3.05023	0.0615898	Methylocoli (mutated)	MEvo1 (control)	76431.8	SC4_r4.1_P39_rep1_recG	85879.3	40402	76573	34124	516.207	19391.6	11564.3	14515	15027.2	17363.1	47498.9	15572.2	3.05023	1.60892
SC4_r4.1_P39_rep1_recN	5	5	4.985	2.80815e-07	1.92981e-07	4.19063	1	Methylocoli (mutated)	MEvo1 (control)	61397.4	SC4_r4.1_P39_rep1_recN	265396	259135	261810	236116	248458	54176.8	49208	74095.7	51524.1	74271.2	254183	60655.2	4.19063	2.06717
SC4_r4.1_P39_rep1_relA	11	11	12.926	0.0426057	0.00800545	1.20291	0.562017	Methylocoli (mutated)	MEvo1 (control)	83876.3	SC4_r4.1_P39_rep1_relA	580279	604962	602749	572330	416346	469479	483573	461662	429612	463962	555333	461658	1.20291	0.26653
SC4_r4.1_P39_rep1_rfbA	15	13	14.854	0.31434	0.0511694	1.11477	0.157831	Methylocoli (mutated)	MEvo1 (control)	32695	SC4_r4.1_P39_rep1_rfbA	1.02463e+06	699888	1.06882e+06	1.08854e+06	1.11311e+06	963812	880445	846116	908207	882155	998999	896147	1.11477	0.156748
SC4_r4.1_P39_rep1_rfbB	16	16	20.888	5.41597e-07	3.27631e-07	1.95106	1	Methylocoli (mutated)	MEvo1 (control)	40526.6	SC4_r4.1_P39_rep1_rfbB	1.83964e+06	1.97279e+06	1.94011e+06	1.90581e+06	2.25554e+06	1.11352e+06	1.00582e+06	985015	926652	1.05027e+06	1.98278e+06	1.01626e+06	1.95106	0.964262
SC4_r4.1_P39_rep1_rfbC	5	5	4.974	0.0611102	0.0112272	1.12536	0.482137	Methylocoli (mutated)	MEvo1 (control)	21270.6	SC4_r4.1_P39_rep1_rfbC	347804	360010	382397	383718	367028	357637	338739	317332	267582	354591	368191	327176	1.12536	0.170388
SC4_r4.1_P39_rep1_rfbD	6	6	5.968	6.5631e-05	2.03014e-05	1.82008	0.999997	Methylocoli (mutated)	MEvo1 (control)	32694.5	SC4_r4.1_P39_rep1_rfbD	1.04012e+06	1.08528e+06	1.17836e+06	898286	1.19656e+06	698963	663003	518322	549070	536771	1.07972e+06	593226	1.82008	0.864004
SC4_r4.1_P39_rep1_rffG	3	3	2.991	5.74315e-09	9.40931e-09	2.78648	1	Methylocoli (mutated)	MEvo1 (control)	39754.5	SC4_r4.1_P39_rep1_rffG	127097	132871	134655	126526	139969	51608.2	45630.8	49689.2	48184	42146.9	132223	47451.8	2.78648	1.47844
SC4_r4.1_P39_rep1_rhlB	16	16	18.923	0.00896313	0.00185536	1.44582	0.850447	Methylocoli (mutated)	MEvo1 (control)	47127.7	SC4_r4.1_P39_rep1_rhlB	3.36193e+06	3.89523e+06	3.54664e+06	3.77562e+06	2.27312e+06	2.61419e+06	2.39098e+06	2.18264e+06	2.19185e+06	2.27636e+06	3.37051e+06	2.33121e+06	1.44582	0.53189
SC4_r4.1_P39_rep1_rho	36	36	51.795	2.12462e-09	4.95428e-09	2.7203	1	Methylocoli (mutated)	MEvo1 (control)	47006.3	SC4_r4.1_P39_rep1_rho	2.40329e+07	2.43618e+07	2.49478e+07	2.44984e+07	2.39272e+07	9.66868e+06	9.35168e+06	8.78178e+06	9.02279e+06	7.93781e+06	2.43536e+07	8.95255e+06	2.7203	1.44377
SC4_r4.1_P39_rep1_ribA	4	4	4.949	1.16925e-08	1.51185e-08	1.39874	1	MEvo1 (control)	Methylocoli (mutated)	21836.4	SC4_r4.1_P39_rep1_ribA	316144	318445	328566	321053	323700	436625	435318	458676	458287	460130	321582	449807	0.714932	-0.484123
SC4_r4.1_P39_rep1_ribB	8	8	10.924	6.12775e-05	1.91282e-05	1.36956	0.999998	MEvo1 (control)	Methylocoli (mutated)	23353.5	SC4_r4.1_P39_rep1_ribB	2.16561e+06	2.28487e+06	2.33926e+06	2.1863e+06	2.456e+06	3.08695e+06	2.91985e+06	3.48028e+06	2.91143e+06	3.25832e+06	2.28641e+06	3.13136e+06	0.730163	-0.453709
SC4_r4.1_P39_rep1_ribC	6	6	6.979	9.63969e-06	3.67312e-06	1.26439	1	MEvo1 (control)	Methylocoli (mutated)	23444.8	SC4_r4.1_P39_rep1_ribC	3.41982e+06	3.40629e+06	3.33353e+06	3.3244e+06	3.33346e+06	4.20124e+06	4.25218e+06	4.37434e+06	4.50678e+06	3.92931e+06	3.3635e+06	4.25277e+06	0.790897	-0.338439
SC4_r4.1_P39_rep1_ribD	17	17	19.816	0.000156079	4.39447e-05	1.51177	0.999926	Methylocoli (mutated)	MEvo1 (control)	40306	SC4_r4.1_P39_rep1_ribD	1.72855e+06	1.97243e+06	2.30583e+06	2.10472e+06	2.34934e+06	1.34892e+06	1.4221e+06	1.46653e+06	1.27274e+06	1.40931e+06	2.09217e+06	1.38392e+06	1.51177	0.596243
SC4_r4.1_P39_rep1_ribE	4	4	5.982	1.56577e-09	4.03002e-09	2.32678	1	Methylocoli (mutated)	MEvo1 (control)	16156.9	SC4_r4.1_P39_rep1_ribE	1.09005e+07	1.15335e+07	1.08437e+07	1.09413e+07	1.05009e+07	5.00803e+06	4.78177e+06	4.78019e+06	4.34976e+06	4.59769e+06	1.0944e+07	4.70349e+06	2.32678	1.21833
SC4_r4.1_P39_rep1_ribF	3	3	3.974	0.0133727	0.00269455	1.69489	0.790251	MEvo1 (control)	Methylocoli (mutated)	34735	SC4_r4.1_P39_rep1_ribF	138226	239572	205277	354482	374354	393705	444526	475976	460590	448752	262382	444709	0.590009	-0.761192
SC4_r4.1_P39_rep1_ridA	11	11	12.961	1.0072e-09	2.98684e-09	3.46888	1	MEvo1 (control)	Methylocoli (mutated)	13611.4	SC4_r4.1_P39_rep1_ridA	5.51463e+06	5.79208e+06	5.93529e+06	5.57148e+06	6.15364e+06	2.09357e+07	2.04836e+07	1.78136e+07	1.96689e+07	2.15817e+07	5.79342e+06	2.00967e+07	0.288277	-1.79447
SC4_r4.1_P39_rep1_rihA	4	4	4.985	0.00328814	0.000722876	1.40852	0.949616	MEvo1 (control)	Methylocoli (mutated)	33823.2	SC4_r4.1_P39_rep1_rihA	186475	185171	219717	164456	176867	218853	299841	276063	225399	293548	186537	262741	0.709967	-0.494176
SC4_r4.1_P39_rep1_rimJ	2	2	1.987	0.0043363	0.000935959	1.65079	0.929343	Methylocoli (mutated)	MEvo1 (control)	22688.4	SC4_r4.1_P39_rep1_rimJ	193683	211835	249032	232198	224223	159962	157487	154996	82845.9	117704	222194	134599	1.65079	0.723155
SC4_r4.1_P39_rep1_rimL	3	3	2.991	0.00219365	0.000494615	1.76733	0.971042	MEvo1 (control)	Methylocoli (mutated)	20680.8	SC4_r4.1_P39_rep1_rimL	81957	162035	137755	125556	122172	268469	232357	197374	181965	232326	125895	222498	0.565825	-0.821572
SC4_r4.1_P39_rep1_rimM	5	5	5.945	2.43716e-05	8.3743e-06	1.59741	1	Methylocoli (mutated)	MEvo1 (control)	20605.5	SC4_r4.1_P39_rep1_rimM	525238	581780	530311	527741	633530	363329	322594	361297	315377	389360	559720	350391	1.59741	0.675739
SC4_r4.1_P39_rep1_rimO	3	3	2.991	6.16079e-07	3.63814e-07	22.0587	1	MEvo1 (control)	Methylocoli (mutated)	49581.7	SC4_r4.1_P39_rep1_rimO	10352.3	5049.88	7580.86	19329.8	9115.59	239504	210745	205430	207529	271235	10285.7	226888	0.0453337	-4.46327
SC4_r4.1_P39_rep1_rlmB	3	3	2.972	0.000570437	0.000143306	1.52694	0.997507	Methylocoli (mutated)	MEvo1 (control)	26556.9	SC4_r4.1_P39_rep1_rlmB	508218	400452	523357	582386	577410	300849	340556	347082	338458	370455	518364	339480	1.52694	0.61064
SC4_r4.1_P39_rep1_rlmD	2	2	1.959	2.95678e-07	2.01672e-07	4.63462	1	MEvo1 (control)	Methylocoli (mutated)	48052.3	SC4_r4.1_P39_rep1_rlmD	8584.66	8102.23	11815.9	9924.81	13745.5	48145.3	48053.2	51444.8	46180.8	47978.7	10434.6	48360.6	0.215767	-2.21245
SC4_r4.1_P39_rep1_rlmF	2	2	1.98	0.137584	0.0239849	1.06946	0.307001	Methylocoli (mutated)	MEvo1 (control)	34226.6	SC4_r4.1_P39_rep1_rlmF	192528	187648	193848	212710	210835	185838	187595	170816	180366	208163	199514	186556	1.06946	0.0968815
SC4_r4.1_P39_rep1_rlmI	5	5	5.975	0.793297	0.11984	1.00856	0.0566298	MEvo1 (control)	Methylocoli (mutated)	44358.4	SC4_r4.1_P39_rep1_rlmI	380708	389888	379909	352992	325082	389109	360869	361629	355093	377526	365716	368845	0.991516	-0.0122923
SC4_r4.1_P39_rep1_rlmJ	5	5	4.951	0.430574	0.0687772	1.0371	0.113721	MEvo1 (control)	Methylocoli (mutated)	31942.8	SC4_r4.1_P39_rep1_rlmJ	263870	233890	205253	252601	221018	259708	238268	242072	236284	243957	235326	244058	0.964224	-0.0525601
SC4_r4.1_P39_rep1_rlmL	7	7	6.958	0.448583	0.0712783	1.11824	0.108613	MEvo1 (control)	Methylocoli (mutated)	78857.3	SC4_r4.1_P39_rep1_rlmL	144681	162852	135663	153995	46689.5	152102	158723	147052	147614	114524	128776	144003	0.894261	-0.161233
SC4_r4.1_P39_rep1_rlmM	2	2	1.994	0.0228736	0.00445751	1.70178	0.692617	Methylocoli (mutated)	MEvo1 (control)	41905.2	SC4_r4.1_P39_rep1_rlmM	47951.9	56594.7	105453	56896.6	104214	48379.8	40579.3	41326.3	43579.7	44207.1	74222.1	43614.5	1.70178	0.767041
SC4_r4.1_P39_rep1_rlmN	2	2	1.987	0.000197621	5.43508e-05	1.71593	0.999845	MEvo1 (control)	Methylocoli (mutated)	43086	SC4_r4.1_P39_rep1_rlmN	54161.2	72213.7	76624.9	63133.6	55831	123480	110853	97135.4	99528.2	121473	64392.9	110494	0.582773	-0.778994
SC4_r4.1_P39_rep1_rlpA	7	7	7.969	4.08432e-05	1.33871e-05	1.22833	1	Methylocoli (mutated)	MEvo1 (control)	37527.6	SC4_r4.1_P39_rep1_rlpA	2.26103e+06	2.34734e+06	2.53891e+06	2.35721e+06	2.3871e+06	1.91945e+06	1.81803e+06	1.99511e+06	1.95569e+06	1.99278e+06	2.37832e+06	1.93621e+06	1.22833	0.296703
SC4_r4.1_P39_rep1_rluB	8	8	8.952	0.00183556	0.000419772	1.11615	0.977848	Methylocoli (mutated)	MEvo1 (control)	32711.7	SC4_r4.1_P39_rep1_rluB	689418	723079	639591	702612	671496	610659	617907	620137	588912	632039	685239	613931	1.11615	0.158531
SC4_r4.1_P39_rep1_rluC	7	7	7.916	1.23083e-06	6.30022e-07	1.92066	1	Methylocoli (mutated)	MEvo1 (control)	36027	SC4_r4.1_P39_rep1_rluC	485571	505916	537307	536742	548133	237963	272351	253247	291302	305951	522734	272163	1.92066	0.941605
SC4_r4.1_P39_rep1_rluD	3	3	2.958	9.1325e-05	2.70236e-05	1.19104	0.999989	Methylocoli (mutated)	MEvo1 (control)	37121.5	SC4_r4.1_P39_rep1_rluD	1.38238e+06	1.43404e+06	1.46878e+06	1.46478e+06	1.38286e+06	1.11243e+06	1.18628e+06	1.21927e+06	1.21556e+06	1.2552e+06	1.42657e+06	1.19775e+06	1.19104	0.252221
SC4_r4.1_P39_rep1_rluF	2	2	1.994	0.683148	0.104591	1.02348	0.0662697	Methylocoli (mutated)	MEvo1 (control)	32477.5	SC4_r4.1_P39_rep1_rluF	106554	86652.8	95351.5	95826.1	107929	101009	87456.8	90369.3	97978.7	104204	98462.6	96203.4	1.02348	0.0334886
SC4_r4.1_P39_rep1_rmf	5	5	4.951	5.92234e-08	5.28028e-08	4.06444	1	MEvo1 (control)	Methylocoli (mutated)	6507.5	SC4_r4.1_P39_rep1_rmf	413994	422133	394974	493873	484039	1.92983e+06	1.68279e+06	1.50025e+06	2.11097e+06	1.75457e+06	441803	1.79568e+06	0.246036	-2.02306
SC4_r4.1_P39_rep1_rmuC	12	12	11.912	3.0018e-09	6.25166e-09	8.08615	1	Methylocoli (mutated)	MEvo1 (control)	54733	SC4_r4.1_P39_rep1_rmuC	681371	580750	819899	734057	779483	101856	89824.1	88763.4	76854.8	87358	719112	88931.3	8.08615	3.01545
SC4_r4.1_P39_rep1_rna	6	6	6.95	7.35112e-05	2.23089e-05	1.31646	0.999995	Methylocoli (mutated)	MEvo1 (control)	29618.3	SC4_r4.1_P39_rep1_rna	688531	712329	637822	675034	733300	563581	500404	540188	480777	533447	689403	523680	1.31646	0.396663
SC4_r4.1_P39_rep1_rnb	16	16	18.917	0.186832	0.0319239	1.05387	0.247008	MEvo1 (control)	Methylocoli (mutated)	72492.5	SC4_r4.1_P39_rep1_rnb	1.58041e+06	1.84919e+06	1.74399e+06	1.56692e+06	1.85922e+06	1.79009e+06	1.78667e+06	1.86175e+06	1.77958e+06	1.84489e+06	1.71995e+06	1.81259e+06	0.948888	-0.0756906
SC4_r4.1_P39_rep1_rnc	13	13	14.934	4.81977e-07	2.95496e-07	1.57512	1	Methylocoli (mutated)	MEvo1 (control)	25550.6	SC4_r4.1_P39_rep1_rnc	2.00327e+06	2.1626e+06	2.0301e+06	2.15613e+06	2.24235e+06	1.38506e+06	1.30883e+06	1.41415e+06	1.24476e+06	1.37333e+06	2.11889e+06	1.34523e+06	1.57512	0.65546
SC4_r4.1_P39_rep1_rne	39	39	50.759	1.05867e-10	6.57245e-10	2.48921	1	Methylocoli (mutated)	MEvo1 (control)	118194	SC4_r4.1_P39_rep1_rne	9.51424e+06	9.08589e+06	9.8939e+06	9.72216e+06	9.88846e+06	3.79675e+06	3.68544e+06	3.95848e+06	3.98955e+06	3.89506e+06	9.62093e+06	3.86506e+06	2.48921	1.31569
SC4_r4.1_P39_rep1_rng	9	9	9.902	3.98044e-07	2.56729e-07	1.88056	1	Methylocoli (mutated)	MEvo1 (control)	55364.2	SC4_r4.1_P39_rep1_rng	1.04238e+06	1.04613e+06	902268	1.0344e+06	1.12798e+06	585932	560113	538073	514532	541585	1.03063e+06	548047	1.88056	0.91116
SC4_r4.1_P39_rep1_rnk	2	2	2.971	7.08113e-05	2.16098e-05	8.45478	0.999996	MEvo1 (control)	Methylocoli (mutated)	14927.3	SC4_r4.1_P39_rep1_rnk	9998.9	6427.76	9746.68	8623.98	2219.81	57403.9	65373.5	68848	42959.5	78386.8	7403.42	62594.3	0.118276	-3.07977
SC4_r4.1_P39_rep1_rnr	23	23	28.695	0.82089	0.123686	1.01059	0.0549393	Methylocoli (mutated)	MEvo1 (control)	92111	SC4_r4.1_P39_rep1_rnr	705374	795707	785553	700888	828846	772329	826841	539360	844515	793351	763274	755279	1.01059	0.0151908
SC4_r4.1_P39_rep1_rnt	2	2	1.994	0.157729	0.0272185	1.19912	0.279627	MEvo1 (control)	Methylocoli (mutated)	23523	SC4_r4.1_P39_rep1_rnt	109246	188844	157438	102792	166490	159170	163001	188270	155891	202801	144962	173827	0.833947	-0.261973
SC4_r4.1_P39_rep1_rob	12	12	15.872	0.000153864	4.34556e-05	1.35297	0.99993	Methylocoli (mutated)	MEvo1 (control)	33146.2	SC4_r4.1_P39_rep1_rob	1.1818e+06	1.20772e+06	1.28148e+06	1.2763e+06	1.38488e+06	1.02441e+06	884389	996484	844507	930433	1.26644e+06	936044	1.35297	0.436125
SC4_r4.1_P39_rep1_rodZ	11	11	14.925	1.03382e-05	3.88312e-06	1.33201	1	Methylocoli (mutated)	MEvo1 (control)	36191.5	SC4_r4.1_P39_rep1_rodZ	5.19755e+06	5.31597e+06	5.00612e+06	5.21102e+06	5.4176e+06	4.32523e+06	3.82772e+06	3.69013e+06	3.88965e+06	3.89791e+06	5.22965e+06	3.92613e+06	1.33201	0.413608
SC4_r4.1_P39_rep1_rof	3	3	2.959	0.594344	0.0927114	1.02469	0.0780627	MEvo1 (control)	Methylocoli (mutated)	9479.7	SC4_r4.1_P39_rep1_rof	1.81578e+06	343942	1.90642e+06	2.08124e+06	2.12431e+06	1.76373e+06	1.6686e+06	1.7205e+06	1.73439e+06	1.58866e+06	1.65434e+06	1.69518e+06	0.975909	-0.0351809
SC4_r4.1_P39_rep1_roxA	8	8	9.954	6.90842e-07	3.96798e-07	1.87738	1	Methylocoli (mutated)	MEvo1 (control)	42579.8	SC4_r4.1_P39_rep1_roxA	1.48643e+06	1.63733e+06	1.80598e+06	1.81396e+06	1.76126e+06	866932	881769	979880	863820	937824	1.70099e+06	906045	1.87738	0.90872
SC4_r4.1_P39_rep1_rpe	5	5	7.976	0.205936	0.0347677	1.15902	0.22898	Methylocoli (mutated)	MEvo1 (control)	24554.9	SC4_r4.1_P39_rep1_rpe	2.11464e+06	1.60154e+06	2.46393e+06	2.39817e+06	2.75104e+06	1.90681e+06	1.98549e+06	1.78446e+06	2.01903e+06	2.07916e+06	2.26587e+06	1.95499e+06	1.15902	0.212903
SC4_r4.1_P39_rep1_rpiA	8	8	10.946	1.66306e-06	8.13127e-07	1.4303	1	Methylocoli (mutated)	MEvo1 (control)	22860.5	SC4_r4.1_P39_rep1_rpiA	8.26789e+06	9.19209e+06	9.29444e+06	8.75458e+06	8.79501e+06	6.28864e+06	5.81546e+06	6.29446e+06	6.03936e+06	6.53739e+06	8.8608e+06	6.19506e+06	1.4303	0.516318
SC4_r4.1_P39_rep1_rpiB	5	5	4.957	5.32306e-09	8.9096e-09	5.38009	1	Methylocoli (mutated)	MEvo1 (control)	16072.9	SC4_r4.1_P39_rep1_rpiB	1.31098e+06	1.40611e+06	1.24979e+06	1.27715e+06	1.67524e+06	272336	241227	247617	237225	287682	1.38385e+06	257217	5.38009	2.42763
SC4_r4.1_P39_rep1_rplA	14	14	19.933	0.000910017	0.000220103	1.58336	0.99343	MEvo1 (control)	Methylocoli (mutated)	24729.4	SC4_r4.1_P39_rep1_rplA	2.62958e+07	2.6842e+07	2.6033e+07	2.6461e+07	4.14936e+07	5.02792e+07	4.43981e+07	4.58916e+07	4.72032e+07	4.51795e+07	2.94251e+07	4.65903e+07	0.63157	-0.662985
SC4_r4.1_P39_rep1_rplB	32	32	50.73	0.246159	0.0407762	1.05117	0.197467	MEvo1 (control)	Methylocoli (mutated)	29860.3	SC4_r4.1_P39_rep1_rplB	2.17784e+07	2.41832e+07	2.63668e+07	2.47108e+07	2.66794e+07	2.59369e+07	2.5358e+07	2.69647e+07	2.45159e+07	2.72738e+07	2.47437e+07	2.60099e+07	0.951322	-0.0719951
SC4_r4.1_P39_rep1_rplC	19	19	22.835	0.0559437	0.0103337	1.09271	0.501783	MEvo1 (control)	Methylocoli (mutated)	22242.8	SC4_r4.1_P39_rep1_rplC	1.86515e+07	1.93319e+07	1.96222e+07	1.86249e+07	2.26577e+07	2.14427e+07	2.11773e+07	2.30297e+07	2.18009e+07	2.06054e+07	1.97776e+07	2.16112e+07	0.915158	-0.127907
SC4_r4.1_P39_rep1_rplD	16	16	22.777	6.14028e-09	9.85427e-09	2.22879	1	MEvo1 (control)	Methylocoli (mutated)	22086.6	SC4_r4.1_P39_rep1_rplD	5.29374e+06	5.24029e+06	5.5173e+06	5.14712e+06	5.33842e+06	1.27817e+07	1.20562e+07	1.10091e+07	1.22367e+07	1.10613e+07	5.30737e+06	1.1829e+07	0.448675	-1.15626
SC4_r4.1_P39_rep1_rplE	25	22	31.819	0.00243211	0.000545676	1.25632	0.966416	MEvo1 (control)	Methylocoli (mutated)	20302.7	SC4_r4.1_P39_rep1_rplE	1.70734e+07	2.01739e+07	1.78181e+07	1.81932e+07	2.22755e+07	2.46226e+07	2.42452e+07	2.43105e+07	2.49084e+07	2.19346e+07	1.91068e+07	2.40043e+07	0.795977	-0.329202
SC4_r4.1_P39_rep1_rplF	18	18	25.922	0.0363574	0.00688357	1.25996	0.596521	MEvo1 (control)	Methylocoli (mutated)	18903.5	SC4_r4.1_P39_rep1_rplF	2.2458e+07	2.30534e+07	2.11822e+07	2.24047e+07	1.365e+07	2.64268e+07	2.62095e+07	2.55488e+07	2.58027e+07	2.54715e+07	2.05497e+07	2.58919e+07	0.793673	-0.333383
SC4_r4.1_P39_rep1_rplI	17	17	22.817	0.0298909	0.00572683	1.0475	0.638152	MEvo1 (control)	Methylocoli (mutated)	15768.7	SC4_r4.1_P39_rep1_rplI	2.34668e+07	2.40336e+07	2.48186e+07	2.47619e+07	2.51666e+07	2.68164e+07	2.49856e+07	2.52231e+07	2.55885e+07	2.54407e+07	2.44495e+07	2.56109e+07	0.954654	-0.0669502
SC4_r4.1_P39_rep1_rplJ	13	13	15.938	1.76085e-06	8.54814e-07	1.36862	1	MEvo1 (control)	Methylocoli (mutated)	17711.8	SC4_r4.1_P39_rep1_rplJ	3.12031e+07	3.03193e+07	2.99672e+07	2.99472e+07	3.36954e+07	4.36938e+07	4.17542e+07	4.09893e+07	4.36999e+07	4.21793e+07	3.10264e+07	4.24633e+07	0.730664	-0.452719
SC4_r4.1_P39_rep1_rplK	9	8	9.97	1.52594e-06	7.56939e-07	1.24937	1	MEvo1 (control)	Methylocoli (mutated)	14875.5	SC4_r4.1_P39_rep1_rplK	1.59096e+07	1.71031e+07	1.67698e+07	1.67384e+07	1.73662e+07	2.11033e+07	2.11052e+07	2.11154e+07	2.01654e+07	2.13165e+07	1.67774e+07	2.09611e+07	0.800406	-0.321196
SC4_r4.1_P39_rep1_rplL	15	14	20.918	0.00342019	0.000750092	1.22905	0.947031	MEvo1 (control)	Methylocoli (mutated)	12295	SC4_r4.1_P39_rep1_rplL	7.64322e+06	7.2589e+06	9.15065e+06	8.20001e+06	8.33028e+06	8.78955e+06	1.03622e+07	1.02872e+07	1.0356e+07	1.00838e+07	8.11661e+06	9.97575e+06	0.813634	-0.297548
SC4_r4.1_P39_rep1_rplM	23	23	33.746	4.5553e-05	1.47426e-05	1.22438	0.999999	MEvo1 (control)	Methylocoli (mutated)	16018.7	SC4_r4.1_P39_rep1_rplM	1.49495e+07	1.47322e+07	1.46217e+07	1.62376e+07	1.59199e+07	1.88912e+07	1.87893e+07	1.95606e+07	1.80043e+07	1.8372e+07	1.52922e+07	1.87235e+07	0.816738	-0.292056
SC4_r4.1_P39_rep1_rplN	13	13	15.929	0.792039	0.119717	1.00998	0.0567133	MEvo1 (control)	Methylocoli (mutated)	13541.2	SC4_r4.1_P39_rep1_rplN	1.68596e+07	1.89706e+07	1.90893e+07	1.88226e+07	2.00618e+07	1.99858e+07	1.91023e+07	1.84129e+07	1.74561e+07	1.97831e+07	1.87608e+07	1.89481e+07	0.990117	-0.0143294
SC4_r4.1_P39_rep1_rplO	17	17	21.836	0.000342109	9.00058e-05	1.65225	0.999272	MEvo1 (control)	Methylocoli (mutated)	14981.1	SC4_r4.1_P39_rep1_rplO	1.42448e+07	1.67594e+07	2.21098e+07	1.43016e+07	1.47393e+07	2.89773e+07	2.62975e+07	2.74767e+07	2.77747e+07	2.52142e+07	1.6431e+07	2.71481e+07	0.605236	-0.724431
SC4_r4.1_P39_rep1_rplP	12	12	17.854	0.934096	0.13888	1.00556	0.0506555	Methylocoli (mutated)	MEvo1 (control)	15281.7	SC4_r4.1_P39_rep1_rplP	1.54888e+07	1.55876e+07	1.50204e+07	1.65798e+07	1.86496e+07	1.61648e+07	1.49827e+07	1.61026e+07	1.77601e+07	1.58664e+07	1.62652e+07	1.61753e+07	1.00556	0.0079971
SC4_r4.1_P39_rep1_rplQ	10	10	10.927	0.00835308	0.00173699	1.12242	0.859828	MEvo1 (control)	Methylocoli (mutated)	14365.2	SC4_r4.1_P39_rep1_rplQ	1.25358e+07	1.3735e+07	1.25221e+07	1.42313e+07	1.45855e+07	1.55524e+07	1.48789e+07	1.47101e+07	1.55418e+07	1.52036e+07	1.35219e+07	1.51774e+07	0.890928	-0.166619
SC4_r4.1_P39_rep1_rplR	14	14	19.919	0.0158331	0.00315335	1.24403	0.761458	MEvo1 (control)	Methylocoli (mutated)	12769.7	SC4_r4.1_P39_rep1_rplR	1.08587e+07	8.11771e+06	1.17158e+07	1.13275e+07	1.23755e+07	1.2968e+07	1.34361e+07	1.39264e+07	1.35115e+07	1.38274e+07	1.0879e+07	1.35339e+07	0.803839	-0.315022
SC4_r4.1_P39_rep1_rplS	17	17	23.796	1.92406e-06	9.20935e-07	1.25253	1	MEvo1 (control)	Methylocoli (mutated)	13133	SC4_r4.1_P39_rep1_rplS	1.69096e+07	1.81225e+07	1.78822e+07	1.77236e+07	1.83739e+07	2.24985e+07	2.16694e+07	2.29758e+07	2.16808e+07	2.26653e+07	1.78024e+07	2.22979e+07	0.798387	-0.324841
SC4_r4.1_P39_rep1_rplT	4	4	3.974	0.00119422	0.000281847	1.32427	0.989137	Methylocoli (mutated)	MEvo1 (control)	13497.6	SC4_r4.1_P39_rep1_rplT	2.54893e+06	2.45008e+06	2.68637e+06	2.17921e+06	3.05001e+06	1.93853e+06	1.99762e+06	1.88254e+06	1.98397e+06	1.9496e+06	2.58292e+06	1.95045e+06	1.32427	0.405196
SC4_r4.1_P39_rep1_rplU	10	10	12.937	0.85547	0.12838	1.00463	0.0531902	Methylocoli (mutated)	MEvo1 (control)	11563.9	SC4_r4.1_P39_rep1_rplU	5.87997e+06	6.12338e+06	6.26633e+06	6.04468e+06	6.49719e+06	5.82793e+06	5.94501e+06	6.10744e+06	6.35556e+06	6.43353e+06	6.16231e+06	6.13389e+06	1.00463	0.00666801
SC4_r4.1_P39_rep1_rplV	14	14	20.89	0.000994475	0.000237374	1.09545	0.992221	Methylocoli (mutated)	MEvo1 (control)	12226.6	SC4_r4.1_P39_rep1_rplV	2.77826e+07	3.05177e+07	2.87953e+07	2.92888e+07	2.99813e+07	2.64904e+07	2.71717e+07	2.65101e+07	2.62045e+07	2.72362e+07	2.92731e+07	2.67226e+07	1.09545	0.131518
SC4_r4.1_P39_rep1_rplW	3	3	3.981	0.121731	0.021399	1.14354	0.332222	MEvo1 (control)	Methylocoli (mutated)	11198.9	SC4_r4.1_P39_rep1_rplW	3.04251e+06	3.39771e+06	3.68073e+06	3.23173e+06	3.62752e+06	2.9779e+06	4.06322e+06	4.24811e+06	3.98426e+06	4.14413e+06	3.39604e+06	3.88352e+06	0.874474	-0.193512
SC4_r4.1_P39_rep1_rplX	14	14	20.933	3.62245e-06	1.58127e-06	1.3489	1	MEvo1 (control)	Methylocoli (mutated)	11316.3	SC4_r4.1_P39_rep1_rplX	8.43036e+06	8.3775e+06	9.36862e+06	8.88636e+06	8.20118e+06	1.18488e+07	1.1244e+07	1.16023e+07	1.1605e+07	1.20586e+07	8.65281e+06	1.16718e+07	0.741346	-0.431782
SC4_r4.1_P39_rep1_rplY	15	15	20.914	1.35055e-06	6.79826e-07	1.81367	1	Methylocoli (mutated)	MEvo1 (control)	10693.6	SC4_r4.1_P39_rep1_rplY	1.57857e+07	1.64461e+07	1.90471e+07	1.95671e+07	1.92951e+07	1.0113e+07	9.77194e+06	1.0039e+07	9.57727e+06	1.01997e+07	1.80282e+07	9.94018e+06	1.81367	0.858913
SC4_r4.1_P39_rep1_rpmA	7	7	10.928	0.881684	0.131951	1.02587	0.0521273	Methylocoli (mutated)	MEvo1 (control)	9124.6	SC4_r4.1_P39_rep1_rpmA	5.75006e+06	4.21569e+06	6.33115e+06	6.13806e+06	6.9091e+06	5.21822e+06	5.84137e+06	5.75191e+06	5.55912e+06	6.23355e+06	5.86881e+06	5.72083e+06	1.02587	0.0368433
SC4_r4.1_P39_rep1_rpmB	10	10	15.883	5.88883e-08	5.26762e-08	1.61082	1	MEvo1 (control)	Methylocoli (mutated)	9006.5	SC4_r4.1_P39_rep1_rpmB	4.96765e+06	5.31263e+06	5.5785e+06	5.39276e+06	5.68513e+06	8.58623e+06	8.94712e+06	8.69056e+06	8.69797e+06	8.46825e+06	5.38734e+06	8.67803e+06	0.620802	-0.687795
SC4_r4.1_P39_rep1_rpmC	5	5	7.955	1.18599e-06	6.10509e-07	1.45411	1	MEvo1 (control)	Methylocoli (mutated)	7273.6	SC4_r4.1_P39_rep1_rpmC	9.49205e+06	1.0437e+07	1.07079e+07	1.01077e+07	1.08105e+07	1.53139e+07	1.44719e+07	1.49663e+07	1.44422e+07	1.57725e+07	1.0311e+07	1.49934e+07	0.687706	-0.540136
SC4_r4.1_P39_rep1_rpmD	12	11	18.872	0.00141473	0.000329049	1.11806	0.985446	MEvo1 (control)	Methylocoli (mutated)	6542	SC4_r4.1_P39_rep1_rpmD	9.65972e+06	1.00403e+07	1.00745e+07	9.99593e+06	1.04843e+07	1.04747e+07	1.14615e+07	1.11103e+07	1.14207e+07	1.17204e+07	1.00509e+07	1.12375e+07	0.89441	-0.160992
SC4_r4.1_P39_rep1_rpmE	10	10	13.897	0.000138565	3.97509e-05	1.30984	0.999951	MEvo1 (control)	Methylocoli (mutated)	7871.1	SC4_r4.1_P39_rep1_rpmE	1.48299e+07	1.56319e+07	1.63012e+07	1.52668e+07	1.78277e+07	2.10544e+07	2.08578e+07	2.08913e+07	1.93359e+07	2.24613e+07	1.59715e+07	2.09201e+07	0.763451	-0.389393
SC4_r4.1_P39_rep1_rpmF	8	8	14.955	0.00024111	6.51296e-05	1.25423	0.999721	MEvo1 (control)	Methylocoli (mutated)	6446.4	SC4_r4.1_P39_rep1_rpmF	1.23156e+07	1.32432e+07	1.40031e+07	1.36658e+07	1.52253e+07	1.74242e+07	1.73465e+07	1.7108e+07	1.64561e+07	1.75212e+07	1.36906e+07	1.71712e+07	0.7973	-0.326806
SC4_r4.1_P39_rep1_rpmG	6	6	9.929	6.46612e-07	3.77756e-07	1.37348	1	MEvo1 (control)	Methylocoli (mutated)	6371.9	SC4_r4.1_P39_rep1_rpmG	1.13528e+07	1.17327e+07	1.19179e+07	1.17331e+07	1.18731e+07	1.74859e+07	1.57863e+07	1.57217e+07	1.57617e+07	1.57432e+07	1.17219e+07	1.60998e+07	0.72808	-0.457831
SC4_r4.1_P39_rep1_rpmH	4	3	4.978	0.0860949	0.0154637	1.05709	0.406362	Methylocoli (mutated)	MEvo1 (control)	5380.5	SC4_r4.1_P39_rep1_rpmH	4.43332e+06	4.70564e+06	4.74885e+06	4.39744e+06	4.85026e+06	4.68346e+06	4.17606e+06	4.26413e+06	4.48385e+06	4.27861e+06	4.6271e+06	4.37722e+06	1.05709	0.0800936
SC4_r4.1_P39_rep1_rpoA	33	33	51.715	4.82025e-05	1.54898e-05	1.15628	0.999999	Methylocoli (mutated)	MEvo1 (control)	36512.1	SC4_r4.1_P39_rep1_rpoA	2.67058e+07	2.90813e+07	2.75457e+07	2.848e+07	2.68007e+07	2.40711e+07	2.39345e+07	2.45739e+07	2.34568e+07	2.38423e+07	2.77227e+07	2.39757e+07	1.15628	0.209494
SC4_r4.1_P39_rep1_rpoB	87	86	110.458	7.71266e-07	4.32965e-07	1.41444	1	Methylocoli (mutated)	MEvo1 (control)	150636	SC4_r4.1_P39_rep1_rpoB	1.90767e+07	1.99663e+07	1.89776e+07	1.94956e+07	2.03402e+07	1.50179e+07	1.38046e+07	1.329e+07	1.34883e+07	1.3583e+07	1.95713e+07	1.38367e+07	1.41444	0.500233
SC4_r4.1_P39_rep1_rpoC	102	102	135.317	1.81891e-05	6.42806e-06	1.3144	1	Methylocoli (mutated)	MEvo1 (control)	155132	SC4_r4.1_P39_rep1_rpoC	1.18932e+07	1.23971e+07	1.20315e+07	1.14089e+07	1.16137e+07	9.8879e+06	9.19864e+06	8.84256e+06	8.43784e+06	8.7826e+06	1.18689e+07	9.02991e+06	1.3144	0.394399
SC4_r4.1_P39_rep1_rpoD	22	22	30.823	1.52374e-08	1.90695e-08	1.78131	1	Methylocoli (mutated)	MEvo1 (control)	70265.3	SC4_r4.1_P39_rep1_rpoD	3.83543e+06	4.07036e+06	3.9459e+06	4.05232e+06	4.30178e+06	2.26956e+06	2.15943e+06	2.37334e+06	2.21379e+06	2.32709e+06	4.04116e+06	2.26864e+06	1.78131	0.832941
SC4_r4.1_P39_rep1_rpoE	3	3	2.968	2.09444e-05	7.26068e-06	1.43052	1	Methylocoli (mutated)	MEvo1 (control)	21696.1	SC4_r4.1_P39_rep1_rpoE	634307	674487	651273	694917	774495	488406	472101	484838	446729	505290	685896	479473	1.43052	0.516541
SC4_r4.1_P39_rep1_rpoN	5	5	4.985	0.0294913	0.00565822	1.6544	0.640964	Methylocoli (mutated)	MEvo1 (control)	53991	SC4_r4.1_P39_rep1_rpoN	227642	508394	504941	487278	594555	287547	247515	291091	295583	282289	464562	280805	1.6544	0.726304
SC4_r4.1_P39_rep1_rpoZ	13	13	18.92	3.72996e-07	2.42292e-07	1.41486	1	Methylocoli (mutated)	MEvo1 (control)	10236.3	SC4_r4.1_P39_rep1_rpoZ	9.15029e+06	9.23017e+06	9.41913e+06	9.37813e+06	1.01867e+07	6.6102e+06	6.49961e+06	6.93428e+06	6.5647e+06	6.86767e+06	9.47288e+06	6.69529e+06	1.41486	0.500657
SC4_r4.1_P39_rep1_rpsA	35	35	52.681	0.000138707	3.97509e-05	1.1958	0.99995	MEvo1 (control)	Methylocoli (mutated)	61157.4	SC4_r4.1_P39_rep1_rpsA	2.33403e+07	2.5363e+07	2.46992e+07	2.45936e+07	2.26176e+07	2.88524e+07	2.8699e+07	2.99533e+07	2.72358e+07	2.94893e+07	2.41228e+07	2.8846e+07	0.836261	-0.257974
SC4_r4.1_P39_rep1_rpsB	23	23	37.837	0.689953	0.1055	1.01471	0.0655272	Methylocoli (mutated)	MEvo1 (control)	26744.3	SC4_r4.1_P39_rep1_rpsB	1.86139e+07	2.0931e+07	1.87922e+07	1.83696e+07	2.06568e+07	2.00195e+07	1.92993e+07	1.85161e+07	1.82804e+07	1.98373e+07	1.94727e+07	1.91905e+07	1.01471	0.0210616
SC4_r4.1_P39_rep1_rpsC	22	22	32.851	0.0105518	0.00215479	1.0702	0.827306	MEvo1 (control)	Methylocoli (mutated)	25983.5	SC4_r4.1_P39_rep1_rpsC	2.89889e+07	3.07146e+07	3.09964e+07	3.00247e+07	3.06344e+07	3.3967e+07	3.09796e+07	3.20607e+07	3.17351e+07	3.32427e+07	3.02718e+07	3.2397e+07	0.9344	-0.0978871
SC4_r4.1_P39_rep1_rpsD	19	19	26.875	0.237218	0.039487	1.20964	0.203831	MEvo1 (control)	Methylocoli (mutated)	23469.7	SC4_r4.1_P39_rep1_rpsD	2.63415e+07	1.05219e+07	2.79186e+07	2.54842e+07	2.93138e+07	3.03905e+07	2.84813e+07	2.61479e+07	3.17257e+07	2.79031e+07	2.3916e+07	2.89297e+07	0.826693	-0.274577
SC4_r4.1_P39_rep1_rpsE	27	26	32.865	3.68479e-05	1.22003e-05	1.15243	1	Methylocoli (mutated)	MEvo1 (control)	17603	SC4_r4.1_P39_rep1_rpsE	3.22982e+07	3.31851e+07	3.26147e+07	3.28089e+07	3.424e+07	3.00973e+07	2.76126e+07	2.82465e+07	2.86376e+07	2.87087e+07	3.30294e+07	2.86605e+07	1.15243	0.204685
SC4_r4.1_P39_rep1_rpsF	17	17	24.858	0.103231	0.0183122	1.06965	0.367065	MEvo1 (control)	Methylocoli (mutated)	15186.9	SC4_r4.1_P39_rep1_rpsF	8.66704e+06	9.49807e+06	9.69231e+06	9.23938e+06	1.0865e+07	1.02714e+07	1.03689e+07	1.01195e+07	1.0014e+07	1.05285e+07	9.59235e+06	1.02605e+07	0.934885	-0.0971385
SC4_r4.1_P39_rep1_rpsG	19	18	30.754	0.379603	0.0612088	1.06812	0.130379	Methylocoli (mutated)	MEvo1 (control)	20019.3	SC4_r4.1_P39_rep1_rpsG	3.28854e+07	3.24303e+07	2.9499e+07	2.67575e+07	3.7314e+07	3.35085e+07	2.9222e+07	2.64887e+07	2.95522e+07	2.99823e+07	3.17772e+07	2.97507e+07	1.06812	0.0950678
SC4_r4.1_P39_rep1_rpsH	12	12	12.882	0.00128288	0.000300589	1.28738	0.987684	Methylocoli (mutated)	MEvo1 (control)	14126.9	SC4_r4.1_P39_rep1_rpsH	1.48383e+07	1.63076e+07	1.72404e+07	1.81391e+07	1.53757e+07	1.14969e+07	1.20807e+07	1.4346e+07	1.29588e+07	1.2736e+07	1.63802e+07	1.27237e+07	1.28738	0.36444
SC4_r4.1_P39_rep1_rpsI	14	14	16.798	0.00214928	0.000485815	1.15655	0.971896	MEvo1 (control)	Methylocoli (mutated)	14856.6	SC4_r4.1_P39_rep1_rpsI	1.17753e+07	1.22309e+07	1.19232e+07	1.20848e+07	1.40716e+07	1.45994e+07	1.44394e+07	1.40681e+07	1.4194e+07	1.45042e+07	1.24172e+07	1.4361e+07	0.864644	-0.209822
[truncated: 500 more rows]

## Sheet: Raw Data
												Normalized abundance										Raw abundance
[truncated: 1,912 more rows]
