# Supplementary material for: Generation of an Escherichia coli strain growing on methanol via the ribulose monophosphate cycle
Source: Nat Commun. 2022 Sep 6;13:5243. doi: 10.1038/s41467-022-32744-9 (PMC9448777; doi:10.1038/s41467-022-32744-9)
Supplement: Supplementary file 11 — Source Data [file 41467_2022_32744_MOESM11_ESM.zip › source_data/Supplementary Figure 7/A0_CS_5/mutations_all_0.0.csv]

evidence	seq id	position	mutation	freq	annotation	gene	description	WT_aa	pos_aa	mut_aa
RA	131_Ptrc_HPS_PHI	2,964	A→C	0.054000000000000006	intergenic	lacIq	–/–	intergenic	None
RA	131_Ptrc_HPS_PHI	2974	T→G	0.113	intergenic	lacIq	–/–	intergenic	None
RA	131_Ptrc_HPS_PHI	3001	T→G	0.083	intergenic	lacIq	–/–	intergenic	None
RA	131_Ptrc_HPS_PHI	3011	T→G	0.08	intergenic	lacIq	–/–	intergenic	None
RA	131_Ptrc_HPS_PHI	3015	A→C	0.10800000000000001	intergenic	lacIq	–/–	intergenic	None
RA	131_Ptrc_HPS_PHI	3026	A→T	0.09300000000000001	intergenic	lacIq	–/–	intergenic	None
RA	131_Ptrc_HPS_PHI	3029	T→G	0.055	intergenic	lacIq	–/–	intergenic	None
RA	131_Ptrc_HPS_PHI	3035	A→T	0.081	intergenic	lacIq	–/–	intergenic	None
RA	131_Ptrc_HPS_PHI	3036	T→G	0.175	intergenic	lacIq	–/–	intergenic	None
RA	131_Ptrc_HPS_PHI	3044	A→C	0.2	intergenic	lacIq	–/–	intergenic	None
RA	131_Ptrc_HPS_PHI	3048	G→C	0.106	intergenic	lacIq	–/–	intergenic	None
RA	131_Ptrc_HPS_PHI	3065	T→G	0.107	intergenic	lacIq	–/–	intergenic	None
RA	131_Ptrc_HPS_PHI	3070	T→G	0.055	intergenic	lacIq	–/–	intergenic	None
RA	131_Ptrc_HPS_PHI	3088	T→A	0.10099999999999999	intergenic	lacIq	–/–	intergenic	None
RA	131_Ptrc_HPS_PHI	3443	A→G	0.098	intergenic	lacIq	–/–	intergenic	None
RA	131_Ptrc_HPS_PHI	3450	A→C	0.102	intergenic	lacIq	–/–	intergenic	None
RA	131_Ptrc_HPS_PHI	3453	G→C	0.08900000000000001	intergenic	lacIq	–/–	intergenic	None
RA	131_Ptrc_HPS_PHI	3460	T→G	0.10800000000000001	intergenic	lacIq	–/–	intergenic	None
RA	131_Ptrc_HPS_PHI	5792	G→T	0.055999999999999994	intergenic	lacIq	–/–	intergenic	None
RA	131_Ptrc_HPS_PHI	5817	T→A	0.096	intergenic	lacIq	–/–	intergenic	None
RA	131_Ptrc_HPS_PHI	5821	C→A	0.13699999999999998	intergenic	lacIq	–/–	intergenic	None
RA	131_Ptrc_HPS_PHI	5829	A→C	0.09699999999999999	intergenic	lacIq	–/–	intergenic	None
RA	CP009273	161068	A→C	0.29	intergenic	hrpB	putative ATP‑dependent helicase/fused glycosyl transferase and transpeptidase	intergenic	None
RA	CP009273	234984	G→T	0.204	I80I	ykfM	lethality reduction protein, putative inner membrane protein	I	80	I
RA	CP009273	234985	A→T	0.091	I80N	ykfM	lethality reduction protein, putative inner membrane protein	I	80	N
RA	CP009273	234990	G→T	0.158	F78L	ykfM	lethality reduction protein, putative inner membrane protein	F	78	L
RA	CP009273	234994	G→T	0.28300000000000003	S77*	ykfM	lethality reduction protein, putative inner membrane protein	S	77	*
RA	CP009273	235005	C→A	0.16899999999999998	T73T	ykfM	lethality reduction protein, putative inner membrane protein	T	73	T
RA	CP009273	235006	G→T	0.19699999999999998	T73K	ykfM	lethality reduction protein, putative inner membrane protein	T	73	K
RA	CP009273	235010	G→T	0.23	L72I	ykfM	lethality reduction protein, putative inner membrane protein	L	72	I
RA	CP009273	235019	C→A	0.325	V69L	ykfM	lethality reduction protein, putative inner membrane protein	V	69	L
RA	CP009273	235022	G→T	0.281	H68N	ykfM	lethality reduction protein, putative inner membrane protein	H	68	N
RA	CP009273	235036	G→T	0.2	S63Y	ykfM	lethality reduction protein, putative inner membrane protein	S	63	Y
RA	CP009273	295695	T→G	0.326	E317D	paoC	PaoABC aldehyde oxidoreductase, Moco‑containing subunit	E	317	D
RA	CP009273	353486	A→T	0.084	intergenic	codA	cytosine/isoguanine deaminase/transcriptional activator of cyn operon; autorepressor	intergenic	None
RA	CP009273	353489	C→T	0.084	intergenic	codA	cytosine/isoguanine deaminase/transcriptional activator of cyn operon; autorepressor	intergenic	None
RA	CP009273	353517	T→C	0.063	G295G	cynR	transcriptional activator of cyn operon; autorepressor	G	295	G
RA	CP009273	353537	T→C	0.07200000000000001	K289E	cynR	transcriptional activator of cyn operon; autorepressor	K	289	E
RA	CP009273	353538	A→C	0.064	D288E	cynR	transcriptional activator of cyn operon; autorepressor	D	288	E
RA	CP009273	360114	A→T	0.06	intergenic	lacZ	pseudogene, truncated/DNA‑binding transcriptional repressor	intergenic	None
RA	CP009273	360156	C→G	0.096	intergenic	lacZ	pseudogene, truncated/DNA‑binding transcriptional repressor	intergenic	None
RA	CP009273	360157	T→G	0.091	intergenic	lacZ	pseudogene, truncated/DNA‑binding transcriptional repressor	intergenic	None
RA	CP009273	360172	T→A	0.057	intergenic	lacZ	pseudogene, truncated/DNA‑binding transcriptional repressor	intergenic	None
RA	CP009273	360173	C→A	0.11199999999999999	intergenic	lacZ	pseudogene, truncated/DNA‑binding transcriptional repressor	intergenic	None
RA	CP009273	360181	G→C	0.07400000000000001	intergenic	lacZ	pseudogene, truncated/DNA‑binding transcriptional repressor	intergenic	None
RA	CP009273	613891	T→A	0.11	L61Q	fepE	regulator of length of O‑antigen component of lipopolysaccharide chains	L	61	Q
RA	CP009273	667017	T→G	0.21	E15D	holA	DNA polymerase III, delta subunit	E	15	D
RA	CP009273	772664	A→C	0.096	K289N	tolA	membrane anchored protein in TolA‑TolQ‑TolR complex	K	289	N
RA	CP009273	816078	C→G	0.098	intergenic	ybhL	UPF0005 family inner membrane protein/UPF0005 family inner membrane protein	intergenic	None
RA	CP009273	877980	G→T	0.083	Q71K	deoR	deoxyribose‑5‑phosphate‑inducible deoxyribose operon transcriptional repressor; repressor of nupG and tsx	Q	71	K
RA	CP009273	1118469	G→C	0.092	F87L	yceB	lipoprotein, DUF1439 family	F	87	L
RA	CP009273	1191676	C→T	0.066	H366H	icd	e14 prophage; isocitrate dehydrogenase, specific for NADP+	H	366	H
RA	CP009273	1191688	C→T	0.062	T370T	icd	e14 prophage; isocitrate dehydrogenase, specific for NADP+	T	370	T
RA	CP009273	1191703	A→G	0.051	L375L	icd	e14 prophage; isocitrate dehydrogenase, specific for NADP+	L	375	L
RA	CP009273	1212582	C→A	0.139	intergenic	ymgC	Blue light, low temperature and stress induced protein/putative membrane‑anchored cyclic‑di‑GMP phosphodiesterase	intergenic	None
JC JC	CP009273	1376043	IS5 (–) +4 bp	1.0	pseudogene	ycjV	pseudogene; putative ATP‑binding component of a transport system	pseudogene	None
JC JC	CP009273	1427903	IS3 (–) +3 bp	0.158	coding	pinR	Rac prophage; putative site‑specific recombinase	NaN	None
RA	CP009273	1429253	G→T	0.102	pseudogene	ttcC	pseudogene, prophage Rac integration site ttcA duplication;Phage or Prophage Related	pseudogene	None
RA	CP009273	1460467	G→A	0.055	pseudogene	ydbA	pseudogene, autotransporter homolog; interrupted by IS2 and IS30	pseudogene	None
RA	CP009273	1628207	G→A	1.0	G110E	pinQ	Qin prophage; putative site‑specific recombinase	G	110	E
RA	CP009273	1662682	A→G	0.057999999999999996	I47T	mlc	glucosamine anaerobic growth regulon transcriptional repressor; autorepressor	I	47	T
RA	CP009273	1676007	G→C	0.08	A94G	ydgC	GlpM family inner membrane protein	A	94	G
RA	CP009273	1702912	A→G	0.064	E579E	rsxC	SoxR iron‑sulfur cluster reduction factor component; putative membrane‑associated NADH oxidoreductase of electron transport complex	E	579	E
RA	CP009273	1702966	T→A	0.114	R597R	rsxC	SoxR iron‑sulfur cluster reduction factor component; putative membrane‑associated NADH oxidoreductase of electron transport complex	R	597	R
RA	CP009273	1703071	A→T	0.079	A632A	rsxC	SoxR iron‑sulfur cluster reduction factor component; putative membrane‑associated NADH oxidoreductase of electron transport complex	A	632	A
RA	CP009273	1703173	A→T	0.064	K666N	rsxC	SoxR iron‑sulfur cluster reduction factor component; putative membrane‑associated NADH oxidoreductase of electron transport complex	K	666	N
RA	CP009273	1985173	A→T	0.073	intergenic	yecA	UPF0149 family protein/tRNA‑Leu	intergenic	None
RA	CP009273	2170707	C→A	0.259	intergenic	gatY	D‑tagatose 1,6‑bisphosphate aldolase 2, catalytic subunit/fructose‑bisphosphate aldolase class I	intergenic	None
RA	CP009273	2170708	G→T	0.10300000000000001	intergenic	gatY	D‑tagatose 1,6‑bisphosphate aldolase 2, catalytic subunit/fructose‑bisphosphate aldolase class I	intergenic	None
RA	CP009273	2170713	C→A	0.325	intergenic	gatY	D‑tagatose 1,6‑bisphosphate aldolase 2, catalytic subunit/fructose‑bisphosphate aldolase class I	intergenic	None
RA	CP009273	2170724	G→T	0.326	intergenic	gatY	D‑tagatose 1,6‑bisphosphate aldolase 2, catalytic subunit/fructose‑bisphosphate aldolase class I	intergenic	None
RA	CP009273	2170734	G→T	1.0	intergenic	gatY	D‑tagatose 1,6‑bisphosphate aldolase 2, catalytic subunit/fructose‑bisphosphate aldolase class I	intergenic	None
RA	CP009273	2170749	G→T	0.147	intergenic	gatY	D‑tagatose 1,6‑bisphosphate aldolase 2, catalytic subunit/fructose‑bisphosphate aldolase class I	intergenic	None
RA	CP009273	2170757	T→A	0.16699999999999998	intergenic	gatY	D‑tagatose 1,6‑bisphosphate aldolase 2, catalytic subunit/fructose‑bisphosphate aldolase class I	intergenic	None
RA	CP009273	2170758	C→A	0.15	intergenic	gatY	D‑tagatose 1,6‑bisphosphate aldolase 2, catalytic subunit/fructose‑bisphosphate aldolase class I	intergenic	None
RA	CP009273	2178919	G→T	0.075	intergenic	thiM	hydoxyethylthiazole kinase/transcriptional repressor of rcnA	intergenic	None
RA	CP009273	2178937	A→T	0.11599999999999999	intergenic	thiM	hydoxyethylthiazole kinase/transcriptional repressor of rcnA	intergenic	None
RA	CP009273	2298167	A→G	0.078	intergenic	eco	ecotin, a serine protease inhibitor/malate dehydrogenase, FAD/NAD(P)‑binding domain	intergenic	None
RA	CP009273	2400223	A→C	0.091	intergenic	lrhA	transcriptional repressor of flagellar, motility and chemotaxis genes/valine‑pyruvate aminotransferase 2	intergenic	None
RA	CP009273	2463906	C→A	0.28	Q433K	gtrS	serotype‑specific glucosyl transferase, CPS‑53 (KpLE1) prophage	Q	433	K
RA	CP009273	2463910	G→T	0.278	R434I	gtrS	serotype‑specific glucosyl transferase, CPS‑53 (KpLE1) prophage	R	434	I
RA	CP009273	2463915	C→A	0.18600000000000003	Q436K	gtrS	serotype‑specific glucosyl transferase, CPS‑53 (KpLE1) prophage	Q	436	K
RA	CP009273	2463920	C→A	0.114	D437E	gtrS	serotype‑specific glucosyl transferase, CPS‑53 (KpLE1) prophage	D	437	E
RA	CP009273	2587434	T→A	0.079	L595F	tmcA	elongator methionine tRNA (ac4C34) acetyltransferase	L	595	F
RA	CP009273	2598122	T→G	0.11199999999999999	L306R	hyfC	hydrogenase 4, membrane subunit	L	306	R
RA	CP009273	2719168	A→T	0.071	intergenic	kgtP	alpha‑ketoglutarate transporter/5S ribosomal RNA of rrnG operon	intergenic	None
RA	CP009273	2719426	T→C	1.0	intergenic	kgtP	alpha‑ketoglutarate transporter/5S ribosomal RNA of rrnG operon	intergenic	None
RA	CP009273	2785712	C→A	0.14300000000000002	H361N	gabD	succinate‑semialdehyde dehydrogenase I, NADP‑dependent	H	361	N
RA	CP009273	2811275	T→G	0.067	intergenic	argQ	tRNA‑Arg/tRNA‑Arg	intergenic	None
RA	CP009273	2811504	T→C	0.061	intergenic	argZ	tRNA‑Arg/tRNA‑Arg	intergenic	None
RA	CP009273	2834252	A→T	0.086	E457V	ascF	fused cellobiose/arbutin/salicin‑specific PTS enzymes: IIB component/IC component	E	457	V
RA	CP009273	2888868	C→A	0.075	D91Y	ygcQ	putative flavoprotein	D	91	Y
RA	CP009273	2908686	G→T	0.226	E91*	barA	hybrid sensory histidine kinase, in two‑component regulatory system with UvrY	E	91	*
RA	CP009273	3035686	T→G	0.053	intergenic	ygfZ	iron‑sulfur cluster repair protein, plumbagin resistance/hemolysin III family HylIII inner membrane protein	intergenic	None
RA	CP009273	3039409	T→G	0.185	intergenic	ygfF	putative NAD(P)‑dependent oxidoreductase with NAD(P)‑binding Rossmann‑fold domain/glycine decarboxylase, PLP‑dependent, subunit (protein P) of glycine cleavage complex	intergenic	None
RA	CP009273	3080755	T→G	0.298	F231V	metK	S‑adenosylmethionine synthetase	F	231	V
RA	CP009273	3385518	G→C	0.07	intergenic	tldD	putative peptidase/DUF3971‑AsmA2 domains protein	intergenic	None
RA	CP009273	3385696	T→A	0.063	intergenic	tldD	putative peptidase/DUF3971‑AsmA2 domains protein	intergenic	None
RA	CP009273	3439422	G→T	0.11900000000000001	I26I	rplF	50S ribosomal subunit protein L6	I	26	I
RA	CP009273	3439443	G→T	0.095	I19I	rplF	50S ribosomal subunit protein L6	I	19	I
RA	CP009273	3498214	T→G	0.131	intergenic	frlR	putative DNA‑binding transcriptional regulator/FNR‑regulated pyridoxal phosphate‑dependent aminotransferase family protein	intergenic	None
RA	CP009273	3519657	G→T	1.0	intergenic	nudE	adenosine nucleotide hydrolase; substrates include Ap3A, Ap2A, ADP‑ribose, NADH/inner membrane protein	intergenic	None
RA	CP009273	3559239	T→A	0.102	S235C	glgP	glycogen phosphorylase	S	235	C
RA	CP009273	3602056	T→G	0.094	intergenic	zntA	zinc, cobalt and lead efflux system/mnm(5)‑s(2)U34‑tRNA 2‑thiolation sulfurtransferase	intergenic	None
RA	CP009273	3602367	T→A	0.09699999999999999	intergenic	tusA	mnm(5)‑s(2)U34‑tRNA 2‑thiolation sulfurtransferase/DUF165 family inner membrane protein	intergenic	None
RA	CP009273	3779316	G→T	0.10099999999999999	D233Y	gpmM	phosphoglycero mutase III, cofactor‑independent	D	233	Y
RA	CP009273	3786687	C→A	0.132	L119F	yibB	YibB family protein, function unknown	L	119	F
RA	CP009273	3807003	G→T	0.057	V305F	dfp	fused 4'‑phosphopantothenoylcysteine decarboxylase/phosphopantothenoylcysteine synthetase, FMN‑binding	V	305	F
RA	CP009273	3816601	A→T	1.0	H281L	spoT	bifunctional (p)ppGpp synthetase II/ guanosine‑3',5'‑bis pyrophosphate 3'‑pyrophosphohydrolase	H	281	L
RA	CP009273	3822339	A→C	0.08199999999999999	Q12P	xanP	xanthine permease	Q	12	P
RA	CP009273	3822340	A→C	0.128	Q12H	xanP	xanthine permease	Q	12	H
RA	CP009273	3870977	T→A	0.06	intergenic	yidB	DUF937 family protein/DNA gyrase, subunit B	intergenic	None
RA	CP009273	3871008	G→T	0.057	intergenic	yidB	DUF937 family protein/DNA gyrase, subunit B	intergenic	None
RA	CP009273	3901867	T→G	0.07400000000000001	intergenic	pstB	phosphate transporter subunit/phosphate transporter subunit	intergenic	None
RA	CP009273	3960036	G→A	0.87	R87H	rho	transcription termination factor	R	87	H
RA	CP009273	4143375	A→G	0.07	intergenic	ppc	phosphoenolpyruvate carboxylase/acetylornithine deacetylase	intergenic	None
RA	CP009273	4297846	C→A	0.706	M150I	alsE	allulose‑6‑phosphate 3‑epimerase	M	150	I
RA	pSEVA424‑mdh2_C.	83	T→G	0.073	intergenic	–	–/–	intergenic	None
RA	pSEVA424‑mdh2_C.	91	G→T	0.131	intergenic	–	–/–	intergenic	None
RA	pSEVA424‑mdh2_C.	95	A→T	0.095	intergenic	–	–/–	intergenic	None
RA	pSEVA424‑mdh2_C.	117	T→A	0.07400000000000001	intergenic	–	–/–	intergenic	None
RA	pSEVA424‑mdh2_C.	120	C→A	0.09	intergenic	–	–/–	intergenic	None
RA	pSEVA424‑mdh2_C.	138	G→T	0.06	intergenic	–	–/–	intergenic	None
RA	pSEVA424‑mdh2_C.	143	T→A	0.054000000000000006	intergenic	–	–/–	intergenic	None
RA	pSEVA424‑mdh2_C.	1132	2 bp→TT	1.0	intergenic	–	–/–	intergenic	None
RA	pSEVA424‑mdh2_C.	2338	T→A	0.067	intergenic	–	–/–	intergenic	None
RA	pSEVA424‑mdh2_C.	2953	A→C	0.087	intergenic	–	–/–	intergenic	None
RA	pSEVA424‑mdh2_C.	2958	C→G	0.06	intergenic	–	–/–	intergenic	None
RA	pSEVA424‑mdh2_C.	2959	T→G	0.19699999999999998	intergenic	–	–/–	intergenic	None
RA	pSEVA424‑mdh2_C.	2966	A→T	0.094	intergenic	–	–/–	intergenic	None
RA	pSEVA424‑mdh2_C.	2967	T→G	0.077	intergenic	–	–/–	intergenic	None
RA	pSEVA424‑mdh2_C.	2,970:1	+A	0.883	intergenic	–	–/–	intergenic	None
RA	pSEVA424‑mdh2_C.	2972	T→G	1.0	intergenic	–	–/–	intergenic	None
RA	pSEVA424‑mdh2_C.	2973	G→C	0.902	intergenic	–	–/–	intergenic	None
RA	pSEVA424‑mdh2_C.	2,973:1	+C	0.051	intergenic	–	–/–	intergenic	None
RA	pSEVA424‑mdh2_C.	2981	A→C	0.134	intergenic	–	–/–	intergenic	None
JC	pSEVA424‑mdh2_C.	4410	+CTGG	1.0	intergenic	–	–/–	intergenic	None
RA	pSEVA424‑mdh2_C.	4921	G→A	1.0	intergenic	–	–/–	intergenic	None
