# Supplementary material for: Generation of an Escherichia coli strain growing on methanol via the ribulose monophosphate cycle
Source: Nat Commun. 2022 Sep 6;13:5243. doi: 10.1038/s41467-022-32744-9 (PMC9448777; doi:10.1038/s41467-022-32744-9)
Supplement: Supplementary file 11 — Source Data [file 41467_2022_32744_MOESM11_ESM.zip › source_data/Supplementary Figure 7/A10_CS_60/mutations_all_0.0.csv]

evidence	seq id	position	mutation	freq	annotation	gene	description	WT_aa	pos_aa	mut_aa
RA	131_Ptrc_HPS_PHI	1,166	G→A	0.077	I57I	HPS	Unnamed: 7_level_1	I	57	I
RA	131_Ptrc_HPS_PHI	2964	A→C	0.051	intergenic	lacIq	–/–	intergenic	None
RA	131_Ptrc_HPS_PHI	2974	T→G	0.091	intergenic	lacIq	–/–	intergenic	None
RA	131_Ptrc_HPS_PHI	2990	T→G	0.052000000000000005	intergenic	lacIq	–/–	intergenic	None
RA	131_Ptrc_HPS_PHI	3001	T→G	0.07400000000000001	intergenic	lacIq	–/–	intergenic	None
RA	131_Ptrc_HPS_PHI	3011	T→G	0.07	intergenic	lacIq	–/–	intergenic	None
RA	131_Ptrc_HPS_PHI	3015	A→C	0.10400000000000001	intergenic	lacIq	–/–	intergenic	None
RA	131_Ptrc_HPS_PHI	3035	A→T	0.063	intergenic	lacIq	–/–	intergenic	None
RA	131_Ptrc_HPS_PHI	3036	T→G	0.165	intergenic	lacIq	–/–	intergenic	None
RA	131_Ptrc_HPS_PHI	3044	A→C	0.185	intergenic	lacIq	–/–	intergenic	None
RA	131_Ptrc_HPS_PHI	3048	G→C	0.092	intergenic	lacIq	–/–	intergenic	None
RA	131_Ptrc_HPS_PHI	3065	T→G	0.105	intergenic	lacIq	–/–	intergenic	None
RA	131_Ptrc_HPS_PHI	3088	T→A	0.094	intergenic	lacIq	–/–	intergenic	None
RA	131_Ptrc_HPS_PHI	3428	A→T	0.091	intergenic	lacIq	–/–	intergenic	None
RA	131_Ptrc_HPS_PHI	3442	A→C	0.055999999999999994	intergenic	lacIq	–/–	intergenic	None
RA	131_Ptrc_HPS_PHI	3443	A→G	0.156	intergenic	lacIq	–/–	intergenic	None
RA	131_Ptrc_HPS_PHI	3450	A→C	0.149	intergenic	lacIq	–/–	intergenic	None
RA	131_Ptrc_HPS_PHI	3459	T→G	0.051	intergenic	lacIq	–/–	intergenic	None
RA	131_Ptrc_HPS_PHI	3460	T→G	0.17300000000000001	intergenic	lacIq	–/–	intergenic	None
RA	131_Ptrc_HPS_PHI	3606	G→A	0.11699999999999999	intergenic	lacIq	–/–	intergenic	None
RA	131_Ptrc_HPS_PHI	4526	C→A	0.084	intergenic	lacIq	–/–	intergenic	None
RA	131_Ptrc_HPS_PHI	5792	G→T	0.061	intergenic	lacIq	–/–	intergenic	None
RA	131_Ptrc_HPS_PHI	5817	T→A	0.092	intergenic	lacIq	–/–	intergenic	None
RA	131_Ptrc_HPS_PHI	5821	C→A	0.128	intergenic	lacIq	–/–	intergenic	None
RA	CP009273	5144	G→A	0.8190000000000001	intergenic	thrC	L‑threonine synthase/DUF2502 family putative periplasmic protein	intergenic	None
RA	CP009273	5789	A→C	0.099	L224R	yaaA	peroxide resistance protein, lowers intracellular iron	L	224	R
RA	CP009273	10444	G→T	0.897	F17L	satP	succinate‑acetate transporter	F	17	L
RA	CP009273	12901	G→A	1.0	D247N	dnaK	chaperone Hsp70, with co‑chaperone DnaJ	D	247	N
RA	CP009273	29139	G→T	0.7929999999999999	G256C	dapB	dihydrodipicolinate reductase	G	256	C
RA	CP009273	34345	G→T	0.092	E16*	caiF	cai operon transcriptional activator	E	16	*
RA	CP009273	56677	G→T	0.77	R145S	lptD	LPS assembly OM complex LptDE, beta‑barrel component	R	145	S
RA	CP009273	65335	G→T	0.059000000000000004	P149Q	polB	DNA polymerase II	P	149	Q
RA	CP009273	68504	T→G	0.136	L223V	yabI	DedA family inner membrane protein	L	223	V
RA	CP009273	72337	C→A	0.257	D484Y	sgrR	transcriptional DNA‑binding transcriptional activator of sgrS sRNA	D	484	Y
RA	CP009273	72392	G→T	0.512	F465L	sgrR	transcriptional DNA‑binding transcriptional activator of sgrS sRNA	F	465	L
RA	CP009273	104948	A→T	0.6759999999999999	E61D	secA	preprotein translocase subunit, ATPase	E	61	D
RA	CP009273	105563	C→A	0.071	D266E	secA	preprotein translocase subunit, ATPase	D	266	E
RA	CP009273	118873	G→T	0.943	D99Y	pdhR	pyruvate dehydrogenase complex repressor; autorepressor	D	99	Y
RA	CP009273	123870	G→T	0.54	P563P	aceF	pyruvate dehydrogenase, dihydrolipoyltransacetylase component E2	P	563	P
RA	CP009273	142460	T→A	0.93	F298Y	yadE	putative polysaccharide deacetylase lipoprotein	F	298	Y
RA	CP009273	147946	G→T	0.494	I47I	yadK	putative fimbrial‑like adhesin protein	I	47	I
RA	CP009273	153472	G→T	0.765	intergenic	yadN	putative fimbrial‑like adhesin protein/2‑amino‑4‑hydroxy‑6‑hydroxymethyldihyropteridine pyrophosphokinase	intergenic	None
RA	CP009273	157178	C→A	0.523	intergenic	dksA	transcriptional regulator of rRNA transcription, DnaK suppressor protein/sugar fermentation stimulation protein A	intergenic	None
RA	CP009273	158287	C→A	0.8240000000000001	D78Y	ligT	2'‑5' RNA ligase	D	78	Y
RA	CP009273	161068	A→C	0.33399999999999996	intergenic	hrpB	putative ATP‑dependent helicase/fused glycosyl transferase and transpeptidase	intergenic	None
RA	CP009273	161171	G→T	0.09	intergenic	hrpB	putative ATP‑dependent helicase/fused glycosyl transferase and transpeptidase	intergenic	None
RA	CP009273	170868	C→A	0.145	V168F	hemL	glutamate‑1‑semialdehyde aminotransferase (aminomutase)	V	168	F
RA	CP009273	198022	C→A	0.479	R189S	lpxD	UDP‑3‑O‑(3‑hydroxymyristoyl)‑glucosamine N‑acyltransferase	R	189	S
RA	CP009273	220338	A→C	0.079	noncoding	rrsH	16S ribosomal RNA of rrnH operon	noncoding	None
RA	CP009273	230579	C→T	1.0	E231K	gloB	hydroxyacylglutathione hydrolase	E	231	K
RA	CP009273	232860	G→T	0.9079999999999999	D103Y	dnaQ	DNA polymerase III epsilon subunit	D	103	Y
RA	CP009273	234994	G→T	0.177	S77*	ykfM	lethality reduction protein, putative inner membrane protein	S	77	*
RA	CP009273	235006	G→T	0.152	T73K	ykfM	lethality reduction protein, putative inner membrane protein	T	73	K
RA	CP009273	235010	G→T	0.191	L72I	ykfM	lethality reduction protein, putative inner membrane protein	L	72	I
RA	CP009273	235019	C→A	0.188	V69L	ykfM	lethality reduction protein, putative inner membrane protein	V	69	L
RA	CP009273	235022	G→T	0.21899999999999997	H68N	ykfM	lethality reduction protein, putative inner membrane protein	H	68	N
RA	CP009273	235036	G→T	0.14300000000000002	S63Y	ykfM	lethality reduction protein, putative inner membrane protein	S	63	Y
RA	CP009273	238195	G→T	0.8009999999999999	V532V	fadE	acyl coenzyme A dehydrogenase	V	532	V
RA	CP009273	248470	A→C	0.076	intergenic	dinB	DNA polymerase IV/antitoxin of the YafO‑YafN toxin‑antitoxin system	intergenic	None
RA	CP009273	249629	G→A	0.09699999999999999	R145Q	yafP	putative acyl‑CoA transferase	R	145	Q
RA	CP009273	281469	A→T	0.125	T122S	yagG	CP4‑6 prophage; putative sugar transporter	T	122	S
RA	CP009273	306949	G→A	0.122	A33A	ecpR	putative transcriptional regulator for the ecp operon	A	33	A
RA	CP009273	312532	G→A	0.878	pseudogene	ykgA	pseudogene, AraC family;putative regulator; Not classified; putative ARAC‑type regulatory protein	pseudogene	None
RA	CP009273	320920	G→A	0.737	S52S	ykgH	putative inner membrane protein	S	52	S
RA	CP009273	327491	G→A	0.102	intergenic	betT	choline transporter of high affinity/c‑di‑GMP‑specific phosphodiesterase	intergenic	None
RA	CP009273	334250	G→T	0.113	R72L	yahG	DUF1116 family protein	R	72	L
RA	CP009273	341060	C→A	0.096	intergenic	yahL	uncharacterized protein/uncharacterized protein	intergenic	None
RA	CP009273	351359	G→T	0.062	G243C	codB	cytosine transporter	G	243	C
RA	CP009273	355982	A→C	0.156	S94R	cynX	putative cyanate transporter	S	94	R
RA	CP009273	358609	G→T	0.059000000000000004	I94I	lacY	lactose permease	I	94	I
RA	CP009273	360114	A→T	0.057	intergenic	lacZ	pseudogene, truncated/DNA‑binding transcriptional repressor	intergenic	None
RA	CP009273	360157	T→G	0.076	intergenic	lacZ	pseudogene, truncated/DNA‑binding transcriptional repressor	intergenic	None
RA	CP009273	360173	C→A	0.078	intergenic	lacZ	pseudogene, truncated/DNA‑binding transcriptional repressor	intergenic	None
RA	CP009273	360181	G→C	0.079	intergenic	lacZ	pseudogene, truncated/DNA‑binding transcriptional repressor	intergenic	None
RA	CP009273	362159	G→T	0.7390000000000001	I165I	mhpR	mhp operon transcriptional activator	I	165	I
RA	CP009273	376532	C→A	0.5920000000000001	pseudogene	yaiX	pseudogene, interrupted by IS2A, acetyltransferase homolog; nonfunctional; interruped by IS2; putative transferase	pseudogene	None
RA	CP009273	379943	C→T	0.057	G44R	yaiS	putative PIG‑L family deacetylase	G	44	R
RA	CP009273	379966	G→A	0.079	S36L	yaiS	putative PIG‑L family deacetylase	S	36	L
RA	CP009273	380508	C→T	0.059000000000000004	intergenic	yaiS	putative PIG‑L family deacetylase/taurine transporter subunit	intergenic	None
RA	CP009273	389725	G→T	0.099	pseudogene	yaiT	pseudogene, autotransporter family;putative structure; Not classified; interrupted by IS3; putative flagellin structural protein	pseudogene	None
RA	CP009273	402340	G→T	0.914	V160V	aroL	shikimate kinase II	V	160	V
RA	CP009273	406075	C→A	0.924	P159Q	mak	manno(fructo)kinase	P	159	Q
RA	CP009273	411027	G→T	0.852	L61L	sbcC	exonuclease, dsDNA, ATP‑dependent	L	61	L
RA	CP009273	419663	G→T	0.542	E564*	malZ	maltodextrin glucosidase	E	564	*
RA	CP009273	433551	G→T	0.884	S14Y	yajO	2‑carboxybenzaldehyde reductase	S	14	Y
RA	CP009273	434663	A→C	0.8759999999999999	I324S	dxs	1‑deoxyxylulose‑5‑phosphate synthase, thiamine triphosphate‑binding, FAD‑requiring	I	324	S
RA	CP009273	435336	G→T	0.815	Q100K	dxs	1‑deoxyxylulose‑5‑phosphate synthase, thiamine triphosphate‑binding, FAD‑requiring	Q	100	K
RA	CP009273	437672	T→A	0.7979999999999999	V223E	thiI	tRNA s(4)U8 sulfurtransferase	V	223	E
RA	CP009273	442299	G→T	0.096	S288*	cyoE	protoheme IX farnesyltransferase	S	288	*
RA	CP009273	456588	G→T	0.912	D749Y	lon	DNA‑binding ATP‑dependent protease La	D	749	Y
RA	CP009273	460067	A→C	0.057	L70F	fadM	long‑chain acyl‑CoA thioesterase III	L	70	F
RA	CP009273	461641	G→A	0.525	V376V	ybaE	putative ABC superfamily transporter periplasmic‑binding protein	V	376	V
RA	CP009273	474138	G→T	0.904	intergenic	ylaB	putative membrane‑anchored cyclic‑di‑GMP phosphodiesterase/DUF1449 family inner membrane protein	intergenic	None
RA	CP009273	479244	C→A	0.67	A206S	acrB	multidrug efflux system protein	A	206	S
RA	CP009273	480820	C→T	0.9129999999999999	D86N	acrA	multidrug efflux system	D	86	N
RA	CP009273	486021	A→C	0.084	L83R	priC	primosomal replication protein N''	L	83	R
RA	CP009273	495504	A→T	0.5870000000000001	intergenic	aes	acetyl esterase/inosine/guanosine kinase	intergenic	None
RA	CP009273	530466	C→A	0.902	F365L	gcl	glyoxylate carboligase	F	365	L
RA	CP009273	535589	G→T	0.051	M329I	allB	allantoinase	M	329	I
RA	CP009273	542200	Δ1 bp	0.7340000000000001	coding	fdrA	putative NAD(P)‑binding acyl‑CoA synthetase	NaN	None
RA	CP009273	546491	G→T	0.8690000000000001	V199V	ybcF	putative carbonate kinase	V	199	V
RA	CP009273	549397	G→T	0.92	intergenic	lpxH	UDP‑2,3‑diacylglucosamine pyrophosphohydrolase/peptidyl‑prolyl cis‑trans isomerase B (rotamase B)	intergenic	None
RA	CP009273	553502	C→A	0.105	intergenic	folD	bifunctional 5,10‑methylene‑tetrahydrofolate dehydrogenase/ 5,10‑methylene‑tetrahydrofolate cyclohydrolase/FimA homolog	intergenic	None
RA	CP009273	569111	T→A	0.054000000000000006	V95V	rusA	DLP12 prophage; endonuclease RUS	V	95	V
RA	CP009273	578719	G→T	0.102	intergenic	tfaX	pseudogene, DLP12 prophage;Phage or Prophage Related/global transcriptional activator; DLP12 prophage	intergenic	None
RA	CP009273	579710	G→A	0.584	A192T	appY	global transcriptional activator; DLP12 prophage	A	192	T
RA	CP009273	583341	T→G	0.9329999999999999	S33R	ybcH	PRK09936 family protein	S	33	R
RA	CP009273	596756	G→T	0.062	E863*	cusA	copper/silver efflux system, membrane component	E	863	*
RA	CP009273	601154	T→A	0.08199999999999999	L63F	ybdF	DUF419 family protein	L	63	F
RA	CP009273	607931	G→A	0.922	S7F	fepA	iron‑enterobactin outer membrane transporter	S	7	F
RA	CP009273	608174	G→A	0.077	intergenic	fepA	iron‑enterobactin outer membrane transporter/enterobactin/ferric enterobactin esterase	intergenic	None
RA	CP009273	625364	G→T	0.625	G5G	cstA	carbon starvation protein involved in peptide utilization; APC peptide transporter family protein	G	5	G
RA	CP009273	628153	T→A	0.09	N261Y	ybdH	putative oxidoreductase	N	261	Y
RA	CP009273	632406	T→A	0.523	K223N	ybdO	putative DNA‑binding transcriptional regulator	K	223	N
RA	CP009273	639231	G→A	0.9009999999999999	L65F	rnk	regulator of nucleoside diphosphate kinase	L	65	F
RA	CP009273	641886	C→A	0.537	E51*	citT	citrate:succinate antiporter	E	51	*
RA	CP009273	647422	G→T	0.775	intergenic	citC	[citrate [pro‑3S]‑lyase] ligase/sensory histidine kinase in two‑component regulatory system with CitB	intergenic	None
RA	CP009273	648056	C→A	0.905	F122L	citA	sensory histidine kinase in two‑component regulatory system with CitB	F	122	L
RA	CP009273	652865	Δ1 bp	0.821	coding	cspE	constitutive cold shock family transcription antitermination protein; negative regulator of cspA transcription; RNA melting protein; ssDNA‑binding protein	NaN	None
RA	CP009273	660816	G→A	0.081	V318V	mrdB	cell wall shape‑determining protein	V	318	V
RA	CP009273	662631	C→A	0.8	R348L	mrdA	transpeptidase involved in peptidoglycan synthesis (penicillin‑binding protein 2)	R	348	L
RA	CP009273	681491	A→C	0.11900000000000001	F212C	gltJ	glutamate, aspartate ABC transporter permease subunit	F	212	C
RA	CP009273	705588	C→A	0.777	intergenic	chiQ	chitosugar‑induced verified lipoprotein/ferric iron uptake regulon transcriptional repressor; autorepressor	intergenic	None
RA	CP009273	707409	C→A	0.077	intergenic	ybfE	LexA‑regulated protein, CopB family/acyl‑CoA esterase	intergenic	None
RA	CP009273	738149	G→A	0.062	intergenic	dtpD	dipeptide and tripeptide permease D/NIF3 family metal‑binding protein	intergenic	None
RA	CP009273	754572	G→T	0.934	E137D	sucA	2‑oxoglutarate decarboxylase, thiamine triphosphate‑binding	E	137	D
RA	CP009273	757524	C→A	0.078	R183S	sucB	dihydrolipoyltranssuccinase	R	183	S
RA	CP009273	759000	C→A	0.9329999999999999	F177L	sucC	succinyl‑CoA synthetase, beta subunit	F	177	L
RA	CP009273	760181	G→T	0.08199999999999999	P182P	sucD	succinyl‑CoA synthetase, NAD(P)‑binding, alpha subunit	P	182	P
RA	CP009273	763080	C→T	0.057	T547T	mngA	fused 2‑O‑a‑mannosyl‑D‑glycerate specific PTS enzymes: IIA component/IIB component/IIC component	T	547	T
RA	CP009273	766563	G→A	0.07	intergenic	mngB	alpha‑mannosidase/cytochrome d terminal oxidase, subunit I	intergenic	None
RA	CP009273	773443	C→A	0.12	A83E	tolB	periplasmic protein	A	83	E
RA	CP009273	776698	A→T	0.066	intergenic	lysY	tRNA‑Lys/tRNA‑Lys	intergenic	None
RA	CP009273	788902	G→T	0.889	R115S	modF	fused molybdate transporter subunits of ABC superfamily: ATP‑binding components	R	115	S
RA	CP009273	800779	G→T	0.9129999999999999	E607D	ybhJ	putative hydratase	E	607	D
RA	CP009273	828374	G→T	0.897	V11V	ybiA	DUF1768 family protein	V	11	V
RA	CP009273	832574	G→T	0.067	T256T	ybiC	putative dehydrogenase	T	256	T
RA	CP009273	868618	G→T	0.107	E62*	yliE	putative membrane‑anchored cyclic‑di‑GMP phosphodiesterase	E	62	*
RA	CP009273	871072	C→A	0.099	V94V	yliF	putative membrane‑anchored diguanylate cyclase	V	94	V
RA	CP009273	874768	G→T	0.111	E191*	yliI	soluble aldose sugar dehydrogenase	E	191	*
RA	CP009273	876447	G→A	0.9129999999999999	D89N	dacC	D‑alanyl‑D‑alanine carboxypeptidase (penicillin‑binding protein 6a)	D	89	N
RA	CP009273	879085	G→T	0.87	intergenic	ybjG	undecaprenyl pyrophosphate phosphatase/multidrug efflux system protein	intergenic	None
RA	CP009273	882441	A→T	0.07200000000000001	S119T	ybjJ	putative transporter	S	119	T
RA	CP009273	920469	G→T	0.063	G584C	clpA	ATPase and specificity subunit of ClpA‑ClpP ATP‑dependent serine protease, chaperone activity	G	584	C
RA	CP009273	923312	G→T	0.08800000000000001	S447*	cydC	fused glutathione, cysteine exporter subunits of ABC superfamily: membrane component/ATP‑binding component	S	447	*
RA	CP009273	923339	G→T	0.268	S438*	cydC	fused glutathione, cysteine exporter subunits of ABC superfamily: membrane component/ATP‑binding component	S	438	*
RA	CP009273	924296	A→C	0.064	L119W	cydC	fused glutathione, cysteine exporter subunits of ABC superfamily: membrane component/ATP‑binding component	L	119	W
RA	CP009273	924344	A→T	0.11599999999999999	L103*	cydC	fused glutathione, cysteine exporter subunits of ABC superfamily: membrane component/ATP‑binding component	L	103	*
RA	CP009273	947211	C→A	0.057	P600P	pflB	formate C‑acetyltransferase 1, anaerobic; pyruvate formate‑lyase 1	P	600	P
RA	CP009273	948890	C→A	0.087	E41*	pflB	formate C‑acetyltransferase 1, anaerobic; pyruvate formate‑lyase 1	E	41	*
RA	CP009273	950103	T→C	0.313	intergenic	focA	formate channel/ribosomal protein S12 methylthiotransferase accessory factor	intergenic	None
RA	CP009273	968415	G→T	0.905	S148*	ycbC	DUF218 superfamily protein	S	148	*
RA	CP009273	979650	T→A	0.064	L182Q	ycbL	putative metal‑binding enzyme	L	182	Q
RA	CP009273	1006218	G→T	0.087	E267*	uup	putative transporter subunit of ABC superfamily: ATP‑binding component	E	267	*
RA	CP009273	1011972	A→T	0.083	intergenic	fabA	beta‑hydroxydecanoyl thioester dehydrase/putative peptidase	intergenic	None
RA	CP009273	1050246	G→T	0.09300000000000001	L463L	torS	hybrid sensory histidine kinase in two‑component regulatory system with TorR	L	463	L
RA	CP009273	1071619	G→A	0.055999999999999994	A907V	putA	fused DNA‑binding transcriptional regulator/proline dehydrogenase/pyrroline‑5‑carboxylate dehydrogenase	A	907	V
RA	CP009273	1077911	A→C	0.885	K71N	efeO	inactive ferrous ion transporter EfeUOB	K	71	N
RA	CP009273	1090918	T→A	0.095	intergenic	insE1	IS3 transposase A/pseudogene	intergenic	None
RA	CP009273	1116964	A→G	0.892	intergenic	dinI	DNA damage‑inducible protein I/dihydro‑orotase	intergenic	None
RA	CP009273	1118740	G→T	0.051	intergenic	yceB	lipoprotein, DUF1439 family/glutaredoxin 2 (Grx2)	intergenic	None
RA	CP009273	1129363	G→A	0.11199999999999999	A36T	flgF	flagellar component of cell‑proximal portion of basal‑body rod	A	36	T
RA	CP009273	1136758	T→A	0.114	A1022A	rne	fused ribonucleaseE: endoribonuclease/RNA‑binding protein/RNA degradosome binding protein	A	1022	A
RA	CP009273	1151750	G→T	0.7709999999999999	R178L	holB	DNA polymerase III, delta prime subunit	R	178	L
RA	CP009273	1152278	G→T	0.888	E16*	ycfH	putative DNase	E	16	*
RA	CP009273	1193873	G→T	0.885	intergenic	ymfE	e14 prophage; putative inner membrane protein/e14 prophage; cell death peptidase, inhibitor of T4 late gene expression	intergenic	None
RA	CP009273	1194365	G→T	0.053	W72L	lit	e14 prophage; cell death peptidase, inhibitor of T4 late gene expression	W	72	L
RA	CP009273	1197027	G→T	0.064	M25I	ymfI	e14 prophage; uncharacterized protein	M	25	I
RA	CP009273	1215174	G→T	0.531	pseudogene	ycgH	pseudogene; putative ATP‑binding component of a transport system	pseudogene	None
RA	CP009273	1217884	A→T	0.08	I69I	ymgD	uncharacterized protein	I	69	I
RA	CP009273	1220996	G→T	0.871	R181R	minC	cell division inhibitor	R	181	R
RA	CP009273	1228591	G→T	0.898	intergenic	dsbB	oxidoreductase that catalyzes reoxidation of DsbA protein disulfide isomerase I/sodium:proton antiporter	intergenic	None
RA	CP009273	1229460	G→T	0.063	F238L	nhaB	sodium:proton antiporter	F	238	L
RA	CP009273	1243278	G→A	0.07	S431S	dhaM	putative dihydroxyacetone‑specific PTS enzymes: HPr component/EI component	S	431	S
RA	CP009273	1245461	C→A	0.085	V278V	dhaK	dihydroxyacetone kinase, PTS‑dependent, dihydroxyacetone‑binding subunit	V	278	V
RA	CP009273	1247376	G→T	0.11699999999999999	V285V	dhaR	dhaKLM operon transcription activator	V	285	V
RA	CP009273	1282421	A→T	0.079	intergenic	narI	nitrate reductase 1, gamma (cytochrome b(NR)) subunit/rtT sRNA, processed from tyrT transcript	intergenic	None
RA	CP009273	1306244	G→A	0.061	S87L	yciA	acyl‑CoA esterase	S	87	L
RA	CP009273	1318864	G→T	0.084	L170F	yciO	putative RNA binding protein	L	170	F
RA	CP009273	1322140	T→A	0.87	T159S	btuR	cob(I)yrinic acid a,c‑diamide adenosyltransferase	T	159	S
RA	CP009273	1345484	A→C	0.087	intergenic	fabI	enoyl‑[acyl‑carrier‑protein] reductase, NADH‑dependent/DUF559 family endonuclease‑related protein	intergenic	None
RA	CP009273	1365202	C→A	0.077	H244N	ycjM	alpha amylase catalytic domain family protein	H	244	N
RA	CP009273	1365283	G→T	0.76	E271*	ycjM	alpha amylase catalytic domain family protein	E	271	*
JC JC	CP009273	1376043	IS5 (–) +4 bp	1.0	pseudogene	ycjV	pseudogene; putative ATP‑binding component of a transport system	pseudogene	None
RA	CP009273	1377394	C→T	0.855	A275A	ycjW	LacI family putative transcriptional repressor	A	275	A
RA	CP009273	1386008	G→T	0.807	Q35K	ycjY	S9 homolog non‑peptidase family protein	Q	35	K
RA	CP009273	1388406	G→T	0.7340000000000001	R308L	mppA	murein tripeptide (L‑ala‑gamma‑D‑glutamyl‑meso‑DAP) transporter subunit	R	308	L
RA	CP009273	1398482	C→A	0.061	R114L	abgA	p‑aminobenzoyl‑glutamate hydrolase, A subunit	R	114	L
RA	CP009273	1454118	A→T	0.067	I270F	paaH	3‑hydroxyadipyl‑CoA dehydrogenase, NAD+‑dependent	I	270	F
RA	CP009273	1471707	A→T	0.532	*769C	ydbD	PF10971 family putative periplasmic methylglyoxal resistance protein	*	769	C
RA	CP009273	1502324	C→A	0.079	T429T	ydcP	putative peptidase	T	429	T
RA	CP009273	1513778	G→T	0.10800000000000001	T165T	curA	curcumin/dihydrocurcumin reductase, NADPH‑dependent	T	165	T
RA	CP009273	1519349	T→A	0.898	K297*	ansP	L‑asparagine transporter	K	297	*
RA	CP009273	1524654	G→T	0.055	W159L	ydcD	uncharacterized protein	W	159	L
RA	CP009273	1538906	G→A	0.078	pseudogene	yddK	pseudogene, leucine‑rich protein; putative glycoportein	pseudogene	None
RA	CP009273	1539484	G→A	0.304	pseudogene	yddK	pseudogene, leucine‑rich protein; putative glycoportein	pseudogene	None
RA	CP009273	1548144	G→T	0.884	intergenic	adhP	ethanol‑active dehydrogenase/acetaldehyde‑active reductase/malate dehydrogenase, (decarboxylating, NAD‑requiring) (malic enzyme)	intergenic	None
RA	CP009273	1563276	G→T	0.927	H491N	gadC	glutamate:gamma‑aminobutyric acid antiporter	H	491	N
RA	CP009273	1565497	G→A	0.909	S269L	gadB	glutamate decarboxylase B, PLP‑dependent	S	269	L
RA	CP009273	1566172	T→A	0.07200000000000001	Q44L	gadB	glutamate decarboxylase B, PLP‑dependent	Q	44	L
RA	CP009273	1571071	T→A	0.091	N269I	yddB	putative TonB‑dependent outer membrane receptor	N	269	I
RA	CP009273	1576869	G→A	0.055999999999999994	intergenic	ydeN	putative Ser‑type periplasmic non‑aryl sulfatase/UV‑inducible global regulator, EvgA‑, GadE‑dependent	intergenic	None
RA	CP009273	1579818	A→T	0.057	L309*	ydeP	putative oxidoreductase	L	309	*
RA	CP009273	1604068	G→T	0.45799999999999996	T290T	uxaB	altronate oxidoreductase, NAD‑dependent	T	290	T
RA	CP009273	1628207	G→A	1.0	G110E	pinQ	Qin prophage; putative site‑specific recombinase	G	110	E
RA	CP009273	1640268	A→C	0.076	K39Q	ydfV	Qin prophage; uncharacterized protein	K	39	Q
RA	CP009273	1649456	C→T	0.557	intergenic	rspA	bifunctional D‑altronate/D‑mannonate dehydratase/UPF0060 family inner membrane protein	intergenic	None
RA	CP009273	1661763	C→A	0.866	P353P	mlc	glucosamine anaerobic growth regulon transcriptional repressor; autorepressor	P	353	P
RA	CP009273	1662484	G→A	0.051	S113L	mlc	glucosamine anaerobic growth regulon transcriptional repressor; autorepressor	S	113	L
RA	CP009273	1671110	C→A	0.067	D351Y	pntA	pyridine nucleotide transhydrogenase, alpha subunit	D	351	Y
RA	CP009273	1673380	T→A	0.095	S233T	ydgH	DUF1471 family periplasmic protein	S	233	T
RA	CP009273	1676007	G→C	0.059000000000000004	A94G	ydgC	GlpM family inner membrane protein	A	94	G
RA	CP009273	1701282	A→C	0.08199999999999999	Q36P	rsxC	SoxR iron‑sulfur cluster reduction factor component; putative membrane‑associated NADH oxidoreductase of electron transport complex	Q	36	P
RA	CP009273	1702966	T→A	0.061	R597R	rsxC	SoxR iron‑sulfur cluster reduction factor component; putative membrane‑associated NADH oxidoreductase of electron transport complex	R	597	R
RA	CP009273	1703015	G→C	0.05	E614Q	rsxC	SoxR iron‑sulfur cluster reduction factor component; putative membrane‑associated NADH oxidoreductase of electron transport complex	E	614	Q
RA	CP009273	1703062	T→A	0.069	R629R	rsxC	SoxR iron‑sulfur cluster reduction factor component; putative membrane‑associated NADH oxidoreductase of electron transport complex	R	629	R
RA	CP009273	1703071	A→T	0.099	A632A	rsxC	SoxR iron‑sulfur cluster reduction factor component; putative membrane‑associated NADH oxidoreductase of electron transport complex	A	632	A
RA	CP009273	1703101	C→G	0.102	A642A	rsxC	SoxR iron‑sulfur cluster reduction factor component; putative membrane‑associated NADH oxidoreductase of electron transport complex	A	642	A
RA	CP009273	1711397	C→T	0.909	R28Q	tyrS	tyrosyl‑tRNA synthetase	R	28	Q
RA	CP009273	1748094	T→A	0.099	intergenic	ydhV	putative oxidoreductase subunit/putative 4Fe‑4S ferridoxin‑type protein; FNR, Nar, NarP‑regulated protein; putative subunit of YdhYVWXUT oxidoreductase complex	intergenic	None
RA	CP009273	1770281	T→A	0.768	D146E	ydiF	putative acetyl‑CoA:acetoacetyl‑CoA transferase: alpha subunit/beta subunit	D	146	E
RA	CP009273	1784952	A→G	0.499	F184L	ydiU	UPF0061 family protein	F	184	L
RA	CP009273	1802047	G→A	0.838	intergenic	ydiZ	uncharacterized protein/fructosamine kinase family protein	intergenic	None
RA	CP009273	1807639	G→A	0.064	intergenic	ydjO	uncharacterized protein/cell division modulator	intergenic	None
RA	CP009273	1832413	C→A	0.754	L315L	ynjC	inner membrane putative ABC superfamily transporter permease	L	315	L
RA	CP009273	1833730	C→A	0.9229999999999999	R3S	ynjE	molybdopterin synthase sulfurtransferase	R	3	S
RA	CP009273	1849412	T→A	0.10099999999999999	T273S	ydjG	alpha‑Keto reductase, NADH‑dependent; can use methylglyoxal as substrate	T	273	S
RA	CP009273	1859012	C→G	0.106	intergenic	yeaD	D‑hexose‑6‑phosphate epimerase‑like protein/aldo‑keto reductase, methylglyoxal to acetol, NADPH‑dependent	intergenic	None
RA	CP009273	1865422	C→A	0.924	R261R	yeaI	putative membrane‑anchored diguanylate cyclase	R	261	R
RA	CP009273	1872520	G→T	0.8909999999999999	P183P	yeaP	diguanylate cyclase	P	183	P
RA	CP009273	1909342	T→A	0.898	E150D	proQ	RNA chaperone, putative ProP translation regulator	E	150	D
RA	CP009273	1915555	A→C	0.163	Q359P	rsmF	16S rRNA m(5)C1407 methyltransferase, SAM‑dependent	Q	359	P
RA	CP009273	1924898	T→A	0.138	D36V	yebG	DNA damage‑inducible protein regulated by LexA	D	36	V
RA	CP009273	1934928	G→T	0.085	P322Q	mepM	murein DD‑endopeptidase, space‑maker hydrolase, septation protein	P	322	Q
RA	CP009273	1944177	C→A	0.79	L201L	aspS	aspartyl‑tRNA synthetase	L	201	L
RA	CP009273	1995152	T→A	0.11699999999999999	E40V	fliA	RNA polymerase, sigma 28 (sigma F) factor	E	40	V
RA	CP009273	2020166	C→A	0.779	D445Y	yedQ	putative membrane‑anchored diguanylate cyclase	D	445	Y
RA	CP009273	2070058	C→A	0.541	A90A	yeeS	CP4‑44 prophage; putative DNA repair protein	A	90	A
RA	CP009273	2078521	C→A	0.509	V162V	yeeE	UPF0394 family inner membrane protein	V	162	V
RA	CP009273	2098995	C→A	0.816	G182*	wbbI	d‑Galf:alpha‑d‑Glc beta‑1,6‑galactofuranosyltransferase	G	182	*
RA	CP009273	2,108,219:1	+A	1.0	coding	wcaM	colanic acid biosynthesis protein	NaN	None
RA	CP009273	2114911	A→T	0.782	L42Q	wcaJ	colanic biosynthesis UDP‑glucose lipid carrier transferase	L	42	Q
RA	CP009273	2127716	G→T	0.153	S473*	wzc	colanic acid production tyrosine‑protein kinase; autokinase; Ugd phosphorylase	S	473	*
RA	CP009273	2129796	C→A	0.052000000000000005	R310L	wza	colanic acid export protein; outer membrane auxillary lipoprotein	R	310	L
RA	CP009273	2136421	A→G	0.25	D3D	udk	uridine/cytidine kinase	D	3	D
RA	CP009273	2139910	G→T	0.914	R1055L	yegE	putative diguanylate cyclase	R	1055	L
RA	CP009273	2144474	C→A	0.92	intergenic	yegI	protein kinase‑related putative non‑specific DNA‑binding protein/uncharacterized protein	intergenic	None
RA	CP009273	2170708	G→T	0.079	intergenic	gatY	D‑tagatose 1,6‑bisphosphate aldolase 2, catalytic subunit/fructose‑bisphosphate aldolase class I	intergenic	None
RA	CP009273	2170713	C→A	0.249	intergenic	gatY	D‑tagatose 1,6‑bisphosphate aldolase 2, catalytic subunit/fructose‑bisphosphate aldolase class I	intergenic	None
RA	CP009273	2170724	G→T	0.18600000000000003	intergenic	gatY	D‑tagatose 1,6‑bisphosphate aldolase 2, catalytic subunit/fructose‑bisphosphate aldolase class I	intergenic	None
RA	CP009273	2170757	T→A	0.111	intergenic	gatY	D‑tagatose 1,6‑bisphosphate aldolase 2, catalytic subunit/fructose‑bisphosphate aldolase class I	intergenic	None
RA	CP009273	2195449	A→T	0.9229999999999999	E564D	yehI	DUF4132 domain‑containing protein	E	564	D
RA	CP009273	2216296	C→A	0.746	I211I	dld	D‑lactate dehydrogenase, FAD‑binding, NADH independent	I	211	I
RA	CP009273	2222656	A→G	0.369	intergenic	yohP	uncharacterized protein/tRNA‑dihydrouridine synthase C	intergenic	None
RA	CP009273	2237098	G→T	0.7959999999999999	H12N	folE	GTP cyclohydrolase I	H	12	N
RA	CP009273	2237441	G→T	0.14800000000000002	R18L	yeiG	S‑formylglutathione hydrolase	R	18	L
RA	CP009273	2242501	C→A	0.08	E199D	yeiE	putative DNA‑binding transcriptional regulator	E	199	D
RA	CP009273	2254517	C→T	0.57	A125T	fruA	fused fructose‑specific PTS enzymes: IIBcomponent/IIC components	A	125	T
RA	CP009273	2258182	A→T	0.061	K281*	setB	lactose/glucose efflux system	K	281	*
RA	CP009273	2264143	G→A	0.77	intergenic	mepS	murein DD‑endopeptidase, space‑maker hydrolase, mutational suppressor of prc thermosensitivity, outer membrane lipoprotein/resistance protein for phages lambda and N4, putative membrane‑anchored cyclic‑di‑GMP phosphodiesterase	intergenic	None
RA	CP009273	2289374	C→A	0.9	V142V	ccmC	heme exporter subunit	V	142	V
RA	CP009273	2295611	C→T	0.08800000000000001	A208T	napA	nitrate reductase, periplasmic, large subunit	A	208	T
RA	CP009273	2298128	C→T	0.051	intergenic	eco	ecotin, a serine protease inhibitor/malate dehydrogenase, FAD/NAD(P)‑binding domain	intergenic	None
RA	CP009273	2298159	T→C	0.062	intergenic	eco	ecotin, a serine protease inhibitor/malate dehydrogenase, FAD/NAD(P)‑binding domain	intergenic	None
RA	CP009273	2305116	C→A	0.9059999999999999	intergenic	apbE	putative thiamine‑synthetic flavin transferase lipoprotein/outer membrane porin protein C	intergenic	None
RA	CP009273	2344791	T→A	0.063	I355F	glpT	sn‑glycerol‑3‑phosphate transporter	I	355	F
RA	CP009273	2352573	C→A	0.887	P353P	rhmT	putative L‑rhamnonate transporter	P	353	P
RA	CP009273	2359673	G→T	0.89	M89I	arnB	uridine 5'‑(beta‑1‑threo‑pentapyranosyl‑4‑ulose diphosphate) aminotransferase, PLP‑dependent	M	89	I
RA	CP009273	2362338	T→A	0.848	L274Q	arnA	fused UDP‑L‑Ara4N formyltransferase/UDP‑GlcA C‑4'‑decarboxylase	L	274	Q
RA	CP009273	2,370,361:1	+G	0.894	coding	menH	2‑succinyl‑6‑hydroxy‑2, 4‑cyclohexadiene‑1‑carboxylate synthase	NaN	None
RA	CP009273	2370987	C→A	0.902	E29*	menH	2‑succinyl‑6‑hydroxy‑2, 4‑cyclohexadiene‑1‑carboxylate synthase	E	29	*
RA	CP009273	2376381	G→A	0.124	A64T	elaD	protease, capable of cleaving an AMC‑ubiquitin model substrate	A	64	T
RA	CP009273	2390862	C→A	0.098	V20V	nuoH	NADH:ubiquinone oxidoreductase, membrane subunit H	V	20	V
RA	CP009273	2399210	G→T	0.066	S304*	lrhA	transcriptional repressor of flagellar, motility and chemotaxis genes	S	304	*
RA	CP009273	2405946	T→G	0.912	Q43P	yfbU	UPF0304 family protein	Q	43	P
RA	CP009273	2407495	G→T	0.106	G183C	ackA	acetate kinase A and propionate kinase 2	G	183	C
RA	CP009273	2407538	T→G	0.08	L197R	ackA	acetate kinase A and propionate kinase 2	L	197	R
RA	CP009273	2422841	C→A	0.8909999999999999	D293Y	purF	amidophosphoribosyltransferase	D	293	Y
RA	CP009273	2424074	C→T	0.8859999999999999	D57N	cvpA	colicin V production membrane protein	D	57	N
RA	CP009273	2450335	C→T	0.897	intergenic	sixA	phosphohistidine phosphatase/fused enoyl‑CoA hydratase and epimerase and isomerase/3‑hydroxyacyl‑CoA dehydrogenase	intergenic	None
RA	CP009273	2454297	T→G	0.767	E39D	yfcZ	UPF0381 family protein	E	39	D
RA	CP009273	2463906	C→A	0.198	Q433K	gtrS	serotype‑specific glucosyl transferase, CPS‑53 (KpLE1) prophage	Q	433	K
RA	CP009273	2463910	G→T	0.171	R434I	gtrS	serotype‑specific glucosyl transferase, CPS‑53 (KpLE1) prophage	R	434	I
RA	CP009273	2463915	C→A	0.162	Q436K	gtrS	serotype‑specific glucosyl transferase, CPS‑53 (KpLE1) prophage	Q	436	K
RA	CP009273	2463920	C→A	0.09300000000000001	D437E	gtrS	serotype‑specific glucosyl transferase, CPS‑53 (KpLE1) prophage	D	437	E
RA	CP009273	2474418	G→T	0.852	S413*	emrY	putative multidrug efflux system	S	413	*
RA	CP009273	2493283	C→A	0.221	N378K	ypdA	sensor kinase regulating yhjX; pyruvate‑responsive YpdAB two‑component system	N	378	K
RA	CP009273	2520863	G→T	0.077	D187Y	yfeH	putative inorganic ion transporter	D	187	Y
RA	CP009273	2553563	T→G	0.102	intergenic	intZ	CPZ‑55 prophage; putative phage integrase/CPZ‑55 prophage; uncharacterized protein	intergenic	None
RA	CP009273	2576325	C→A	0.907	E171D	nudK	GDP‑mannose pyrophosphatase	E	171	D
RA	CP009273	2,587,029:1	+G	0.8809999999999999	coding	ypfH	palmitoyl‑CoA esterase activity, uncertain physiological substrate	NaN	None
RA	CP009273	2605773	A→T	0.08900000000000001	D172V	hyfR	hydrogenase‑4 transcriptional activator	D	172	V
RA	CP009273	2605882	C→A	0.135	S208R	hyfR	hydrogenase‑4 transcriptional activator	S	208	R
RA	CP009273	2606516	G→T	0.866	D420Y	hyfR	hydrogenase‑4 transcriptional activator	D	420	Y
RA	CP009273	2609187	C→A	0.58	A18A	yfgO	putative UPF0118 family inner membrane permease	A	18	A
RA	CP009273	2614168	C→A	0.8759999999999999	D22Y	upp	uracil phosphoribosyltransferase	D	22	Y
RA	CP009273	2651665	G→T	0.878	G210G	hscA	DnaK‑like molecular chaperone specific for IscU	G	210	G
RA	CP009273	2653668	G→T	0.08	intergenic	iscU	iron‑sulfur cluster assembly scaffold protein/cysteine desulfurase (tRNA sulfurtransferase), PLP‑dependent	intergenic	None
RA	CP009273	2654099	C→A	0.084	A264A	iscS	cysteine desulfurase (tRNA sulfurtransferase), PLP‑dependent	A	264	A
RA	CP009273	2655839	A→T	0.077	intergenic	iscR	isc operon transcriptional repressor; suf operon transcriptional activator; oxidative stress‑ and iron starvation‑inducible; autorepressor/tRNA mC32,mU32 2'‑O‑methyltransferase, SAM‑dependent	intergenic	None
RA	CP009273	2655892	T→A	0.053	intergenic	iscR	isc operon transcriptional repressor; suf operon transcriptional activator; oxidative stress‑ and iron starvation‑inducible; autorepressor/tRNA mC32,mU32 2'‑O‑methyltransferase, SAM‑dependent	intergenic	None
RA	CP009273	2671274	C→A	0.9209999999999999	T149T	yphE	putative sugar transporter subunit of ABC superfamily, ATP‑binding component	T	149	T
RA	CP009273	2674941	G→T	0.46399999999999997	I388I	yphG	DUF4380 domain‑containing TPR repeat protein	I	388	I
RA	CP009273	2679933	C→A	0.077	A247D	hmp	fused nitric oxide dioxygenase/dihydropteridine reductase 2	A	247	D
RA	CP009273	2681873	T→A	0.88	Q97L	glrR	response regulator regulating glmY sRNA in two‑component system with sensor protein GlrK	Q	97	L
RA	CP009273	2702974	C→A	0.065	R133L	rpoE	RNA polymerase sigma E factor	R	133	L
RA	CP009273	2708587	C→A	0.09	T31T	yfiE	putative DNA‑binding transcriptional regulator	T	31	T
RA	CP009273	2715643	G→T	0.91	E778*	pka	protein lysine acetyltransferase	E	778	*
RA	CP009273	2718953	G→T	0.52	I51I	kgtP	alpha‑ketoglutarate transporter	I	51	I
RA	CP009273	2719426	T→C	1.0	intergenic	kgtP	alpha‑ketoglutarate transporter/5S ribosomal RNA of rrnG operon	intergenic	None
RA	CP009273	2733753	C→T	1.0	E253K	aroF	3‑deoxy‑D‑arabino‑heptulosonate‑7‑phosphate synthase, tyrosine‑repressible	E	253	K
RA	CP009273	2759184	C→T	0.06	intergenic	yfjM	CP4‑57 prophage; uncharacterized protein/CP4‑57 prophage; RNase LS	intergenic	None
RA	CP009273	2767403	G→A	0.069	D243N	yfjW	CP4‑57 prophage; putative inner membrane protein	D	243	N
RA	CP009273	2771358	G→A	0.784	intergenic	ypjF	CP4‑57 prophage; toxin of the YpjF‑YfjZ toxin‑antitoxin system/adhesin‑like autotransporter	intergenic	None
RA	CP009273	2775830	C→T	0.521	D86N	ypjA	adhesin‑like autotransporter	D	86	N
RA	CP009273	2777166	A→T	0.076	pseudogene	ypjC	pseudogene	pseudogene	None
RA	CP009273	2802110	T→A	0.055	pseudogene	ygaY	pseudogene, major facilitator transporter superfamily;putative transport; Not classified; putative transport protein	pseudogene	None
RA	CP009273	2804103	G→A	0.073	intergenic	ygaH	putative L‑valine exporter, norvaline resistance protein/transcriptional repressor of microcin B17 synthesis and multidrug efflux	intergenic	None
RA	CP009273	2811133	A→T	0.05	intergenic	yqaB	fructose‑1‑P and 6‑phosphogluconate phosphatase/tRNA‑Arg	intergenic	None
RA	CP009273	2825783	C→T	0.893	intergenic	norR	anaerobic nitric oxide reductase DNA‑binding transcriptional activator/anaerobic nitric oxide reductase flavorubredoxin	intergenic	None
RA	CP009273	2834252	A→T	0.066	E457V	ascF	fused cellobiose/arbutin/salicin‑specific PTS enzymes: IIB component/IC component	E	457	V
RA	CP009273	2834267	A→T	0.063	E462V	ascF	fused cellobiose/arbutin/salicin‑specific PTS enzymes: IIB component/IC component	E	462	V
RA	CP009273	2835291	T→G	0.12300000000000001	C315G	ascB	cryptic 6‑phospho‑beta‑glucosidase	C	315	G
RA	CP009273	2835413	C→A	0.08800000000000001	I355I	ascB	cryptic 6‑phospho‑beta‑glucosidase	I	355	I
RA	CP009273	2850790	C→A	0.867	I113I	mutS	methyl‑directed mismatch repair protein	I	113	I
RA	CP009273	2873087	G→T	0.88	V15V	ygbT	multifunctional endonuclease Cas1, CRISPR adaptation protein; DNA repair enzyme	V	15	V
RA	CP009273	2876760	C→T	0.898	G246G	casA	CRISP RNA (crRNA) containing Cascade antiviral complex protein	G	246	G
RA	CP009273	2878668	G→T	0.769	V637V	ygcB	R‑loop helicase‑annealase Cas3 needed for Cascade anti‑viral activity	V	637	V
RA	CP009273	2890873	A→T	0.10400000000000001	I119I	ygcS	putative transporter	I	119	I
RA	CP009273	2899859	G→T	0.061	G264C	ygcG	uncharacterized protein	G	264	C
RA	CP009273	2928446	G→T	0.53	A285S	fucP	L‑fucose transporter	A	285	S
RA	CP009273	2931717	C→A	0.885	N307K	fucK	L‑fuculokinase	N	307	K
RA	CP009273	2934843	G→T	0.884	H50N	ygdD	UPF0382 family inner membrane protein	H	50	N
RA	CP009273	2936672	C→A	0.131	intergenic	ygdI	DUF903 family verified lipoprotein/cysteine sulfinate desulfinase	intergenic	None
RA	CP009273	2983868	G→T	0.5920000000000001	intergenic	yqeK	uncharacterized protein/pseudogene	intergenic	None
RA	CP009273	2988774	C→A	0.257	pseudogene	ygeN	pseudogene	pseudogene	None
RA	CP009273	2989295	C→A	0.922	pseudogene	ygeN	pseudogene	pseudogene	None
RA	CP009273	2993211	C→A	0.904	V14L	ygeR	LysM domain‑containing M23 family putative peptidase; septation lipoprotein	V	14	L
RA	CP009273	3001919	C→A	0.254	H351N	ygeX	2,3‑diaminopropionate ammonia lyase, PLP‑dependent	H	351	N
RA	CP009273	3010725	A→G	0.141	K436R	ygfK	putative Fe‑S subunit oxidoreductase subunit	K	436	R
RA	CP009273	3013226	C→A	0.055999999999999994	S236Y	ssnA	putative chlorohydrolase/aminohydrolase	S	236	Y
RA	CP009273	3020629	C→A	0.514	I50I	ygfQ	putative purine permease	I	50	I
RA	CP009273	3024983	C→G	0.75	G86G	uacT	uric acid permease	G	86	G
RA	CP009273	3039409	T→G	0.114	intergenic	ygfF	putative NAD(P)‑dependent oxidoreductase with NAD(P)‑binding Rossmann‑fold domain/glycine decarboxylase, PLP‑dependent, subunit (protein P) of glycine cleavage complex	intergenic	None
RA	CP009273	3044464	G→A	0.89	intergenic	gcvT	aminomethyltransferase, tetrahydrofolate‑dependent, subunit (T protein) of glycine cleavage complex/2‑octaprenylphenol hydroxylase, FAD‑dependent	intergenic	None
RA	CP009273	3050166	C→A	0.08199999999999999	intergenic	fau	5‑formyltetrahydrofolate cyclo‑ligase family protein/sRNA antisense regulator of toxic IbsC protein	intergenic	None
RA	CP009273	3050591	C→A	0.264	A393A	serA	D‑3‑phosphoglycerate dehydrogenase	A	393	A
RA	CP009273	3075114	C→A	0.897	intergenic	tktA	transketolase 1, thiamine triphosphate‑binding/Phe‑Phe periplasmic metalloprotease, OM lipoprotein; low salt‑inducible; heat shock protein that binds Era	intergenic	None
RA	CP009273	3076526	C→A	0.7759999999999999	D211Y	speB	agmatinase	D	211	Y
RA	CP009273	3080618	T→A	0.9390000000000001	V185E	metK	S‑adenosylmethionine synthetase	V	185	E
RA	CP009273	3080755	T→G	0.24100000000000002	F231V	metK	S‑adenosylmethionine synthetase	F	231	V
RA	CP009273	3080759	T→G	0.09300000000000001	V232G	metK	S‑adenosylmethionine synthetase	V	232	G
RA	CP009273	3105207	G→T	0.14400000000000002	pseudogene	yghE	pseudogene, secretion pathway protein, L‑type protein homology; putative general secretion pathway for protein export (GSP)	pseudogene	None
RA	CP009273	3110751	C→A	0.052000000000000005	R574L	yghJ	DUF4092 family putative lipoprotein peptidase	R	574	L
RA	CP009273	3111434	C→A	0.905	A346A	yghJ	DUF4092 family putative lipoprotein peptidase	A	346	A
RA	CP009273	3120216	C→A	0.922	D389Y	glcD	glycolate oxidase subunit, FAD‑linked	D	389	Y
RA	CP009273	3173669	G→T	0.789	A189A	ygiB	DUF1190 family protein	A	189	A
RA	CP009273	3182319	G→T	0.11199999999999999	pseudogene	yqiG	pseudogene; fimbrial export usher family;putative membrane; Not classified; putative membrane protein	pseudogene	None
RA	CP009273	3185542	C→T	0.06	intergenic	glgS	motility and biofilm regulator/DUF1449 family inner membrane protein	intergenic	None
RA	CP009273	3194733	G→T	0.111	V56V	ygiM	SH3 domain protein	V	56	V
RA	CP009273	3202506	C→A	0.055999999999999994	S375*	ttdT	L‑tartrate/succinate antiporte	S	375	*
RA	CP009273	3211932	C→A	0.08199999999999999	V168V	aer	fused signal transducer for aerotaxis sensory component/methyl accepting chemotaxis component	V	168	V
RA	CP009273	3243810	C→T	0.276	intergenic	yqjK	uncharacterized protein/putative quinol oxidase subunit	intergenic	None
RA	CP009273	3247010	C→A	0.309	P188P	yhaJ	LysR family putative transcriptional regulator	P	188	P
RA	CP009273	3252258	C→A	0.914	D251Y	tdcG	L‑serine dehydratase 3, anaerobic	D	251	Y
RA	CP009273	3260296	G→T	0.122	N43K	tdcA	tdc operon transcriptional activator	N	43	K
RA	CP009273	3263315	T→A	0.087	intergenic	yhaC	pentapetide repeats‑related protein/RNase P, M1 RNA component	intergenic	None
RA	CP009273	3263460	C→A	0.109	intergenic	yhaC	pentapetide repeats‑related protein/RNase P, M1 RNA component	intergenic	None
RA	CP009273	3278427	C→A	0.578	C128*	agaC	N‑acetylgalactosamine‑specific enzyme IIC component of PTS	C	128	*
RA	CP009273	3302027	G→T	0.8079999999999999	S86*	nlpI	lipoprotein involved in osmotic sensitivity and filamentation	S	86	*
RA	CP009273	3309359	C→A	0.057	T5T	infB	translation initiation factor IF‑2	T	5	T
RA	CP009273	3314944	G→A	0.085	T10I	yhbX	putative EptAB family phosphoethanolamine transferase, inner membrane protein	T	10	I
RA	CP009273	3354405	C→T	0.87	intergenic	gltD	glutamate synthase, 4Fe‑4S protein, small subunit/periplasmic protein	intergenic	None
RA	CP009273	3371372	G→T	0.512	I65I	rpsI	30S ribosomal subunit protein S9	I	65	I
RA	CP009273	3373985	C→A	0.9129999999999999	intergenic	yhcB	DUF1043 family inner membrane‑anchored protein/serine endoprotease, periplasmic	intergenic	None
RA	CP009273	3375260	G→T	0.865	D387Y	degQ	serine endoprotease, periplasmic	D	387	Y
RA	CP009273	3385479	C→G	0.077	intergenic	tldD	putative peptidase/DUF3971‑AsmA2 domains protein	intergenic	None
RA	CP009273	3385518	G→C	0.063	intergenic	tldD	putative peptidase/DUF3971‑AsmA2 domains protein	intergenic	None
RA	CP009273	3385702	A→C	0.059000000000000004	intergenic	tldD	putative peptidase/DUF3971‑AsmA2 domains protein	intergenic	None
RA	CP009273	3396082	G→T	0.7829999999999999	R204S	csrD	targeting factor for csrBC sRNA degradation	R	204	S
RA	CP009273	3422390	C→A	0.26899999999999996	intergenic	rrsD	16S ribosomal RNA of rrnD operon/bacterial transferase hexapeptide domain protein	intergenic	None
RA	CP009273	3433260	G→T	0.05	I33I	rplQ	50S ribosomal subunit protein L17	I	33	I
RA	CP009273	3440151	G→T	0.772	I31I	rpsN	30S ribosomal subunit protein S14	I	31	I
RA	CP009273	3440444	G→T	0.9279999999999999	S118S	rplE	50S ribosomal subunit protein L5	S	118	S
RA	CP009273	3455867	C→A	0.894	I55I	gspJ	putative general secretory pathway component, cryptic	I	55	I
RA	CP009273	3469859	G→T	0.087	intergenic	yheO	putative PAS domain‑containing DNA‑binding transcriptional regulator/FKBP‑type peptidyl‑prolyl cis‑trans isomerase (rotamase)	intergenic	None
RA	CP009273	3471787	C→A	0.138	D24Y	slyD	FKBP‑type peptidyl prolyl cis‑trans isomerase (rotamase)	D	24	Y
RA	CP009273	3473139	G→T	0.917	I276I	kefB	potassium:proton antiporter	I	276	I
RA	CP009273	3492803	G→T	0.08	intergenic	cysG	fused siroheme synthase 1,3‑dimethyluroporphyriongen III dehydrogenase and siroheme ferrochelatase/uroporphyrinogen methyltransferase/small lipoprotein	intergenic	None
RA	CP009273	3494082	T→A	0.063	W272R	frlA	putative fructoselysine transporter	W	272	R
RA	CP009273	3494195	G→T	0.095	A309A	frlA	putative fructoselysine transporter	A	309	A
RA	CP009273	3498214	T→G	0.106	intergenic	frlR	putative DNA‑binding transcriptional regulator/FNR‑regulated pyridoxal phosphate‑dependent aminotransferase family protein	intergenic	None
RA	CP009273	3498239	A→C	0.083	intergenic	frlR	putative DNA‑binding transcriptional regulator/FNR‑regulated pyridoxal phosphate‑dependent aminotransferase family protein	intergenic	None
RA	CP009273	3519657	G→T	1.0	intergenic	nudE	adenosine nucleotide hydrolase; substrates include Ap3A, Ap2A, ADP‑ribose, NADH/inner membrane protein	intergenic	None
RA	CP009273	3525215	A→C	0.095	L195R	yhgE	DUF4153 family putative inner membrane protein	L	195	R
RA	CP009273	3530481	G→T	0.06	R104L	greB	transcript cleavage factor	R	104	L
RA	CP009273	3543959	G→T	0.8909999999999999	A625E	malP	maltodextrin phosphorylase	A	625	E
RA	CP009273	3559201	G→T	0.06	F247L	glgP	glycogen phosphorylase	F	247	L
RA	CP009273	3561574	C→A	0.8370000000000001	W372L	glgC	glucose‑1‑phosphate adenylyltransferase	W	372	L
RA	CP009273	3622519	C→A	0.537	R127L	rbbA	ribosome‑associated ATPase: ATP‑binding protein/ATP‑binding membrane protein	R	127	L
RA	CP009273	3635421	C→T	0.1	G400G	dtpB	dipeptide and tripeptide permease B	G	400	G
RA	CP009273	3664370	G→T	0.066	A473A	treF	cytoplasmic trehalase	A	473	A
RA	CP009273	3675072	A→C	0.081	Y77D	yhjJ	putative periplasmic M16 family chaperone	Y	77	D
RA	CP009273	3679301	T→G	0.789	Q1078P	bcsC	cellulose synthase subunit	Q	1078	P
RA	CP009273	3679324	C→A	0.899	M1070I	bcsC	cellulose synthase subunit	M	1070	I
RA	CP009273	3679887	C→A	0.053	G883C	bcsC	cellulose synthase subunit	G	883	C
RA	CP009273	3681219	C→A	0.575	A439S	bcsC	cellulose synthase subunit	A	439	S
RA	CP009273	3698074	C→A	0.057999999999999996	M16I	dppC	dipeptide/heme transporter	M	16	I
RA	CP009273	3721485	T→G	0.11599999999999999	Y416S	xylB	xylulokinase	Y	416	S
RA	CP009273	3738431	C→A	0.903	P90T	yiaN	2,3‑diketo‑L‑gulonate TRAP transporter large permease protein	P	90	T
RA	CP009273	3748366	C→A	0.061	V502V	aldB	aldehyde dehydrogenase B	V	502	V
RA	CP009273	3774382	T→G	0.157	intergenic	lldD	L‑lactate dehydrogenase, FMN‑linked/tRNA Leu mC34,mU34 2'‑O‑methyltransferase, SAM‑dependent	intergenic	None
RA	CP009273	3785915	G→T	0.9159999999999999	intergenic	kbl	glycine C‑acetyltransferase/YibB family protein, function unknown	intergenic	None
RA	CP009273	3810195	C→A	0.9079999999999999	R54S	yicC	UPF0701 family protein	R	54	S
RA	CP009273	3816601	A→T	1.0	H281L	spoT	bifunctional (p)ppGpp synthetase II/ guanosine‑3',5'‑bis pyrophosphate 3'‑pyrophosphohydrolase	H	281	L
RA	CP009273	3818010	C→A	0.914	H46N	trmH	tRNA mG18‑2'‑O‑methyltransferase, SAM‑dependent	H	46	N
RA	CP009273	3822339	A→C	0.051	Q12P	xanP	xanthine permease	Q	12	P
RA	CP009273	3822340	A→C	0.16	Q12H	xanP	xanthine permease	Q	12	H
RA	CP009273	3822345	T→G	0.086	V14G	xanP	xanthine permease	V	14	G
RA	CP009273	3825702	C→A	0.8809999999999999	K732N	yicI	putative alpha‑glucosidase	K	732	N
RA	CP009273	3830311	G→T	0.78	intergenic	yicT	pseudogene/putative arabinose efflux transporter	intergenic	None
RA	CP009273	3837177	C→T	0.62	intergenic	yicO	putative adenine permease/cryptic adenine deaminase	intergenic	None
RA	CP009273	3850839	G→T	0.528	P309Q	yidJ	sulfatase/phosphatase superfamily protein	P	309	Q
RA	CP009273	3860159	C→A	0.884	P33P	ibpB	heat shock chaperone	P	33	P
RA	CP009273	3869280	G→T	0.134	M161I	yidX	putative lipoprotein	M	161	I
RA	CP009273	3870977	T→A	0.09300000000000001	intergenic	yidB	DUF937 family protein/DNA gyrase, subunit B	intergenic	None
RA	CP009273	3888527	G→T	0.5329999999999999	L172L	chrR	chromate reductase, Class I, flavoprotein	L	172	L
RA	CP009273	3896145	G→T	0.131	S306Y	bglB	cryptic phospho‑beta‑glucosidase B	S	306	Y
RA	CP009273	3901867	T→G	0.076	intergenic	pstB	phosphate transporter subunit/phosphate transporter subunit	intergenic	None
RA	CP009273	3907094	G→A	0.489	intergenic	glmS	L‑glutamine:D‑fructose‑6‑phosphate aminotransferase/fused N‑acetyl glucosamine‑1‑phosphate uridyltransferase/glucosamine‑1‑phosphate acetyl transferase	intergenic	None
RA	CP009273	3910894	C→A	0.887	M244I	atpG	F1 sector of membrane‑bound ATP synthase, gamma subunit	M	244	I
RA	CP009273	3916989	C→A	0.077	D18Y	rsmG	16S rRNA m(7)G527 methyltransferase, SAM‑dependent; glucose‑inhibited cell‑division protein	D	18	Y
RA	CP009273	3919832	T→A	0.111	intergenic	mioC	FMN‑binding protein MioC/transcriptional activator of asnA; autorepressor	intergenic	None
RA	CP009273	3930583	A→T	0.064	intergenic	rbsB	D‑ribose transporter subunit/ribokinase	intergenic	None
RA	CP009273	3952842	A→C	0.071	intergenic	ilvC	ketol‑acid reductoisomerase, NAD(P)‑binding/peptidyl‑prolyl cis‑trans isomerase C (rotamase C)	intergenic	None
RA	CP009273	3960036	G→A	1.0	R87H	rho	transcription termination factor	R	87	H
RA	CP009273	3994247	A→T	0.927	V57E	yigE	DUF2233 family protein	V	57	E
RA	CP009273	4009705	G→A	0.905	intergenic	ysgA	putative carboxymethylenebutenolidase/uridine phosphorylase	intergenic	None
RA	CP009273	4049008	A→T	0.068	L231Q	glnL	sensory histidine kinase in two‑component regulatory system with GlnG	L	231	Q
RA	CP009273	4056018	T→A	0.948	F138I	yihN	MFS transporter family protein	F	138	I
RA	CP009273	4062424	G→T	0.87	I71I	yihQ	alpha‑glucosidase	I	71	I
RA	CP009273	4066133	T→G	0.925	S267R	yihU	gamma‑hydroxybutyrate dehydrogenase, NADH‑dependent	S	267	R
RA	CP009273	4068208	C→A	0.893	G60G	yihW	DeoR family putative transcriptional regulator	G	60	G
RA	CP009273	4094362	C→A	0.935	W181L	cpxA	sensory histidine kinase in two‑component regulatory system with CpxR	W	181	L
RA	CP009273	4097822	G→T	0.75	E115*	pfkA	6‑phosphofructokinase I	E	115	*
RA	CP009273	4127022	T→G	0.884	E188D	yijF	DUF1287 family protein	E	188	D
RA	CP009273	4142369	A→T	0.065	Y220N	ppc	phosphoenolpyruvate carboxylase	Y	220	N
RA	CP009273	4143375	A→G	0.055	intergenic	ppc	phosphoenolpyruvate carboxylase/acetylornithine deacetylase	intergenic	None
RA	CP009273	4152581	T→C	0.052000000000000005	V206V	trmA	tRNA m(5)U54 methyltransferase, SAM‑dependent; tmRNA m(5)U341 methyltransferase	V	206	V
RA	CP009273	4161800	A→C	0.079	intergenic	rrfB	5S ribosomal RNA of rrnB operon/UDP‑N‑acetylenolpyruvoylglucosamine reductase, FAD‑binding	intergenic	None
RA	CP009273	4173276	A→T	0.075	T702S	rpoB	RNA polymerase, beta subunit	T	702	S
RA	CP009273	4175869	T→A	0.06	C198S	rpoC	RNA polymerase, beta prime subunit	C	198	S
RA	CP009273	4176823	G→T	0.75	D516Y	rpoC	RNA polymerase, beta prime subunit	D	516	Y
RA	CP009273	4211803	G→A	0.763	P205S	arpA	ankyrin repeat protein	P	205	S
RA	CP009273	4230913	A→T	0.782	W424R	xylE	D‑xylose transporter	W	424	R
RA	CP009273	4236535	T→A	0.054000000000000006	intergenic	malE	maltose transporter subunit/fused maltose transport subunit, ATP‑binding component of ABC superfamily/regulatory protein	intergenic	None
RA	CP009273	4273158	A→T	0.065	intergenic	yjcF	pentapeptide repeats protein/acetate transporter	intergenic	None
RA	CP009273	4290080	G→T	0.797	I256I	mdtP	outer membrane factor of efflux pump	I	256	I
RA	CP009273	4291537	G→T	0.07	I453I	mdtO	membrane translocase (MDR) of MdtNOP efflux pump, PET family	I	453	I
RA	CP009273	4295721	A→G	0.07	Y232H	yjcS	metallo‑beta‑lactamase superfamily protein	Y	232	H
RA	CP009273	4297846	C→A	1.0	M150I	alsE	allulose‑6‑phosphate 3‑epimerase	M	150	I
RA	CP009273	4303614	T→A	0.774	*150R	rpiB	ribose 5‑phosphate isomerase B/allose 6‑phosphate isomerase	*	150	R
RA	CP009273	4306969	T→A	0.574	N23Y	phnM	ribophosphonate triphosphate hydrolase	N	23	Y
RA	CP009273	4312246	C→A	0.539	intergenic	phnF	putative DNA‑binding transcriptional regulator of phosphonate uptake and biodegradation/defective phosphonate ABC transporter permease;transport; Transport of small molecules: Anions; membrane channel protein component of Pn transporter; membrane component of ABC superfamily	intergenic	None
RA	CP009273	4373326	C→A	0.055999999999999994	V289V	epmA	Elongation Factor P Lys34 lysyltransferase	V	289	V
RA	CP009273	4382288	A→C	0.06	intergenic	glyV	tRNA‑Gly/tRNA‑Gly	intergenic	None
RA	CP009273	4382806	T→A	0.507	Q360L	queG	epoxyqueuosine reductase, cobalamine‑stimulated; queosine biosynthesis	Q	360	L
RA	CP009273	4383318	G→T	0.078	V189V	queG	epoxyqueuosine reductase, cobalamine‑stimulated; queosine biosynthesis	V	189	V
RA	CP009273	4388902	G→T	0.895	A558A	mutL	methyl‑directed mismatch repair protein	A	558	A
RA	CP009273	4396598	A→T	0.894	E43V	rnr	exoribonuclease R, RNase R	E	43	V
RA	CP009273	4436661	C→A	0.10400000000000001	N911K	tamB	translocation and assembly module for autotransporter export, inner membrane subunit	N	911	K
RA	CP009273	4458254	T→A	0.893	V271V	mgtA	magnesium transporter	V	271	V
RA	CP009273	4458609	G→T	0.927	D390Y	mgtA	magnesium transporter	D	390	Y
RA	CP009273	4464572	G→T	0.591	intergenic	bdcR	transcriptional repressor for divergent bdcA/biofilm modulator regulated by toxins; DUF386 family protein, cupin superfamily	intergenic	None
RA	CP009273	4469550	G→A	0.792	A2T	yjgN	DUF898 family inner membrane protein	A	2	T
RA	CP009273	4470017	G→A	0.922	M157I	yjgN	DUF898 family inner membrane protein	M	157	I
RA	CP009273	4489542	A→T	0.512	pseudogene	yjgX	pseudogene fragment	pseudogene	None
RA	CP009273	4495002	C→A	0.114	F376L	yjhB	putative transporter	F	376	L
RA	CP009273	4505471	C→T	0.052000000000000005	D342N	fecA	ferric citrate outer membrane transporter	D	342	N
RA	CP009273	4511877	G→A	0.527	intergenic	yjhF	putative transporter/putative dehydratase	intergenic	None
RA	CP009273	4512693	T→A	0.856	K407*	yjhG	putative dehydratase	K	407	*
RA	CP009273	4525234	G→A	0.902	pseudogene	yjhR	pseudogene, helicase family; putative frameshift suppressor	pseudogene	None
RA	CP009273	4531143	A→T	0.904	I124F	fimB	tyrosine recombinase/inversion of on/off regulator of fimA	I	124	F
RA	CP009273	4546084	G→A	0.052000000000000005	H18H	yjiC	uncharacterized protein	H	18	H
RA	CP009273	4556296	C→T	0.5820000000000001	Q256Q	yjiN	zinc‑type alcohol dehydrogenase‑like protein	Q	256	Q
RA	CP009273	4559651	G→T	0.052000000000000005	pseudogene	yjiP	pseudogene, transposase_31 family protein	pseudogene	None
RA	CP009273	4562043	C→A	0.877	intergenic	yjiS	DUF1127 family protein/pseudogene	intergenic	None
RA	CP009273	4584381	G→T	0.889	I53I	yjjL	L‑galactonate transporter	I	53	I
RA	CP009273	4596127	G→T	0.066	intergenic	leuP	tRNA‑Leu/tRNA‑Leu	intergenic	None
RA	CP009273	4601014	T→C	0.526	intergenic	prfC	peptide chain release factor RF‑3/periplasmic protein	intergenic	None
RA	CP009273	4603125	A→C	0.077	T300P	yjjU	putative patatin‑like family phospholipase	T	300	P
RA	CP009273	4606972	G→T	0.10400000000000001	intergenic	yjjI	DUF3029 family protein, putative glycine radical enzyme/2‑deoxyribose‑5‑phosphate aldolase, NAD(P)‑linked	intergenic	None
RA	CP009273	4626235	G→T	0.544	E138*	creB	response regulator in two‑component regulatory system with CreC	E	138	*
RA	pSEVA424‑mdh2_C.	83	T→G	0.08900000000000001	intergenic	–	–/–	intergenic	None
RA	pSEVA424‑mdh2_C.	91	G→T	0.11699999999999999	intergenic	–	–/–	intergenic	None
RA	pSEVA424‑mdh2_C.	95	A→T	0.095	intergenic	–	–/–	intergenic	None
RA	pSEVA424‑mdh2_C.	117	T→A	0.079	intergenic	–	–/–	intergenic	None
RA	pSEVA424‑mdh2_C.	120	C→A	0.087	intergenic	–	–/–	intergenic	None
RA	pSEVA424‑mdh2_C.	138	G→T	0.057	intergenic	–	–/–	intergenic	None
RA	pSEVA424‑mdh2_C.	143	T→A	0.055	intergenic	–	–/–	intergenic	None
RA	pSEVA424‑mdh2_C.	1132	2 bp→TT	1.0	intergenic	–	–/–	intergenic	None
RA	pSEVA424‑mdh2_C.	2922	T→G	0.06	intergenic	–	–/–	intergenic	None
RA	pSEVA424‑mdh2_C.	2945	A→T	0.11	intergenic	–	–/–	intergenic	None
RA	pSEVA424‑mdh2_C.	2953	A→C	0.105	intergenic	–	–/–	intergenic	None
RA	pSEVA424‑mdh2_C.	2958	C→G	0.075	intergenic	–	–/–	intergenic	None
RA	pSEVA424‑mdh2_C.	2959	T→G	0.21	intergenic	–	–/–	intergenic	None
RA	pSEVA424‑mdh2_C.	2966	A→T	0.09699999999999999	intergenic	–	–/–	intergenic	None
RA	pSEVA424‑mdh2_C.	2967	T→G	0.099	intergenic	–	–/–	intergenic	None
RA	pSEVA424‑mdh2_C.	2,970:1	+A	0.8759999999999999	intergenic	–	–/–	intergenic	None
RA	pSEVA424‑mdh2_C.	2972	T→G	1.0	intergenic	–	–/–	intergenic	None
RA	pSEVA424‑mdh2_C.	2973	G→C	0.9	intergenic	–	–/–	intergenic	None
RA	pSEVA424‑mdh2_C.	2981	A→C	0.145	intergenic	–	–/–	intergenic	None
RA	pSEVA424‑mdh2_C.	6066	G→T	0.706	A271A	c.necator		A	271	A
