# Supplementary material for: Generation of an Escherichia coli strain growing on methanol via the ribulose monophosphate cycle
Source: Nat Commun. 2022 Sep 6;13:5243. doi: 10.1038/s41467-022-32744-9 (PMC9448777; doi:10.1038/s41467-022-32744-9)
Supplement: Supplementary file 11 — Source Data [file 41467_2022_32744_MOESM11_ESM.zip › source_data/Supplementary Figure 7/A11_CS_78/mutations_all_0.0.csv]

evidence	seq id	position	mutation	freq	annotation	gene	description	WT_aa	pos_aa	mut_aa
RA	131_Ptrc_HPS_PHI	1,648	C→T	1.0	intergenic	HPS	–/–	intergenic	None
RA	131_Ptrc_HPS_PHI	2964	A→C	0.055	intergenic	lacIq	–/–	intergenic	None
RA	131_Ptrc_HPS_PHI	2974	T→G	0.077	intergenic	lacIq	–/–	intergenic	None
RA	131_Ptrc_HPS_PHI	3001	T→G	0.057	intergenic	lacIq	–/–	intergenic	None
RA	131_Ptrc_HPS_PHI	3011	T→G	0.057	intergenic	lacIq	–/–	intergenic	None
RA	131_Ptrc_HPS_PHI	3015	A→C	0.078	intergenic	lacIq	–/–	intergenic	None
RA	131_Ptrc_HPS_PHI	3026	A→T	0.07200000000000001	intergenic	lacIq	–/–	intergenic	None
RA	131_Ptrc_HPS_PHI	3035	A→T	0.06	intergenic	lacIq	–/–	intergenic	None
RA	131_Ptrc_HPS_PHI	3036	T→G	0.136	intergenic	lacIq	–/–	intergenic	None
RA	131_Ptrc_HPS_PHI	3044	A→C	0.13699999999999998	intergenic	lacIq	–/–	intergenic	None
RA	131_Ptrc_HPS_PHI	3048	G→C	0.07400000000000001	intergenic	lacIq	–/–	intergenic	None
RA	131_Ptrc_HPS_PHI	3065	T→G	0.07	intergenic	lacIq	–/–	intergenic	None
RA	131_Ptrc_HPS_PHI	3088	T→A	0.078	intergenic	lacIq	–/–	intergenic	None
RA	131_Ptrc_HPS_PHI	3413	A→C	0.052000000000000005	intergenic	lacIq	–/–	intergenic	None
RA	131_Ptrc_HPS_PHI	3419	A→C	0.09	intergenic	lacIq	–/–	intergenic	None
RA	131_Ptrc_HPS_PHI	3420	C→G	0.06	intergenic	lacIq	–/–	intergenic	None
RA	131_Ptrc_HPS_PHI	3426	C→G	0.055999999999999994	intergenic	lacIq	–/–	intergenic	None
RA	131_Ptrc_HPS_PHI	3428	A→T	0.10099999999999999	intergenic	lacIq	–/–	intergenic	None
RA	131_Ptrc_HPS_PHI	3430	T→G	0.08199999999999999	intergenic	lacIq	–/–	intergenic	None
RA	131_Ptrc_HPS_PHI	3442	A→C	0.062	intergenic	lacIq	–/–	intergenic	None
RA	131_Ptrc_HPS_PHI	3443	A→G	0.136	intergenic	lacIq	–/–	intergenic	None
RA	131_Ptrc_HPS_PHI	3450	A→C	0.165	intergenic	lacIq	–/–	intergenic	None
RA	131_Ptrc_HPS_PHI	3453	G→C	0.11199999999999999	intergenic	lacIq	–/–	intergenic	None
RA	131_Ptrc_HPS_PHI	3459	T→G	0.06	intergenic	lacIq	–/–	intergenic	None
RA	131_Ptrc_HPS_PHI	3460	T→G	0.175	intergenic	lacIq	–/–	intergenic	None
RA	131_Ptrc_HPS_PHI	3462	G→C	0.18	intergenic	lacIq	–/–	intergenic	None
RA	131_Ptrc_HPS_PHI	3606	G→A	0.132	intergenic	lacIq	–/–	intergenic	None
RA	131_Ptrc_HPS_PHI	3745	G→T	0.134	intergenic	lacIq	–/–	intergenic	None
RA	131_Ptrc_HPS_PHI	5206	G→T	0.05	intergenic	lacIq	–/–	intergenic	None
RA	131_Ptrc_HPS_PHI	5746	G→T	0.057	intergenic	lacIq	–/–	intergenic	None
RA	131_Ptrc_HPS_PHI	5770	A→T	0.052000000000000005	intergenic	lacIq	–/–	intergenic	None
RA	131_Ptrc_HPS_PHI	5792	G→T	0.059000000000000004	intergenic	lacIq	–/–	intergenic	None
RA	131_Ptrc_HPS_PHI	5817	T→A	0.075	intergenic	lacIq	–/–	intergenic	None
RA	131_Ptrc_HPS_PHI	5821	C→A	0.109	intergenic	lacIq	–/–	intergenic	None
RA	131_Ptrc_HPS_PHI	5829	A→C	0.069	intergenic	lacIq	–/–	intergenic	None
RA	CP009273	5144	G→A	0.862	intergenic	thrC	L‑threonine synthase/DUF2502 family putative periplasmic protein	intergenic	None
RA	CP009273	10444	G→T	1.0	F17L	satP	succinate‑acetate transporter	F	17	L
RA	CP009273	12901	G→A	1.0	D247N	dnaK	chaperone Hsp70, with co‑chaperone DnaJ	D	247	N
RA	CP009273	24720	A→C	0.06	Y777S	ileS	isoleucyl‑tRNA synthetase	Y	777	S
RA	CP009273	25013	G→T	0.16	D875Y	ileS	isoleucyl‑tRNA synthetase	D	875	Y
RA	CP009273	25546	G→T	0.32799999999999996	D114Y	lspA	prolipoprotein signal peptidase (signal peptidase II)	D	114	Y
RA	CP009273	29139	G→T	0.843	G256C	dapB	dihydrodipicolinate reductase	G	256	C
RA	CP009273	32178	C→A	0.075	N454K	carB	carbamoyl‑phosphate synthase large subunit	N	454	K
RA	CP009273	45406	C→A	0.07200000000000001	G409G	fixC	putative oxidoreductase	G	409	G
RA	CP009273	49840	G→T	0.623	A6A	folA	dihydrofolate reductase	A	6	A
RA	CP009273	51607	C→A	0.121	intergenic	apaG	protein associated with Co2+ and Mg2+ efflux/16S rRNA m(6)A1518, m(6)A1519 dimethyltransferase, SAM‑dependent	intergenic	None
RA	CP009273	54650	C→T	0.09	S18N	surA	peptidyl‑prolyl cis‑trans isomerase (PPIase)	S	18	N
RA	CP009273	55590	G→T	0.358	T507K	lptD	LPS assembly OM complex LptDE, beta‑barrel component	T	507	K
RA	CP009273	56677	G→T	0.802	R145S	lptD	LPS assembly OM complex LptDE, beta‑barrel component	R	145	S
RA	CP009273	72337	C→A	0.08900000000000001	D484Y	sgrR	transcriptional DNA‑binding transcriptional activator of sgrS sRNA	D	484	Y
RA	CP009273	72392	G→T	0.102	F465L	sgrR	transcriptional DNA‑binding transcriptional activator of sgrS sRNA	F	465	L
RA	CP009273	79882	G→T	0.204	V45V	leuA	2‑isopropylmalate synthase	V	45	V
RA	CP009273	80123	C→T	0.297	G25S	leuL	leu operon leader peptide	G	25	S
RA	CP009273	81562	C→A	0.391	I236I	leuO	global transcription factor	I	236	I
RA	CP009273	89009	G→T	0.057999999999999996	A370A	ftsI	transpeptidase involved in septal peptidoglycan synthesis (penicillin‑binding protein 3)	A	370	A
RA	CP009273	97521	C→A	0.6629999999999999	A90A	murC	UDP‑N‑acetylmuramate:L‑alanine ligase	A	90	A
RA	CP009273	103467	G→T	0.7120000000000001	D142Y	lpxC	UDP‑3‑O‑acyl N‑acetylglucosamine deacetylase	D	142	Y
RA	CP009273	104561	G→T	0.733	A124S	secM	regulator of secA translation	A	124	S
RA	CP009273	104948	A→T	0.168	E61D	secA	preprotein translocase subunit, ATPase	E	61	D
RA	CP009273	118873	G→T	1.0	D99Y	pdhR	pyruvate dehydrogenase complex repressor; autorepressor	D	99	Y
RA	CP009273	123870	G→T	0.13699999999999998	P563P	aceF	pyruvate dehydrogenase, dihydrolipoyltransacetylase component E2	P	563	P
RA	CP009273	132632	A→T	0.19899999999999998	V107E	speE	spermidine synthase (putrescine aminopropyltransferase)	V	107	E
RA	CP009273	142460	T→A	0.935	F298Y	yadE	putative polysaccharide deacetylase lipoprotein	F	298	Y
RA	CP009273	147946	G→T	0.13	I47I	yadK	putative fimbrial‑like adhesin protein	I	47	I
RA	CP009273	153472	G→T	0.9009999999999999	intergenic	yadN	putative fimbrial‑like adhesin protein/2‑amino‑4‑hydroxy‑6‑hydroxymethyldihyropteridine pyrophosphokinase	intergenic	None
RA	CP009273	157178	C→A	0.163	intergenic	dksA	transcriptional regulator of rRNA transcription, DnaK suppressor protein/sugar fermentation stimulation protein A	intergenic	None
RA	CP009273	158287	C→A	0.907	D78Y	ligT	2'‑5' RNA ligase	D	78	Y
RA	CP009273	161068	A→C	0.349	intergenic	hrpB	putative ATP‑dependent helicase/fused glycosyl transferase and transpeptidase	intergenic	None
RA	CP009273	169148	G→T	0.078	A400A	fhuB	fused iron‑hydroxamate transporter subunits of ABC superfamily: membrane components	A	400	A
RA	CP009273	170868	C→A	0.109	V168F	hemL	glutamate‑1‑semialdehyde aminotransferase (aminomutase)	V	168	F
RA	CP009273	192769	A→C	0.079	V202V	cdsA	CDP‑diglyceride synthase	V	202	V
RA	CP009273	198022	C→A	0.182	R189S	lpxD	UDP‑3‑O‑(3‑hydroxymyristoyl)‑glucosamine N‑acyltransferase	R	189	S
RA	CP009273	199351	C→A	0.096	T102K	lpxA	UDP‑N‑acetylglucosamine acetyltransferase	T	102	K
RA	CP009273	209413	A→T	0.076	Q199L	tilS	tRNA(Ile)‑lysidine synthetase	Q	199	L
RA	CP009273	210546	C→A	0.17600000000000002	V23F	yaeP	UPF0253 family protein	V	23	F
RA	CP009273	230579	C→T	1.0	E231K	gloB	hydroxyacylglutathione hydrolase	E	231	K
RA	CP009273	232860	G→T	0.934	D103Y	dnaQ	DNA polymerase III epsilon subunit	D	103	Y
RA	CP009273	234984	G→T	0.175	I80I	ykfM	lethality reduction protein, putative inner membrane protein	I	80	I
RA	CP009273	234990	G→T	0.13	F78L	ykfM	lethality reduction protein, putative inner membrane protein	F	78	L
RA	CP009273	234994	G→T	0.152	S77*	ykfM	lethality reduction protein, putative inner membrane protein	S	77	*
RA	CP009273	235010	G→T	0.162	L72I	ykfM	lethality reduction protein, putative inner membrane protein	L	72	I
RA	CP009273	235019	C→A	0.157	V69L	ykfM	lethality reduction protein, putative inner membrane protein	V	69	L
RA	CP009273	235022	G→T	0.262	H68N	ykfM	lethality reduction protein, putative inner membrane protein	H	68	N
RA	CP009273	238195	G→T	0.852	V532V	fadE	acyl coenzyme A dehydrogenase	V	532	V
RA	CP009273	255882	A→T	0.22699999999999998	intergenic	phoE	outer membrane phosphoporin protein E/gamma‑glutamate kinase	intergenic	None
RA	CP009273	274735	A→T	0.28600000000000003	pseudogene	afuB	pseudogene, CP4‑6 prophage; ABC transporter permease family;Phage or Prophage Related	pseudogene	None
RA	CP009273	289058	C→T	0.08	G191E	yagL	CP4‑6 prophage; DNA‑binding protein	G	191	E
RA	CP009273	312532	G→A	0.915	pseudogene	ykgA	pseudogene, AraC family;putative regulator; Not classified; putative ARAC‑type regulatory protein	pseudogene	None
RA	CP009273	320920	G→A	0.853	S52S	ykgH	putative inner membrane protein	S	52	S
RA	CP009273	321223	C→A	0.37799999999999995	intergenic	ykgH	putative inner membrane protein/choline dehydrogenase, a flavoprotein	intergenic	None
RA	CP009273	327515	G→T	0.244	intergenic	betT	choline transporter of high affinity/c‑di‑GMP‑specific phosphodiesterase	intergenic	None
RA	CP009273	334250	G→T	0.087	R72L	yahG	DUF1116 family protein	R	72	L
RA	CP009273	344800	G→T	0.282	E136D	prpB	2‑methylisocitrate lyase	E	136	D
RA	CP009273	353486	A→T	0.05	intergenic	codA	cytosine/isoguanine deaminase/transcriptional activator of cyn operon; autorepressor	intergenic	None
RA	CP009273	353517	T→C	0.054000000000000006	G295G	cynR	transcriptional activator of cyn operon; autorepressor	G	295	G
RA	CP009273	353537	T→C	0.052000000000000005	K289E	cynR	transcriptional activator of cyn operon; autorepressor	K	289	E
RA	CP009273	360173	C→A	0.055999999999999994	intergenic	lacZ	pseudogene, truncated/DNA‑binding transcriptional repressor	intergenic	None
RA	CP009273	361806	G→T	0.068	intergenic	lacI	DNA‑binding transcriptional repressor/mhp operon transcriptional activator	intergenic	None
RA	CP009273	362159	G→T	0.8440000000000001	I165I	mhpR	mhp operon transcriptional activator	I	165	I
RA	CP009273	376532	C→A	0.146	pseudogene	yaiX	pseudogene, interrupted by IS2A, acetyltransferase homolog; nonfunctional; interruped by IS2; putative transferase	pseudogene	None
RA	CP009273	380508	C→T	0.069	intergenic	yaiS	putative PIG‑L family deacetylase/taurine transporter subunit	intergenic	None
RA	CP009273	389725	G→T	0.11800000000000001	pseudogene	yaiT	pseudogene, autotransporter family;putative structure; Not classified; interrupted by IS3; putative flagellin structural protein	pseudogene	None
RA	CP009273	396883	A→G	0.33399999999999996	Q14Q	iraP	anti‑RssB factor, RpoS stabilzer during Pi starvation; anti‑adapter protein	Q	14	Q
RA	CP009273	400819	A→C	0.105	V94V	proC	pyrroline‑5‑carboxylate reductase, NAD(P)‑binding	V	94	V
RA	CP009273	402340	G→T	0.9179999999999999	V160V	aroL	shikimate kinase II	V	160	V
RA	CP009273	406075	C→A	1.0	P159Q	mak	manno(fructo)kinase	P	159	Q
RA	CP009273	411027	G→T	0.9309999999999999	L61L	sbcC	exonuclease, dsDNA, ATP‑dependent	L	61	L
RA	CP009273	419663	G→T	0.11800000000000001	E564*	malZ	maltodextrin glucosidase	E	564	*
RA	CP009273	421799	C→A	0.304	I69I	tgt	tRNA‑guanine transglycosylase	I	69	I
RA	CP009273	424725	A→C	0.059000000000000004	A541A	secD	SecYEG protein translocase auxillary subunit	A	541	A
RA	CP009273	433551	G→T	0.9359999999999999	S14Y	yajO	2‑carboxybenzaldehyde reductase	S	14	Y
RA	CP009273	434663	A→C	0.937	I324S	dxs	1‑deoxyxylulose‑5‑phosphate synthase, thiamine triphosphate‑binding, FAD‑requiring	I	324	S
RA	CP009273	435336	G→T	0.831	Q100K	dxs	1‑deoxyxylulose‑5‑phosphate synthase, thiamine triphosphate‑binding, FAD‑requiring	Q	100	K
RA	CP009273	437672	T→A	0.831	V223E	thiI	tRNA s(4)U8 sulfurtransferase	V	223	E
RA	CP009273	442849	C→A	0.051	A105S	cyoE	protoheme IX farnesyltransferase	A	105	S
RA	CP009273	444489	G→A	0.677	R537C	cyoB	cytochrome o ubiquinol oxidase subunit I	R	537	C
RA	CP009273	456298	T→A	0.6679999999999999	L652Q	lon	DNA‑binding ATP‑dependent protease La	L	652	Q
RA	CP009273	456588	G→T	1.0	D749Y	lon	DNA‑binding ATP‑dependent protease La	D	749	Y
RA	CP009273	461641	G→A	0.12300000000000001	V376V	ybaE	putative ABC superfamily transporter periplasmic‑binding protein	V	376	V
RA	CP009273	474138	G→T	0.89	intergenic	ylaB	putative membrane‑anchored cyclic‑di‑GMP phosphodiesterase/DUF1449 family inner membrane protein	intergenic	None
RA	CP009273	475805	C→A	0.6579999999999999	A120A	tomB	Hha toxicity attenuator; conjugation‑related protein	A	120	A
RA	CP009273	479244	C→A	0.838	A206S	acrB	multidrug efflux system protein	A	206	S
RA	CP009273	480820	C→T	0.938	D86N	acrA	multidrug efflux system	D	86	N
RA	CP009273	481667	G→A	0.7120000000000001	A151T	acrR	transcriptional repressor	A	151	T
RA	CP009273	486169	A→T	0.064	F34I	priC	primosomal replication protein N''	F	34	I
RA	CP009273	495504	A→T	0.153	intergenic	aes	acetyl esterase/inosine/guanosine kinase	intergenic	None
RA	CP009273	501656	C→A	0.057999999999999996	F429L	ushA	bifunctional UDP‑sugar hydrolase/5'‑nucleotidase	F	429	L
RA	CP009273	507331	G→A	0.18899999999999997	D79N	glsA	glutaminase 1	D	79	N
RA	CP009273	509545	G→T	0.083	E33*	cueR	copper‑responsive regulon transcriptional regulator	E	33	*
RA	CP009273	523244	G→T	0.198	E70*	ybbC	putative immunity protein	E	70	*
RA	CP009273	530466	C→A	0.924	F365L	gcl	glyoxylate carboligase	F	365	L
RA	CP009273	533530	G→T	0.076	D148Y	ybbW	putative allantoin transporter	D	148	Y
RA	CP009273	542200	Δ1 bp	0.903	coding	fdrA	putative NAD(P)‑binding acyl‑CoA synthetase	NaN	None
RA	CP009273	544713	G→T	0.195	D301Y	ylbE	NO‑induced DUF1116 protein	D	301	Y
RA	CP009273	546491	G→T	1.0	V199V	ybcF	putative carbonate kinase	V	199	V
RA	CP009273	549397	G→T	0.924	intergenic	lpxH	UDP‑2,3‑diacylglucosamine pyrophosphohydrolase/peptidyl‑prolyl cis‑trans isomerase B (rotamase B)	intergenic	None
RA	CP009273	553502	C→A	0.086	intergenic	folD	bifunctional 5,10‑methylene‑tetrahydrofolate dehydrogenase/ 5,10‑methylene‑tetrahydrofolate cyclohydrolase/FimA homolog	intergenic	None
RA	CP009273	565317	G→A	0.081	A320A	ybcK	DLP12 prophage; putative recombinase	A	320	A
RA	CP009273	576998	G→T	0.349	pseudogene	aaaD	pseudogene; DLP12 prophage; tail fiber assembly protein family;Phage or Prophage Related	pseudogene	None
RA	CP009273	579710	G→A	0.11800000000000001	A192T	appY	global transcriptional activator; DLP12 prophage	A	192	T
RA	CP009273	581203	A→T	0.65	intergenic	ompT	DLP12 prophage; outer membrane protease VII (outer membrane protein 3b)/tRNA‑OTHER	intergenic	None
RA	CP009273	583341	T→G	0.895	S33R	ybcH	PRK09936 family protein	S	33	R
RA	CP009273	607931	G→A	0.9279999999999999	S7F	fepA	iron‑enterobactin outer membrane transporter	S	7	F
RA	CP009273	625364	G→T	0.763	G5G	cstA	carbon starvation protein involved in peptide utilization; APC peptide transporter family protein	G	5	G
RA	CP009273	630088	G→T	0.249	A349A	ybdL	methionine aminotransferase, PLP‑dependent	A	349	A
RA	CP009273	632013	T→G	0.07200000000000001	K5Q	ybdN	PAPS reductase‑like domain protein	K	5	Q
RA	CP009273	632406	T→A	0.126	K223N	ybdO	putative DNA‑binding transcriptional regulator	K	223	N
RA	CP009273	639231	G→A	0.93	L65F	rnk	regulator of nucleoside diphosphate kinase	L	65	F
RA	CP009273	641886	C→A	0.146	E51*	citT	citrate:succinate antiporter	E	51	*
RA	CP009273	645559	C→A	0.067	G130C	citE	citrate lyase, citryl‑ACP lyase (beta) subunit	G	130	C
RA	CP009273	647422	G→T	0.848	intergenic	citC	[citrate [pro‑3S]‑lyase] ligase/sensory histidine kinase in two‑component regulatory system with CitB	intergenic	None
RA	CP009273	647509	T→C	0.679	intergenic	citC	[citrate [pro‑3S]‑lyase] ligase/sensory histidine kinase in two‑component regulatory system with CitB	intergenic	None
RA	CP009273	648056	C→A	0.9259999999999999	F122L	citA	sensory histidine kinase in two‑component regulatory system with CitB	F	122	L
RA	CP009273	652865	Δ1 bp	0.899	coding	cspE	constitutive cold shock family transcription antitermination protein; negative regulator of cspA transcription; RNA melting protein; ssDNA‑binding protein	NaN	None
RA	CP009273	662108	A→T	0.667	V522V	mrdA	transpeptidase involved in peptidoglycan synthesis (penicillin‑binding protein 2)	V	522	V
RA	CP009273	662631	C→A	0.917	R348L	mrdA	transpeptidase involved in peptidoglycan synthesis (penicillin‑binding protein 2)	R	348	L
RA	CP009273	692834	A→T	0.086	intergenic	metT	tRNA‑Met/asparagine synthetase B	intergenic	None
RA	CP009273	702512	A→G	0.064	T322A	glnS	glutamyl‑tRNA synthetase	T	322	A
RA	CP009273	705588	C→A	0.888	intergenic	chiQ	chitosugar‑induced verified lipoprotein/ferric iron uptake regulon transcriptional repressor; autorepressor	intergenic	None
RA	CP009273	714647	A→T	0.054000000000000006	C424S	speF	ornithine decarboxylase isozyme, inducible	C	424	S
RA	CP009273	724813	A→T	0.6809999999999999	intergenic	ybfA	DUF2517 family protein/Rhs family putative polymorphic toxin	intergenic	None
RA	CP009273	733809	G→T	0.061	E88*	ybfD	H repeat‑associated putative transposase	E	88	*
RA	CP009273	754572	G→T	0.946	E137D	sucA	2‑oxoglutarate decarboxylase, thiamine triphosphate‑binding	E	137	D
RA	CP009273	759000	C→A	0.935	F177L	sucC	succinyl‑CoA synthetase, beta subunit	F	177	L
RA	CP009273	764517	G→A	0.057999999999999996	D362N	mngB	alpha‑mannosidase	D	362	N
RA	CP009273	773443	C→A	0.14400000000000002	A83E	tolB	periplasmic protein	A	83	E
RA	CP009273	777175	A→T	0.134	intergenic	lysQ	tRNA‑Lys/quinolinate synthase, subunit A	intergenic	None
RA	CP009273	788902	G→T	0.925	R115S	modF	fused molybdate transporter subunits of ABC superfamily: ATP‑binding components	R	115	S
RA	CP009273	795472	T→A	0.133	E187V	ybhD	putative DNA‑binding transcriptional regulator	E	187	V
RA	CP009273	800488	G→T	0.37200000000000005	V510V	ybhJ	putative hydratase	V	510	V
RA	CP009273	800779	G→T	0.9440000000000001	E607D	ybhJ	putative hydratase	E	607	D
RA	CP009273	802887	G→T	0.057	intergenic	ybhC	acyl‑CoA thioesterase, lipoprotein/kinase inhibitor homolog, UPF0098 family	intergenic	None
RA	CP009273	828374	G→T	1.0	V11V	ybiA	DUF1768 family protein	V	11	V
RA	CP009273	832445	G→T	0.36200000000000004	P213P	ybiC	putative dehydrogenase	P	213	P
RA	CP009273	833505	G→T	0.11599999999999999	intergenic	ybiJ	DUF1471 family putative periplasmic protein/DksA‑type zinc finger protein	intergenic	None
RA	CP009273	843299	C→A	0.253	W54C	glnH	glutamine transporter subunit	W	54	C
RA	CP009273	876447	G→A	0.946	D89N	dacC	D‑alanyl‑D‑alanine carboxypeptidase (penicillin‑binding protein 6a)	D	89	N
RA	CP009273	879085	G→T	0.919	intergenic	ybjG	undecaprenyl pyrophosphate phosphatase/multidrug efflux system protein	intergenic	None
RA	CP009273	892180	G→A	0.062	P197P	potH	putrescine transporter subunit: membrane component of ABC superfamily	P	197	P
RA	CP009273	902091	A→T	0.102	L40Q	ybjS	putative NAD(P)H‑dependent oxidoreductase with NAD(P)‑binding Rossmann‑fold domain	L	40	Q
RA	CP009273	915421	G→T	0.109	W244L	macA	macrolide transporter subunit, membrane fusion protein (MFP) component	W	244	L
RA	CP009273	917071	G→T	0.054000000000000006	V423V	macB	fused macrolide transporter subunits of ABC superfamily: ATP‑binding component/membrane component	V	423	V
RA	CP009273	923339	G→T	0.121	S438*	cydC	fused glutathione, cysteine exporter subunits of ABC superfamily: membrane component/ATP‑binding component	S	438	*
RA	CP009273	924905	G→T	0.07200000000000001	S505*	cydD	fused glutathione, cysteine exporter subunits of ABC superfamily: membrane component/ATP‑binding component	S	505	*
RA	CP009273	925160	G→T	0.312	S420*	cydD	fused glutathione, cysteine exporter subunits of ABC superfamily: membrane component/ATP‑binding component	S	420	*
RA	CP009273	941177	G→A	0.28300000000000003	intergenic	ycaC	putative isochorismatase family hydrolase/putative MFS‑type transporter	intergenic	None
RA	CP009273	943573	G→T	0.251	A297S	ycaM	putative transporter	A	297	S
RA	CP009273	950103	T→C	0.087	intergenic	focA	formate channel/ribosomal protein S12 methylthiotransferase accessory factor	intergenic	None
RA	CP009273	954475	C→A	0.209	R70S	aroA	5‑enolpyruvylshikimate‑3‑phosphate synthetase	R	70	S
RA	CP009273	960043	G→T	0.15	G90C	ycaI	ComEC family inner membrane protein	G	90	C
RA	CP009273	960909	C→A	0.053	V378V	ycaI	ComEC family inner membrane protein	V	378	V
RA	CP009273	968415	G→T	0.95	S148*	ycbC	DUF218 superfamily protein	S	148	*
RA	CP009273	975610	G→T	0.068	V1277L	mukB	chromosome condensin MukBEF, ATPase and DNA‑binding subunit	V	1277	L
RA	CP009273	1048928	C→A	0.324	E903*	torS	hybrid sensory histidine kinase in two‑component regulatory system with TorR	E	903	*
RA	CP009273	1049407	G→T	0.391	T743K	torS	hybrid sensory histidine kinase in two‑component regulatory system with TorR	T	743	K
RA	CP009273	1055901	A→T	0.171	Q397L	torA	trimethylamine N‑oxide (TMAO) reductase I, catalytic subunit	Q	397	L
RA	CP009273	1077911	A→C	0.927	K71N	efeO	inactive ferrous ion transporter EfeUOB	K	71	N
RA	CP009273	1084103	A→T	0.253	L404*	pgaB	poly‑beta‑1,6‑N‑acetyl‑D‑glucosamine (PGA) N‑deacetylase outer membrane export lipoprotein	L	404	*
RA	CP009273	1116964	A→G	0.941	intergenic	dinI	DNA damage‑inducible protein I/dihydro‑orotase	intergenic	None
RA	CP009273	1136758	T→A	0.098	A1022A	rne	fused ribonucleaseE: endoribonuclease/RNA‑binding protein/RNA degradosome binding protein	A	1022	A
RA	CP009273	1148279	G→T	0.095	A295A	fabF	3‑oxoacyl‑[acyl‑carrier‑protein] synthase II	A	295	A
RA	CP009273	1151750	G→T	0.893	R178L	holB	DNA polymerase III, delta prime subunit	R	178	L
RA	CP009273	1152278	G→T	0.909	E16*	ycfH	putative DNase	E	16	*
RA	CP009273	1164408	T→A	0.071	intergenic	ycfQ	repressor for bhsA(ycfR)/biofilm, cell surface and signaling protein	intergenic	None
RA	CP009273	1193873	G→T	0.9470000000000001	intergenic	ymfE	e14 prophage; putative inner membrane protein/e14 prophage; cell death peptidase, inhibitor of T4 late gene expression	intergenic	None
RA	CP009273	1211169	C→A	0.375	intergenic	bluF	anti‑repressor for YcgE, blue light‑responsive; FAD‑binding; has c‑di‑GMP phosphodiesterase‑like EAL domain, but does not degrade c‑di‑GMP/RcsB connector protein for regulation of biofilm and acid‑resistance	intergenic	None
RA	CP009273	1212129	T→C	0.057999999999999996	intergenic	ariR	RcsB connector protein for regulation of biofilm and acid‑resistance/Blue light, low temperature and stress induced protein	intergenic	None
RA	CP009273	1215174	G→T	0.142	pseudogene	ycgH	pseudogene; putative ATP‑binding component of a transport system	pseudogene	None
RA	CP009273	1219533	A→G	0.685	intergenic	ycgI	pseudogene/cell division topological specificity factor	intergenic	None
RA	CP009273	1220996	G→T	0.907	R181R	minC	cell division inhibitor	R	181	R
RA	CP009273	1222958	T→C	0.062	intergenic	pliG	periplasmic inhibitor of g‑type lysozyme/UPF0745 family protein	intergenic	None
RA	CP009273	1224292	G→A	0.675	D8N	ycgN	UPF0153 family cysteine cluster protein	D	8	N
RA	CP009273	1226292	T→A	0.698	C24S	umuD	DNA polymerase V, subunit D	C	24	S
RA	CP009273	1228591	G→T	1.0	intergenic	dsbB	oxidoreductase that catalyzes reoxidation of DsbA protein disulfide isomerase I/sodium:proton antiporter	intergenic	None
RA	CP009273	1270758	A→T	0.122	I176I	narL	response regulator in two‑component regulatory system with NarX (or NarQ)	I	176	I
RA	CP009273	1277786	G→A	0.33299999999999996	D823N	narG	nitrate reductase 1, alpha subunit	D	823	N
RA	CP009273	1293416	A→T	0.09699999999999999	V54V	adhE	fused acetaldehyde‑CoA dehydrogenase/iron‑dependent alcohol dehydrogenase/pyruvate‑formate lyase deactivase	V	54	V
RA	CP009273	1309158	G→A	0.126	I108I	yciE	putative rubrerythrin/ferritin‑like metal‑binding protein	I	108	I
RA	CP009273	1322140	T→A	0.899	T159S	btuR	cob(I)yrinic acid a,c‑diamide adenosyltransferase	T	159	S
RA	CP009273	1337533	G→T	0.337	A18E	osmB	lipoprotein	A	18	E
RA	CP009273	1345484	A→C	0.10400000000000001	intergenic	fabI	enoyl‑[acyl‑carrier‑protein] reductase, NADH‑dependent/DUF559 family endonuclease‑related protein	intergenic	None
RA	CP009273	1365283	G→T	0.8240000000000001	E271*	ycjM	alpha amylase catalytic domain family protein	E	271	*
JC JC	CP009273	1376043	IS5 (–) +4 bp	1.0	pseudogene	ycjV	pseudogene; putative ATP‑binding component of a transport system	pseudogene	None
RA	CP009273	1377394	C→T	0.925	A275A	ycjW	LacI family putative transcriptional repressor	A	275	A
RA	CP009273	1386008	G→T	0.7879999999999999	Q35K	ycjY	S9 homolog non‑peptidase family protein	Q	35	K
RA	CP009273	1388406	G→T	0.909	R308L	mppA	murein tripeptide (L‑ala‑gamma‑D‑glutamyl‑meso‑DAP) transporter subunit	R	308	L
RA	CP009273	1399129	A→C	0.061	E44D	abgR	putative DNA‑binding transcriptional regulator of abgABT operon	E	44	D
RA	CP009273	1403313	C→T	0.22899999999999998	intergenic	ydaN	putative Zn(II) transporter/FNR‑activated anaerobic sRNA antisense regulator down regulates cydDC, metE, sodA, sodB, Hfq‑dependent; mediates negative FNR regulation	intergenic	None
RA	CP009273	1424234	C→A	0.377	S310*	stfR	Rac prophage; putative tail fiber protein	S	310	*
JC JC	CP009273	1428894	IS2 (–) +5 bp	0.301	intergenic	ynaE	cold shock protein, Rac prophage/pseudogene, prophage Rac integration site ttcA duplication;Phage or Prophage Related	intergenic	None
RA	CP009273	1439518	C→A	0.268	S737S	ydbH	putative membrane‑anchored protein, function unknown	S	737	S
RA	CP009273	1454254	C→T	0.098	T315M	paaH	3‑hydroxyadipyl‑CoA dehydrogenase, NAD+‑dependent	T	315	M
RA	CP009273	1454724	G→T	0.255	G472C	paaH	3‑hydroxyadipyl‑CoA dehydrogenase, NAD+‑dependent	G	472	C
RA	CP009273	1471707	A→T	0.139	*769C	ydbD	PF10971 family putative periplasmic methylglyoxal resistance protein	*	769	C
RA	CP009273	1472138	G→T	0.20199999999999999	A87A	ynbA	inner membrane protein	A	87	A
RA	CP009273	1501734	G→T	0.24	D233Y	ydcP	putative peptidase	D	233	Y
RA	CP009273	1519349	T→A	0.9329999999999999	K297*	ansP	L‑asparagine transporter	K	297	*
RA	CP009273	1539484	G→A	0.11599999999999999	pseudogene	yddK	pseudogene, leucine‑rich protein; putative glycoportein	pseudogene	None
RA	CP009273	1548144	G→T	0.9229999999999999	intergenic	adhP	ethanol‑active dehydrogenase/acetaldehyde‑active reductase/malate dehydrogenase, (decarboxylating, NAD‑requiring) (malic enzyme)	intergenic	None
RA	CP009273	1563276	G→T	0.948	H491N	gadC	glutamate:gamma‑aminobutyric acid antiporter	H	491	N
RA	CP009273	1565497	G→A	1.0	S269L	gadB	glutamate decarboxylase B, PLP‑dependent	S	269	L
RA	CP009273	1575339	G→T	0.31	F481L	ydeN	putative Ser‑type periplasmic non‑aryl sulfatase	F	481	L
RA	CP009273	1603440	G→A	0.273	intergenic	yneE	bestrophin family putative inner membrane protein/altronate oxidoreductase, NAD‑dependent	intergenic	None
RA	CP009273	1604068	G→T	0.102	T290T	uxaB	altronate oxidoreductase, NAD‑dependent	T	290	T
RA	CP009273	1606883	A→C	0.085	F209C	glsB	glutaminase 2	F	209	C
RA	CP009273	1620961	T→G	0.326	Q226P	dcp	dipeptidyl carboxypeptidase II	Q	226	P
RA	CP009273	1628207	G→A	1.0	G110E	pinQ	Qin prophage; putative site‑specific recombinase	G	110	E
RA	CP009273	1640634	G→T	0.228	intergenic	ydfV	Qin prophage; uncharacterized protein/Qin prophage; uncharacterized protein	intergenic	None
RA	CP009273	1649456	C→T	0.129	intergenic	rspA	bifunctional D‑altronate/D‑mannonate dehydratase/UPF0060 family inner membrane protein	intergenic	None
RA	CP009273	1661763	C→A	0.938	P353P	mlc	glucosamine anaerobic growth regulon transcriptional repressor; autorepressor	P	353	P
RA	CP009273	1662484	G→A	0.076	S113L	mlc	glucosamine anaerobic growth regulon transcriptional repressor; autorepressor	S	113	L
RA	CP009273	1666139	C→T	0.053	intergenic	ydgU	stationary phase‑induced protein/putative peptidase	intergenic	None
RA	CP009273	1696612	A→T	0.732	E41D	add	adenosine deaminase	E	41	D
RA	CP009273	1702966	T→A	0.057	R597R	rsxC	SoxR iron‑sulfur cluster reduction factor component; putative membrane‑associated NADH oxidoreductase of electron transport complex	R	597	R
RA	CP009273	1711397	C→T	0.9440000000000001	R28Q	tyrS	tyrosyl‑tRNA synthetase	R	28	Q
RA	CP009273	1732014	C→A	0.23	intergenic	ynhF	stress response membrane/transcriptional repressor, hypoxanthine‑binding	intergenic	None
RA	CP009273	1754950	T→A	0.25	I367F	sufD	component of SufBCD Fe‑S cluster assembly scaffold	I	367	F
RA	CP009273	1770281	T→A	0.888	D146E	ydiF	putative acetyl‑CoA:acetoacetyl‑CoA transferase: alpha subunit/beta subunit	D	146	E
RA	CP009273	1784952	A→G	0.166	F184L	ydiU	UPF0061 family protein	F	184	L
RA	CP009273	1802047	G→A	0.9059999999999999	intergenic	ydiZ	uncharacterized protein/fructosamine kinase family protein	intergenic	None
RA	CP009273	1823843	A→C	0.07200000000000001	F50C	astD	succinylglutamic semialdehyde dehydrogenase	F	50	C
RA	CP009273	1825763	C→A	0.239	A159A	astC	succinylornithine transaminase, PLP‑dependent	A	159	A
RA	CP009273	1832413	C→A	0.8220000000000001	L315L	ynjC	inner membrane putative ABC superfamily transporter permease	L	315	L
RA	CP009273	1833730	C→A	1.0	R3S	ynjE	molybdopterin synthase sulfurtransferase	R	3	S
RA	CP009273	1834943	C→T	0.07	S407F	ynjE	molybdopterin synthase sulfurtransferase	S	407	F
RA	CP009273	1861773	T→A	0.192	I203I	yeaG	protein kinase, endogenous substrate unidentified; autokinase	I	203	I
RA	CP009273	1865422	C→A	0.912	R261R	yeaI	putative membrane‑anchored diguanylate cyclase	R	261	R
RA	CP009273	1872520	G→T	0.914	P183P	yeaP	diguanylate cyclase	P	183	P
RA	CP009273	1882569	C→T	0.099	G479S	fadD	acyl‑CoA synthetase (long‑chain‑fatty‑acid‑‑CoA ligase)	G	479	S
RA	CP009273	1884212	T→C	0.052000000000000005	E193G	yeaY	Slp family lipoprotein, RpoE‑regulated	E	193	G
RA	CP009273	1891773	C→A	0.115	N195K	sdaA	L‑serine dehydratase 1	N	195	K
RA	CP009273	1906096	T→A	0.069	K246N	htpX	putative endopeptidase	K	246	N
RA	CP009273	1907821	T→G	0.065	Q418P	prc	carboxy‑terminal protease for penicillin‑binding protein 3	Q	418	P
RA	CP009273	1909342	T→A	0.9440000000000001	E150D	proQ	RNA chaperone, putative ProP translation regulator	E	150	D
RA	CP009273	1944177	C→A	0.871	L201L	aspS	aspartyl‑tRNA synthetase	L	201	L
RA	CP009273	1948689	G→A	0.23800000000000002	intergenic	cmoB	tRNA (cmo5U34)‑carboxymethyltransferase, carboxy‑SAM‑dependent/trimethylamine N‑oxide reductase system III, catalytic subunit	intergenic	None
RA	CP009273	1969291	G→T	0.688	I97I	cheA	fused chemotactic sensory histidine kinase in two‑component regulatory system with CheB and CheY: sensory histidine kinase/signal sensing protein	I	97	I
RA	CP009273	1986289	T→A	0.344	N4Y	pgsA	phosphatidylglycerophosphate synthetase	N	4	Y
RA	CP009273	1997314	G→T	0.248	intergenic	fliC	flagellar filament structural protein (flagellin)/flagellar filament capping protein	intergenic	None
RA	CP009273	1999632	G→T	0.278	intergenic	fliT	putative flagellar synthesis and assembly chaperone/cytoplasmic alpha‑amylase	intergenic	None
RA	CP009273	2020166	C→A	0.856	D445Y	yedQ	putative membrane‑anchored diguanylate cyclase	D	445	Y
RA	CP009273	2035090	C→A	0.23199999999999998	Q79K	zinT	zinc and cadmium binding protein, periplasmic	Q	79	K
RA	CP009273	2035236	A→T	0.17800000000000002	K127N	zinT	zinc and cadmium binding protein, periplasmic	K	127	N
RA	CP009273	2070058	C→A	0.14800000000000002	A90A	yeeS	CP4‑44 prophage; putative DNA repair protein	A	90	A
RA	CP009273	2074680	A→T	0.358	W22R	sbmC	DNA gyrase inhibitor	W	22	R
RA	CP009273	2078521	C→A	0.14300000000000002	V162V	yeeE	UPF0394 family inner membrane protein	V	162	V
RA	CP009273	2098995	C→A	0.929	G182*	wbbI	d‑Galf:alpha‑d‑Glc beta‑1,6‑galactofuranosyltransferase	G	182	*
RA	CP009273	2100755	C→T	0.057	V352V	glf	UDP‑galactopyranose mutase, FAD/NAD(P)‑binding	V	352	V
RA	CP009273	2,108,219:1	+A	1.0	coding	wcaM	colanic acid biosynthesis protein	NaN	None
RA	CP009273	2114911	A→T	0.883	L42Q	wcaJ	colanic biosynthesis UDP‑glucose lipid carrier transferase	L	42	Q
RA	CP009273	2124159	C→A	0.22	A67A	wcaD	putative colanic acid polymerase	A	67	A
RA	CP009273	2125946	G→T	0.131	R31S	wcaB	putative acyl transferase	R	31	S
RA	CP009273	2136421	A→G	0.145	D3D	udk	uridine/cytidine kinase	D	3	D
RA	CP009273	2137996	T→G	0.081	L417R	yegE	putative diguanylate cyclase	L	417	R
RA	CP009273	2139910	G→T	1.0	R1055L	yegE	putative diguanylate cyclase	R	1055	L
RA	CP009273	2144474	C→A	0.9109999999999999	intergenic	yegI	protein kinase‑related putative non‑specific DNA‑binding protein/uncharacterized protein	intergenic	None
RA	CP009273	2149603	A→T	0.245	E287V	mdtB	multidrug efflux system, subunit B	E	287	V
RA	CP009273	2154021	G→A	0.069	D719N	mdtC	multidrug efflux system, subunit C	D	719	N
RA	CP009273	2168487	A→T	0.192	D14E	gatA	galactitol‑specific enzyme IIA component of PTS	D	14	E
RA	CP009273	2168795	C→A	0.703	D336Y	gatZ	D‑tagatose 1,6‑bisphosphate aldolase 2, subunit	D	336	Y
RA	CP009273	2170708	G→T	0.08800000000000001	intergenic	gatY	D‑tagatose 1,6‑bisphosphate aldolase 2, catalytic subunit/fructose‑bisphosphate aldolase class I	intergenic	None
RA	CP009273	2170713	C→A	0.284	intergenic	gatY	D‑tagatose 1,6‑bisphosphate aldolase 2, catalytic subunit/fructose‑bisphosphate aldolase class I	intergenic	None
RA	CP009273	2170724	G→T	0.27399999999999997	intergenic	gatY	D‑tagatose 1,6‑bisphosphate aldolase 2, catalytic subunit/fructose‑bisphosphate aldolase class I	intergenic	None
RA	CP009273	2170749	G→T	0.096	intergenic	gatY	D‑tagatose 1,6‑bisphosphate aldolase 2, catalytic subunit/fructose‑bisphosphate aldolase class I	intergenic	None
RA	CP009273	2170758	C→A	0.10300000000000001	intergenic	gatY	D‑tagatose 1,6‑bisphosphate aldolase 2, catalytic subunit/fructose‑bisphosphate aldolase class I	intergenic	None
RA	CP009273	2179205	G→T	0.638	A24E	rcnR	transcriptional repressor of rcnA	A	24	E
RA	CP009273	2181645	A→G	0.306	N83N	yehA	putative fimbrial‑like adhesin protein	N	83	N
RA	CP009273	2185860	G→A	0.198	intergenic	yehD	putative fimbrial‑like adhesin protein/DUF2574 family protein	intergenic	None
RA	CP009273	2194695	T→A	0.6759999999999999	L313Q	yehI	DUF4132 domain‑containing protein	L	313	Q
RA	CP009273	2195449	A→T	0.938	E564D	yehI	DUF4132 domain‑containing protein	E	564	D
RA	CP009273	2206521	C→A	0.163	D535Y	yehU	inner membrane putative sensory kinase in two‑component system with YehT	D	535	Y
RA	CP009273	2216296	C→A	0.8740000000000001	I211I	dld	D‑lactate dehydrogenase, FAD‑binding, NADH independent	I	211	I
RA	CP009273	2225190	C→T	0.29600000000000004	G231G	yohK	LrgB family inner membrane protein	G	231	G
RA	CP009273	2226194	T→A	0.055	V291E	cdd	cytidine/deoxycytidine deaminase	V	291	E
RA	CP009273	2237098	G→T	0.879	H12N	folE	GTP cyclohydrolase I	H	12	N
RA	CP009273	2237441	G→T	0.084	R18L	yeiG	S‑formylglutathione hydrolase	R	18	L
RA	CP009273	2254517	C→T	0.149	A125T	fruA	fused fructose‑specific PTS enzymes: IIBcomponent/IIC components	A	125	T
RA	CP009273	2254766	C→A	0.05	E42*	fruA	fused fructose‑specific PTS enzymes: IIBcomponent/IIC components	E	42	*
RA	CP009273	2257823	C→A	0.095	P161Q	setB	lactose/glucose efflux system	P	161	Q
RA	CP009273	2259989	A→G	0.057	N89S	yeiQ	putative NAD‑dependent D‑mannonate oxidoreductase	N	89	S
RA	CP009273	2264143	G→A	0.8059999999999999	intergenic	mepS	murein DD‑endopeptidase, space‑maker hydrolase, mutational suppressor of prc thermosensitivity, outer membrane lipoprotein/resistance protein for phages lambda and N4, putative membrane‑anchored cyclic‑di‑GMP phosphodiesterase	intergenic	None
RA	CP009273	2273246	C→T	0.066	intergenic	bcr	bicyclomycin/cysteine/sulfonamide efflux transporter/16S rRNA pseudouridine(516) synthase	intergenic	None
RA	CP009273	2273326	C→A	0.053	D213Y	rsuA	16S rRNA pseudouridine(516) synthase	D	213	Y
RA	CP009273	2289374	C→A	0.893	V142V	ccmC	heme exporter subunit	V	142	V
RA	CP009273	2298159	T→C	0.106	intergenic	eco	ecotin, a serine protease inhibitor/malate dehydrogenase, FAD/NAD(P)‑binding domain	intergenic	None
RA	CP009273	2303070	T→G	0.7170000000000001	Q272P	ada	fused DNA‑binding transcriptional dual regulator/O6‑methylguanine‑DNA methyltransferase	Q	272	P
RA	CP009273	2305116	C→A	0.946	intergenic	apbE	putative thiamine‑synthetic flavin transferase lipoprotein/outer membrane porin protein C	intergenic	None
RA	CP009273	2305135	T→C	0.73	Y365C	ompC	outer membrane porin protein C	Y	365	C
RA	CP009273	2311308	T→A	0.064	Q683L	rcsC	hybrid sensory kinase in two‑component regulatory system with RcsB and YojN	Q	683	L
RA	CP009273	2330502	C→A	0.264	D800Y	gyrA	DNA gyrase (type II topoisomerase), subunit A	D	800	Y
RA	CP009273	2352573	C→A	0.929	P353P	rhmT	putative L‑rhamnonate transporter	P	353	P
RA	CP009273	2352965	C→A	0.166	E223*	rhmT	putative L‑rhamnonate transporter	E	223	*
RA	CP009273	2359673	G→T	0.93	M89I	arnB	uridine 5'‑(beta‑1‑threo‑pentapyranosyl‑4‑ulose diphosphate) aminotransferase, PLP‑dependent	M	89	I
RA	CP009273	2362338	T→A	1.0	L274Q	arnA	fused UDP‑L‑Ara4N formyltransferase/UDP‑GlcA C‑4'‑decarboxylase	L	274	Q
RA	CP009273	2,370,361:1	+G	0.9059999999999999	coding	menH	2‑succinyl‑6‑hydroxy‑2, 4‑cyclohexadiene‑1‑carboxylate synthase	NaN	None
RA	CP009273	2370987	C→A	0.927	E29*	menH	2‑succinyl‑6‑hydroxy‑2, 4‑cyclohexadiene‑1‑carboxylate synthase	E	29	*
RA	CP009273	2379310	C→A	0.187	intergenic	yfbK	Von Willebrand factor domain putative lipoprotein/putative peptidase	intergenic	None
RA	CP009273	2381180	G→A	0.177	intergenic	yfbM	DUF1877 family protein/uncharacterized protein	intergenic	None
RA	CP009273	2399210	G→T	0.726	S304*	lrhA	transcriptional repressor of flagellar, motility and chemotaxis genes	S	304	*
RA	CP009273	2405946	T→G	1.0	Q43P	yfbU	UPF0304 family protein	Q	43	P
RA	CP009273	2416101	C→A	0.66	intergenic	yfcH	putative NAD‑dependent nucleotide‑sugar epimerase/transposase_31 family protein	intergenic	None
RA	CP009273	2421405	C→T	0.055999999999999994	intergenic	argT	lysine/arginine/ornithine transporter subunit/3‑octaprenyl‑4‑hydroxybenzoate carboxy‑lyase	intergenic	None
RA	CP009273	2422841	C→A	0.87	D293Y	purF	amidophosphoribosyltransferase	D	293	Y
RA	CP009273	2424074	C→T	0.9259999999999999	D57N	cvpA	colicin V production membrane protein	D	57	N
RA	CP009273	2436760	G→T	0.11699999999999999	T506T	mnmC	fused 5‑methylaminomethyl‑2‑thiouridine‑forming enzyme methyltransferase and FAD‑dependent demodification enzyme	T	506	T
RA	CP009273	2450335	C→T	0.922	intergenic	sixA	phosphohistidine phosphatase/fused enoyl‑CoA hydratase and epimerase and isomerase/3‑hydroxyacyl‑CoA dehydrogenase	intergenic	None
RA	CP009273	2450346	G→T	0.652	intergenic	sixA	phosphohistidine phosphatase/fused enoyl‑CoA hydratase and epimerase and isomerase/3‑hydroxyacyl‑CoA dehydrogenase	intergenic	None
RA	CP009273	2452454	G→T	0.6859999999999999	P62Q	fadJ	fused enoyl‑CoA hydratase and epimerase and isomerase/3‑hydroxyacyl‑CoA dehydrogenase	P	62	Q
RA	CP009273	2454297	T→G	0.89	E39D	yfcZ	UPF0381 family protein	E	39	D
RA	CP009273	2457708	G→T	0.192	intergenic	yfdF	uncharacterized protein/ABC transporter maintaining OM lipid asymmetry, OM lipoprotein component	intergenic	None
RA	CP009273	2463713	T→C	0.09300000000000001	I368I	gtrS	serotype‑specific glucosyl transferase, CPS‑53 (KpLE1) prophage	I	368	I
RA	CP009273	2463906	C→A	0.22899999999999998	Q433K	gtrS	serotype‑specific glucosyl transferase, CPS‑53 (KpLE1) prophage	Q	433	K
RA	CP009273	2463910	G→T	0.168	R434I	gtrS	serotype‑specific glucosyl transferase, CPS‑53 (KpLE1) prophage	R	434	I
RA	CP009273	2463915	C→A	0.19699999999999998	Q436K	gtrS	serotype‑specific glucosyl transferase, CPS‑53 (KpLE1) prophage	Q	436	K
RA	CP009273	2474418	G→T	0.93	S413*	emrY	putative multidrug efflux system	S	413	*
RA	CP009273	2482981	C→A	0.094	E229*	yfdV	putative transporter	E	229	*
RA	CP009273	2493283	C→A	0.183	N378K	ypdA	sensor kinase regulating yhjX; pyruvate‑responsive YpdAB two‑component system	N	378	K
RA	CP009273	2520652	C→A	0.708	I116I	yfeH	putative inorganic ion transporter	I	116	I
RA	CP009273	2525538	G→T	0.214	A239A	cysZ	EI24 family inner membrane protein; putative sulfate transporter	A	239	A
RA	CP009273	2526745	G→A	0.063	intergenic	cysK	cysteine synthase A, O‑acetylserine sulfhydrolase A subunit/phosphohistidinoprotein‑hexose phosphotransferase component of PTS system (Hpr)	intergenic	None
RA	CP009273	2544288	C→A	0.08800000000000001	V96V	yfeY	RpoE‑regulated lipoprotein	V	96	V
RA	CP009273	2549676	C→A	0.643	L28L	eutL	putative ethanol utilization carboxysome structural protein	L	28	L
RA	CP009273	2568720	C→T	0.682	A33T	eutP	putative P‑loop NTPase ethanolamine utilization protein	A	33	T
RA	CP009273	2576325	C→A	0.925	E171D	nudK	GDP‑mannose pyrophosphatase	E	171	D
RA	CP009273	2,587,029:1	+G	0.894	coding	ypfH	palmitoyl‑CoA esterase activity, uncertain physiological substrate	NaN	None
RA	CP009273	2589933	G→A	0.758	T55I	ypfJ	putative neutral zinc metallopeptidase	T	55	I
RA	CP009273	2590777	C→T	0.091	P67P	purC	phosphoribosylaminoimidazole‑succinocarboxamide synthetase	P	67	P
RA	CP009273	2595292	C→A	0.084	S39*	hyfB	hydrogenase 4, membrane subunit	S	39	*
RA	CP009273	2596499	G→A	0.055999999999999994	G441G	hyfB	hydrogenase 4, membrane subunit	G	441	G
RA	CP009273	2602418	C→A	0.196	I191I	hyfG	hydrogenase 4, subunit	I	191	I
RA	CP009273	2605850	C→A	0.051	R198R	hyfR	hydrogenase‑4 transcriptional activator	R	198	R
RA	CP009273	2605882	C→A	0.076	S208R	hyfR	hydrogenase‑4 transcriptional activator	S	208	R
RA	CP009273	2606516	G→T	0.9279999999999999	D420Y	hyfR	hydrogenase‑4 transcriptional activator	D	420	Y
RA	CP009273	2609187	C→A	0.09300000000000001	A18A	yfgO	putative UPF0118 family inner membrane permease	A	18	A
RA	CP009273	2610919	C→A	0.664	intergenic	bepA	periplasmic metalloprotease and chaperone for OM protein maintenance and assembly/putative oxidoreductase	intergenic	None
RA	CP009273	2614168	C→A	0.9259999999999999	D22Y	upp	uracil phosphoribosyltransferase	D	22	Y
RA	CP009273	2651665	G→T	1.0	G210G	hscA	DnaK‑like molecular chaperone specific for IscU	G	210	G
RA	CP009273	2671274	C→A	0.9470000000000001	T149T	yphE	putative sugar transporter subunit of ABC superfamily, ATP‑binding component	T	149	T
RA	CP009273	2674941	G→T	0.158	I388I	yphG	DUF4380 domain‑containing TPR repeat protein	I	388	I
RA	CP009273	2681873	T→A	0.9209999999999999	Q97L	glrR	response regulator regulating glmY sRNA in two‑component system with sensor protein GlrK	Q	97	L
RA	CP009273	2683829	C→A	0.633	R210L	glrK	sensor protein kinase regulating glmY sRNA in two‑component system with response regulator GlrR	R	210	L
RA	CP009273	2689722	T→G	0.215	L188*	mltF	membrane‑bound lytic transglycosylase F, murein hydrolase	L	188	*
RA	CP009273	2711673	A→C	0.09699999999999999	V72G	yfiF	putative methyltransferase	V	72	G
RA	CP009273	2715643	G→T	0.9159999999999999	E778*	pka	protein lysine acetyltransferase	E	778	*
RA	CP009273	2718953	G→T	0.125	I51I	kgtP	alpha‑ketoglutarate transporter	I	51	I
RA	CP009273	2719407	G→A	0.06	intergenic	kgtP	alpha‑ketoglutarate transporter/5S ribosomal RNA of rrnG operon	intergenic	None
RA	CP009273	2719426	T→C	1.0	intergenic	kgtP	alpha‑ketoglutarate transporter/5S ribosomal RNA of rrnG operon	intergenic	None
RA	CP009273	2726786	C→A	0.6859999999999999	A249A	clpB	protein disaggregation chaperone	A	249	A
RA	CP009273	2730313	G→A	0.228	intergenic	bamD	BamABCDE complex OM biogenesis lipoprotein/cold shock protein associated with 30S ribosomal subunit	intergenic	None
RA	CP009273	2733753	C→T	1.0	E253K	aroF	3‑deoxy‑D‑arabino‑heptulosonate‑7‑phosphate synthase, tyrosine‑repressible	E	253	K
RA	CP009273	2771358	G→A	0.857	intergenic	ypjF	CP4‑57 prophage; toxin of the YpjF‑YfjZ toxin‑antitoxin system/adhesin‑like autotransporter	intergenic	None
RA	CP009273	2772026	G→A	0.064	L1354L	ypjA	adhesin‑like autotransporter	L	1354	L
RA	CP009273	2775830	C→T	0.185	D86N	ypjA	adhesin‑like autotransporter	D	86	N
RA	CP009273	2779067	C→A	0.7020000000000001	intergenic	ypjC	pseudogene/tRNA‑Ile	intergenic	None
RA	CP009273	2785895	G→A	0.071	D422N	gabD	succinate‑semialdehyde dehydrogenase I, NADP‑dependent	D	422	N
RA	CP009273	2809621	C→A	0.245	D60Y	gshA	glutamate‑cysteine ligase	D	60	Y
RA	CP009273	2819086	A→G	0.07200000000000001	intergenic	mltB	membrane‑bound lytic murein transglycosylase B/glucitol/sorbitol‑specific enzyme IIC component of PTS	intergenic	None
RA	CP009273	2825783	C→T	1.0	intergenic	norR	anaerobic nitric oxide reductase DNA‑binding transcriptional activator/anaerobic nitric oxide reductase flavorubredoxin	intergenic	None
RA	CP009273	2828952	C→A	0.723	T611T	hypF	carbamoyl phosphate phosphatase and maturation protein for [NiFe] hydrogenases	T	611	T
RA	CP009273	2841044	C→A	0.498	A519A	hycC	hydrogenase 3, membrane subunit	A	519	A
RA	CP009273	2850790	C→A	0.9229999999999999	I113I	mutS	methyl‑directed mismatch repair protein	I	113	I
RA	CP009273	2853682	G→A	0.068	M188I	pphB	serine/threonine‑specific protein phosphatase 2	M	188	I
RA	CP009273	2853749	C→T	0.084	R211W	pphB	serine/threonine‑specific protein phosphatase 2	R	211	W
RA	CP009273	2869269	C→A	0.071	E140D	cysD	sulfate adenylyltransferase, subunit 2	E	140	D
RA	CP009273	2873087	G→T	0.9259999999999999	V15V	ygbT	multifunctional endonuclease Cas1, CRISPR adaptation protein; DNA repair enzyme	V	15	V
RA	CP009273	2876760	C→T	0.941	G246G	casA	CRISP RNA (crRNA) containing Cascade antiviral complex protein	G	246	G
RA	CP009273	2878668	G→T	0.812	V637V	ygcB	R‑loop helicase‑annealase Cas3 needed for Cascade anti‑viral activity	V	637	V
RA	CP009273	2879449	G→T	0.253	S377*	ygcB	R‑loop helicase‑annealase Cas3 needed for Cascade anti‑viral activity	S	377	*
RA	CP009273	2888584	G→T	0.6729999999999999	I185I	ygcQ	putative flavoprotein	I	185	I
RA	CP009273	2897136	C→A	0.076	intergenic	ygcE	putative kinase/7‑carboxy‑7‑deazaguanine synthase; queosine biosynthesis	intergenic	None
RA	CP009273	2901394	C→A	0.18899999999999997	A544A	pyrG	CTP synthetase	A	544	A
RA	CP009273	2928446	G→T	0.135	A285S	fucP	L‑fucose transporter	A	285	S
RA	CP009273	2931717	C→A	0.9420000000000001	N307K	fucK	L‑fuculokinase	N	307	K
RA	CP009273	2934843	G→T	1.0	H50N	ygdD	UPF0382 family inner membrane protein	H	50	N
RA	CP009273	2940010	G→A	0.064	N176N	mltA	membrane‑bound lytic murein transglycosylase A	N	176	N
RA	CP009273	2944129	C→T	0.071	E564E	recD	exonuclease V (RecBCD complex), alpha chain	E	564	E
RA	CP009273	2953192	C→A	0.141	D866Y	recC	exonuclease V (RecBCD complex), gamma chain	D	866	Y
RA	CP009273	2959004	G→A	0.66	I131I	lgt	phosphatidylglycerol‑prolipoprotein diacylglyceryl transferase	I	131	I
RA	CP009273	2983868	G→T	0.099	intergenic	yqeK	uncharacterized protein/pseudogene	intergenic	None
RA	CP009273	2988774	C→A	0.11900000000000001	pseudogene	ygeN	pseudogene	pseudogene	None
RA	CP009273	2989295	C→A	0.9109999999999999	pseudogene	ygeN	pseudogene	pseudogene	None
RA	CP009273	2993211	C→A	0.915	V14L	ygeR	LysM domain‑containing M23 family putative peptidase; septation lipoprotein	V	14	L
RA	CP009273	2993699	C→A	0.581	intergenic	ygeR	LysM domain‑containing M23 family putative peptidase; septation lipoprotein/xanthine dehydrogenase, molybdenum binding subunit	intergenic	None
RA	CP009273	2998350	C→A	0.096	E266*	ygeV	putative sigma‑54‑interacting transcriptional activator	E	266	*
RA	CP009273	3001919	C→A	0.145	H351N	ygeX	2,3‑diaminopropionate ammonia lyase, PLP‑dependent	H	351	N
RA	CP009273	3009360	C→A	0.068	intergenic	mocA	CTP:molybdopterin cytidylyltransferase/putative Fe‑S subunit oxidoreductase subunit	intergenic	None
RA	CP009273	3017285	G→T	0.618	D871Y	xdhD	putative hypoxanthine oxidase, molybdopterin‑binding/Fe‑S binding	D	871	Y
RA	CP009273	3020489	G→T	0.134	D4Y	ygfQ	putative purine permease	D	4	Y
RA	CP009273	3020629	C→A	0.12300000000000001	I50I	ygfQ	putative purine permease	I	50	I
RA	CP009273	3024983	C→G	0.8370000000000001	G86G	uacT	uric acid permease	G	86	G
RA	CP009273	3037190	C→T	0.08199999999999999	P57L	bglA	6‑phospho‑beta‑glucosidase A	P	57	L
RA	CP009273	3039409	T→G	0.152	intergenic	ygfF	putative NAD(P)‑dependent oxidoreductase with NAD(P)‑binding Rossmann‑fold domain/glycine decarboxylase, PLP‑dependent, subunit (protein P) of glycine cleavage complex	intergenic	None
RA	CP009273	3044366	C→A	0.054000000000000006	intergenic	gcvT	aminomethyltransferase, tetrahydrofolate‑dependent, subunit (T protein) of glycine cleavage complex/2‑octaprenylphenol hydroxylase, FAD‑dependent	intergenic	None
RA	CP009273	3044464	G→A	0.937	intergenic	gcvT	aminomethyltransferase, tetrahydrofolate‑dependent, subunit (T protein) of glycine cleavage complex/2‑octaprenylphenol hydroxylase, FAD‑dependent	intergenic	None
RA	CP009273	3050591	C→A	0.18	A393A	serA	D‑3‑phosphoglycerate dehydrogenase	A	393	A
RA	CP009273	3055546	C→A	0.23399999999999999	I446I	scpA	methylmalonyl‑CoA mutase	I	446	I
RA	CP009273	3059429	G→A	0.092	V423V	scpC	propionyl‑CoA:succinate CoA transferase	V	423	V
RA	CP009273	3064914	G→T	0.22899999999999998	I356I	pgk	phosphoglycerate kinase	I	356	I
RA	CP009273	3075114	C→A	0.909	intergenic	tktA	transketolase 1, thiamine triphosphate‑binding/Phe‑Phe periplasmic metalloprotease, OM lipoprotein; low salt‑inducible; heat shock protein that binds Era	intergenic	None
RA	CP009273	3076526	C→A	0.915	D211Y	speB	agmatinase	D	211	Y
RA	CP009273	3080618	T→A	0.9329999999999999	V185E	metK	S‑adenosylmethionine synthetase	V	185	E
RA	CP009273	3084266	C→A	0.075	L187L	endA	DNA‑specific endonuclease I	L	187	L
RA	CP009273	3090144	C→A	0.087	G35G	rdgB	dITP/XTP pyrophosphatase	G	35	G
RA	CP009273	3110751	C→A	0.7090000000000001	R574L	yghJ	DUF4092 family putative lipoprotein peptidase	R	574	L
RA	CP009273	3111434	C→A	0.9109999999999999	A346A	yghJ	DUF4092 family putative lipoprotein peptidase	A	346	A
RA	CP009273	3120216	C→A	0.9159999999999999	D389Y	glcD	glycolate oxidase subunit, FAD‑linked	D	389	Y
RA	CP009273	3127390	G→A	0.08	intergenic	yghS	putative ATP‑binding protein/putative ATP‑binding protein	intergenic	None
RA	CP009273	3144158	C→A	0.377	intergenic	yghA	putative oxidoreductase/membrane spanning protein in TonB‑ExbB‑ExbD complex	intergenic	None
RA	CP009273	3152613	C→A	0.096	P631P	ygiQ	Radical SAM superfamily protein	P	631	P
RA	CP009273	3173669	G→T	0.873	A189A	ygiB	DUF1190 family protein	A	189	A
RA	CP009273	3185542	C→T	0.051	intergenic	glgS	motility and biofilm regulator/DUF1449 family inner membrane protein	intergenic	None
RA	CP009273	3193096	C→A	0.05	R410L	ygiF	inorganic triphosphatase	R	410	L
RA	CP009273	3202506	C→A	0.077	S375*	ttdT	L‑tartrate/succinate antiporte	S	375	*
RA	CP009273	3204755	T→A	0.09	V97E	dnaG	DNA primase	V	97	E
RA	CP009273	3224927	C→A	0.667	intergenic	ygjK	alpha‑glucosidase/2,4‑dienoyl‑CoA reductase, NADH and FMN‑linked	intergenic	None
RA	CP009273	3225516	G→T	0.183	E165*	fadH	2,4‑dienoyl‑CoA reductase, NADH and FMN‑linked	E	165	*
RA	CP009273	3243810	C→T	0.131	intergenic	yqjK	uncharacterized protein/putative quinol oxidase subunit	intergenic	None
RA	CP009273	3245848	G→T	0.593	L62L	yhaH	DUF805 family inner membrane protein	L	62	L
RA	CP009273	3247010	C→A	0.146	P188P	yhaJ	LysR family putative transcriptional regulator	P	188	P
RA	CP009273	3252258	C→A	0.929	D251Y	tdcG	L‑serine dehydratase 3, anaerobic	D	251	Y
RA	CP009273	3252867	C→A	0.066	D48Y	tdcG	L‑serine dehydratase 3, anaerobic	D	48	Y
RA	CP009273	3260182	C→A	0.11	M81I	tdcA	tdc operon transcriptional activator	M	81	I
RA	CP009273	3262844	T→A	0.129	S357S	yhaC	pentapetide repeats‑related protein	S	357	S
RA	CP009273	3266646	C→A	0.361	G91C	garL	alpha‑dehydro‑beta‑deoxy‑D‑glucarate aldolase	G	91	C
RA	CP009273	3272550	G→T	0.068	G93V	kbaZ	tagatose 6‑phosphate aldolase 1, kbaZ subunit	G	93	V
RA	CP009273	3278427	C→A	0.19399999999999998	C128*	agaC	N‑acetylgalactosamine‑specific enzyme IIC component of PTS	C	128	*
RA	CP009273	3302027	G→T	0.887	S86*	nlpI	lipoprotein involved in osmotic sensitivity and filamentation	S	86	*
RA	CP009273	3308823	T→C	0.076	K184R	infB	translation initiation factor IF‑2	K	184	R
RA	CP009273	3311918	C→T	0.2	intergenic	metY	tRNA‑Met/argininosuccinate synthetase	intergenic	None
RA	CP009273	3314870	C→A	0.423	A35S	yhbX	putative EptAB family phosphoethanolamine transferase, inner membrane protein	A	35	S
RA	CP009273	3316300	C→A	0.075	R377L	glmM	phosphoglucosamine mutase	R	377	L
RA	CP009273	3335071	A→T	0.129	V149V	kdsD	D‑arabinose 5‑phosphate isomerase	V	149	V
RA	CP009273	3345202	C→A	0.08800000000000001	D395Y	arcB	aerobic respiration control sensor histidine protein kinase, cognate to two‑component response regulators ArcA and RssB	D	395	Y
RA	CP009273	3347778	G→A	0.615	intergenic	yhcC	putative Fe‑S oxidoreductase, Radical SAM superfamily protein/glutamate synthase, large subunit	intergenic	None
RA	CP009273	3354405	C→T	0.937	intergenic	gltD	glutamate synthase, 4Fe‑4S protein, small subunit/periplasmic protein	intergenic	None
RA	CP009273	3357615	A→C	0.11599999999999999	N484H	yhcD	putative outer membrane fimbrial subunit usher protein	N	484	H
RA	CP009273	3365607	G→T	0.711	I109I	nanT	sialic acid transporter	I	109	I
RA	CP009273	3371372	G→T	0.107	I65I	rpsI	30S ribosomal subunit protein S9	I	65	I
RA	CP009273	3373985	C→A	0.934	intergenic	yhcB	DUF1043 family inner membrane‑anchored protein/serine endoprotease, periplasmic	intergenic	None
RA	CP009273	3375260	G→T	0.943	D387Y	degQ	serine endoprotease, periplasmic	D	387	Y
RA	CP009273	3380336	C→A	0.142	A404A	aaeB	p‑hydroxybenzoic acid efflux system component	A	404	A
RA	CP009273	3385571	C→G	0.057	intergenic	tldD	putative peptidase/DUF3971‑AsmA2 domains protein	intergenic	None
RA	CP009273	3388112	G→T	0.083	I502I	yhdP	DUF3971‑AsmA2 domains protein	I	502	I
RA	CP009273	3396082	G→T	0.86	R204S	csrD	targeting factor for csrBC sRNA degradation	R	204	S
RA	CP009273	3405662	C→A	0.10400000000000001	I217I	yhdJ	DNA adenine methyltransferase, SAM‑dependent	I	217	I
RA	CP009273	3409129	C→A	0.09300000000000001	F246L	acrF	multidrug efflux system protein	F	246	L
RA	CP009273	3409403	C→A	0.124	H338N	acrF	multidrug efflux system protein	H	338	N
RA	CP009273	3411456	C→A	0.284	P1022Q	acrF	multidrug efflux system protein	P	1022	Q
RA	CP009273	3422390	C→A	0.095	intergenic	rrsD	16S ribosomal RNA of rrnD operon/bacterial transferase hexapeptide domain protein	intergenic	None
RA	CP009273	3433260	G→T	0.07400000000000001	I33I	rplQ	50S ribosomal subunit protein L17	I	33	I
RA	CP009273	3440151	G→T	0.907	I31I	rpsN	30S ribosomal subunit protein S14	I	31	I
RA	CP009273	3440444	G→T	0.9209999999999999	S118S	rplE	50S ribosomal subunit protein L5	S	118	S
RA	CP009273	3440832	T→C	0.342	N99D	rplX	50S ribosomal subunit protein L24	N	99	D
RA	CP009273	3449569	C→A	0.122	I211I	gspC	general secretory pathway component, cryptic	I	211	I
RA	CP009273	3455111	C→A	0.109	A95A	gspH	putative general secretory pathway component, cryptic	A	95	A
RA	CP009273	3455867	C→A	0.9470000000000001	I55I	gspJ	putative general secretory pathway component, cryptic	I	55	I
RA	CP009273	3466043	C→A	0.067	A277A	fusA	protein chain elongation factor EF‑G, GTP‑binding	A	277	A
RA	CP009273	3473139	G→T	0.932	I276I	kefB	potassium:proton antiporter	I	276	I
RA	CP009273	3479542	C→A	0.08800000000000001	H22N	crp	cAMP‑activated global transcription factor, mediator of catabolite repression	H	22	N
RA	CP009273	3479769	A→T	0.68	E97D	crp	cAMP‑activated global transcription factor, mediator of catabolite repression	E	97	D
RA	CP009273	3488966	G→C	0.324	A533P	nirB	nitrite reductase, large subunit, NAD(P)H‑binding	A	533	P
RA	CP009273	3489397	C→A	0.268	F676L	nirB	nitrite reductase, large subunit, NAD(P)H‑binding	F	676	L
RA	CP009273	3498206	C→T	0.077	intergenic	frlR	putative DNA‑binding transcriptional regulator/FNR‑regulated pyridoxal phosphate‑dependent aminotransferase family protein	intergenic	None
RA	CP009273	3498214	T→G	0.081	intergenic	frlR	putative DNA‑binding transcriptional regulator/FNR‑regulated pyridoxal phosphate‑dependent aminotransferase family protein	intergenic	None
RA	CP009273	3498239	A→C	0.11800000000000001	intergenic	frlR	putative DNA‑binding transcriptional regulator/FNR‑regulated pyridoxal phosphate‑dependent aminotransferase family protein	intergenic	None
RA	CP009273	3501571	C→A	0.335	G127C	php	phosphotriesterase homology protein	G	127	C
RA	CP009273	3507749	G→T	0.308	H224N	rpe	D‑ribulose‑5‑phosphate 3‑epimerase	H	224	N
RA	CP009273	3519657	G→T	1.0	intergenic	nudE	adenosine nucleotide hydrolase; substrates include Ap3A, Ap2A, ADP‑ribose, NADH/inner membrane protein	intergenic	None
RA	CP009273	3520789	G→T	0.155	R321L	yrfF	inner membrane protein	R	321	L
RA	CP009273	3543959	G→T	0.9179999999999999	A625E	malP	maltodextrin phosphorylase	A	625	E
RA	CP009273	3561574	C→A	0.9359999999999999	W372L	glgC	glucose‑1‑phosphate adenylyltransferase	W	372	L
RA	CP009273	3595522	C→A	0.233	D196Y	ftsE	putative ABC superfamily transporter ATP‑binding subunit	D	196	Y
RA	CP009273	3622519	C→A	0.153	R127L	rbbA	ribosome‑associated ATPase: ATP‑binding protein/ATP‑binding membrane protein	R	127	L
RA	CP009273	3632965	A→G	0.273	L39S	uspB	universal stress (ethanol tolerance) protein B	L	39	S
RA	CP009273	3662660	T→C	0.33899999999999997	intergenic	yhjA	putative cytochrome C peroxidase/cytoplasmic trehalase	intergenic	None
RA	CP009273	3665664	C→A	0.057	intergenic	yhjB	putative DNA‑binding transcriptional response regulator/LysR family putative transcriptional regulator	intergenic	None
RA	CP009273	3668380	A→C	0.077	I79L	yhjE	MFS superfamily sugar transport 1 family protein	I	79	L
RA	CP009273	3679301	T→G	0.8859999999999999	Q1078P	bcsC	cellulose synthase subunit	Q	1078	P
RA	CP009273	3679324	C→A	0.941	M1070I	bcsC	cellulose synthase subunit	M	1070	I
RA	CP009273	3680910	G→T	0.35100000000000003	H542N	bcsC	cellulose synthase subunit	H	542	N
RA	CP009273	3681219	C→A	0.124	A439S	bcsC	cellulose synthase subunit	A	439	S
RA	CP009273	3717788	C→A	0.7090000000000001	P297P	glyQ	glycine tRNA synthetase, alpha subunit	P	297	P
RA	CP009273	3721485	T→G	0.121	Y416S	xylB	xylulokinase	Y	416	S
RA	CP009273	3738431	C→A	0.945	P90T	yiaN	2,3‑diketo‑L‑gulonate TRAP transporter large permease protein	P	90	T
RA	CP009273	3744506	C→A	0.235	G241G	yiaT	putative outer membrane protein	G	241	G
RA	CP009273	3762852	C→A	0.083	pseudogene	yibV	pseudogene	pseudogene	None
RA	CP009273	3774382	T→G	0.212	intergenic	lldD	L‑lactate dehydrogenase, FMN‑linked/tRNA Leu mC34,mU34 2'‑O‑methyltransferase, SAM‑dependent	intergenic	None
RA	CP009273	3780155	C→A	0.055999999999999994	I512I	gpmM	phosphoglycero mutase III, cofactor‑independent	I	512	I
RA	CP009273	3785915	G→T	0.938	intergenic	kbl	glycine C‑acetyltransferase/YibB family protein, function unknown	intergenic	None
RA	CP009273	3804091	T→A	0.078	E141V	mutM	formamidopyrimidine/5‑formyluracil/ 5‑hydroxymethyluracil DNA glycosylase	E	141	V
RA	CP009273	3808726	C→A	0.06	E135*	pyrE	orotate phosphoribosyltransferase	E	135	*
RA	CP009273	3810195	C→A	0.937	R54S	yicC	UPF0701 family protein	R	54	S
RA	CP009273	3811734	T→G	0.10800000000000001	A205A	dinD	DNA damage‑inducible protein	A	205	A
RA	CP009273	3816601	A→T	1.0	H281L	spoT	bifunctional (p)ppGpp synthetase II/ guanosine‑3',5'‑bis pyrophosphate 3'‑pyrophosphohydrolase	H	281	L
RA	CP009273	3818010	C→A	0.937	H46N	trmH	tRNA mG18‑2'‑O‑methyltransferase, SAM‑dependent	H	46	N
RA	CP009273	3822340	A→C	0.142	Q12H	xanP	xanthine permease	Q	12	H
RA	CP009273	3825702	C→A	0.925	K732N	yicI	putative alpha‑glucosidase	K	732	N
RA	CP009273	3826705	T→A	0.076	Y398F	yicI	putative alpha‑glucosidase	Y	398	F
RA	CP009273	3827647	A→C	0.055	L84R	yicI	putative alpha‑glucosidase	L	84	R
RA	CP009273	3830197	C→A	0.6829999999999999	intergenic	yicT	pseudogene/putative arabinose efflux transporter	intergenic	None
RA	CP009273	3830311	G→T	0.852	intergenic	yicT	pseudogene/putative arabinose efflux transporter	intergenic	None
RA	CP009273	3837177	C→T	0.131	intergenic	yicO	putative adenine permease/cryptic adenine deaminase	intergenic	None
RA	CP009273	3849854	A→T	0.261	H27L	yidI	inner membrane protein	H	27	L
RA	CP009273	3850839	G→T	0.184	P309Q	yidJ	sulfatase/phosphatase superfamily protein	P	309	Q
RA	CP009273	3860159	C→A	0.9420000000000001	P33P	ibpB	heat shock chaperone	P	33	P
RA	CP009273	3888527	G→T	0.10800000000000001	L172L	chrR	chromate reductase, Class I, flavoprotein	L	172	L
RA	CP009273	3901867	T→G	0.057999999999999996	intergenic	pstB	phosphate transporter subunit/phosphate transporter subunit	intergenic	None
RA	CP009273	3904487	G→T	0.22699999999999998	I133I	pstS	periplasmic phosphate binding protein, high‑affinity	I	133	I
RA	CP009273	3907094	G→A	0.127	intergenic	glmS	L‑glutamine:D‑fructose‑6‑phosphate aminotransferase/fused N‑acetyl glucosamine‑1‑phosphate uridyltransferase/glucosamine‑1‑phosphate acetyl transferase	intergenic	None
RA	CP009273	3907559	A→T	0.20199999999999999	P334P	glmU	fused N‑acetyl glucosamine‑1‑phosphate uridyltransferase/glucosamine‑1‑phosphate acetyl transferase	P	334	P
RA	CP009273	3910894	C→A	0.902	M244I	atpG	F1 sector of membrane‑bound ATP synthase, gamma subunit	M	244	I
RA	CP009273	3911608	C→A	0.07	E6D	atpG	F1 sector of membrane‑bound ATP synthase, gamma subunit	E	6	D
RA	CP009273	3916830	C→A	0.6809999999999999	D71Y	rsmG	16S rRNA m(7)G527 methyltransferase, SAM‑dependent; glucose‑inhibited cell‑division protein	D	71	Y
RA	CP009273	3919832	T→A	0.146	intergenic	mioC	FMN‑binding protein MioC/transcriptional activator of asnA; autorepressor	intergenic	None
RA	CP009273	3921982	T→A	0.069	T328S	viaA	stimulator of RavA ATPase activity; von Willebrand factor domain protein	T	328	S
RA	CP009273	3926774	G→T	0.11599999999999999	D22Y	rbsD	putative cytoplasmic sugar‑binding protein	D	22	Y
RA	CP009273	3926831	G→T	0.331	D41Y	rbsD	putative cytoplasmic sugar‑binding protein	D	41	Y
RA	CP009273	3927123	C→A	0.175	T138K	rbsD	putative cytoplasmic sugar‑binding protein	T	138	K
RA	CP009273	3927918	G→T	0.131	D261Y	rbsA	fused D‑ribose transporter subunits of ABC superfamily: ATP‑binding components	D	261	Y
RA	CP009273	3928395	G→T	0.096	D420Y	rbsA	fused D‑ribose transporter subunits of ABC superfamily: ATP‑binding components	D	420	Y
RA	CP009273	3932409	G→T	0.11199999999999999	D275Y	rbsR	transcriptional repressor of ribose metabolism	D	275	Y
RA	CP009273	3952817	T→G	0.095	intergenic	ilvC	ketol‑acid reductoisomerase, NAD(P)‑binding/peptidyl‑prolyl cis‑trans isomerase C (rotamase C)	intergenic	None
RA	CP009273	3952842	A→C	0.105	intergenic	ilvC	ketol‑acid reductoisomerase, NAD(P)‑binding/peptidyl‑prolyl cis‑trans isomerase C (rotamase C)	intergenic	None
RA	CP009273	3960036	G→A	1.0	R87H	rho	transcription termination factor	R	87	H
RA	CP009273	3966854	C→A	0.32899999999999996	R325S	rffG	dTDP‑glucose 4,6‑dehydratase	R	325	S
RA	CP009273	3969710	G→T	0.22399999999999998	G25C	wzxE	O‑antigen translocase	G	25	C
RA	CP009273	3988075	T→A	0.319	V65E	yifL	putative lipoprotein	V	65	E
RA	CP009273	3991234	T→A	0.08	L231*	yigB	5‑amino‑6‑(5‑phospho‑D‑ribitylamino)uracil phosphatase; pyrimidine phosphatase; riboflavin synthesis	L	231	*
RA	CP009273	3994076	A→T	0.725	L114*	yigE	DUF2233 family protein	L	114	*
RA	CP009273	3994247	A→T	0.9440000000000001	V57E	yigE	DUF2233 family protein	V	57	E
RA	CP009273	4009705	G→A	0.938	intergenic	ysgA	putative carboxymethylenebutenolidase/uridine phosphorylase	intergenic	None
RA	CP009273	4037406	T→A	0.109	intergenic	dsbA	periplasmic protein disulfide isomerase I/DUF945 family protein	intergenic	None
RA	CP009273	4056018	T→A	0.932	F138I	yihN	MFS transporter family protein	F	138	I
RA	CP009273	4062424	G→T	0.907	I71I	yihQ	alpha‑glucosidase	I	71	I
RA	CP009273	4066133	T→G	0.935	S267R	yihU	gamma‑hydroxybutyrate dehydrogenase, NADH‑dependent	S	267	R
RA	CP009273	4068208	C→A	0.948	G60G	yihW	DeoR family putative transcriptional regulator	G	60	G
RA	CP009273	4085600	G→T	0.271	Q43K	frvB	putative PTS enzyme, IIB component/IIC component	Q	43	K
RA	CP009273	4094362	C→A	0.9229999999999999	W181L	cpxA	sensory histidine kinase in two‑component regulatory system with CpxR	W	181	L
RA	CP009273	4097822	G→T	0.915	E115*	pfkA	6‑phosphofructokinase I	E	115	*
RA	CP009273	4118210	G→T	0.09	T38T	metJ	transcriptional repressor, S‑adenosylmethionine‑binding	T	38	T
RA	CP009273	4127022	T→G	0.9229999999999999	E188D	yijF	DUF1287 family protein	E	188	D
RA	CP009273	4176823	G→T	0.851	D516Y	rpoC	RNA polymerase, beta prime subunit	D	516	Y
RA	CP009273	4177037	T→A	0.13699999999999998	L587Q	rpoC	RNA polymerase, beta prime subunit	L	587	Q
RA	CP009273	4178401	G→T	0.12300000000000001	D1042Y	rpoC	RNA polymerase, beta prime subunit	D	1042	Y
RA	CP009273	4187518	G→T	0.223	D230Y	nudC	NADH pyrophosphatase	D	230	Y
RA	CP009273	4210700	A→T	0.057999999999999996	L572L	arpA	ankyrin repeat protein	L	572	L
RA	CP009273	4211576	G→T	0.6920000000000001	S280R	arpA	ankyrin repeat protein	S	280	R
RA	CP009273	4211803	G→A	0.885	P205S	arpA	ankyrin repeat protein	P	205	S
RA	CP009273	4213666	C→A	0.062	intergenic	iclR	transcriptional repressor/homocysteine‑N5‑methyltetrahydrofolate transmethylase, B12‑dependent	intergenic	None
RA	CP009273	4230913	A→T	0.87	W424R	xylE	D‑xylose transporter	W	424	R
RA	CP009273	4242023	G→T	0.191	pseudogene	yjbI	pseudogene, SopA‑related, pentapeptide repeats‑containing	pseudogene	None
RA	CP009273	4250324	G→A	0.222	A26T	yjbL	uncharacterized protein	A	26	T
RA	CP009273	4265064	C→A	0.342	intergenic	yjcB	putative inner membrane protein/putative membrane‑anchored cyclic‑di‑GMP phosphodiesterase	intergenic	None
RA	CP009273	4271025	T→A	0.146	I373N	yjcE	putative cation/proton antiporter	I	373	N
RA	CP009273	4274926	A→C	0.743	I72M	yjcH	DUF485 family inner membrane protein	I	72	M
RA	CP009273	4279051	G→T	0.13	E454*	nrfA	nitrite reductase, formate‑dependent, cytochrome	E	454	*
RA	CP009273	4290080	G→T	0.872	I256I	mdtP	outer membrane factor of efflux pump	I	256	I
RA	CP009273	4297846	C→A	0.914	M150I	alsE	allulose‑6‑phosphate 3‑epimerase	M	150	I
RA	CP009273	4303614	T→A	0.863	*150R	rpiB	ribose 5‑phosphate isomerase B/allose 6‑phosphate isomerase	*	150	R
RA	CP009273	4306969	T→A	0.113	N23Y	phnM	ribophosphonate triphosphate hydrolase	N	23	Y
RA	CP009273	4312246	C→A	0.174	intergenic	phnF	putative DNA‑binding transcriptional regulator of phosphonate uptake and biodegradation/defective phosphonate ABC transporter permease;transport; Transport of small molecules: Anions; membrane channel protein component of Pn transporter; membrane component of ABC superfamily	intergenic	None
RA	CP009273	4312726	G→T	0.24	pseudogene	phnE	defective phosphonate ABC transporter permease;transport; Transport of small molecules: Anions; membrane channel protein component of Pn transporter; membrane component of ABC superfamily	pseudogene	None
RA	CP009273	4330426	Δ1 bp	1.0	intergenic	adiA	arginine decarboxylase/melibiose operon transcriptional regulator; autoregulator	intergenic	None
RA	CP009273	4341023	A→T	0.317	Y153N	dcuS	sensory histidine kinase in two‑component regulatory system with DcuR, regulator of anaerobic fumarate respiration	Y	153	N
RA	CP009273	4344298	G→T	0.059000000000000004	I79I	lysU	lysine tRNA synthetase, inducible	I	79	I
RA	CP009273	4353585	C→T	0.07	L425L	dsbD	fused thiol:disulfide interchange protein: activator of DsbC/conserved protein	L	425	L
RA	CP009273	4356174	A→T	0.255	I139I	dcuA	C4‑dicarboxylate antiporter	I	139	I
RA	CP009273	4365977	T→A	0.1	A154A	efp	polyproline‑specific translation elongation factor EF‑P	A	154	A
RA	CP009273	4382806	T→A	0.115	Q360L	queG	epoxyqueuosine reductase, cobalamine‑stimulated; queosine biosynthesis	Q	360	L
RA	CP009273	4388902	G→T	0.938	A558A	mutL	methyl‑directed mismatch repair protein	A	558	A
RA	CP009273	4396598	A→T	0.9279999999999999	E43V	rnr	exoribonuclease R, RNase R	E	43	V
RA	CP009273	4417551	A→C	0.312	pseudogene	ytfA	pseudogene, related to transcriptional regulators	pseudogene	None
RA	CP009273	4432682	G→T	0.22	E162*	tamA	translocation and assembly module for autotransporter export, outer membrane subunit	E	162	*
RA	CP009273	4458254	T→A	0.9329999999999999	V271V	mgtA	magnesium transporter	V	271	V
RA	CP009273	4458609	G→T	0.9359999999999999	D390Y	mgtA	magnesium transporter	D	390	Y
RA	CP009273	4460286	G→T	0.069	intergenic	mgtA	magnesium transporter/enamine/imine deaminase, reaction intermediate detoxification	intergenic	None
RA	CP009273	4461726	C→A	0.054000000000000006	D163Y	pyrB	aspartate carbamoyltransferase, catalytic subunit	D	163	Y
RA	CP009273	4464572	G→T	0.111	intergenic	bdcR	transcriptional repressor for divergent bdcA/biofilm modulator regulated by toxins; DUF386 family protein, cupin superfamily	intergenic	None
RA	CP009273	4468165	A→G	0.602	intergenic	argI	ornithine carbamoyltransferase 1/protein inhibitor of RNase E	intergenic	None
RA	CP009273	4469550	G→A	0.862	A2T	yjgN	DUF898 family inner membrane protein	A	2	T
RA	CP009273	4470017	G→A	0.9309999999999999	M157I	yjgN	DUF898 family inner membrane protein	M	157	I
RA	CP009273	4489542	A→T	0.147	pseudogene	yjgX	pseudogene fragment	pseudogene	None
RA	CP009273	4505438	C→A	0.067	D353Y	fecA	ferric citrate outer membrane transporter	D	353	Y
RA	CP009273	4506776	C→A	0.11599999999999999	P253P	fecR	FecI pro‑sigma factor; transmembrane signal transducer for ferric citrate transport; periplasmic FecA:ferric citrate sensor and cytoplasmic FecI ECF sigma factor activator	P	253	P
RA	CP009273	4511877	G→A	0.165	intergenic	yjhF	putative transporter/putative dehydratase	intergenic	None
RA	CP009273	4512693	T→A	1.0	K407*	yjhG	putative dehydratase	K	407	*
RA	CP009273	4516734	G→T	0.248	F207L	sgcE	putative epimerase	F	207	L
RA	CP009273	4525234	G→A	0.909	pseudogene	yjhR	pseudogene, helicase family; putative frameshift suppressor	pseudogene	None
RA	CP009273	4531143	A→T	1.0	I124F	fimB	tyrosine recombinase/inversion of on/off regulator of fimA	I	124	F
RA	CP009273	4534644	C→A	0.054000000000000006	S175Y	fimC	periplasmic chaperone	S	175	Y
RA	CP009273	4555156	G→T	0.32	A171E	yjiM	putative 2‑hydroxyglutaryl‑CoA dehydratase	A	171	E
RA	CP009273	4556296	C→T	0.14300000000000002	Q256Q	yjiN	zinc‑type alcohol dehydrogenase‑like protein	Q	256	Q
RA	CP009273	4558657	G→T	0.061	intergenic	mdtM	multidrug efflux system protein/pseudogene, transposase_31 family protein	intergenic	None
RA	CP009273	4562043	C→A	0.9259999999999999	intergenic	yjiS	DUF1127 family protein/pseudogene	intergenic	None
RA	CP009273	4584381	G→T	0.938	I53I	yjjL	L‑galactonate transporter	I	53	I
RA	CP009273	4585338	A→T	0.304	S111T	yjjM	yjjMN operon transcriptional activator	S	111	T
RA	CP009273	4601014	T→C	0.134	intergenic	prfC	peptide chain release factor RF‑3/periplasmic protein	intergenic	None
RA	CP009273	4604616	C→A	0.094	G249C	yjjW	putative pyruvate formate lyase activating enzyme	G	249	C
RA	CP009273	4605290	A→T	0.107	L24Q	yjjW	putative pyruvate formate lyase activating enzyme	L	24	Q
JC	CP009273	4618549	Δ116 bp	0.059000000000000004	intergenic	nadR	trifunctional protein: nicotinamide mononucleotide adenylyltransferase, ribosylnicotinamide kinase, transcriptional repressor/putative transporter subunit of ABC superfamily: ATP‑binding component	intergenic	None
RA	CP009273	4622314	T→A	0.075	W589R	slt	lytic murein transglycosylase, soluble	W	589	R
RA	CP009273	4625288	T→C	0.287	intergenic	rob	right oriC‑binding transcriptional activator, AraC family/putative periplasmic protein	intergenic	None
RA	CP009273	4626235	G→T	0.114	E138*	creB	response regulator in two‑component regulatory system with CreC	E	138	*
RA	pSEVA424‑mdh2_C.	91	G→T	0.09	intergenic	–	–/–	intergenic	None
RA	pSEVA424‑mdh2_C.	95	A→T	0.055	intergenic	–	–/–	intergenic	None
RA	pSEVA424‑mdh2_C.	117	T→A	0.051	intergenic	–	–/–	intergenic	None
RA	pSEVA424‑mdh2_C.	120	C→A	0.078	intergenic	–	–/–	intergenic	None
RA	pSEVA424‑mdh2_C.	1132	2 bp→TT	1.0	intergenic	–	–/–	intergenic	None
RA	pSEVA424‑mdh2_C.	2922	T→G	0.08	intergenic	–	–/–	intergenic	None
RA	pSEVA424‑mdh2_C.	2929	A→C	0.064	intergenic	–	–/–	intergenic	None
RA	pSEVA424‑mdh2_C.	2945	A→T	0.109	intergenic	–	–/–	intergenic	None
RA	pSEVA424‑mdh2_C.	2953	A→C	0.09300000000000001	intergenic	–	–/–	intergenic	None
RA	pSEVA424‑mdh2_C.	2959	T→G	0.198	intergenic	–	–/–	intergenic	None
RA	pSEVA424‑mdh2_C.	2966	A→T	0.08	intergenic	–	–/–	intergenic	None
RA	pSEVA424‑mdh2_C.	2967	T→G	0.076	intergenic	–	–/–	intergenic	None
RA	pSEVA424‑mdh2_C.	2,970:1	+A	0.879	intergenic	–	–/–	intergenic	None
RA	pSEVA424‑mdh2_C.	2972	T→G	1.0	intergenic	–	–/–	intergenic	None
RA	pSEVA424‑mdh2_C.	2973	G→C	0.899	intergenic	–	–/–	intergenic	None
RA	pSEVA424‑mdh2_C.	2,975:1	+C	0.05	intergenic	–	–/–	intergenic	None
RA	pSEVA424‑mdh2_C.	2981	A→C	0.14300000000000002	intergenic	–	–/–	intergenic	None
JC	pSEVA424‑mdh2_C.	4410	+CTGG	1.0	intergenic	–	–/–	intergenic	None
RA	pSEVA424‑mdh2_C.	4921	G→A	1.0	intergenic	–	–/–	intergenic	None
RA	pSEVA424‑mdh2_C.	6066	G→T	0.16699999999999998	A271A	c.necator		A	271	A
