# Supplementary material for: Generation of an Escherichia coli strain growing on methanol via the ribulose monophosphate cycle
Source: Nat Commun. 2022 Sep 6;13:5243. doi: 10.1038/s41467-022-32744-9 (PMC9448777; doi:10.1038/s41467-022-32744-9)
Supplement: Supplementary file 11 — Source Data [file 41467_2022_32744_MOESM11_ESM.zip › source_data/Supplementary Figure 7/A12_CS_86/mutations_all_0.0.csv]

evidence	seq id	position	mutation	freq	annotation	gene	description	WT_aa	pos_aa	mut_aa
RA	131_Ptrc_HPS_PHI	593	C→A	0.147	intergenic	PHI	–/–	intergenic	None
RA	131_Ptrc_HPS_PHI	1192	G→C	0.059000000000000004	R49G	HPS		R	49	G
RA	131_Ptrc_HPS_PHI	2964	A→C	0.051	intergenic	lacIq	–/–	intergenic	None
RA	131_Ptrc_HPS_PHI	2974	T→G	0.121	intergenic	lacIq	–/–	intergenic	None
RA	131_Ptrc_HPS_PHI	3001	T→G	0.085	intergenic	lacIq	–/–	intergenic	None
RA	131_Ptrc_HPS_PHI	3011	T→G	0.07	intergenic	lacIq	–/–	intergenic	None
RA	131_Ptrc_HPS_PHI	3015	A→C	0.096	intergenic	lacIq	–/–	intergenic	None
RA	131_Ptrc_HPS_PHI	3026	A→T	0.083	intergenic	lacIq	–/–	intergenic	None
RA	131_Ptrc_HPS_PHI	3035	A→T	0.066	intergenic	lacIq	–/–	intergenic	None
RA	131_Ptrc_HPS_PHI	3036	T→G	0.154	intergenic	lacIq	–/–	intergenic	None
RA	131_Ptrc_HPS_PHI	3044	A→C	0.196	intergenic	lacIq	–/–	intergenic	None
RA	131_Ptrc_HPS_PHI	3048	G→C	0.098	intergenic	lacIq	–/–	intergenic	None
RA	131_Ptrc_HPS_PHI	3061	T→G	0.051	intergenic	lacIq	–/–	intergenic	None
RA	131_Ptrc_HPS_PHI	3065	T→G	0.128	intergenic	lacIq	–/–	intergenic	None
RA	131_Ptrc_HPS_PHI	3088	T→A	0.11199999999999999	intergenic	lacIq	–/–	intergenic	None
RA	131_Ptrc_HPS_PHI	3305	A→C	0.057	intergenic	lacIq	–/–	intergenic	None
RA	131_Ptrc_HPS_PHI	3428	A→T	0.057	intergenic	lacIq	–/–	intergenic	None
RA	131_Ptrc_HPS_PHI	3443	A→G	0.107	intergenic	lacIq	–/–	intergenic	None
RA	131_Ptrc_HPS_PHI	3450	A→C	0.11800000000000001	intergenic	lacIq	–/–	intergenic	None
RA	131_Ptrc_HPS_PHI	3460	T→G	0.134	intergenic	lacIq	–/–	intergenic	None
RA	131_Ptrc_HPS_PHI	3729	G→A	0.081	intergenic	lacIq	–/–	intergenic	None
RA	131_Ptrc_HPS_PHI	5817	T→A	0.07200000000000001	intergenic	lacIq	–/–	intergenic	None
RA	131_Ptrc_HPS_PHI	5821	C→A	0.10400000000000001	intergenic	lacIq	–/–	intergenic	None
RA	CP009273	5144	G→A	1.0	intergenic	thrC	L‑threonine synthase/DUF2502 family putative periplasmic protein	intergenic	None
RA	CP009273	10444	G→T	0.929	F17L	satP	succinate‑acetate transporter	F	17	L
RA	CP009273	12901	G→A	1.0	D247N	dnaK	chaperone Hsp70, with co‑chaperone DnaJ	D	247	N
RA	CP009273	23203	G→T	0.071	V271V	ileS	isoleucyl‑tRNA synthetase	V	271	V
RA	CP009273	25013	G→T	0.244	D875Y	ileS	isoleucyl‑tRNA synthetase	D	875	Y
RA	CP009273	25546	G→T	0.528	D114Y	lspA	prolipoprotein signal peptidase (signal peptidase II)	D	114	Y
RA	CP009273	29139	G→T	0.9359999999999999	G256C	dapB	dihydrodipicolinate reductase	G	256	C
RA	CP009273	49840	G→T	0.809	A6A	folA	dihydrofolate reductase	A	6	A
RA	CP009273	55590	G→T	0.633	T507K	lptD	LPS assembly OM complex LptDE, beta‑barrel component	T	507	K
RA	CP009273	56677	G→T	0.937	R145S	lptD	LPS assembly OM complex LptDE, beta‑barrel component	R	145	S
RA	CP009273	61087	G→T	0.073	I726I	rapA	RNA polymerase remodeling/recycling factor ATPase; RNA polymerase‑associated, ATP‑dependent RNA translocase	I	726	I
RA	CP009273	79882	G→T	0.111	V45V	leuA	2‑isopropylmalate synthase	V	45	V
RA	CP009273	80123	C→T	0.451	G25S	leuL	leu operon leader peptide	G	25	S
RA	CP009273	81562	C→A	0.529	I236I	leuO	global transcription factor	I	236	I
RA	CP009273	97521	C→A	0.9059999999999999	A90A	murC	UDP‑N‑acetylmuramate:L‑alanine ligase	A	90	A
RA	CP009273	103467	G→T	0.922	D142Y	lpxC	UDP‑3‑O‑acyl N‑acetylglucosamine deacetylase	D	142	Y
RA	CP009273	104561	G→T	0.93	A124S	secM	regulator of secA translation	A	124	S
RA	CP009273	109800	A→T	0.085	intergenic	coaE	dephospho‑CoA kinase/GMP reductase	intergenic	None
RA	CP009273	118873	G→T	0.937	D99Y	pdhR	pyruvate dehydrogenase complex repressor; autorepressor	D	99	Y
RA	CP009273	132632	A→T	0.121	V107E	speE	spermidine synthase (putrescine aminopropyltransferase)	V	107	E
RA	CP009273	142460	T→A	1.0	F298Y	yadE	putative polysaccharide deacetylase lipoprotein	F	298	Y
RA	CP009273	153472	G→T	0.935	intergenic	yadN	putative fimbrial‑like adhesin protein/2‑amino‑4‑hydroxy‑6‑hydroxymethyldihyropteridine pyrophosphokinase	intergenic	None
RA	CP009273	158287	C→A	0.948	D78Y	ligT	2'‑5' RNA ligase	D	78	Y
RA	CP009273	161068	A→C	0.278	intergenic	hrpB	putative ATP‑dependent helicase/fused glycosyl transferase and transpeptidase	intergenic	None
RA	CP009273	186810	T→A	0.08199999999999999	G150G	rpsB	30S ribosomal subunit protein S2	G	150	G
RA	CP009273	210546	C→A	0.086	V23F	yaeP	UPF0253 family protein	V	23	F
RA	CP009273	230579	C→T	1.0	E231K	gloB	hydroxyacylglutathione hydrolase	E	231	K
RA	CP009273	232860	G→T	0.915	D103Y	dnaQ	DNA polymerase III epsilon subunit	D	103	Y
RA	CP009273	234984	G→T	0.20600000000000002	I80I	ykfM	lethality reduction protein, putative inner membrane protein	I	80	I
RA	CP009273	234994	G→T	0.27899999999999997	S77*	ykfM	lethality reduction protein, putative inner membrane protein	S	77	*
RA	CP009273	235006	G→T	0.17600000000000002	T73K	ykfM	lethality reduction protein, putative inner membrane protein	T	73	K
RA	CP009273	235010	G→T	0.3	L72I	ykfM	lethality reduction protein, putative inner membrane protein	L	72	I
RA	CP009273	235019	C→A	0.371	V69L	ykfM	lethality reduction protein, putative inner membrane protein	V	69	L
RA	CP009273	235022	G→T	0.295	H68N	ykfM	lethality reduction protein, putative inner membrane protein	H	68	N
RA	CP009273	235036	G→T	0.275	S63Y	ykfM	lethality reduction protein, putative inner membrane protein	S	63	Y
RA	CP009273	238195	G→T	0.937	V532V	fadE	acyl coenzyme A dehydrogenase	V	532	V
RA	CP009273	255882	A→T	0.102	intergenic	phoE	outer membrane phosphoporin protein E/gamma‑glutamate kinase	intergenic	None
RA	CP009273	260931	T→A	0.09300000000000001	intergenic	yafX	CP4‑6 prophage; uncharacterized protein/CP4‑6 prophage; uncharacterized protein	intergenic	None
RA	CP009273	274735	A→T	0.535	pseudogene	afuB	pseudogene, CP4‑6 prophage; ABC transporter permease family;Phage or Prophage Related	pseudogene	None
RA	CP009273	280433	G→T	0.1	G508C	yagF	CP4‑6 prophage; dehydratase family protein	G	508	C
RA	CP009273	308217	A→T	0.066	V3V	ykgO	RpmJ‑like protein	V	3	V
RA	CP009273	312532	G→A	0.927	pseudogene	ykgA	pseudogene, AraC family;putative regulator; Not classified; putative ARAC‑type regulatory protein	pseudogene	None
RA	CP009273	320920	G→A	0.929	S52S	ykgH	putative inner membrane protein	S	52	S
RA	CP009273	321223	C→A	0.648	intergenic	ykgH	putative inner membrane protein/choline dehydrogenase, a flavoprotein	intergenic	None
RA	CP009273	327515	G→T	0.2	intergenic	betT	choline transporter of high affinity/c‑di‑GMP‑specific phosphodiesterase	intergenic	None
RA	CP009273	344800	G→T	0.33399999999999996	E136D	prpB	2‑methylisocitrate lyase	E	136	D
RA	CP009273	345384	G→C	0.077	intergenic	prpB	2‑methylisocitrate lyase/2‑methylcitrate synthase	intergenic	None
RA	CP009273	353489	C→T	0.05	intergenic	codA	cytosine/isoguanine deaminase/transcriptional activator of cyn operon; autorepressor	intergenic	None
RA	CP009273	360114	A→T	0.085	intergenic	lacZ	pseudogene, truncated/DNA‑binding transcriptional repressor	intergenic	None
RA	CP009273	360157	T→G	0.094	intergenic	lacZ	pseudogene, truncated/DNA‑binding transcriptional repressor	intergenic	None
RA	CP009273	360173	C→A	0.062	intergenic	lacZ	pseudogene, truncated/DNA‑binding transcriptional repressor	intergenic	None
RA	CP009273	362159	G→T	0.94	I165I	mhpR	mhp operon transcriptional activator	I	165	I
RA	CP009273	363890	G→T	0.07200000000000001	M349I	mhpA	3‑(3‑hydroxyphenyl)propionate hydroxylase	M	349	I
RA	CP009273	369273	G→T	0.061	A299A	mhpF	acetaldehyde‑CoA dehydrogenase II, NAD‑binding	A	299	A
RA	CP009273	396883	A→G	0.486	Q14Q	iraP	anti‑RssB factor, RpoS stabilzer during Pi starvation; anti‑adapter protein	Q	14	Q
RA	CP009273	400819	A→C	0.18	V94V	proC	pyrroline‑5‑carboxylate reductase, NAD(P)‑binding	V	94	V
RA	CP009273	402340	G→T	0.91	V160V	aroL	shikimate kinase II	V	160	V
RA	CP009273	406075	C→A	0.943	P159Q	mak	manno(fructo)kinase	P	159	Q
RA	CP009273	411027	G→T	1.0	L61L	sbcC	exonuclease, dsDNA, ATP‑dependent	L	61	L
RA	CP009273	421799	C→A	0.515	I69I	tgt	tRNA‑guanine transglycosylase	I	69	I
RA	CP009273	433551	G→T	0.898	S14Y	yajO	2‑carboxybenzaldehyde reductase	S	14	Y
RA	CP009273	434663	A→C	0.95	I324S	dxs	1‑deoxyxylulose‑5‑phosphate synthase, thiamine triphosphate‑binding, FAD‑requiring	I	324	S
RA	CP009273	435336	G→T	1.0	Q100K	dxs	1‑deoxyxylulose‑5‑phosphate synthase, thiamine triphosphate‑binding, FAD‑requiring	Q	100	K
RA	CP009273	437672	T→A	0.924	V223E	thiI	tRNA s(4)U8 sulfurtransferase	V	223	E
RA	CP009273	442849	C→A	0.085	A105S	cyoE	protoheme IX farnesyltransferase	A	105	S
RA	CP009273	444489	G→A	0.904	R537C	cyoB	cytochrome o ubiquinol oxidase subunit I	R	537	C
RA	CP009273	456298	T→A	0.946	L652Q	lon	DNA‑binding ATP‑dependent protease La	L	652	Q
RA	CP009273	456588	G→T	0.937	D749Y	lon	DNA‑binding ATP‑dependent protease La	D	749	Y
RA	CP009273	474138	G→T	1.0	intergenic	ylaB	putative membrane‑anchored cyclic‑di‑GMP phosphodiesterase/DUF1449 family inner membrane protein	intergenic	None
RA	CP009273	475805	C→A	0.8959999999999999	A120A	tomB	Hha toxicity attenuator; conjugation‑related protein	A	120	A
RA	CP009273	479244	C→A	0.929	A206S	acrB	multidrug efflux system protein	A	206	S
RA	CP009273	480820	C→T	0.927	D86N	acrA	multidrug efflux system	D	86	N
RA	CP009273	481667	G→A	0.879	A151T	acrR	transcriptional repressor	A	151	T
RA	CP009273	507331	G→A	0.131	D79N	glsA	glutaminase 1	D	79	N
RA	CP009273	510357	A→T	0.1	I291I	qmcA	PHB domain membrane‑anchored putative protease	I	291	I
RA	CP009273	523244	G→T	0.11199999999999999	E70*	ybbC	putative immunity protein	E	70	*
RA	CP009273	524,334:1	+T	1.0	pseudogene	ybbD	pseudogene	pseudogene	None
RA	CP009273	530466	C→A	0.9440000000000001	F365L	gcl	glyoxylate carboligase	F	365	L
RA	CP009273	534666	G→A	0.12	D22N	allB	allantoinase	D	22	N
RA	CP009273	542200	Δ1 bp	1.0	coding	fdrA	putative NAD(P)‑binding acyl‑CoA synthetase	NaN	None
RA	CP009273	544713	G→T	0.131	D301Y	ylbE	NO‑induced DUF1116 protein	D	301	Y
RA	CP009273	546491	G→T	0.9329999999999999	V199V	ybcF	putative carbonate kinase	V	199	V
RA	CP009273	549397	G→T	0.9309999999999999	intergenic	lpxH	UDP‑2,3‑diacylglucosamine pyrophosphohydrolase/peptidyl‑prolyl cis‑trans isomerase B (rotamase B)	intergenic	None
RA	CP009273	550786	G→T	0.153	A240A	cysS	cysteinyl‑tRNA synthetase	A	240	A
RA	CP009273	568099	G→T	0.085	E60*	ybcN	DLP12 prophage; uncharacterized protein	E	60	*
RA	CP009273	576998	G→T	0.561	pseudogene	aaaD	pseudogene; DLP12 prophage; tail fiber assembly protein family;Phage or Prophage Related	pseudogene	None
RA	CP009273	581203	A→T	0.94	intergenic	ompT	DLP12 prophage; outer membrane protease VII (outer membrane protein 3b)/tRNA‑OTHER	intergenic	None
RA	CP009273	583341	T→G	0.94	S33R	ybcH	PRK09936 family protein	S	33	R
RA	CP009273	607931	G→A	0.929	S7F	fepA	iron‑enterobactin outer membrane transporter	S	7	F
RA	CP009273	625364	G→T	0.8340000000000001	G5G	cstA	carbon starvation protein involved in peptide utilization; APC peptide transporter family protein	G	5	G
RA	CP009273	630088	G→T	0.19399999999999998	A349A	ybdL	methionine aminotransferase, PLP‑dependent	A	349	A
RA	CP009273	631333	G→A	0.053	N231N	ybdN	PAPS reductase‑like domain protein	N	231	N
RA	CP009273	637236	C→T	0.102	D30N	uspG	universal stress protein UP12	D	30	N
RA	CP009273	639231	G→A	0.935	L65F	rnk	regulator of nucleoside diphosphate kinase	L	65	F
RA	CP009273	647422	G→T	0.9079999999999999	intergenic	citC	[citrate [pro‑3S]‑lyase] ligase/sensory histidine kinase in two‑component regulatory system with CitB	intergenic	None
RA	CP009273	647509	T→C	1.0	intergenic	citC	[citrate [pro‑3S]‑lyase] ligase/sensory histidine kinase in two‑component regulatory system with CitB	intergenic	None
RA	CP009273	648056	C→A	0.922	F122L	citA	sensory histidine kinase in two‑component regulatory system with CitB	F	122	L
RA	CP009273	652865	Δ1 bp	0.914	coding	cspE	constitutive cold shock family transcription antitermination protein; negative regulator of cspA transcription; RNA melting protein; ssDNA‑binding protein	NaN	None
RA	CP009273	662108	A→T	0.821	V522V	mrdA	transpeptidase involved in peptidoglycan synthesis (penicillin‑binding protein 2)	V	522	V
RA	CP009273	662631	C→A	1.0	R348L	mrdA	transpeptidase involved in peptidoglycan synthesis (penicillin‑binding protein 2)	R	348	L
RA	CP009273	704018	G→T	0.086	D77Y	chiP	chitoporin, uptake of chitosugars	D	77	Y
RA	CP009273	705588	C→A	0.93	intergenic	chiQ	chitosugar‑induced verified lipoprotein/ferric iron uptake regulon transcriptional repressor; autorepressor	intergenic	None
RA	CP009273	708114	C→A	0.061	D49Y	ybfF	acyl‑CoA esterase	D	49	Y
RA	CP009273	724497	A→G	0.081	intergenic	kdpF	potassium ion accessory transporter subunit/DUF2517 family protein	intergenic	None
RA	CP009273	724813	A→T	0.9	intergenic	ybfA	DUF2517 family protein/Rhs family putative polymorphic toxin	intergenic	None
RA	CP009273	725270	T→A	0.077	Y78N	rhsC	Rhs family putative polymorphic toxin	Y	78	N
RA	CP009273	733004	G→T	0.053	pseudogene	ybfL	pseudogene, DDE domain transposase family;putative factor; Not classified; putative receptor protein	pseudogene	None
RA	CP009273	745893	G→T	0.065	S578*	ybgQ	putative outer membrane protein	S	578	*
RA	CP009273	754572	G→T	0.935	E137D	sucA	2‑oxoglutarate decarboxylase, thiamine triphosphate‑binding	E	137	D
RA	CP009273	758030	C→A	0.08	I351I	sucB	dihydrolipoyltranssuccinase	I	351	I
RA	CP009273	759000	C→A	1.0	F177L	sucC	succinyl‑CoA synthetase, beta subunit	F	177	L
RA	CP009273	764517	G→A	0.06	D362N	mngB	alpha‑mannosidase	D	362	N
RA	CP009273	776698	A→T	0.07	intergenic	lysY	tRNA‑Lys/tRNA‑Lys	intergenic	None
RA	CP009273	788902	G→T	0.9470000000000001	R115S	modF	fused molybdate transporter subunits of ABC superfamily: ATP‑binding components	R	115	S
RA	CP009273	800488	G→T	0.483	V510V	ybhJ	putative hydratase	V	510	V
RA	CP009273	800779	G→T	0.948	E607D	ybhJ	putative hydratase	E	607	D
RA	CP009273	816078	C→G	0.12300000000000001	intergenic	ybhL	UPF0005 family inner membrane protein/UPF0005 family inner membrane protein	intergenic	None
RA	CP009273	828374	G→T	0.929	V11V	ybiA	DUF1768 family protein	V	11	V
RA	CP009273	832445	G→T	0.633	P213P	ybiC	putative dehydrogenase	P	213	P
RA	CP009273	833505	G→T	0.099	intergenic	ybiJ	DUF1471 family putative periplasmic protein/DksA‑type zinc finger protein	intergenic	None
RA	CP009273	837110	C→T	0.092	intergenic	fiu	catecholate siderophore receptor Fiu/colanic acid mucoidy stimulation protein	intergenic	None
RA	CP009273	842546	A→C	0.08199999999999999	P10P	glnP	glutamine transporter subunit	P	10	P
RA	CP009273	843299	C→A	0.41600000000000004	W54C	glnH	glutamine transporter subunit	W	54	C
RA	CP009273	854122	A→C	0.132	A132A	ybiU	DUF1479 family protein	A	132	A
RA	CP009273	876447	G→A	1.0	D89N	dacC	D‑alanyl‑D‑alanine carboxypeptidase (penicillin‑binding protein 6a)	D	89	N
RA	CP009273	879085	G→T	1.0	intergenic	ybjG	undecaprenyl pyrophosphate phosphatase/multidrug efflux system protein	intergenic	None
RA	CP009273	895180	G→T	0.115	intergenic	rlmC	23S rRNA m(5)U747 methyltransferase, SAM‑dependent/arginine binding protein, periplasmic	intergenic	None
RA	CP009273	916133	G→T	0.057999999999999996	A111S	macB	fused macrolide transporter subunits of ABC superfamily: ATP‑binding component/membrane component	A	111	S
RA	CP009273	918501	G→A	0.069	D45N	clpS	regulatory protein for ClpA substrate specificity	D	45	N
RA	CP009273	924905	G→T	0.13	S505*	cydD	fused glutathione, cysteine exporter subunits of ABC superfamily: membrane component/ATP‑binding component	S	505	*
RA	CP009273	925160	G→T	0.48100000000000004	S420*	cydD	fused glutathione, cysteine exporter subunits of ABC superfamily: membrane component/ATP‑binding component	S	420	*
RA	CP009273	932684	G→T	0.076	intergenic	ftsK	DNA translocase at septal ring sorting daughter chromsomes/lipoprotein chaperone	intergenic	None
RA	CP009273	939763	C→A	0.077	S92*	dmsC	dimethyl sulfoxide reductase, anaerobic, subunit C	S	92	*
RA	CP009273	941177	G→A	0.125	intergenic	ycaC	putative isochorismatase family hydrolase/putative MFS‑type transporter	intergenic	None
RA	CP009273	943573	G→T	0.434	A297S	ycaM	putative transporter	A	297	S
RA	CP009273	954475	C→A	0.135	R70S	aroA	5‑enolpyruvylshikimate‑3‑phosphate synthetase	R	70	S
RA	CP009273	960043	G→T	0.139	G90C	ycaI	ComEC family inner membrane protein	G	90	C
RA	CP009273	968415	G→T	1.0	S148*	ycbC	DUF218 superfamily protein	S	148	*
RA	CP009273	975610	G→T	0.057999999999999996	V1277L	mukB	chromosome condensin MukBEF, ATPase and DNA‑binding subunit	V	1277	L
RA	CP009273	1048928	C→A	0.40700000000000003	E903*	torS	hybrid sensory histidine kinase in two‑component regulatory system with TorR	E	903	*
RA	CP009273	1049407	G→T	0.52	T743K	torS	hybrid sensory histidine kinase in two‑component regulatory system with TorR	T	743	K
RA	CP009273	1055901	A→T	0.078	Q397L	torA	trimethylamine N‑oxide (TMAO) reductase I, catalytic subunit	Q	397	L
RA	CP009273	1077911	A→C	1.0	K71N	efeO	inactive ferrous ion transporter EfeUOB	K	71	N
RA	CP009273	1084103	A→T	0.46399999999999997	L404*	pgaB	poly‑beta‑1,6‑N‑acetyl‑D‑glucosamine (PGA) N‑deacetylase outer membrane export lipoprotein	L	404	*
RA	CP009273	1116964	A→G	1.0	intergenic	dinI	DNA damage‑inducible protein I/dihydro‑orotase	intergenic	None
RA	CP009273	1118506	A→T	0.126	L75Q	yceB	lipoprotein, DUF1439 family	L	75	Q
RA	CP009273	1144835	G→A	0.122	M207I	fabH	3‑oxoacyl‑[acyl‑carrier‑protein] synthase III	M	207	I
RA	CP009273	1147750	A→T	0.07	H119L	fabF	3‑oxoacyl‑[acyl‑carrier‑protein] synthase II	H	119	L
RA	CP009273	1151711	C→A	0.054000000000000006	A165E	holB	DNA polymerase III, delta prime subunit	A	165	E
RA	CP009273	1151750	G→T	0.927	R178L	holB	DNA polymerase III, delta prime subunit	R	178	L
RA	CP009273	1152278	G→T	0.9309999999999999	E16*	ycfH	putative DNase	E	16	*
RA	CP009273	1193873	G→T	1.0	intergenic	ymfE	e14 prophage; putative inner membrane protein/e14 prophage; cell death peptidase, inhibitor of T4 late gene expression	intergenic	None
RA	CP009273	1197734	C→T	0.057	R219K	cohE	e14 prophage; repressor protein phage e14	R	219	K
RA	CP009273	1211169	C→A	0.616	intergenic	bluF	anti‑repressor for YcgE, blue light‑responsive; FAD‑binding; has c‑di‑GMP phosphodiesterase‑like EAL domain, but does not degrade c‑di‑GMP/RcsB connector protein for regulation of biofilm and acid‑resistance	intergenic	None
RA	CP009273	1219533	A→G	0.917	intergenic	ycgI	pseudogene/cell division topological specificity factor	intergenic	None
RA	CP009273	1220996	G→T	1.0	R181R	minC	cell division inhibitor	R	181	R
RA	CP009273	1224292	G→A	0.91	D8N	ycgN	UPF0153 family cysteine cluster protein	D	8	N
RA	CP009273	1226292	T→A	0.861	C24S	umuD	DNA polymerase V, subunit D	C	24	S
RA	CP009273	1228591	G→T	0.946	intergenic	dsbB	oxidoreductase that catalyzes reoxidation of DsbA protein disulfide isomerase I/sodium:proton antiporter	intergenic	None
RA	CP009273	1266181	C→G	0.08900000000000001	intergenic	rdlC	sRNA antisense regulator affects LdrC translation; proposed addiction module in LDR‑C repeat, with toxic peptide LdrC/calcium/sodium:proton antiporter	intergenic	None
RA	CP009273	1277786	G→A	0.586	D823N	narG	nitrate reductase 1, alpha subunit	D	823	N
RA	CP009273	1282421	A→G	0.073	intergenic	narI	nitrate reductase 1, gamma (cytochrome b(NR)) subunit/rtT sRNA, processed from tyrT transcript	intergenic	None
RA	CP009273	1282508	A→T	0.064	intergenic	narI	nitrate reductase 1, gamma (cytochrome b(NR)) subunit/rtT sRNA, processed from tyrT transcript	intergenic	None
RA	CP009273	1292363	G→A	0.053	I405I	adhE	fused acetaldehyde‑CoA dehydrogenase/iron‑dependent alcohol dehydrogenase/pyruvate‑formate lyase deactivase	I	405	I
RA	CP009273	1305621	G→A	0.064	P92P	tonB	membrane spanning protein in TonB‑ExbB‑ExbD transport complex	P	92	P
RA	CP009273	1309158	G→A	0.131	I108I	yciE	putative rubrerythrin/ferritin‑like metal‑binding protein	I	108	I
RA	CP009273	1317200	G→T	0.151	Q2K	trpE	component I of anthranilate synthase	Q	2	K
RA	CP009273	1322140	T→A	1.0	T159S	btuR	cob(I)yrinic acid a,c‑diamide adenosyltransferase	T	159	S
RA	CP009273	1337533	G→T	0.621	A18E	osmB	lipoprotein	A	18	E
RA	CP009273	1339148	C→T	0.073	G618S	gmr	cyclic‑di‑GMP phosphodiesterase; csgD regulator; modulator of Rnase II stability	G	618	S
RA	CP009273	1365283	G→T	1.0	E271*	ycjM	alpha amylase catalytic domain family protein	E	271	*
JC JC	CP009273	1376043	IS5 (–) +4 bp	1.0	pseudogene	ycjV	pseudogene; putative ATP‑binding component of a transport system	pseudogene	None
RA	CP009273	1377394	C→T	1.0	A275A	ycjW	LacI family putative transcriptional repressor	A	275	A
RA	CP009273	1386008	G→T	0.94	Q35K	ycjY	S9 homolog non‑peptidase family protein	Q	35	K
RA	CP009273	1388406	G→T	1.0	R308L	mppA	murein tripeptide (L‑ala‑gamma‑D‑glutamyl‑meso‑DAP) transporter subunit	R	308	L
RA	CP009273	1403313	C→T	0.121	intergenic	ydaN	putative Zn(II) transporter/FNR‑activated anaerobic sRNA antisense regulator down regulates cydDC, metE, sodA, sodB, Hfq‑dependent; mediates negative FNR regulation	intergenic	None
RA	CP009273	1413956	G→T	0.05	intergenic	ydaG	Rac prophage; uncharacterized protein/Rac prophage; putative DNA‑binding transcriptional regulator	intergenic	None
RA	CP009273	1424234	C→A	0.626	S310*	stfR	Rac prophage; putative tail fiber protein	S	310	*
JC JC	CP009273	1428894	IS2 (–) +5 bp	0.6829999999999999	intergenic	ynaE	cold shock protein, Rac prophage/pseudogene, prophage Rac integration site ttcA duplication;Phage or Prophage Related	intergenic	None
RA	CP009273	1439518	C→A	0.41600000000000004	S737S	ydbH	putative membrane‑anchored protein, function unknown	S	737	S
RA	CP009273	1454724	G→T	0.43	G472C	paaH	3‑hydroxyadipyl‑CoA dehydrogenase, NAD+‑dependent	G	472	C
RA	CP009273	1472138	G→T	0.106	A87A	ynbA	inner membrane protein	A	87	A
RA	CP009273	1495078	G→T	0.08199999999999999	V83V	tehA	potassium‑tellurite ethidium and proflavin transporter	V	83	V
RA	CP009273	1501734	G→T	0.114	D233Y	ydcP	putative peptidase	D	233	Y
RA	CP009273	1519349	T→A	1.0	K297*	ansP	L‑asparagine transporter	K	297	*
RA	CP009273	1521540	T→C	0.079	intergenic	yncH	IPR020099 family protein/pseudogene, Rhs family protein	intergenic	None
RA	CP009273	1525351	C→T	0.052000000000000005	pseudogene	yncI	pseudogene	pseudogene	None
RA	CP009273	1534850	G→T	0.057	L666L	narZ	nitrate reductase 2 (NRZ), alpha subunit	L	666	L
RA	CP009273	1546469	T→A	0.051	intergenic	fdnI	formate dehydrogenase‑N, cytochrome B556 (gamma) subunit, nitrate‑inducible/putative DNA‑binding transcriptional regulator	intergenic	None
RA	CP009273	1548144	G→T	0.945	intergenic	adhP	ethanol‑active dehydrogenase/acetaldehyde‑active reductase/malate dehydrogenase, (decarboxylating, NAD‑requiring) (malic enzyme)	intergenic	None
RA	CP009273	1563276	G→T	1.0	H491N	gadC	glutamate:gamma‑aminobutyric acid antiporter	H	491	N
RA	CP009273	1565497	G→A	1.0	S269L	gadB	glutamate decarboxylase B, PLP‑dependent	S	269	L
RA	CP009273	1575339	G→T	0.583	F481L	ydeN	putative Ser‑type periplasmic non‑aryl sulfatase	F	481	L
RA	CP009273	1589490	C→T	0.061	pseudogene	yneO	pseudogene, AidA homolog	pseudogene	None
RA	CP009273	1603440	G→A	0.632	intergenic	yneE	bestrophin family putative inner membrane protein/altronate oxidoreductase, NAD‑dependent	intergenic	None
RA	CP009273	1615002	G→T	0.055999999999999994	I131I	eamA	cysteine and O‑acetyl‑L‑serine efflux system	I	131	I
RA	CP009273	1620961	T→G	0.524	Q226P	dcp	dipeptidyl carboxypeptidase II	Q	226	P
RA	CP009273	1623755	T→G	0.109	L472F	ydfI	putative NAD‑dependent D‑mannonate oxidoreductase	L	472	F
RA	CP009273	1628207	G→A	1.0	G110E	pinQ	Qin prophage; putative site‑specific recombinase	G	110	E
RA	CP009273	1633239	A→G	0.071	intergenic	cspI	Qin prophage; cold shock protein/Rz‑like protein, Qin prophage	intergenic	None
RA	CP009273	1635443	T→A	0.054000000000000006	intergenic	essQ	Qin prophage; putative S lysis protein/Qin prophage; cold shock protein	intergenic	None
RA	CP009273	1640634	G→T	0.158	intergenic	ydfV	Qin prophage; uncharacterized protein/Qin prophage; uncharacterized protein	intergenic	None
RA	CP009273	1653713	T→A	0.185	V463E	ynfE	putative selenate reductase, periplasmic	V	463	E
RA	CP009273	1661763	C→A	1.0	P353P	mlc	glucosamine anaerobic growth regulon transcriptional repressor; autorepressor	P	353	P
RA	CP009273	1670108	A→C	0.09	V170V	pntB	pyridine nucleotide transhydrogenase, beta subunit	V	170	V
RA	CP009273	1673380	T→A	0.096	S233T	ydgH	DUF1471 family periplasmic protein	S	233	T
RA	CP009273	1673421	T→A	0.09300000000000001	T246T	ydgH	DUF1471 family periplasmic protein	T	246	T
RA	CP009273	1679816	C→A	0.055999999999999994	D344Y	fumC	fumarate hydratase (fumarase C),aerobic Class II	D	344	Y
RA	CP009273	1696612	A→T	0.9059999999999999	E41D	add	adenosine deaminase	E	41	D
RA	CP009273	1701282	A→C	0.07400000000000001	Q36P	rsxC	SoxR iron‑sulfur cluster reduction factor component; putative membrane‑associated NADH oxidoreductase of electron transport complex	Q	36	P
RA	CP009273	1702966	T→A	0.053	R597R	rsxC	SoxR iron‑sulfur cluster reduction factor component; putative membrane‑associated NADH oxidoreductase of electron transport complex	R	597	R
RA	CP009273	1703062	T→A	0.135	R629R	rsxC	SoxR iron‑sulfur cluster reduction factor component; putative membrane‑associated NADH oxidoreductase of electron transport complex	R	629	R
RA	CP009273	1703071	A→T	0.09699999999999999	A632A	rsxC	SoxR iron‑sulfur cluster reduction factor component; putative membrane‑associated NADH oxidoreductase of electron transport complex	A	632	A
RA	CP009273	1703101	C→G	0.066	A642A	rsxC	SoxR iron‑sulfur cluster reduction factor component; putative membrane‑associated NADH oxidoreductase of electron transport complex	A	642	A
RA	CP009273	1711397	C→T	0.929	R28Q	tyrS	tyrosyl‑tRNA synthetase	R	28	Q
RA	CP009273	1732014	C→A	0.075	intergenic	ynhF	stress response membrane/transcriptional repressor, hypoxanthine‑binding	intergenic	None
RA	CP009273	1754950	T→A	0.449	I367F	sufD	component of SufBCD Fe‑S cluster assembly scaffold	I	367	F
RA	CP009273	1770281	T→A	1.0	D146E	ydiF	putative acetyl‑CoA:acetoacetyl‑CoA transferase: alpha subunit/beta subunit	D	146	E
RA	CP009273	1802047	G→A	0.9229999999999999	intergenic	ydiZ	uncharacterized protein/fructosamine kinase family protein	intergenic	None
RA	CP009273	1823835	A→C	0.105	W53G	astD	succinylglutamic semialdehyde dehydrogenase	W	53	G
RA	CP009273	1823843	A→C	0.106	F50C	astD	succinylglutamic semialdehyde dehydrogenase	F	50	C
RA	CP009273	1825763	C→A	0.436	A159A	astC	succinylornithine transaminase, PLP‑dependent	A	159	A
RA	CP009273	1832413	C→A	0.905	L315L	ynjC	inner membrane putative ABC superfamily transporter permease	L	315	L
RA	CP009273	1833730	C→A	1.0	R3S	ynjE	molybdopterin synthase sulfurtransferase	R	3	S
RA	CP009273	1859009	T→G	0.102	intergenic	yeaD	D‑hexose‑6‑phosphate epimerase‑like protein/aldo‑keto reductase, methylglyoxal to acetol, NADPH‑dependent	intergenic	None
RA	CP009273	1859011	C→G	0.091	intergenic	yeaD	D‑hexose‑6‑phosphate epimerase‑like protein/aldo‑keto reductase, methylglyoxal to acetol, NADPH‑dependent	intergenic	None
RA	CP009273	1861773	T→A	0.11599999999999999	I203I	yeaG	protein kinase, endogenous substrate unidentified; autokinase	I	203	I
RA	CP009273	1865422	C→A	1.0	R261R	yeaI	putative membrane‑anchored diguanylate cyclase	R	261	R
RA	CP009273	1872520	G→T	0.922	P183P	yeaP	diguanylate cyclase	P	183	P
RA	CP009273	1897318	T→A	0.051	intergenic	manX	fused mannose‑specific PTS enzymes: IIA component/IIB component/mannose‑specific enzyme IIC component of PTS	intergenic	None
RA	CP009273	1899442	C→T	0.109	R129C	yobD	UPF0266 family inner membrane protein	R	129	C
RA	CP009273	1902474	T→A	0.14800000000000002	intergenic	yobF	DUF2527 family heat‑induced protein/putative inner membrane protein	intergenic	None
RA	CP009273	1909342	T→A	1.0	E150D	proQ	RNA chaperone, putative ProP translation regulator	E	150	D
RA	CP009273	1931363	G→T	0.08199999999999999	R152L	yebK	putative DNA‑binding transcriptional regulator	R	152	L
RA	CP009273	1944177	C→A	0.937	L201L	aspS	aspartyl‑tRNA synthetase	L	201	L
RA	CP009273	1948689	G→A	0.111	intergenic	cmoB	tRNA (cmo5U34)‑carboxymethyltransferase, carboxy‑SAM‑dependent/trimethylamine N‑oxide reductase system III, catalytic subunit	intergenic	None
RA	CP009273	1969291	G→T	0.899	I97I	cheA	fused chemotactic sensory histidine kinase in two‑component regulatory system with CheB and CheY: sensory histidine kinase/signal sensing protein	I	97	I
RA	CP009273	1986289	T→A	0.605	N4Y	pgsA	phosphatidylglycerophosphate synthetase	N	4	Y
RA	CP009273	1997314	G→T	0.406	intergenic	fliC	flagellar filament structural protein (flagellin)/flagellar filament capping protein	intergenic	None
RA	CP009273	1999632	G→T	0.368	intergenic	fliT	putative flagellar synthesis and assembly chaperone/cytoplasmic alpha‑amylase	intergenic	None
RA	CP009273	2020166	C→A	0.924	D445Y	yedQ	putative membrane‑anchored diguanylate cyclase	D	445	Y
RA	CP009273	2035090	C→A	0.449	Q79K	zinT	zinc and cadmium binding protein, periplasmic	Q	79	K
RA	CP009273	2035236	A→T	0.16699999999999998	K127N	zinT	zinc and cadmium binding protein, periplasmic	K	127	N
RA	CP009273	2050206	A→G	0.128	intergenic	amn	AMP nucleosidase/UPF0082 family protein	intergenic	None
RA	CP009273	2074680	A→T	0.595	W22R	sbmC	DNA gyrase inhibitor	W	22	R
RA	CP009273	2098995	C→A	1.0	G182*	wbbI	d‑Galf:alpha‑d‑Glc beta‑1,6‑galactofuranosyltransferase	G	182	*
RA	CP009273	2100755	C→T	0.057999999999999996	V352V	glf	UDP‑galactopyranose mutase, FAD/NAD(P)‑binding	V	352	V
RA	CP009273	2104927	C→A	0.113	A177A	rfbD	dTDP‑4‑dehydrorhamnose reductase subunit, NAD(P)‑binding, of dTDP‑L‑rhamnose synthase	A	177	A
RA	CP009273	2107730	C→A	0.057	E27*	wcaN	putative regulatory subunit for GalU	E	27	*
RA	CP009273	2,108,219:1	+A	1.0	coding	wcaM	colanic acid biosynthesis protein	NaN	None
RA	CP009273	2114911	A→T	0.932	L42Q	wcaJ	colanic biosynthesis UDP‑glucose lipid carrier transferase	L	42	Q
RA	CP009273	2124159	C→A	0.11199999999999999	A67A	wcaD	putative colanic acid polymerase	A	67	A
RA	CP009273	2139910	G→T	1.0	R1055L	yegE	putative diguanylate cyclase	R	1055	L
RA	CP009273	2144474	C→A	1.0	intergenic	yegI	protein kinase‑related putative non‑specific DNA‑binding protein/uncharacterized protein	intergenic	None
RA	CP009273	2149603	A→T	0.441	E287V	mdtB	multidrug efflux system, subunit B	E	287	V
RA	CP009273	2154191	G→T	0.126	A775A	mdtC	multidrug efflux system, subunit C	A	775	A
RA	CP009273	2168487	A→T	0.282	D14E	gatA	galactitol‑specific enzyme IIA component of PTS	D	14	E
RA	CP009273	2168795	C→A	0.909	D336Y	gatZ	D‑tagatose 1,6‑bisphosphate aldolase 2, subunit	D	336	Y
RA	CP009273	2169117	A→T	0.079	D228E	gatZ	D‑tagatose 1,6‑bisphosphate aldolase 2, subunit	D	228	E
RA	CP009273	2170708	G→T	0.141	intergenic	gatY	D‑tagatose 1,6‑bisphosphate aldolase 2, catalytic subunit/fructose‑bisphosphate aldolase class I	intergenic	None
RA	CP009273	2170713	C→A	0.34299999999999997	intergenic	gatY	D‑tagatose 1,6‑bisphosphate aldolase 2, catalytic subunit/fructose‑bisphosphate aldolase class I	intergenic	None
RA	CP009273	2170724	G→T	0.31	intergenic	gatY	D‑tagatose 1,6‑bisphosphate aldolase 2, catalytic subunit/fructose‑bisphosphate aldolase class I	intergenic	None
RA	CP009273	2170757	T→A	0.157	intergenic	gatY	D‑tagatose 1,6‑bisphosphate aldolase 2, catalytic subunit/fructose‑bisphosphate aldolase class I	intergenic	None
RA	CP009273	2173594	C→A	0.09	L7L	yegU	ADP‑ribosylglycohydrolase family protein	L	7	L
RA	CP009273	2179205	G→T	0.846	A24E	rcnR	transcriptional repressor of rcnA	A	24	E
RA	CP009273	2181645	A→G	0.5379999999999999	N83N	yehA	putative fimbrial‑like adhesin protein	N	83	N
RA	CP009273	2185860	G→A	0.18	intergenic	yehD	putative fimbrial‑like adhesin protein/DUF2574 family protein	intergenic	None
RA	CP009273	2194695	T→A	0.925	L313Q	yehI	DUF4132 domain‑containing protein	L	313	Q
RA	CP009273	2195449	A→T	1.0	E564D	yehI	DUF4132 domain‑containing protein	E	564	D
RA	CP009273	2206521	C→A	0.071	D535Y	yehU	inner membrane putative sensory kinase in two‑component system with YehT	D	535	Y
RA	CP009273	2216296	C→A	1.0	I211I	dld	D‑lactate dehydrogenase, FAD‑binding, NADH independent	I	211	I
RA	CP009273	2222656	A→G	0.381	intergenic	yohP	uncharacterized protein/tRNA‑dihydrouridine synthase C	intergenic	None
RA	CP009273	2222684	G→C	0.12300000000000001	intergenic	yohP	uncharacterized protein/tRNA‑dihydrouridine synthase C	intergenic	None
RA	CP009273	2225190	C→T	0.552	G231G	yohK	LrgB family inner membrane protein	G	231	G
RA	CP009273	2237098	G→T	0.883	H12N	folE	GTP cyclohydrolase I	H	12	N
RA	CP009273	2264143	G→A	0.943	intergenic	mepS	murein DD‑endopeptidase, space‑maker hydrolase, mutational suppressor of prc thermosensitivity, outer membrane lipoprotein/resistance protein for phages lambda and N4, putative membrane‑anchored cyclic‑di‑GMP phosphodiesterase	intergenic	None
RA	CP009273	2289374	C→A	0.932	V142V	ccmC	heme exporter subunit	V	142	V
RA	CP009273	2303070	T→G	1.0	Q272P	ada	fused DNA‑binding transcriptional dual regulator/O6‑methylguanine‑DNA methyltransferase	Q	272	P
RA	CP009273	2305116	C→A	0.914	intergenic	apbE	putative thiamine‑synthetic flavin transferase lipoprotein/outer membrane porin protein C	intergenic	None
RA	CP009273	2305135	T→C	0.9079999999999999	Y365C	ompC	outer membrane porin protein C	Y	365	C
RA	CP009273	2306584	T→A	0.131	noncoding	micF	sRNA antisense regulator affecting ompF expression, Hfq‑dependent	noncoding	None
RA	CP009273	2319874	C→A	0.065	A96E	atoB	acetyl‑CoA acetyltransferase	A	96	E
RA	CP009273	2330502	C→A	0.415	D800Y	gyrA	DNA gyrase (type II topoisomerase), subunit A	D	800	Y
RA	CP009273	2352573	C→A	0.945	P353P	rhmT	putative L‑rhamnonate transporter	P	353	P
RA	CP009273	2352965	C→A	0.127	E223*	rhmT	putative L‑rhamnonate transporter	E	223	*
RA	CP009273	2359673	G→T	0.927	M89I	arnB	uridine 5'‑(beta‑1‑threo‑pentapyranosyl‑4‑ulose diphosphate) aminotransferase, PLP‑dependent	M	89	I
RA	CP009273	2362338	T→A	1.0	L274Q	arnA	fused UDP‑L‑Ara4N formyltransferase/UDP‑GlcA C‑4'‑decarboxylase	L	274	Q
RA	CP009273	2,370,361:1	+G	1.0	coding	menH	2‑succinyl‑6‑hydroxy‑2, 4‑cyclohexadiene‑1‑carboxylate synthase	NaN	None
RA	CP009273	2370987	C→A	0.9440000000000001	E29*	menH	2‑succinyl‑6‑hydroxy‑2, 4‑cyclohexadiene‑1‑carboxylate synthase	E	29	*
RA	CP009273	2372716	C→A	0.053	R8L	menD	2‑succinyl‑5‑enolpyruvyl‑6‑hydroxy‑3‑ cyclohexene‑1‑carboxylate synthase; SEPHCHC synthase	R	8	L
RA	CP009273	2379310	C→A	0.13699999999999998	intergenic	yfbK	Von Willebrand factor domain putative lipoprotein/putative peptidase	intergenic	None
RA	CP009273	2381180	G→A	0.114	intergenic	yfbM	DUF1877 family protein/uncharacterized protein	intergenic	None
RA	CP009273	2399210	G→T	0.912	S304*	lrhA	transcriptional repressor of flagellar, motility and chemotaxis genes	S	304	*
RA	CP009273	2405946	T→G	0.9470000000000001	Q43P	yfbU	UPF0304 family protein	Q	43	P
RA	CP009273	2416101	C→A	0.907	intergenic	yfcH	putative NAD‑dependent nucleotide‑sugar epimerase/transposase_31 family protein	intergenic	None
RA	CP009273	2422841	C→A	1.0	D293Y	purF	amidophosphoribosyltransferase	D	293	Y
RA	CP009273	2424074	C→T	0.932	D57N	cvpA	colicin V production membrane protein	D	57	N
RA	CP009273	2447536	C→A	0.084	pseudogene	yfcU	pseudogene, FimD fimbrial export usher family;putative membrane; Not classified; putative outer membrane protein	pseudogene	None
RA	CP009273	2450335	C→T	0.924	intergenic	sixA	phosphohistidine phosphatase/fused enoyl‑CoA hydratase and epimerase and isomerase/3‑hydroxyacyl‑CoA dehydrogenase	intergenic	None
RA	CP009273	2450346	G→T	0.9079999999999999	intergenic	sixA	phosphohistidine phosphatase/fused enoyl‑CoA hydratase and epimerase and isomerase/3‑hydroxyacyl‑CoA dehydrogenase	intergenic	None
RA	CP009273	2451874	T→A	0.078	E255D	fadJ	fused enoyl‑CoA hydratase and epimerase and isomerase/3‑hydroxyacyl‑CoA dehydrogenase	E	255	D
RA	CP009273	2452454	G→T	0.894	P62Q	fadJ	fused enoyl‑CoA hydratase and epimerase and isomerase/3‑hydroxyacyl‑CoA dehydrogenase	P	62	Q
RA	CP009273	2454297	T→G	0.9209999999999999	E39D	yfcZ	UPF0381 family protein	E	39	D
RA	CP009273	2457708	G→T	0.22	intergenic	yfdF	uncharacterized protein/ABC transporter maintaining OM lipid asymmetry, OM lipoprotein component	intergenic	None
RA	CP009273	2463906	C→A	0.256	Q433K	gtrS	serotype‑specific glucosyl transferase, CPS‑53 (KpLE1) prophage	Q	433	K
RA	CP009273	2463915	C→A	0.165	Q436K	gtrS	serotype‑specific glucosyl transferase, CPS‑53 (KpLE1) prophage	Q	436	K
RA	CP009273	2464269	G→A	0.055999999999999994	intergenic	gtrS	serotype‑specific glucosyl transferase, CPS‑53 (KpLE1) prophage/pseudogene, CPS‑53 (KpLE1) prophage; tail fiber assembly protein fragment;Phage or Prophage Related	intergenic	None
RA	CP009273	2466589	T→G	0.06	pseudogene	oweS	pseudogene, CPS‑53 (KpLE1) prophage; bacteriophage replication protein O family;Phage or Prophage Related	pseudogene	None
RA	CP009273	2474418	G→T	1.0	S413*	emrY	putative multidrug efflux system	S	413	*
RA	CP009273	2520652	C→A	0.905	I116I	yfeH	putative inorganic ion transporter	I	116	I
RA	CP009273	2525538	G→T	0.071	A239A	cysZ	EI24 family inner membrane protein; putative sulfate transporter	A	239	A
RA	CP009273	2549676	C→A	0.917	L28L	eutL	putative ethanol utilization carboxysome structural protein	L	28	L
RA	CP009273	2568720	C→T	0.938	A33T	eutP	putative P‑loop NTPase ethanolamine utilization protein	A	33	T
RA	CP009273	2570299	C→A	0.07	E480*	maeB	malic enzyme: putative oxidoreductase/putative phosphotransacetylase	E	480	*
RA	CP009273	2576325	C→A	1.0	E171D	nudK	GDP‑mannose pyrophosphatase	E	171	D
RA	CP009273	2580597	C→A	0.062	T503K	narQ	sensory histidine kinase in two‑component regulatory system with NarP (NarL)	T	503	K
RA	CP009273	2,587,029:1	+G	0.93	coding	ypfH	palmitoyl‑CoA esterase activity, uncertain physiological substrate	NaN	None
RA	CP009273	2589933	G→A	0.922	T55I	ypfJ	putative neutral zinc metallopeptidase	T	55	I
RA	CP009273	2595292	C→A	0.062	S39*	hyfB	hydrogenase 4, membrane subunit	S	39	*
RA	CP009273	2598122	T→G	0.098	L306R	hyfC	hydrogenase 4, membrane subunit	L	306	R
RA	CP009273	2602418	C→A	0.079	I191I	hyfG	hydrogenase 4, subunit	I	191	I
RA	CP009273	2606516	G→T	1.0	D420Y	hyfR	hydrogenase‑4 transcriptional activator	D	420	Y
RA	CP009273	2610919	C→A	0.8740000000000001	intergenic	bepA	periplasmic metalloprotease and chaperone for OM protein maintenance and assembly/putative oxidoreductase	intergenic	None
RA	CP009273	2611370	T→A	0.115	intergenic	yfgD	putative oxidoreductase/ATPase regulatory factor involved in DnaA inactivation	intergenic	None
RA	CP009273	2614168	C→A	0.95	D22Y	upp	uracil phosphoribosyltransferase	D	22	Y
RA	CP009273	2617102	G→T	0.052000000000000005	D234Y	ppk	polyphosphate kinase, component of RNA degradosome	D	234	Y
RA	CP009273	2649384	C→A	0.077	D112Y	pepB	aminopeptidase B	D	112	Y
RA	CP009273	2651665	G→T	1.0	G210G	hscA	DnaK‑like molecular chaperone specific for IscU	G	210	G
RA	CP009273	2664779	G→T	0.085	D66Y	hcaB	2,3‑dihydroxy‑2,3‑dihydrophenylpropionate dehydrogenase	D	66	Y
RA	CP009273	2665754	T→G	0.107	L117V	hcaD	phenylpropionate dioxygenase, ferredoxin reductase subunit	L	117	V
RA	CP009273	2671274	C→A	0.9390000000000001	T149T	yphE	putative sugar transporter subunit of ABC superfamily, ATP‑binding component	T	149	T
RA	CP009273	2681873	T→A	1.0	Q97L	glrR	response regulator regulating glmY sRNA in two‑component system with sensor protein GlrK	Q	97	L
RA	CP009273	2683829	C→A	0.861	R210L	glrK	sensor protein kinase regulating glmY sRNA in two‑component system with response regulator GlrR	R	210	L
RA	CP009273	2685077	T→A	0.062	N1276Y	purL	phosphoribosylformyl‑glycineamide synthetase	N	1276	Y
RA	CP009273	2689722	T→G	0.113	L188*	mltF	membrane‑bound lytic transglycosylase F, murein hydrolase	L	188	*
RA	CP009273	2702530	G→T	0.064	A78A	rseA	anti‑sigma factor	A	78	A
RA	CP009273	2711673	A→C	0.16399999999999998	V72G	yfiF	putative methyltransferase	V	72	G
RA	CP009273	2715643	G→T	0.922	E778*	pka	protein lysine acetyltransferase	E	778	*
RA	CP009273	2719426	T→C	1.0	intergenic	kgtP	alpha‑ketoglutarate transporter/5S ribosomal RNA of rrnG operon	intergenic	None
RA	CP009273	2726786	C→A	0.9009999999999999	A249A	clpB	protein disaggregation chaperone	A	249	A
RA	CP009273	2730313	G→A	0.248	intergenic	bamD	BamABCDE complex OM biogenesis lipoprotein/cold shock protein associated with 30S ribosomal subunit	intergenic	None
RA	CP009273	2733753	C→T	1.0	E253K	aroF	3‑deoxy‑D‑arabino‑heptulosonate‑7‑phosphate synthase, tyrosine‑repressible	E	253	K
RA	CP009273	2744009	T→A	0.07400000000000001	D20V	grpE	heat shock protein	D	20	V
RA	CP009273	2757516	C→A	0.098	V333F	yfjL	CP4‑57 putative defective prophage, DUF4297/DUF1837 polymorphic toxin family protein	V	333	F
RA	CP009273	2771358	G→A	0.914	intergenic	ypjF	CP4‑57 prophage; toxin of the YpjF‑YfjZ toxin‑antitoxin system/adhesin‑like autotransporter	intergenic	None
RA	CP009273	2779067	C→A	0.9259999999999999	intergenic	ypjC	pseudogene/tRNA‑Ile	intergenic	None
RA	CP009273	2808200	G→T	0.078	noncoding	micA	sRNA antisense regulator of ompA, lamB, ompX, and phoP; Hfq‑dependent	noncoding	None
RA	CP009273	2809621	C→A	0.14400000000000002	D60Y	gshA	glutamate‑cysteine ligase	D	60	Y
RA	CP009273	2825783	C→T	1.0	intergenic	norR	anaerobic nitric oxide reductase DNA‑binding transcriptional activator/anaerobic nitric oxide reductase flavorubredoxin	intergenic	None
RA	CP009273	2828952	C→A	0.875	T611T	hypF	carbamoyl phosphate phosphatase and maturation protein for [NiFe] hydrogenases	T	611	T
RA	CP009273	2841044	C→A	0.589	A519A	hycC	hydrogenase 3, membrane subunit	A	519	A
RA	CP009273	2846898	T→A	0.095	C96S	hypE	carbamoyl dehydratase, hydrogenases 1,2,3 maturation protein	C	96	S
RA	CP009273	2850790	C→A	0.932	I113I	mutS	methyl‑directed mismatch repair protein	I	113	I
RA	CP009273	2873087	G→T	1.0	V15V	ygbT	multifunctional endonuclease Cas1, CRISPR adaptation protein; DNA repair enzyme	V	15	V
RA	CP009273	2876760	C→T	0.9420000000000001	G246G	casA	CRISP RNA (crRNA) containing Cascade antiviral complex protein	G	246	G
RA	CP009273	2878668	G→T	1.0	V637V	ygcB	R‑loop helicase‑annealase Cas3 needed for Cascade anti‑viral activity	V	637	V
RA	CP009273	2879449	G→T	0.489	S377*	ygcB	R‑loop helicase‑annealase Cas3 needed for Cascade anti‑viral activity	S	377	*
RA	CP009273	2888584	G→T	0.93	I185I	ygcQ	putative flavoprotein	I	185	I
RA	CP009273	2901394	C→A	0.26	A544A	pyrG	CTP synthetase	A	544	A
RA	CP009273	2908575	G→T	0.08800000000000001	V54F	barA	hybrid sensory histidine kinase, in two‑component regulatory system with UvrY	V	54	F
RA	CP009273	2921151	C→T	0.094	intergenic	ygdH	UPF0717 family protein/putative serine transporter	intergenic	None
RA	CP009273	2931717	C→A	1.0	N307K	fucK	L‑fuculokinase	N	307	K
RA	CP009273	2934843	G→T	0.934	H50N	ygdD	UPF0382 family inner membrane protein	H	50	N
RA	CP009273	2959004	G→A	0.85	I131I	lgt	phosphatidylglycerol‑prolipoprotein diacylglyceryl transferase	I	131	I
RA	CP009273	2970289	T→G	0.059000000000000004	L111R	galR	galactose‑inducible d‑galactose regulon transcriptional repressor; autorepressor	L	111	R
RA	CP009273	2989295	C→A	1.0	pseudogene	ygeN	pseudogene	pseudogene	None
RA	CP009273	2989350	T→C	0.132	pseudogene	ygeN	pseudogenepseudogene, orgA homolog, part of T3SS PAI ETT2 remnant	pseudogene	None
RA	CP009273	2993211	C→A	0.903	V14L	ygeR	LysM domain‑containing M23 family putative peptidase; septation lipoprotein	V	14	L
RA	CP009273	2993699	C→A	0.882	intergenic	ygeR	LysM domain‑containing M23 family putative peptidase; septation lipoprotein/xanthine dehydrogenase, molybdenum binding subunit	intergenic	None
RA	CP009273	3017285	G→T	0.8290000000000001	D871Y	xdhD	putative hypoxanthine oxidase, molybdopterin‑binding/Fe‑S binding	D	871	Y
RA	CP009273	3024983	C→G	0.9179999999999999	G86G	uacT	uric acid permease	G	86	G
RA	CP009273	3025216	A→T	0.051	Q164L	uacT	uric acid permease	Q	164	L
RA	CP009273	3039409	T→G	0.179	intergenic	ygfF	putative NAD(P)‑dependent oxidoreductase with NAD(P)‑binding Rossmann‑fold domain/glycine decarboxylase, PLP‑dependent, subunit (protein P) of glycine cleavage complex	intergenic	None
RA	CP009273	3044464	G→A	0.904	intergenic	gcvT	aminomethyltransferase, tetrahydrofolate‑dependent, subunit (T protein) of glycine cleavage complex/2‑octaprenylphenol hydroxylase, FAD‑dependent	intergenic	None
RA	CP009273	3051973	C→T	0.124	intergenic	serA	D‑3‑phosphoglycerate dehydrogenase/ribose 5‑phosphate isomerase, constitutive	intergenic	None
RA	CP009273	3055546	C→A	0.098	I446I	scpA	methylmalonyl‑CoA mutase	I	446	I
RA	CP009273	3064914	G→T	0.386	I356I	pgk	phosphoglycerate kinase	I	356	I
RA	CP009273	3075114	C→A	1.0	intergenic	tktA	transketolase 1, thiamine triphosphate‑binding/Phe‑Phe periplasmic metalloprotease, OM lipoprotein; low salt‑inducible; heat shock protein that binds Era	intergenic	None
RA	CP009273	3076526	C→A	0.946	D211Y	speB	agmatinase	D	211	Y
RA	CP009273	3080618	T→A	1.0	V185E	metK	S‑adenosylmethionine synthetase	V	185	E
RA	CP009273	3080755	T→G	0.299	F231V	metK	S‑adenosylmethionine synthetase	F	231	V
RA	CP009273	3110751	C→A	0.902	R574L	yghJ	DUF4092 family putative lipoprotein peptidase	R	574	L
RA	CP009273	3111434	C→A	0.909	A346A	yghJ	DUF4092 family putative lipoprotein peptidase	A	346	A
RA	CP009273	3116290	C→G	0.08900000000000001	G292A	glcB	malate synthase G	G	292	A
RA	CP009273	3120216	C→A	1.0	D389Y	glcD	glycolate oxidase subunit, FAD‑linked	D	389	Y
RA	CP009273	3144158	C→A	0.539	intergenic	yghA	putative oxidoreductase/membrane spanning protein in TonB‑ExbB‑ExbD complex	intergenic	None
RA	CP009273	3167181	C→A	0.095	P525P	parE	DNA topoisomerase IV, subunit B	P	525	P
RA	CP009273	3173669	G→T	0.9079999999999999	A189A	ygiB	DUF1190 family protein	A	189	A
RA	CP009273	3212034	G→T	0.092	N134K	aer	fused signal transducer for aerotaxis sensory component/methyl accepting chemotaxis component	N	134	K
RA	CP009273	3224927	C→A	0.9079999999999999	intergenic	ygjK	alpha‑glucosidase/2,4‑dienoyl‑CoA reductase, NADH and FMN‑linked	intergenic	None
RA	CP009273	3225516	G→T	0.08199999999999999	E165*	fadH	2,4‑dienoyl‑CoA reductase, NADH and FMN‑linked	E	165	*
RA	CP009273	3229217	G→T	0.051	N6K	rlmG	23S rRNA m(2)G1835 methyltransferase, SAM‑dependent	N	6	K
RA	CP009273	3245848	G→T	0.8740000000000001	L62L	yhaH	DUF805 family inner membrane protein	L	62	L
RA	CP009273	3247576	C→T	0.095	intergenic	yhaJ	LysR family putative transcriptional regulator/redox‑sensitive bicupin	intergenic	None
RA	CP009273	3252258	C→A	0.9229999999999999	D251Y	tdcG	L‑serine dehydratase 3, anaerobic	D	251	Y
RA	CP009273	3263460	C→A	0.059000000000000004	intergenic	yhaC	pentapetide repeats‑related protein/RNase P, M1 RNA component	intergenic	None
RA	CP009273	3266646	C→A	0.5429999999999999	G91C	garL	alpha‑dehydro‑beta‑deoxy‑D‑glucarate aldolase	G	91	C
RA	CP009273	3302027	G→T	0.937	S86*	nlpI	lipoprotein involved in osmotic sensitivity and filamentation	S	86	*
RA	CP009273	3311918	C→T	0.111	intergenic	metY	tRNA‑Met/argininosuccinate synthetase	intergenic	None
RA	CP009273	3314870	C→A	0.638	A35S	yhbX	putative EptAB family phosphoethanolamine transferase, inner membrane protein	A	35	S
RA	CP009273	3326092	C→A	0.077	M1M	yhbE	EamA family inner membrane putative transporter	M	1	M
RA	CP009273	3347778	G→A	0.922	intergenic	yhcC	putative Fe‑S oxidoreductase, Radical SAM superfamily protein/glutamate synthase, large subunit	intergenic	None
RA	CP009273	3354405	C→T	0.934	intergenic	gltD	glutamate synthase, 4Fe‑4S protein, small subunit/periplasmic protein	intergenic	None
RA	CP009273	3365607	G→T	0.9	I109I	nanT	sialic acid transporter	I	109	I
RA	CP009273	3366537	C→A	0.16399999999999998	P133P	nanA	N‑acetylneuraminate lyase	P	133	P
RA	CP009273	3373985	C→A	1.0	intergenic	yhcB	DUF1043 family inner membrane‑anchored protein/serine endoprotease, periplasmic	intergenic	None
RA	CP009273	3375260	G→T	1.0	D387Y	degQ	serine endoprotease, periplasmic	D	387	Y
RA	CP009273	3385479	C→G	0.075	intergenic	tldD	putative peptidase/DUF3971‑AsmA2 domains protein	intergenic	None
RA	CP009273	3385516	A→T	0.07200000000000001	intergenic	tldD	putative peptidase/DUF3971‑AsmA2 domains protein	intergenic	None
RA	CP009273	3385560	C→G	0.057999999999999996	intergenic	tldD	putative peptidase/DUF3971‑AsmA2 domains protein	intergenic	None
RA	CP009273	3385565	A→T	0.064	intergenic	tldD	putative peptidase/DUF3971‑AsmA2 domains protein	intergenic	None
RA	CP009273	3385571	C→G	0.055999999999999994	intergenic	tldD	putative peptidase/DUF3971‑AsmA2 domains protein	intergenic	None
RA	CP009273	3385662	C→G	0.086	intergenic	tldD	putative peptidase/DUF3971‑AsmA2 domains protein	intergenic	None
RA	CP009273	3396082	G→T	1.0	R204S	csrD	targeting factor for csrBC sRNA degradation	R	204	S
RA	CP009273	3396554	C→A	0.079	A46A	csrD	targeting factor for csrBC sRNA degradation	A	46	A
RA	CP009273	3409403	C→A	0.136	H338N	acrF	multidrug efflux system protein	H	338	N
RA	CP009273	3411456	C→A	0.105	P1022Q	acrF	multidrug efflux system protein	P	1022	Q
RA	CP009273	3439422	G→T	0.136	I26I	rplF	50S ribosomal subunit protein L6	I	26	I
RA	CP009273	3439443	G→T	0.151	I19I	rplF	50S ribosomal subunit protein L6	I	19	I
RA	CP009273	3440151	G→T	0.919	I31I	rpsN	30S ribosomal subunit protein S14	I	31	I
RA	CP009273	3440444	G→T	1.0	S118S	rplE	50S ribosomal subunit protein L5	S	118	S
RA	CP009273	3440832	T→C	0.5589999999999999	N99D	rplX	50S ribosomal subunit protein L24	N	99	D
RA	CP009273	3441606	G→T	0.172	intergenic	rplN	50S ribosomal subunit protein L14/30S ribosomal subunit protein S17	intergenic	None
RA	CP009273	3455867	C→A	0.945	I55I	gspJ	putative general secretory pathway component, cryptic	I	55	I
RA	CP009273	3473139	G→T	1.0	I276I	kefB	potassium:proton antiporter	I	276	I
RA	CP009273	3476264	C→A	0.06	S539R	yheS	putative transporter subunit of ABC superfamily: ATP‑binding component	S	539	R
RA	CP009273	3479537	A→T	0.08	H20L	crp	cAMP‑activated global transcription factor, mediator of catabolite repression	H	20	L
RA	CP009273	3479542	C→A	0.128	H22N	crp	cAMP‑activated global transcription factor, mediator of catabolite repression	H	22	N
RA	CP009273	3479769	A→T	0.6609999999999999	E97D	crp	cAMP‑activated global transcription factor, mediator of catabolite repression	E	97	D
RA	CP009273	3488966	G→C	0.605	A533P	nirB	nitrite reductase, large subunit, NAD(P)H‑binding	A	533	P
RA	CP009273	3489397	C→A	0.419	F676L	nirB	nitrite reductase, large subunit, NAD(P)H‑binding	F	676	L
RA	CP009273	3498214	T→G	0.07	intergenic	frlR	putative DNA‑binding transcriptional regulator/FNR‑regulated pyridoxal phosphate‑dependent aminotransferase family protein	intergenic	None
RA	CP009273	3501571	C→A	0.49200000000000005	G127C	php	phosphotriesterase homology protein	G	127	C
RA	CP009273	3504362	A→G	0.07	intergenic	yhfX	putative pyridoxal 5'‑phosphate binding protein/PRD domain protein	intergenic	None
RA	CP009273	3507749	G→T	0.469	H224N	rpe	D‑ribulose‑5‑phosphate 3‑epimerase	H	224	N
RA	CP009273	3512114	C→A	0.10099999999999999	E104*	aroK	shikimate kinase I	E	104	*
RA	CP009273	3519657	G→T	1.0	intergenic	nudE	adenosine nucleotide hydrolase; substrates include Ap3A, Ap2A, ADP‑ribose, NADH/inner membrane protein	intergenic	None
RA	CP009273	3520764	G→T	0.07200000000000001	D313Y	yrfF	inner membrane protein	D	313	Y
RA	CP009273	3520789	G→T	0.096	R321L	yrfF	inner membrane protein	R	321	L
RA	CP009273	3525232	T→A	0.12300000000000001	L189F	yhgE	DUF4153 family putative inner membrane protein	L	189	F
RA	CP009273	3525943	G→A	0.128	intergenic	yhgE	DUF4153 family putative inner membrane protein/phosphoenolpyruvate carboxykinase	intergenic	None
RA	CP009273	3543959	G→T	0.941	A625E	malP	maltodextrin phosphorylase	A	625	E
RA	CP009273	3559196	T→G	0.13	Q249P	glgP	glycogen phosphorylase	Q	249	P
RA	CP009273	3559239	T→A	0.102	S235C	glgP	glycogen phosphorylase	S	235	C
RA	CP009273	3561574	C→A	0.95	W372L	glgC	glucose‑1‑phosphate adenylyltransferase	W	372	L
RA	CP009273	3595522	C→A	0.191	D196Y	ftsE	putative ABC superfamily transporter ATP‑binding subunit	D	196	Y
RA	CP009273	3602383	C→A	0.155	intergenic	tusA	mnm(5)‑s(2)U34‑tRNA 2‑thiolation sulfurtransferase/DUF165 family inner membrane protein	intergenic	None
RA	CP009273	3617026	A→G	0.114	T90A	yhhH	putative immunity protein for putative polymorphic toxin RhsB	T	90	A
RA	CP009273	3629436	T→A	0.055	intergenic	yhiM	acid resistance protein, inner membrane/putative oxidoreductase	intergenic	None
RA	CP009273	3632965	A→G	0.08800000000000001	L39S	uspB	universal stress (ethanol tolerance) protein B	L	39	S
RA	CP009273	3662660	T→C	0.667	intergenic	yhjA	putative cytochrome C peroxidase/cytoplasmic trehalase	intergenic	None
RA	CP009273	3679301	T→G	0.932	Q1078P	bcsC	cellulose synthase subunit	Q	1078	P
RA	CP009273	3679324	C→A	0.934	M1070I	bcsC	cellulose synthase subunit	M	1070	I
RA	CP009273	3680910	G→T	0.578	H542N	bcsC	cellulose synthase subunit	H	542	N
RA	CP009273	3682184	T→G	0.105	Q117P	bcsC	cellulose synthase subunit	Q	117	P
RA	CP009273	3696812	C→A	0.07	D133Y	dppD	dipeptide/heme transporter	D	133	Y
RA	CP009273	3717788	C→A	0.9329999999999999	P297P	glyQ	glycine tRNA synthetase, alpha subunit	P	297	P
RA	CP009273	3721469	A→C	0.10400000000000001	D421E	xylB	xylulokinase	D	421	E
RA	CP009273	3721480	T→G	0.11900000000000001	T418P	xylB	xylulokinase	T	418	P
RA	CP009273	3738431	C→A	0.9279999999999999	P90T	yiaN	2,3‑diketo‑L‑gulonate TRAP transporter large permease protein	P	90	T
RA	CP009273	3744506	C→A	0.08	G241G	yiaT	putative outer membrane protein	G	241	G
RA	CP009273	3774382	T→G	0.19899999999999998	intergenic	lldD	L‑lactate dehydrogenase, FMN‑linked/tRNA Leu mC34,mU34 2'‑O‑methyltransferase, SAM‑dependent	intergenic	None
RA	CP009273	3779281	C→G	0.091	A221G	gpmM	phosphoglycero mutase III, cofactor‑independent	A	221	G
RA	CP009273	3779319	G→T	0.141	E234*	gpmM	phosphoglycero mutase III, cofactor‑independent	E	234	*
RA	CP009273	3785915	G→T	1.0	intergenic	kbl	glycine C‑acetyltransferase/YibB family protein, function unknown	intergenic	None
RA	CP009273	3786682	C→A	0.09	C121F	yibB	YibB family protein, function unknown	C	121	F
RA	CP009273	3801112	C→T	0.11199999999999999	S116N	waaQ	lipopolysaccharide core biosynthesis protein	S	116	N
RA	CP009273	3810195	C→A	1.0	R54S	yicC	UPF0701 family protein	R	54	S
RA	CP009273	3816601	A→T	1.0	H281L	spoT	bifunctional (p)ppGpp synthetase II/ guanosine‑3',5'‑bis pyrophosphate 3'‑pyrophosphohydrolase	H	281	L
RA	CP009273	3818010	C→A	1.0	H46N	trmH	tRNA mG18‑2'‑O‑methyltransferase, SAM‑dependent	H	46	N
RA	CP009273	3822339	A→C	0.162	Q12P	xanP	xanthine permease	Q	12	P
RA	CP009273	3822340	A→C	0.11699999999999999	Q12H	xanP	xanthine permease	Q	12	H
RA	CP009273	3825702	C→A	0.9470000000000001	K732N	yicI	putative alpha‑glucosidase	K	732	N
RA	CP009273	3830134	A→G	0.064	intergenic	yicT	pseudogene/putative arabinose efflux transporter	intergenic	None
RA	CP009273	3830197	C→A	0.937	intergenic	yicT	pseudogene/putative arabinose efflux transporter	intergenic	None
RA	CP009273	3830311	G→T	0.9229999999999999	intergenic	yicT	pseudogene/putative arabinose efflux transporter	intergenic	None
RA	CP009273	3832001	G→T	0.102	A132S	yicL	EamA family inner membrane putative transporter	A	132	S
RA	CP009273	3849854	A→T	0.08900000000000001	H27L	yidI	inner membrane protein	H	27	L
RA	CP009273	3860159	C→A	1.0	P33P	ibpB	heat shock chaperone	P	33	P
RA	CP009273	3870977	T→A	0.115	intergenic	yidB	DUF937 family protein/DNA gyrase, subunit B	intergenic	None
RA	CP009273	3904487	G→T	0.225	I133I	pstS	periplasmic phosphate binding protein, high‑affinity	I	133	I
RA	CP009273	3907456	C→A	0.098	D369Y	glmU	fused N‑acetyl glucosamine‑1‑phosphate uridyltransferase/glucosamine‑1‑phosphate acetyl transferase	D	369	Y
RA	CP009273	3907559	A→T	0.196	P334P	glmU	fused N‑acetyl glucosamine‑1‑phosphate uridyltransferase/glucosamine‑1‑phosphate acetyl transferase	P	334	P
RA	CP009273	3910894	C→A	1.0	M244I	atpG	F1 sector of membrane‑bound ATP synthase, gamma subunit	M	244	I
RA	CP009273	3916830	C→A	0.894	D71Y	rsmG	16S rRNA m(7)G527 methyltransferase, SAM‑dependent; glucose‑inhibited cell‑division protein	D	71	Y
RA	CP009273	3917233	G→T	0.109	I587I	mnmG	5‑methylaminomethyl‑2‑thiouridine modification at tRNA U34	I	587	I
RA	CP009273	3921982	T→A	0.115	T328S	viaA	stimulator of RavA ATPase activity; von Willebrand factor domain protein	T	328	S
RA	CP009273	3926496	A→C	0.055	E607D	kup	potassium transporter	E	607	D
RA	CP009273	3926831	G→T	0.413	D41Y	rbsD	putative cytoplasmic sugar‑binding protein	D	41	Y
RA	CP009273	3927123	C→A	0.08199999999999999	T138K	rbsD	putative cytoplasmic sugar‑binding protein	T	138	K
RA	CP009273	3930339	G→T	0.063	V234V	rbsB	D‑ribose transporter subunit	V	234	V
RA	CP009273	3932727	C→A	0.163	V416F	hsrA	putative multidrug or homocysteine efflux system	V	416	F
RA	CP009273	3933988	C→A	0.06	intergenic	hsrA	putative multidrug or homocysteine efflux system/putative transcriptional regulator	intergenic	None
RA	CP009273	3944267	A→T	0.11900000000000001	pseudogene	ilvG	pseudogene, acetolactate synthase 2 large subunit, valine‑insensitive; acetolactate synthase II, large subunit, cryptic, interrupted	pseudogene	None
RA	CP009273	3944734	G→T	0.106	pseudogene	ilvG	pseudogene, acetolactate synthase 2 large subunit, valine‑insensitive; acetolactate synthase II, large subunit, cryptic, interrupted	pseudogene	None
RA	CP009273	3951770	C→A	0.09	I147I	ilvC	ketol‑acid reductoisomerase, NAD(P)‑binding	I	147	I
RA	CP009273	3960036	G→A	1.0	R87H	rho	transcription termination factor	R	87	H
RA	CP009273	3966854	C→A	0.612	R325S	rffG	dTDP‑glucose 4,6‑dehydratase	R	325	S
RA	CP009273	3969710	G→T	0.44299999999999995	G25C	wzxE	O‑antigen translocase	G	25	C
RA	CP009273	3988075	T→A	0.624	V65E	yifL	putative lipoprotein	V	65	E
RA	CP009273	3994076	A→T	1.0	L114*	yigE	DUF2233 family protein	L	114	*
RA	CP009273	3994247	A→T	1.0	V57E	yigE	DUF2233 family protein	V	57	E
RA	CP009273	4009705	G→A	1.0	intergenic	ysgA	putative carboxymethylenebutenolidase/uridine phosphorylase	intergenic	None
RA	CP009273	4027520	G→T	0.068	C339F	trkH	potassium transporter	C	339	F
RA	CP009273	4034112	A→C	0.1	intergenic	rrfA	5S ribosomal RNA of rrnA operon/molybdopterin‑guanine dinucleotide biosynthesis protein B	intergenic	None
RA	CP009273	4056018	T→A	0.9470000000000001	F138I	yihN	MFS transporter family protein	F	138	I
RA	CP009273	4062424	G→T	1.0	I71I	yihQ	alpha‑glucosidase	I	71	I
RA	CP009273	4066133	T→G	1.0	S267R	yihU	gamma‑hydroxybutyrate dehydrogenase, NADH‑dependent	S	267	R
RA	CP009273	4068208	C→A	0.943	G60G	yihW	DeoR family putative transcriptional regulator	G	60	G
RA	CP009273	4085145	A→C	0.073	A194A	frvB	putative PTS enzyme, IIB component/IIC component	A	194	A
RA	CP009273	4085600	G→T	0.13	Q43K	frvB	putative PTS enzyme, IIB component/IIC component	Q	43	K
RA	CP009273	4094362	C→A	1.0	W181L	cpxA	sensory histidine kinase in two‑component regulatory system with CpxR	W	181	L
RA	CP009273	4097822	G→T	0.914	E115*	pfkA	6‑phosphofructokinase I	E	115	*
RA	CP009273	4121386	G→T	0.069	D542Y	metL	Bifunctional aspartokinase/homoserine dehydrogenase 2	D	542	Y
RA	CP009273	4127022	T→G	1.0	E188D	yijF	DUF1287 family protein	E	188	D
RA	CP009273	4172714	T→A	0.059000000000000004	F514L	rpoB	RNA polymerase, beta subunit	F	514	L
RA	CP009273	4176823	G→T	0.929	D516Y	rpoC	RNA polymerase, beta prime subunit	D	516	Y
RA	CP009273	4177037	T→A	0.098	L587Q	rpoC	RNA polymerase, beta prime subunit	L	587	Q
RA	CP009273	4177592	A→T	0.062	Y772F	rpoC	RNA polymerase, beta prime subunit	Y	772	F
RA	CP009273	4187518	G→T	0.127	D230Y	nudC	NADH pyrophosphatase	D	230	Y
RA	CP009273	4211576	G→T	0.9329999999999999	S280R	arpA	ankyrin repeat protein	S	280	R
RA	CP009273	4211803	G→A	0.934	P205S	arpA	ankyrin repeat protein	P	205	S
RA	CP009273	4212560	G→T	0.087	intergenic	arpA	ankyrin repeat protein/transcriptional repressor	intergenic	None
RA	CP009273	4218688	G→T	0.078	D344Y	yjbB	putative Na+/Pi‑cotransporter	D	344	Y
RA	CP009273	4226640	G→T	0.09300000000000001	D151Y	yjbF	extracellular polysaccharide production lipoprotein	D	151	Y
RA	CP009273	4230913	A→T	1.0	W424R	xylE	D‑xylose transporter	W	424	R
RA	CP009273	4236535	T→A	0.07400000000000001	intergenic	malE	maltose transporter subunit/fused maltose transport subunit, ATP‑binding component of ABC superfamily/regulatory protein	intergenic	None
RA	CP009273	4242023	G→T	0.125	pseudogene	yjbI	pseudogene, SopA‑related, pentapeptide repeats‑containing	pseudogene	None
RA	CP009273	4250324	G→A	0.19699999999999998	A26T	yjbL	uncharacterized protein	A	26	T
RA	CP009273	4265064	C→A	0.627	intergenic	yjcB	putative inner membrane protein/putative membrane‑anchored cyclic‑di‑GMP phosphodiesterase	intergenic	None
RA	CP009273	4274926	A→C	0.9359999999999999	I72M	yjcH	DUF485 family inner membrane protein	I	72	M
RA	CP009273	4280688	G→T	0.075	S95S	nrfD	formate‑dependent nitrite reductase, membrane subunit	S	95	S
RA	CP009273	4285893	A→C	0.05	intergenic	gltP	glutamate/aspartate:proton symporter/Sel1 family TPR‑like repeat protein	intergenic	None
RA	CP009273	4290080	G→T	0.9390000000000001	I256I	mdtP	outer membrane factor of efflux pump	I	256	I
RA	CP009273	4297846	C→A	1.0	M150I	alsE	allulose‑6‑phosphate 3‑epimerase	M	150	I
RA	CP009273	4300732	C→T	0.054000000000000006	K22K	alsA	fused D‑allose transporter subunits of ABC superfamily: ATP‑binding components	K	22	K
RA	CP009273	4303614	T→A	0.9470000000000001	*150R	rpiB	ribose 5‑phosphate isomerase B/allose 6‑phosphate isomerase	*	150	R
RA	CP009273	4312726	G→T	0.12	pseudogene	phnE	defective phosphonate ABC transporter permease;transport; Transport of small molecules: Anions; membrane channel protein component of Pn transporter; membrane component of ABC superfamily	pseudogene	None
RA	CP009273	4330426	Δ1 bp	1.0	intergenic	adiA	arginine decarboxylase/melibiose operon transcriptional regulator; autoregulator	intergenic	None
RA	CP009273	4341023	A→T	0.511	Y153N	dcuS	sensory histidine kinase in two‑component regulatory system with DcuR, regulator of anaerobic fumarate respiration	Y	153	N
RA	CP009273	4341110	C→A	0.09300000000000001	D124Y	dcuS	sensory histidine kinase in two‑component regulatory system with DcuR, regulator of anaerobic fumarate respiration	D	124	Y
RA	CP009273	4348101	C→A	0.053	D112Y	cadA	lysine decarboxylase, acid‑inducible	D	112	Y
RA	CP009273	4356174	A→T	0.115	I139I	dcuA	C4‑dicarboxylate antiporter	I	139	I
RA	CP009273	4361651	C→A	0.078	I270I	groL	Cpn60 chaperonin GroEL, large subunit of GroESL	I	270	I
RA	CP009273	4375503	T→A	0.134	I98I	yjeN	uncharacterized protein	I	98	I
RA	CP009273	4376532	C→T	0.055999999999999994	G886R	mscM	mechanosensitive channel protein, miniconductance	G	886	R
RA	CP009273	4388902	G→T	1.0	A558A	mutL	methyl‑directed mismatch repair protein	A	558	A
RA	CP009273	4396598	A→T	1.0	E43V	rnr	exoribonuclease R, RNase R	E	43	V
RA	CP009273	4411145	T→G	0.10800000000000001	L450R	ulaA	L‑ascorbate‑specific enzyme IIC permease component of PTS	L	450	R
RA	CP009273	4417551	A→C	0.655	pseudogene	ytfA	pseudogene, related to transcriptional regulators	pseudogene	None
RA	CP009273	4432682	G→T	0.107	E162*	tamA	translocation and assembly module for autotransporter export, outer membrane subunit	E	162	*
RA	CP009273	4433194	C→A	0.08800000000000001	G332G	tamA	translocation and assembly module for autotransporter export, outer membrane subunit	G	332	G
RA	CP009273	4458254	T→A	1.0	V271V	mgtA	magnesium transporter	V	271	V
RA	CP009273	4458609	G→T	0.945	D390Y	mgtA	magnesium transporter	D	390	Y
RA	CP009273	4466283	A→T	0.05	N344Y	yjgL	uncharacterized protein	N	344	Y
RA	CP009273	4468165	A→G	0.85	intergenic	argI	ornithine carbamoyltransferase 1/protein inhibitor of RNase E	intergenic	None
RA	CP009273	4468750	G→T	0.077	intergenic	rraB	protein inhibitor of RNase E/putative acetyltransferase	intergenic	None
RA	CP009273	4469550	G→A	0.938	A2T	yjgN	DUF898 family inner membrane protein	A	2	T
RA	CP009273	4470017	G→A	1.0	M157I	yjgN	DUF898 family inner membrane protein	M	157	I
RA	CP009273	4497208	C→A	0.188	pseudogene	insO	pseudogene, IS911 transposase B;IS, phage, Tn; Transposon‑related functions; extrachromosomal; transposon related	pseudogene	None
RA	CP009273	4500728	C→A	0.065	E183*	fecE	iron‑dicitrate transporter subunit	E	183	*
RA	CP009273	4506430	A→T	0.068	L22Q	fecA	ferric citrate outer membrane transporter	L	22	Q
RA	CP009273	4506776	C→A	0.057	P253P	fecR	FecI pro‑sigma factor; transmembrane signal transducer for ferric citrate transport; periplasmic FecA:ferric citrate sensor and cytoplasmic FecI ECF sigma factor activator	P	253	P
RA	CP009273	4510428	G→T	0.054000000000000006	intergenic	yjhU	putative DNA‑binding transcriptional regulator; KpLE2 phage‑like element/putative transporter	intergenic	None
RA	CP009273	4512693	T→A	1.0	K407*	yjhG	putative dehydratase	K	407	*
RA	CP009273	4515264	C→A	0.11900000000000001	P119P	yjhI	putative DNA‑binding transcriptional regulator	P	119	P
RA	CP009273	4516734	G→T	0.151	F207L	sgcE	putative epimerase	F	207	L
RA	CP009273	4525234	G→A	0.932	pseudogene	yjhR	pseudogene, helicase family; putative frameshift suppressor	pseudogene	None
RA	CP009273	4527381	A→T	0.08199999999999999	Y11N	nanS	9‑O‑acetyl N‑acetylneuraminic acid esterase	Y	11	N
RA	CP009273	4529829	T→C	0.096	intergenic	nanC	N‑acetylnuraminic acid outer membrane channel protein/tyrosine recombinase/inversion of on/off regulator of fimA	intergenic	None
RA	CP009273	4531143	A→T	1.0	I124F	fimB	tyrosine recombinase/inversion of on/off regulator of fimA	I	124	F
RA	CP009273	4555156	G→T	0.563	A171E	yjiM	putative 2‑hydroxyglutaryl‑CoA dehydratase	A	171	E
RA	CP009273	4556947	G→C	0.057	G39G	yjiN	zinc‑type alcohol dehydrogenase‑like protein	G	39	G
RA	CP009273	4562043	C→A	1.0	intergenic	yjiS	DUF1127 family protein/pseudogene	intergenic	None
RA	CP009273	4562157	C→T	0.08	intergenic	yjiS	DUF1127 family protein/pseudogene	intergenic	None
RA	CP009273	4564605	T→A	0.057999999999999996	pseudogene	yjiV	pseudogene; conserved hypothetical protein	pseudogene	None
RA	CP009273	4571551	C→A	0.12	D439Y	hsdM	DNA methyltransferase M	D	439	Y
RA	CP009273	4577795	C→A	0.059000000000000004	T296T	yjiA	GTP‑binding protein, putative GTPase	T	296	T
RA	CP009273	4584381	G→T	1.0	I53I	yjjL	L‑galactonate transporter	I	53	I
RA	CP009273	4585338	A→T	0.517	S111T	yjjM	yjjMN operon transcriptional activator	S	111	T
RA	CP009273	4595116	G→T	0.051	P122Q	fhuF	ferric iron reductase involved in ferric hydroximate transport	P	122	Q
RA	CP009273	4596114	C→A	0.09699999999999999	intergenic	leuP	tRNA‑Leu/tRNA‑Leu	intergenic	None
RA	CP009273	4596127	G→T	0.107	intergenic	leuP	tRNA‑Leu/tRNA‑Leu	intergenic	None
RA	CP009273	4600859	A→T	0.10800000000000001	intergenic	prfC	peptide chain release factor RF‑3/periplasmic protein	intergenic	None
RA	CP009273	4603125	A→C	0.095	T300P	yjjU	putative patatin‑like family phospholipase	T	300	P
RA	CP009273	4604264	C→G	0.051	intergenic	yjjV	putative DNase/putative pyruvate formate lyase activating enzyme	intergenic	None
RA	CP009273	4604320	T→C	0.055	intergenic	yjjV	putative DNase/putative pyruvate formate lyase activating enzyme	intergenic	None
RA	CP009273	4605290	A→T	0.08	L24Q	yjjW	putative pyruvate formate lyase activating enzyme	L	24	Q
RA	CP009273	4619126	C→A	0.07200000000000001	W405L	yjjK	putative transporter subunit of ABC superfamily: ATP‑binding component	W	405	L
RA	CP009273	4625288	T→C	0.435	intergenic	rob	right oriC‑binding transcriptional activator, AraC family/putative periplasmic protein	intergenic	None
RA	pSEVA424‑mdh2_C.	83	T→G	0.105	intergenic	–	–/–	intergenic	None
RA	pSEVA424‑mdh2_C.	91	G→T	0.132	intergenic	–	–/–	intergenic	None
RA	pSEVA424‑mdh2_C.	95	A→T	0.096	intergenic	–	–/–	intergenic	None
RA	pSEVA424‑mdh2_C.	117	T→A	0.079	intergenic	–	–/–	intergenic	None
RA	pSEVA424‑mdh2_C.	120	C→A	0.087	intergenic	–	–/–	intergenic	None
RA	pSEVA424‑mdh2_C.	138	G→T	0.06	intergenic	–	–/–	intergenic	None
RA	pSEVA424‑mdh2_C.	1132	2 bp→TT	1.0	intergenic	–	–/–	intergenic	None
RA	pSEVA424‑mdh2_C.	2922	T→G	0.055	intergenic	–	–/–	intergenic	None
RA	pSEVA424‑mdh2_C.	2945	A→T	0.099	intergenic	–	–/–	intergenic	None
RA	pSEVA424‑mdh2_C.	2953	A→C	0.09699999999999999	intergenic	–	–/–	intergenic	None
RA	pSEVA424‑mdh2_C.	2958	C→G	0.065	intergenic	–	–/–	intergenic	None
RA	pSEVA424‑mdh2_C.	2959	T→G	0.20199999999999999	intergenic	–	–/–	intergenic	None
RA	pSEVA424‑mdh2_C.	2966	A→T	0.09	intergenic	–	–/–	intergenic	None
RA	pSEVA424‑mdh2_C.	2967	T→G	0.07	intergenic	–	–/–	intergenic	None
RA	pSEVA424‑mdh2_C.	2,970:1	+A	0.853	intergenic	–	–/–	intergenic	None
RA	pSEVA424‑mdh2_C.	2972	T→G	1.0	intergenic	–	–/–	intergenic	None
RA	pSEVA424‑mdh2_C.	2973	G→C	0.8740000000000001	intergenic	–	–/–	intergenic	None
RA	pSEVA424‑mdh2_C.	2,973:1	+C	0.051	intergenic	–	–/–	intergenic	None
RA	pSEVA424‑mdh2_C.	2,975:1	+C	0.063	intergenic	–	–/–	intergenic	None
RA	pSEVA424‑mdh2_C.	2981	A→C	0.13699999999999998	intergenic	–	–/–	intergenic	None
