# Supplementary material for: Generation of an Escherichia coli strain growing on methanol via the ribulose monophosphate cycle
Source: Nat Commun. 2022 Sep 6;13:5243. doi: 10.1038/s41467-022-32744-9 (PMC9448777; doi:10.1038/s41467-022-32744-9)
Supplement: Supplementary file 11 — Source Data [file 41467_2022_32744_MOESM11_ESM.zip › source_data/Supplementary Figure 7/A13_CS_98/mutations_all_0.0.csv]

evidence	seq id	position	mutation	freq	annotation	gene	description	WT_aa	pos_aa	mut_aa
RA	131_Ptrc_HPS_PHI	622	T→G	0.067	intergenic	PHI	–/–	intergenic	None
RA	131_Ptrc_HPS_PHI	1384	G→A	0.086	intergenic	HPS	–/–	intergenic	None
RA	131_Ptrc_HPS_PHI	2974	T→G	0.124	intergenic	lacIq	–/–	intergenic	None
RA	131_Ptrc_HPS_PHI	3001	T→G	0.067	intergenic	lacIq	–/–	intergenic	None
RA	131_Ptrc_HPS_PHI	3011	T→G	0.06	intergenic	lacIq	–/–	intergenic	None
RA	131_Ptrc_HPS_PHI	3015	A→C	0.086	intergenic	lacIq	–/–	intergenic	None
RA	131_Ptrc_HPS_PHI	3026	A→T	0.076	intergenic	lacIq	–/–	intergenic	None
RA	131_Ptrc_HPS_PHI	3035	A→T	0.066	intergenic	lacIq	–/–	intergenic	None
RA	131_Ptrc_HPS_PHI	3036	T→G	0.14300000000000002	intergenic	lacIq	–/–	intergenic	None
RA	131_Ptrc_HPS_PHI	3044	A→C	0.187	intergenic	lacIq	–/–	intergenic	None
RA	131_Ptrc_HPS_PHI	3048	G→C	0.095	intergenic	lacIq	–/–	intergenic	None
RA	131_Ptrc_HPS_PHI	3061	T→G	0.052000000000000005	intergenic	lacIq	–/–	intergenic	None
RA	131_Ptrc_HPS_PHI	3065	T→G	0.11800000000000001	intergenic	lacIq	–/–	intergenic	None
RA	131_Ptrc_HPS_PHI	3305	A→C	0.054000000000000006	intergenic	lacIq	–/–	intergenic	None
RA	131_Ptrc_HPS_PHI	3428	A→T	0.057999999999999996	intergenic	lacIq	–/–	intergenic	None
RA	131_Ptrc_HPS_PHI	3430	T→G	0.053	intergenic	lacIq	–/–	intergenic	None
RA	131_Ptrc_HPS_PHI	3443	A→G	0.11800000000000001	intergenic	lacIq	–/–	intergenic	None
RA	131_Ptrc_HPS_PHI	3450	A→C	0.12300000000000001	intergenic	lacIq	–/–	intergenic	None
RA	131_Ptrc_HPS_PHI	3459	T→G	0.052000000000000005	intergenic	lacIq	–/–	intergenic	None
RA	131_Ptrc_HPS_PHI	3460	T→G	0.129	intergenic	lacIq	–/–	intergenic	None
RA	131_Ptrc_HPS_PHI	4142	C→A	0.08800000000000001	intergenic	lacIq	–/–	intergenic	None
RA	131_Ptrc_HPS_PHI	5180	C→A	0.064	intergenic	lacIq	–/–	intergenic	None
RA	131_Ptrc_HPS_PHI	5817	T→A	0.071	intergenic	lacIq	–/–	intergenic	None
RA	131_Ptrc_HPS_PHI	5821	C→A	0.111	intergenic	lacIq	–/–	intergenic	None
RA	CP009273	2706	G→T	0.23399999999999999	L790F	thrA	Bifunctional aspartokinase/homoserine dehydrogenase 1	L	790	F
RA	CP009273	5144	G→A	0.6990000000000001	intergenic	thrC	L‑threonine synthase/DUF2502 family putative periplasmic protein	intergenic	None
RA	CP009273	7905	A→C	0.20600000000000002	Y19D	yaaJ	putative transporter	Y	19	D
RA	CP009273	10444	G→T	0.715	F17L	satP	succinate‑acetate transporter	F	17	L
RA	CP009273	12901	G→A	1.0	D247N	dnaK	chaperone Hsp70, with co‑chaperone DnaJ	D	247	N
RA	CP009273	21046	G→T	0.185	A11A	rpsT	30S ribosomal subunit protein S20	A	11	A
RA	CP009273	25546	G→T	0.528	D114Y	lspA	prolipoprotein signal peptidase (signal peptidase II)	D	114	Y
RA	CP009273	29139	G→T	0.541	G256C	dapB	dihydrodipicolinate reductase	G	256	C
RA	CP009273	44123	G→T	0.055999999999999994	A312A	fixB	putative electron transfer flavoprotein, NAD/FAD‑binding domain and ETFP adenine nucleotide‑binding domain‑like protein	A	312	A
RA	CP009273	48260	G→T	0.193	A164A	kefC	potassium:proton antiporter	A	164	A
RA	CP009273	49840	G→T	0.672	A6A	folA	dihydrofolate reductase	A	6	A
RA	CP009273	54203	T→G	0.218	Q167P	surA	peptidyl‑prolyl cis‑trans isomerase (PPIase)	Q	167	P
RA	CP009273	55590	G→T	0.609	T507K	lptD	LPS assembly OM complex LptDE, beta‑barrel component	T	507	K
RA	CP009273	56677	G→T	0.6609999999999999	R145S	lptD	LPS assembly OM complex LptDE, beta‑barrel component	R	145	S
RA	CP009273	67293	C→A	0.21600000000000003	A140A	araC	ara regulon transcriptional activator; autorepressor	A	140	A
RA	CP009273	80123	C→T	0.46799999999999997	G25S	leuL	leu operon leader peptide	G	25	S
RA	CP009273	81562	C→A	0.662	I236I	leuO	global transcription factor	I	236	I
RA	CP009273	85890	G→T	0.33299999999999996	intergenic	cra	transcriptional repressor‑activator for carbon metabolism/RsmH methytransferase inhibitor	intergenic	None
RA	CP009273	97521	C→A	0.648	A90A	murC	UDP‑N‑acetylmuramate:L‑alanine ligase	A	90	A
RA	CP009273	100166	C→A	0.188	R175R	ftsQ	divisome assembly protein, membrane anchored protein involved in growth of wall at septum	R	175	R
RA	CP009273	103467	G→T	0.66	D142Y	lpxC	UDP‑3‑O‑acyl N‑acetylglucosamine deacetylase	D	142	Y
RA	CP009273	104561	G→T	0.65	A124S	secM	regulator of secA translation	A	124	S
RA	CP009273	112609	T→A	0.21100000000000002	V326V	hofB	T2SE secretion family protein; P‑loop ATPase superfamily protein	V	326	V
RA	CP009273	118828	G→T	0.22899999999999998	D84Y	pdhR	pyruvate dehydrogenase complex repressor; autorepressor	D	84	Y
RA	CP009273	118873	G→T	0.6729999999999999	D99Y	pdhR	pyruvate dehydrogenase complex repressor; autorepressor	D	99	Y
RA	CP009273	121438	C→T	0.267	H645H	aceE	pyruvate dehydrogenase, decarboxylase component E1, thiamine triphosphate‑binding	H	645	H
RA	CP009273	127851	G→A	0.214	intergenic	yacH	uncharacterized protein/bifunctional aconitate hydratase 2/2‑methylisocitrate dehydratase	intergenic	None
RA	CP009273	140496	A→T	0.134	H103L	yadH	inner membrane putative ABC superfamily transporter permease	H	103	L
RA	CP009273	142460	T→A	0.6809999999999999	F298Y	yadE	putative polysaccharide deacetylase lipoprotein	F	298	Y
RA	CP009273	148074	G→T	0.191	Q5K	yadK	putative fimbrial‑like adhesin protein	Q	5	K
RA	CP009273	149044	A→T	0.19399999999999998	C86S	yadM	putative fimbrial‑like adhesin protein	C	86	S
RA	CP009273	153472	G→T	0.642	intergenic	yadN	putative fimbrial‑like adhesin protein/2‑amino‑4‑hydroxy‑6‑hydroxymethyldihyropteridine pyrophosphokinase	intergenic	None
RA	CP009273	154689	C→A	0.195	D309Y	pcnB	poly(A) polymerase	D	309	Y
RA	CP009273	158287	C→A	0.695	D78Y	ligT	2'‑5' RNA ligase	D	78	Y
RA	CP009273	158967	C→A	0.253	H126N	hrpB	putative ATP‑dependent helicase	H	126	N
RA	CP009273	161068	A→C	0.225	intergenic	hrpB	putative ATP‑dependent helicase/fused glycosyl transferase and transpeptidase	intergenic	None
RA	CP009273	166356	C→A	0.315	S31*	fhuC	iron‑hydroxamate transporter subunit	S	31	*
RA	CP009273	168383	G→T	0.18899999999999997	T145T	fhuB	fused iron‑hydroxamate transporter subunits of ABC superfamily: membrane components	T	145	T
RA	CP009273	169937	C→A	0.314	intergenic	fhuB	fused iron‑hydroxamate transporter subunits of ABC superfamily: membrane components/glutamate‑1‑semialdehyde aminotransferase (aminomutase)	intergenic	None
RA	CP009273	169940	T→A	0.141	intergenic	fhuB	fused iron‑hydroxamate transporter subunits of ABC superfamily: membrane components/glutamate‑1‑semialdehyde aminotransferase (aminomutase)	intergenic	None
RA	CP009273	169942	T→A	0.111	intergenic	fhuB	fused iron‑hydroxamate transporter subunits of ABC superfamily: membrane components/glutamate‑1‑semialdehyde aminotransferase (aminomutase)	intergenic	None
RA	CP009273	186279	A→T	0.396	noncoding	tff	novel sRNA, function unknown	noncoding	None
RA	CP009273	187241	A→T	0.17800000000000002	intergenic	rpsB	30S ribosomal subunit protein S2/translation elongation factor EF‑Ts	intergenic	None
RA	CP009273	188863	T→A	0.233	D174E	pyrH	uridylate kinase	D	174	E
RA	CP009273	202989	C→T	0.20800000000000002	I459I	dnaE	DNA polymerase III alpha subunit	I	459	I
RA	CP009273	230250	C→A	0.314	D65Y	mltD	putative membrane‑bound lytic murein transglycosylase D	D	65	Y
RA	CP009273	230579	C→T	1.0	E231K	gloB	hydroxyacylglutathione hydrolase	E	231	K
RA	CP009273	232860	G→T	0.6559999999999999	D103Y	dnaQ	DNA polymerase III epsilon subunit	D	103	Y
RA	CP009273	233053	A→C	0.223	D167A	dnaQ	DNA polymerase III epsilon subunit	D	167	A
RA	CP009273	233931	G→A	0.34600000000000003	S37N	yafT	lipoprotein	S	37	N
RA	CP009273	234984	G→T	0.223	I80I	ykfM	lethality reduction protein, putative inner membrane protein	I	80	I
RA	CP009273	234985	A→T	0.127	I80N	ykfM	lethality reduction protein, putative inner membrane protein	I	80	N
RA	CP009273	234990	G→T	0.156	F78L	ykfM	lethality reduction protein, putative inner membrane protein	F	78	L
RA	CP009273	234994	G→T	0.309	S77*	ykfM	lethality reduction protein, putative inner membrane protein	S	77	*
RA	CP009273	235010	G→T	0.255	L72I	ykfM	lethality reduction protein, putative inner membrane protein	L	72	I
RA	CP009273	235019	C→A	0.272	V69L	ykfM	lethality reduction protein, putative inner membrane protein	V	69	L
RA	CP009273	235022	G→T	0.284	H68N	ykfM	lethality reduction protein, putative inner membrane protein	H	68	N
RA	CP009273	235036	G→T	0.152	S63Y	ykfM	lethality reduction protein, putative inner membrane protein	S	63	Y
RA	CP009273	238195	G→T	0.645	V532V	fadE	acyl coenzyme A dehydrogenase	V	532	V
RA	CP009273	248215	A→C	0.205	V277V	dinB	DNA polymerase IV	V	277	V
RA	CP009273	249964	A→T	0.21899999999999997	intergenic	yafP	putative acyl‑CoA transferase/pseudogene	intergenic	None
RA	CP009273	267806	G→T	0.171	pseudogene	insN	pseudogene, IS911 transposase A;IS, phage, Tn; Transposon‑related functions; extrachromosomal; transposon related	pseudogene	None
RA	CP009273	268570	G→T	0.214	pseudogene	ykfC	CP4‑6 prophage; conserved protein;Phage or Prophage Related	pseudogene	None
RA	CP009273	274735	A→T	0.546	pseudogene	afuB	pseudogene, CP4‑6 prophage; ABC transporter permease family;Phage or Prophage Related	pseudogene	None
RA	CP009273	278630	G→T	0.213	A214A	yagE	2‑keto‑3‑deoxy gluconate (KDG) aldolase; CP4‑6 prophage	A	214	A
RA	CP009273	280145	G→A	0.243	E412K	yagF	CP4‑6 prophage; dehydratase family protein	E	412	K
RA	CP009273	283602	A→T	0.10800000000000001	Y368F	yagH	CP4‑6 prophage; putative xylosidase/arabinosidase	Y	368	F
RA	CP009273	283636	A→C	0.158	Q379H	yagH	CP4‑6 prophage; putative xylosidase/arabinosidase	Q	379	H
RA	CP009273	301675	G→T	0.191	S285*	ecpD	polymerized tip adhesin of ECP fibers	S	285	*
RA	CP009273	306510	G→A	0.244	R180W	ecpR	putative transcriptional regulator for the ecp operon	R	180	W
RA	CP009273	308879	G→A	0.14300000000000002	Y25Y	ykgR	uncharacterized protein	Y	25	Y
RA	CP009273	312532	G→A	0.731	pseudogene	ykgA	pseudogene, AraC family;putative regulator; Not classified; putative ARAC‑type regulatory protein	pseudogene	None
RA	CP009273	320920	G→A	0.66	S52S	ykgH	putative inner membrane protein	S	52	S
RA	CP009273	321223	C→A	0.605	intergenic	ykgH	putative inner membrane protein/choline dehydrogenase, a flavoprotein	intergenic	None
RA	CP009273	333621	G→T	0.21100000000000002	R378L	yahF	putative NAD(P)‑binding succinyl‑CoA synthase	R	378	L
RA	CP009273	341704	T→A	0.16699999999999998	T115T	yahN	amino acid exporter for proline, lysine, glutamate, homoserine	T	115	T
RA	CP009273	344800	G→T	0.474	E136D	prpB	2‑methylisocitrate lyase	E	136	D
RA	CP009273	347382	G→T	0.391	E153*	prpD	2‑methylcitrate dehydratase	E	153	*
RA	CP009273	347718	G→T	0.175	E265*	prpD	2‑methylcitrate dehydratase	E	265	*
RA	CP009273	351447	T→A	0.203	L272Q	codB	cytosine transporter	L	272	Q
RA	CP009273	353486	A→T	0.063	intergenic	codA	cytosine/isoguanine deaminase/transcriptional activator of cyn operon; autorepressor	intergenic	None
RA	CP009273	353489	C→T	0.055	intergenic	codA	cytosine/isoguanine deaminase/transcriptional activator of cyn operon; autorepressor	intergenic	None
RA	CP009273	353517	T→C	0.057	G295G	cynR	transcriptional activator of cyn operon; autorepressor	G	295	G
RA	CP009273	360114	A→T	0.066	intergenic	lacZ	pseudogene, truncated/DNA‑binding transcriptional repressor	intergenic	None
RA	CP009273	360156	C→G	0.052000000000000005	intergenic	lacZ	pseudogene, truncated/DNA‑binding transcriptional repressor	intergenic	None
RA	CP009273	360157	T→G	0.10300000000000001	intergenic	lacZ	pseudogene, truncated/DNA‑binding transcriptional repressor	intergenic	None
RA	CP009273	360165	G→C	0.076	intergenic	lacZ	pseudogene, truncated/DNA‑binding transcriptional repressor	intergenic	None
RA	CP009273	360173	C→A	0.076	intergenic	lacZ	pseudogene, truncated/DNA‑binding transcriptional repressor	intergenic	None
RA	CP009273	360181	G→C	0.07	intergenic	lacZ	pseudogene, truncated/DNA‑binding transcriptional repressor	intergenic	None
RA	CP009273	362159	G→T	0.628	I165I	mhpR	mhp operon transcriptional activator	I	165	I
RA	CP009273	369273	G→T	0.251	A299A	mhpF	acetaldehyde‑CoA dehydrogenase II, NAD‑binding	A	299	A
RA	CP009273	382882	G→A	0.21600000000000003	A152A	tauC	taurine transporter subunit	A	152	A
RA	CP009273	395611	C→A	0.209	D257Y	ddlA	D‑alanine‑D‑alanine ligase A	D	257	Y
RA	CP009273	396883	A→G	0.5710000000000001	Q14Q	iraP	anti‑RssB factor, RpoS stabilzer during Pi starvation; anti‑adapter protein	Q	14	Q
RA	CP009273	399156	T→A	0.18600000000000003	intergenic	psiF	PsiF family protein/diguanylate cyclase, cellulose regualtor	intergenic	None
RA	CP009273	400260	G→T	0.258	E368*	yaiC	diguanylate cyclase, cellulose regualtor	E	368	*
RA	CP009273	401692	T→C	0.233	intergenic	yaiI	UPF0178 family protein/shikimate kinase II	intergenic	None
RA	CP009273	402340	G→T	0.654	V160V	aroL	shikimate kinase II	V	160	V
RA	CP009273	406075	C→A	0.684	P159Q	mak	manno(fructo)kinase	P	159	Q
RA	CP009273	408940	G→T	0.22699999999999998	A757E	sbcC	exonuclease, dsDNA, ATP‑dependent	A	757	E
RA	CP009273	411027	G→T	0.677	L61L	sbcC	exonuclease, dsDNA, ATP‑dependent	L	61	L
RA	CP009273	414730	A→T	0.174	intergenic	phoR	sensory histidine kinase in two‑component regulatory system with PhoB/branched‑chain amino acid transport system 2 carrier protein; LIV‑II transport system for Ile, Leu, and Val	intergenic	None
RA	CP009273	421799	C→A	0.555	I69I	tgt	tRNA‑guanine transglycosylase	I	69	I
RA	CP009273	433551	G→T	0.667	S14Y	yajO	2‑carboxybenzaldehyde reductase	S	14	Y
RA	CP009273	434663	A→C	0.644	I324S	dxs	1‑deoxyxylulose‑5‑phosphate synthase, thiamine triphosphate‑binding, FAD‑requiring	I	324	S
RA	CP009273	435336	G→T	0.616	Q100K	dxs	1‑deoxyxylulose‑5‑phosphate synthase, thiamine triphosphate‑binding, FAD‑requiring	Q	100	K
RA	CP009273	437672	T→A	0.655	V223E	thiI	tRNA s(4)U8 sulfurtransferase	V	223	E
RA	CP009273	438099	G→T	0.23	E365D	thiI	tRNA s(4)U8 sulfurtransferase	E	365	D
RA	CP009273	444489	G→A	0.6729999999999999	R537C	cyoB	cytochrome o ubiquinol oxidase subunit I	R	537	C
RA	CP009273	451853	C→A	0.36	T422N	tig	peptidyl‑prolyl cis/trans isomerase (trigger factor)	T	422	N
RA	CP009273	456298	T→A	0.667	L652Q	lon	DNA‑binding ATP‑dependent protease La	L	652	Q
RA	CP009273	456588	G→T	0.636	D749Y	lon	DNA‑binding ATP‑dependent protease La	D	749	Y
RA	CP009273	467332	G→A	0.203	R414H	mdlB	putative multidrug transporter subunit of ABC superfamily, ATP‑binding component	R	414	H
RA	CP009273	474138	G→T	0.7140000000000001	intergenic	ylaB	putative membrane‑anchored cyclic‑di‑GMP phosphodiesterase/DUF1449 family inner membrane protein	intergenic	None
RA	CP009273	475805	C→A	0.664	A120A	tomB	Hha toxicity attenuator; conjugation‑related protein	A	120	A
RA	CP009273	479244	C→A	0.6629999999999999	A206S	acrB	multidrug efflux system protein	A	206	S
RA	CP009273	480820	C→T	0.648	D86N	acrA	multidrug efflux system	D	86	N
RA	CP009273	481667	G→A	0.608	A151T	acrR	transcriptional repressor	A	151	T
RA	CP009273	515501	G→T	0.217	A105S	ybbA	putative ABC superfamily transporter ATP‑binding subunit	A	105	S
RA	CP009273	521002	G→T	0.23	E762D	rhsD	Rhs family putative polymorphic toxin	E	762	D
RA	CP009273	524,334:1	+T	1.0	pseudogene	ybbD	pseudogene	pseudogene	None
RA	CP009273	529771	C→T	0.253	R134C	gcl	glyoxylate carboligase	R	134	C
RA	CP009273	530466	C→A	0.6809999999999999	F365L	gcl	glyoxylate carboligase	F	365	L
RA	CP009273	542200	Δ1 bp	0.7140000000000001	coding	fdrA	putative NAD(P)‑binding acyl‑CoA synthetase	NaN	None
RA	CP009273	545522	C→A	0.26899999999999996	A147E	ylbF	putative anaerobic allantoin catabolic oxamate carbamoyltransferase; DUF2877 family protein	A	147	E
RA	CP009273	546491	G→T	0.6459999999999999	V199V	ybcF	putative carbonate kinase	V	199	V
RA	CP009273	549397	G→T	0.636	intergenic	lpxH	UDP‑2,3‑diacylglucosamine pyrophosphohydrolase/peptidyl‑prolyl cis‑trans isomerase B (rotamase B)	intergenic	None
RA	CP009273	555235	T→C	0.245	L28S	sfmD	putative outer membrane export usher protein	L	28	S
RA	CP009273	560727	C→A	0.203	V236V	intD	DLP12 prophage; putative phage integrase	V	236	V
RA	CP009273	565475	C→T	0.21899999999999997	A373V	ybcK	DLP12 prophage; putative recombinase	A	373	V
RA	CP009273	576183	G→T	0.134	intergenic	ylcI	DUF3950 family protein, DLP12 prophage/DLP12 prophage; DNA packaging protein	intergenic	None
RA	CP009273	576998	G→T	0.619	pseudogene	aaaD	pseudogene; DLP12 prophage; tail fiber assembly protein family;Phage or Prophage Related	pseudogene	None
RA	CP009273	579565	A→G	0.26899999999999996	G143G	appY	global transcriptional activator; DLP12 prophage	G	143	G
RA	CP009273	581203	A→T	0.654	intergenic	ompT	DLP12 prophage; outer membrane protease VII (outer membrane protein 3b)/tRNA‑OTHER	intergenic	None
RA	CP009273	583341	T→G	0.732	S33R	ybcH	PRK09936 family protein	S	33	R
RA	CP009273	595957	T→G	0.19399999999999998	I596M	cusA	copper/silver efflux system, membrane component	I	596	M
RA	CP009273	597428	C→A	0.16	S5*	pheP	phenylalanine transporter	S	5	*
RA	CP009273	604824	C→T	0.254	intergenic	insL1	IS186 transposase/phosphopantetheinyltransferase component of enterobactin synthase multienzyme complex	intergenic	None
RA	CP009273	607931	G→A	0.667	S7F	fepA	iron‑enterobactin outer membrane transporter	S	7	F
RA	CP009273	625364	G→T	0.6609999999999999	G5G	cstA	carbon starvation protein involved in peptide utilization; APC peptide transporter family protein	G	5	G
RA	CP009273	631333	G→A	0.223	N231N	ybdN	PAPS reductase‑like domain protein	N	231	N
RA	CP009273	636974	G→T	0.165	S117*	uspG	universal stress protein UP12	S	117	*
RA	CP009273	637005	C→A	0.19699999999999998	D107Y	uspG	universal stress protein UP12	D	107	Y
RA	CP009273	639231	G→A	0.7090000000000001	L65F	rnk	regulator of nucleoside diphosphate kinase	L	65	F
RA	CP009273	645258	G→A	0.184	S230L	citE	citrate lyase, citryl‑ACP lyase (beta) subunit	S	230	L
RA	CP009273	647422	G→T	0.74	intergenic	citC	[citrate [pro‑3S]‑lyase] ligase/sensory histidine kinase in two‑component regulatory system with CitB	intergenic	None
RA	CP009273	647509	T→C	0.7	intergenic	citC	[citrate [pro‑3S]‑lyase] ligase/sensory histidine kinase in two‑component regulatory system with CitB	intergenic	None
RA	CP009273	648056	C→A	0.648	F122L	citA	sensory histidine kinase in two‑component regulatory system with CitB	F	122	L
RA	CP009273	652680	Δ1 bp	0.179	intergenic	pagP	phospholipid:lipid A palmitoyltransferase/constitutive cold shock family transcription antitermination protein; negative regulator of cspA transcription; RNA melting protein; ssDNA‑binding protein	intergenic	None
RA	CP009273	652865	Δ1 bp	0.733	coding	cspE	constitutive cold shock family transcription antitermination protein; negative regulator of cspA transcription; RNA melting protein; ssDNA‑binding protein	NaN	None
RA	CP009273	657177	C→T	0.201	A186A	lipB	octanoyltransferase; octanoyl‑[ACP]:protein N‑octanoyltransferase	A	186	A
RA	CP009273	662108	A→T	0.664	V522V	mrdA	transpeptidase involved in peptidoglycan synthesis (penicillin‑binding protein 2)	V	522	V
RA	CP009273	662631	C→A	0.706	R348L	mrdA	transpeptidase involved in peptidoglycan synthesis (penicillin‑binding protein 2)	R	348	L
RA	CP009273	691170	A→T	0.192	Q205L	ubiF	2‑octaprenyl‑3‑methyl‑6‑methoxy‑1,4‑benzoquinol oxygenase	Q	205	L
RA	CP009273	693425	C→A	0.07400000000000001	P403P	asnB	asparagine synthetase B	P	403	P
RA	CP009273	705588	C→A	0.684	intergenic	chiQ	chitosugar‑induced verified lipoprotein/ferric iron uptake regulon transcriptional repressor; autorepressor	intergenic	None
RA	CP009273	715664	A→T	0.201	C85S	speF	ornithine decarboxylase isozyme, inducible	C	85	S
RA	CP009273	717582	A→T	0.195	S763S	kdpD	fused sensory histidine kinase in two‑component regulatory system with KdpE: signal sensing protein	S	763	S
RA	CP009273	724813	A→T	0.657	intergenic	ybfA	DUF2517 family protein/Rhs family putative polymorphic toxin	intergenic	None
RA	CP009273	731316	A→T	0.263	T71S	ybfC	putative periplasmic protein	T	71	S
RA	CP009273	733047	G→A	0.251	pseudogene	ybfL	pseudogene, DDE domain transposase family;putative factor; Not classified; putative receptor protein	pseudogene	None
RA	CP009273	734414	C→A	0.23800000000000002	intergenic	ybfD	H repeat‑associated putative transposase/DUF1722 family protein	intergenic	None
RA	CP009273	742332	G→T	0.222	G298G	abrB	regulator of aidB expression; inner membrane protein	G	298	G
RA	CP009273	746784	G→T	0.073	T281K	ybgQ	putative outer membrane protein	T	281	K
RA	CP009273	754572	G→T	0.6659999999999999	E137D	sucA	2‑oxoglutarate decarboxylase, thiamine triphosphate‑binding	E	137	D
RA	CP009273	759000	C→A	0.695	F177L	sucC	succinyl‑CoA synthetase, beta subunit	F	177	L
RA	CP009273	766563	G→A	0.244	intergenic	mngB	alpha‑mannosidase/cytochrome d terminal oxidase, subunit I	intergenic	None
RA	CP009273	772664	A→C	0.19	K289N	tolA	membrane anchored protein in TolA‑TolQ‑TolR complex	K	289	N
RA	CP009273	776389	G→C	0.081	intergenic	lysW	tRNA‑Lys/tRNA‑Val	intergenic	None
RA	CP009273	776394	A→T	0.08900000000000001	intergenic	lysW	tRNA‑Lys/tRNA‑Val	intergenic	None
RA	CP009273	788902	G→T	0.616	R115S	modF	fused molybdate transporter subunits of ABC superfamily: ATP‑binding components	R	115	S
RA	CP009273	800488	G→T	0.56	V510V	ybhJ	putative hydratase	V	510	V
RA	CP009273	800779	G→T	0.716	E607D	ybhJ	putative hydratase	E	607	D
RA	CP009273	828374	G→T	0.649	V11V	ybiA	DUF1768 family protein	V	11	V
RA	CP009273	832445	G→T	0.598	P213P	ybiC	putative dehydrogenase	P	213	P
RA	CP009273	833118	G→T	0.226	intergenic	ybiC	putative dehydrogenase/DUF1471 family putative periplasmic protein	intergenic	None
RA	CP009273	837090	G→A	0.158	intergenic	fiu	catecholate siderophore receptor Fiu/colanic acid mucoidy stimulation protein	intergenic	None
RA	CP009273	843299	C→A	0.573	W54C	glnH	glutamine transporter subunit	W	54	C
RA	CP009273	853320	A→T	0.071	W400R	ybiU	DUF1479 family protein	W	400	R
RA	CP009273	853968	A→T	0.08199999999999999	Y184N	ybiU	DUF1479 family protein	Y	184	N
RA	CP009273	873699	G→T	0.132	intergenic	rimO	ribosomal protein S12 methylthiotransferase; radical SAM superfamily/repressor of biofilm formation by indole transport regulation	intergenic	None
RA	CP009273	876447	G→A	0.617	D89N	dacC	D‑alanyl‑D‑alanine carboxypeptidase (penicillin‑binding protein 6a)	D	89	N
RA	CP009273	879085	G→T	0.738	intergenic	ybjG	undecaprenyl pyrophosphate phosphatase/multidrug efflux system protein	intergenic	None
RA	CP009273	910654	C→G	0.052000000000000005	intergenic	ybjE	putative transporter/aquaporin Z	intergenic	None
RA	CP009273	915267	G→A	0.213	E193K	macA	macrolide transporter subunit, membrane fusion protein (MFP) component	E	193	K
RA	CP009273	918501	G→A	0.183	D45N	clpS	regulatory protein for ClpA substrate specificity	D	45	N
RA	CP009273	925160	G→T	0.506	S420*	cydD	fused glutathione, cysteine exporter subunits of ABC superfamily: membrane component/ATP‑binding component	S	420	*
RA	CP009273	932915	C→A	0.294	R30S	lolA	lipoprotein chaperone	R	30	S
RA	CP009273	939763	C→A	0.276	S92*	dmsC	dimethyl sulfoxide reductase, anaerobic, subunit C	S	92	*
RA	CP009273	943573	G→T	0.54	A297S	ycaM	putative transporter	A	297	S
RA	CP009273	947895	C→A	0.21899999999999997	M372I	pflB	formate C‑acetyltransferase 1, anaerobic; pyruvate formate‑lyase 1	M	372	I
RA	CP009273	948015	C→A	0.228	P332P	pflB	formate C‑acetyltransferase 1, anaerobic; pyruvate formate‑lyase 1	P	332	P
RA	CP009273	955662	G→A	0.273	intergenic	aroA	5‑enolpyruvylshikimate‑3‑phosphate synthetase/putative peptidase‑related chaperone	intergenic	None
RA	CP009273	958121	C→A	0.083	A224D	rpsA	30S ribosomal subunit protein S1	A	224	D
RA	CP009273	961946	T→A	0.226	F724Y	ycaI	ComEC family inner membrane protein	F	724	Y
RA	CP009273	965130	G→T	0.23399999999999999	D96Y	ycaQ	DUF1006 family protein with C‑terminal wHTH domain	D	96	Y
RA	CP009273	968415	G→T	0.619	S148*	ycbC	DUF218 superfamily protein	S	148	*
RA	CP009273	971532	A→T	0.223	Q152L	mukE	chromosome condensin MukBEF, MukE localization factor	Q	152	L
RA	CP009273	983370	T→A	0.239	N358Y	asnS	asparaginyl tRNA synthetase	N	358	Y
RA	CP009273	984870	T→A	0.087	N315Y	pncB	nicotinate phosphoribosyltransferase	N	315	Y
RA	CP009273	1035405	G→T	0.259	A218A	cbdB	cytochrome bd‑II oxidase, subunit II	A	218	A
RA	CP009273	1039635	C→T	0.14400000000000002	G11D	etk	tyrosine‑protein kinase, role in O‑antigen capsule formation	G	11	D
RA	CP009273	1048928	C→A	0.629	E903*	torS	hybrid sensory histidine kinase in two‑component regulatory system with TorR	E	903	*
RA	CP009273	1049407	G→T	0.583	T743K	torS	hybrid sensory histidine kinase in two‑component regulatory system with TorR	T	743	K
RA	CP009273	1060633	A→G	0.299	N381S	yccE	uncharacterized protein	N	381	S
RA	CP009273	1061397	G→T	0.23800000000000002	A119A	agp	glucose‑1‑phosphatase/inositol phosphatase	A	119	A
RA	CP009273	1071320	T→C	0.235	I1007V	putA	fused DNA‑binding transcriptional regulator/proline dehydrogenase/pyrroline‑5‑carboxylate dehydrogenase	I	1007	V
RA	CP009273	1077911	A→C	0.7	K71N	efeO	inactive ferrous ion transporter EfeUOB	K	71	N
RA	CP009273	1084103	A→T	0.544	L404*	pgaB	poly‑beta‑1,6‑N‑acetyl‑D‑glucosamine (PGA) N‑deacetylase outer membrane export lipoprotein	L	404	*
RA	CP009273	1087742	A→T	0.228	Y2N	pgaA	biofilm adhesin polysaccharide PGA secretin; OM porin; poly‑beta‑1,6‑N‑acetyl‑D‑glucosamine export protein	Y	2	N
RA	CP009273	1102255	G→T	0.254	G149C	clsC	stationary phase cardiolipin synthase 3	G	149	C
RA	CP009273	1105157	G→T	0.19899999999999998	D123Y	opgG	osmoregulated periplasmic glucan (OPG) biosynthesis periplasmic protein	D	123	Y
RA	CP009273	1116964	A→G	0.628	intergenic	dinI	DNA damage‑inducible protein I/dihydro‑orotase	intergenic	None
RA	CP009273	1118477	A→T	0.07	S85T	yceB	lipoprotein, DUF1439 family	S	85	T
RA	CP009273	1118506	A→T	0.121	L75Q	yceB	lipoprotein, DUF1439 family	L	75	Q
RA	CP009273	1123001	A→C	0.217	Q247P	yceM	putative oxidoreductase	Q	247	P
RA	CP009273	1151711	C→A	0.23199999999999998	A165E	holB	DNA polymerase III, delta prime subunit	A	165	E
RA	CP009273	1151750	G→T	0.652	R178L	holB	DNA polymerase III, delta prime subunit	R	178	L
RA	CP009273	1152062	C→A	0.193	S282Y	holB	DNA polymerase III, delta prime subunit	S	282	Y
RA	CP009273	1152278	G→T	0.6709999999999999	E16*	ycfH	putative DNase	E	16	*
RA	CP009273	1186393	G→A	0.247	I350I	purB	adenylosuccinate lyase	I	350	I
RA	CP009273	1192525	C→T	0.22899999999999998	S155N	ymfD	e14 prophage; putative SAM‑dependent methyltransferase	S	155	N
RA	CP009273	1193873	G→T	0.628	intergenic	ymfE	e14 prophage; putative inner membrane protein/e14 prophage; cell death peptidase, inhibitor of T4 late gene expression	intergenic	None
RA	CP009273	1193912	G→A	0.33299999999999996	intergenic	ymfE	e14 prophage; putative inner membrane protein/e14 prophage; cell death peptidase, inhibitor of T4 late gene expression	intergenic	None
RA	CP009273	1197734	C→T	0.156	R219K	cohE	e14 prophage; repressor protein phage e14	R	219	K
RA	CP009273	1210957	C→A	0.223	intergenic	bluF	anti‑repressor for YcgE, blue light‑responsive; FAD‑binding; has c‑di‑GMP phosphodiesterase‑like EAL domain, but does not degrade c‑di‑GMP/RcsB connector protein for regulation of biofilm and acid‑resistance	intergenic	None
RA	CP009273	1211142	C→T	0.19699999999999998	intergenic	bluF	anti‑repressor for YcgE, blue light‑responsive; FAD‑binding; has c‑di‑GMP phosphodiesterase‑like EAL domain, but does not degrade c‑di‑GMP/RcsB connector protein for regulation of biofilm and acid‑resistance	intergenic	None
RA	CP009273	1211169	C→A	0.586	intergenic	bluF	anti‑repressor for YcgE, blue light‑responsive; FAD‑binding; has c‑di‑GMP phosphodiesterase‑like EAL domain, but does not degrade c‑di‑GMP/RcsB connector protein for regulation of biofilm and acid‑resistance	intergenic	None
RA	CP009273	1219533	A→G	0.633	intergenic	ycgI	pseudogene/cell division topological specificity factor	intergenic	None
RA	CP009273	1220996	G→T	0.618	R181R	minC	cell division inhibitor	R	181	R
RA	CP009273	1221492	T→C	0.20199999999999999	L15L	minC	cell division inhibitor	L	15	L
RA	CP009273	1224292	G→A	0.662	D8N	ycgN	UPF0153 family cysteine cluster protein	D	8	N
RA	CP009273	1226292	T→A	0.595	C24S	umuD	DNA polymerase V, subunit D	C	24	S
RA	CP009273	1228591	G→T	0.685	intergenic	dsbB	oxidoreductase that catalyzes reoxidation of DsbA protein disulfide isomerase I/sodium:proton antiporter	intergenic	None
RA	CP009273	1232548	C→A	0.21100000000000002	V50V	ycgB	SpoVR family stationary phase protein	V	50	V
RA	CP009273	1246190	G→A	0.23800000000000002	V35V	dhaK	dihydroxyacetone kinase, PTS‑dependent, dihydroxyacetone‑binding subunit	V	35	V
RA	CP009273	1247740	G→T	0.087	G407C	dhaR	dhaKLM operon transcription activator	G	407	C
RA	CP009273	1253559	G→T	0.204	I137I	pth	peptidyl‑tRNA hydrolase	I	137	I
RA	CP009273	1268592	G→T	0.21	L210L	chaC	cation transport regulator	L	210	L
RA	CP009273	1275339	G→T	0.16399999999999998	R7L	narG	nitrate reductase 1, alpha subunit	R	7	L
RA	CP009273	1277786	G→A	0.596	D823N	narG	nitrate reductase 1, alpha subunit	D	823	N
RA	CP009273	1281933	C→T	0.23199999999999998	P210L	narI	nitrate reductase 1, gamma (cytochrome b(NR)) subunit	P	210	L
RA	CP009273	1282421	A→T	0.127	intergenic	narI	nitrate reductase 1, gamma (cytochrome b(NR)) subunit/rtT sRNA, processed from tyrT transcript	intergenic	None
RA	CP009273	1283978	C→T	0.212	V35I	purU	formyltetrahydrofolate hydrolase	V	35	I
RA	CP009273	1292363	G→A	0.22	I405I	adhE	fused acetaldehyde‑CoA dehydrogenase/iron‑dependent alcohol dehydrogenase/pyruvate‑formate lyase deactivase	I	405	I
RA	CP009273	1310034	C→A	0.26	intergenic	yciF	putative rubrerythrin/ferritin‑like metal‑binding protein/KGG family protein	intergenic	None
RA	CP009273	1322140	T→A	0.6990000000000001	T159S	btuR	cob(I)yrinic acid a,c‑diamide adenosyltransferase	T	159	S
RA	CP009273	1332695	G→A	0.198	A870T	acnA	aconitate hydratase 1	A	870	T
RA	CP009273	1337533	G→T	0.613	A18E	osmB	lipoprotein	A	18	E
RA	CP009273	1338978	G→A	0.212	intergenic	yciZ	uncharacterized protein/cyclic‑di‑GMP phosphodiesterase; csgD regulator; modulator of Rnase II stability	intergenic	None
RA	CP009273	1345484	A→C	0.086	intergenic	fabI	enoyl‑[acyl‑carrier‑protein] reductase, NADH‑dependent/DUF559 family endonuclease‑related protein	intergenic	None
RA	CP009273	1345657	C→A	0.192	intergenic	fabI	enoyl‑[acyl‑carrier‑protein] reductase, NADH‑dependent/DUF559 family endonuclease‑related protein	intergenic	None
RA	CP009273	1355349	T→A	0.259	intergenic	puuA	glutamate‑‑putrescine ligase/gamma‑glutamyl‑gamma‑aminobutyrate hydrolase	intergenic	None
RA	CP009273	1365283	G→T	0.657	E271*	ycjM	alpha amylase catalytic domain family protein	E	271	*
RA	CP009273	1368566	T→G	0.24600000000000002	F74V	ycjP	inner membrane putative ABC superfamily sugar transporter permease	F	74	V
RA	CP009273	1374303	T→C	0.154	R721R	ycjT	putative family 65 glycosyl hydrolase	R	721	R
JC JC	CP009273	1376043	IS5 (–) +4 bp	0.8809999999999999	pseudogene	ycjV	pseudogene; putative ATP‑binding component of a transport system	pseudogene	None
RA	CP009273	1377394	C→T	0.7090000000000001	A275A	ycjW	LacI family putative transcriptional repressor	A	275	A
RA	CP009273	1385964	T→G	0.196	Q49H	ycjY	S9 homolog non‑peptidase family protein	Q	49	H
RA	CP009273	1386008	G→T	0.66	Q35K	ycjY	S9 homolog non‑peptidase family protein	Q	35	K
RA	CP009273	1388406	G→T	0.643	R308L	mppA	murein tripeptide (L‑ala‑gamma‑D‑glutamyl‑meso‑DAP) transporter subunit	R	308	L
RA	CP009273	1395312	A→T	0.225	L240*	abgT	p‑aminobenzoyl‑glutamate transporter; membrane protein	L	240	*
RA	CP009273	1401206	G→T	0.165	Q283K	ydaM	diguanylate cyclase, csgD regulator	Q	283	K
RA	CP009273	1403313	C→T	0.052000000000000005	intergenic	ydaN	putative Zn(II) transporter/FNR‑activated anaerobic sRNA antisense regulator down regulates cydDC, metE, sodA, sodB, Hfq‑dependent; mediates negative FNR regulation	intergenic	None
RA	CP009273	1408561	C→A	0.222	E164*	recT	Rac prophage; recombination and repair protein	E	164	*
RA	CP009273	1413956	G→T	0.249	intergenic	ydaG	Rac prophage; uncharacterized protein/Rac prophage; putative DNA‑binding transcriptional regulator	intergenic	None
RA	CP009273	1424234	C→A	0.5820000000000001	S310*	stfR	Rac prophage; putative tail fiber protein	S	310	*
JC JC	CP009273	1428894	IS2 (–) +5 bp	0.7490000000000001	intergenic	ynaE	cold shock protein, Rac prophage/pseudogene, prophage Rac integration site ttcA duplication;Phage or Prophage Related	intergenic	None
RA	CP009273	1434444	G→T	0.063	R200S	pfo	pyruvate‑flavodoxin oxidoreductase	R	200	S
RA	CP009273	1439234	G→T	0.375	D643Y	ydbH	putative membrane‑anchored protein, function unknown	D	643	Y
RA	CP009273	1439518	C→A	0.526	S737S	ydbH	putative membrane‑anchored protein, function unknown	S	737	S
RA	CP009273	1447216	C→A	0.21600000000000003	V228V	paaZ	fused oxepin‑CoA hydrolase/3‑oxo‑5,6‑dehydrosuberyl‑CoA semialdehyde dehydrogenase	V	228	V
RA	CP009273	1454724	G→T	0.48200000000000004	G472C	paaH	3‑hydroxyadipyl‑CoA dehydrogenase, NAD+‑dependent	G	472	C
RA	CP009273	1459404	C→T	0.23	intergenic	paaY	putative hexapeptide repeat acetyltransferase/uncharacterized protein	intergenic	None
RA	CP009273	1459405	G→A	0.22699999999999998	intergenic	paaY	putative hexapeptide repeat acetyltransferase/uncharacterized protein	intergenic	None
RA	CP009273	1499789	C→A	0.073	A183A	ydcO	BenE family inner membrane putative transporter	A	183	A
RA	CP009273	1510179	G→T	0.249	A115A	patD	gamma‑aminobutyraldehyde dehydrogenase	A	115	A
RA	CP009273	1519349	T→A	0.626	K297*	ansP	L‑asparagine transporter	K	297	*
RA	CP009273	1548144	G→T	0.648	intergenic	adhP	ethanol‑active dehydrogenase/acetaldehyde‑active reductase/malate dehydrogenase, (decarboxylating, NAD‑requiring) (malic enzyme)	intergenic	None
RA	CP009273	1555079	C→T	0.196	P36P	ddpB	D‑ala‑D‑ala transporter subunit	P	36	P
RA	CP009273	1556659	A→T	0.22	V27E	ddpA	D‑ala‑D‑a la transporter subunit	V	27	E
RA	CP009273	1563276	G→T	0.669	H491N	gadC	glutamate:gamma‑aminobutyric acid antiporter	H	491	N
RA	CP009273	1565497	G→A	0.7	S269L	gadB	glutamate decarboxylase B, PLP‑dependent	S	269	L
RA	CP009273	1575339	G→T	0.71	F481L	ydeN	putative Ser‑type periplasmic non‑aryl sulfatase	F	481	L
RA	CP009273	1577008	G→A	0.057999999999999996	intergenic	ydeN	putative Ser‑type periplasmic non‑aryl sulfatase/UV‑inducible global regulator, EvgA‑, GadE‑dependent	intergenic	None
RA	CP009273	1582925	G→T	0.075	Q58K	ydeS	putative fimbrial‑like adhesin protein	Q	58	K
RA	CP009273	1589490	C→T	0.196	pseudogene	yneO	pseudogene, AidA homolog	pseudogene	None
RA	CP009273	1592412	T→C	0.251	intergenic	yneO	pseudogene, AidA homolog/autoinducer‑2 (AI‑2) kinase	intergenic	None
RA	CP009273	1592504	A→T	0.07	intergenic	yneO	pseudogene, AidA homolog/autoinducer‑2 (AI‑2) kinase	intergenic	None
RA	CP009273	1596093	T→G	0.165	L116R	lsrA	autoinducer 2 import ATP‑binding protein	L	116	R
RA	CP009273	1599970	T→A	0.242	D221E	lsrB	autoinducer 2‑binding protein	D	221	E
RA	CP009273	1603440	G→A	0.652	intergenic	yneE	bestrophin family putative inner membrane protein/altronate oxidoreductase, NAD‑dependent	intergenic	None
RA	CP009273	1605163	G→A	0.217	intergenic	uxaB	altronate oxidoreductase, NAD‑dependent/putative membrane‑bound diguanylate cyclase	intergenic	None
RA	CP009273	1607556	A→C	0.165	intergenic	glsB	glutaminase 2/succinate semialdehyde dehydrogenase, NAD(P)+‑dependent	intergenic	None
RA	CP009273	1612820	T→A	0.133	S116C	marC	UPF0056 family inner membrane protein	S	116	C
RA	CP009273	1620961	T→G	0.631	Q226P	dcp	dipeptidyl carboxypeptidase II	Q	226	P
RA	CP009273	1627174	C→A	0.264	intergenic	ydfJ	pseudogene, MFS transporter family; interrupted by Qin prophage;Phage or Prophage Related; putative transport protein/cold shock protein, function unknown, Qin prophage	intergenic	None
RA	CP009273	1628207	G→A	0.917	G110E	pinQ	Qin prophage; putative site‑specific recombinase	G	110	E
RA	CP009273	1633239	A→G	0.16399999999999998	intergenic	cspI	Qin prophage; cold shock protein/Rz‑like protein, Qin prophage	intergenic	None
RA	CP009273	1658420	C→A	0.17300000000000001	S185R	ynfH	oxidoreductase, membrane subunit	S	185	R
RA	CP009273	1661763	C→A	0.6990000000000001	P353P	mlc	glucosamine anaerobic growth regulon transcriptional repressor; autorepressor	P	353	P
RA	CP009273	1663893	C→T	0.28800000000000003	intergenic	ynfL	LysR family putative transcriptional regulator/putative arabinose efflux transporter	intergenic	None
RA	CP009273	1673380	T→A	0.09300000000000001	S233T	ydgH	DUF1471 family periplasmic protein	S	233	T
RA	CP009273	1673381	C→A	0.111	S233*	ydgH	DUF1471 family periplasmic protein	S	233	*
RA	CP009273	1679816	C→A	0.222	D344Y	fumC	fumarate hydratase (fumarase C),aerobic Class II	D	344	Y
RA	CP009273	1693517	G→T	0.205	intergenic	malI	transcriptional repressor of Mal regulon/fused maltose and glucose‑specific PTS enzymes: IIB component, IIC component	intergenic	None
RA	CP009273	1696612	A→T	0.721	E41D	add	adenosine deaminase	E	41	D
RA	CP009273	1701282	A→C	0.149	Q36P	rsxC	SoxR iron‑sulfur cluster reduction factor component; putative membrane‑associated NADH oxidoreductase of electron transport complex	Q	36	P
RA	CP009273	1702966	T→A	0.087	R597R	rsxC	SoxR iron‑sulfur cluster reduction factor component; putative membrane‑associated NADH oxidoreductase of electron transport complex	R	597	R
RA	CP009273	1703062	T→A	0.14400000000000002	R629R	rsxC	SoxR iron‑sulfur cluster reduction factor component; putative membrane‑associated NADH oxidoreductase of electron transport complex	R	629	R
RA	CP009273	1703071	A→T	0.071	A632A	rsxC	SoxR iron‑sulfur cluster reduction factor component; putative membrane‑associated NADH oxidoreductase of electron transport complex	A	632	A
RA	CP009273	1703101	C→G	0.068	A642A	rsxC	SoxR iron‑sulfur cluster reduction factor component; putative membrane‑associated NADH oxidoreductase of electron transport complex	A	642	A
RA	CP009273	1706734	C→T	0.2	intergenic	nth	DNA glycosylase and apyrimidinic (AP) lyase (endonuclease III)/dipeptide and tripeptide permease A	intergenic	None
RA	CP009273	1711397	C→T	0.6970000000000001	R28Q	tyrS	tyrosyl‑tRNA synthetase	R	28	Q
RA	CP009273	1754950	T→A	0.518	I367F	sufD	component of SufBCD Fe‑S cluster assembly scaffold	I	367	F
RA	CP009273	1756616	C→T	0.225	D52N	sufC	SufBCD Fe‑S cluster assembly scaffold protein, ATP‑binding protein	D	52	N
RA	CP009273	1758835	T→A	0.084	intergenic	sufA	Fe‑S cluster assembly protein/novel sRNA, function unknown	intergenic	None
RA	CP009273	1770281	T→A	0.659	D146E	ydiF	putative acetyl‑CoA:acetoacetyl‑CoA transferase: alpha subunit/beta subunit	D	146	E
RA	CP009273	1783665	A→C	0.259	D325A	aroH	3‑deoxy‑D‑arabino‑heptulosonate‑7‑phosphate synthase, tryptophan repressible	D	325	A
RA	CP009273	1796428	C→A	0.091	V134F	thrS	threonyl‑tRNA synthetase	V	134	F
RA	CP009273	1798001	T→A	0.193	pseudogene	arpB	pseudogene, ankyrin repeats	pseudogene	None
RA	CP009273	1802047	G→A	0.732	intergenic	ydiZ	uncharacterized protein/fructosamine kinase family protein	intergenic	None
RA	CP009273	1805969	T→A	0.159	L260Q	ydjN	putative transporter	L	260	Q
RA	CP009273	1819558	C→A	0.055999999999999994	E109*	spy	periplasmic ATP‑independent protein refolding chaperone, stress‑induced	E	109	*
RA	CP009273	1825763	C→A	0.493	A159A	astC	succinylornithine transaminase, PLP‑dependent	A	159	A
RA	CP009273	1832413	C→A	0.64	L315L	ynjC	inner membrane putative ABC superfamily transporter permease	L	315	L
RA	CP009273	1833730	C→A	0.642	R3S	ynjE	molybdopterin synthase sulfurtransferase	R	3	S
RA	CP009273	1842161	Δ1 bp	0.252	coding	selD	selenophosphate synthase	NaN	None
RA	CP009273	1853948	C→A	0.249	W180L	ydjK	putative transporter	W	180	L
RA	CP009273	1864971	G→T	0.10300000000000001	M110I	yeaI	putative membrane‑anchored diguanylate cyclase	M	110	I
RA	CP009273	1865422	C→A	0.762	R261R	yeaI	putative membrane‑anchored diguanylate cyclase	R	261	R
RA	CP009273	1872520	G→T	0.672	P183P	yeaP	diguanylate cyclase	P	183	P
RA	CP009273	1889399	A→T	0.201	D113V	pabB	aminodeoxychorismate synthase, subunit I	D	113	V
RA	CP009273	1894629	A→T	0.071	V405E	yoaE	putative membrane protein/conserved protein	V	405	E
RA	CP009273	1897318	T→A	0.22399999999999998	intergenic	manX	fused mannose‑specific PTS enzymes: IIA component/IIB component/mannose‑specific enzyme IIC component of PTS	intergenic	None
RA	CP009273	1907967	C→A	0.225	L369F	prc	carboxy‑terminal protease for penicillin‑binding protein 3	L	369	F
RA	CP009273	1909342	T→A	0.597	E150D	proQ	RNA chaperone, putative ProP translation regulator	E	150	D
RA	CP009273	1917059	A→T	0.235	D56E	pphA	serine/threonine‑specific protein phosphatase 1	D	56	E
RA	CP009273	1932312	T→A	0.237	L136*	pykA	pyruvate kinase II	L	136	*
RA	CP009273	1940407	C→A	0.22899999999999998	E11*	yobI	uncharacterized protein	E	11	*
RA	CP009273	1942066	G→T	0.355	H115N	yebC	UPF0082 family protein	H	115	N
RA	CP009273	1944177	C→A	0.731	L201L	aspS	aspartyl‑tRNA synthetase	L	201	L
RA	CP009273	1969291	G→T	0.679	I97I	cheA	fused chemotactic sensory histidine kinase in two‑component regulatory system with CheB and CheY: sensory histidine kinase/signal sensing protein	I	97	I
RA	CP009273	1973063	T→C	0.22	intergenic	flhD	flagellar class II regulon transcriptional activator, with FlhC/universal stress protein	intergenic	None
RA	CP009273	1973164	G→A	0.31	intergenic	flhD	flagellar class II regulon transcriptional activator, with FlhC/universal stress protein	intergenic	None
RA	CP009273	1978217	C→T	0.222	G112S	araG	fused L‑arabinose transporter subunits of ABC superfamily: ATP‑binding components	G	112	S
RA	CP009273	1986289	T→A	0.62	N4Y	pgsA	phosphatidylglycerophosphate synthetase	N	4	Y
RA	CP009273	1986398	G→A	0.28300000000000003	S597L	uvrC	excinuclease UvrABC, endonuclease subunit	S	597	L
RA	CP009273	1997314	G→T	0.46799999999999997	intergenic	fliC	flagellar filament structural protein (flagellin)/flagellar filament capping protein	intergenic	None
RA	CP009273	1999632	G→T	0.5379999999999999	intergenic	fliT	putative flagellar synthesis and assembly chaperone/cytoplasmic alpha‑amylase	intergenic	None
RA	CP009273	2011138	T→A	0.237	I368I	fliI	flagellum‑specific ATP synthase	I	368	I
RA	CP009273	2020166	C→A	0.687	D445Y	yedQ	putative membrane‑anchored diguanylate cyclase	D	445	Y
RA	CP009273	2035090	C→A	0.565	Q79K	zinT	zinc and cadmium binding protein, periplasmic	Q	79	K
RA	CP009273	2048571	A→T	0.136	P10P	amn	AMP nucleosidase	P	10	P
RA	CP009273	2051654	C→T	0.157	intergenic	asnW	tRNA‑Asn/putative multdrug exporter, MATE family	intergenic	None
RA	CP009273	2056652	C→A	0.066	E51D	ldtA	L,D‑transpeptidase linking Lpp to murein	E	51	D
RA	CP009273	2058833	C→T	0.22699999999999998	G138E	cobU	bifunctional cobinamide kinase/ cobinamide phosphate guanylyltransferase	G	138	E
RA	CP009273	2059588	C→T	0.062	pseudogene	yeeH	pseudogene	pseudogene	None
RA	CP009273	2067248	C→A	0.23800000000000002	S743R	flu	CP4‑44 prophage; antigen 43 (Ag43) phase‑variable biofilm formation autotransporter	S	743	R
RA	CP009273	2074680	A→T	0.62	W22R	sbmC	DNA gyrase inhibitor	W	22	R
RA	CP009273	2092916	T→A	0.193	H60L	ugd	UDP‑glucose 6‑dehydrogenase	H	60	L
RA	CP009273	2098995	C→A	0.66	G182*	wbbI	d‑Galf:alpha‑d‑Glc beta‑1,6‑galactofuranosyltransferase	G	182	*
RA	CP009273	2101664	C→A	0.272	Q49H	glf	UDP‑galactopyranose mutase, FAD/NAD(P)‑binding	Q	49	H
RA	CP009273	2105545	C→A	0.27899999999999997	W333L	rfbB	dTDP‑glucose 4,6 dehydratase, NAD(P)‑binding	W	333	L
RA	CP009273	2107730	C→A	0.259	E27*	wcaN	putative regulatory subunit for GalU	E	27	*
RA	CP009273	2,108,219:1	+A	1.0	coding	wcaM	colanic acid biosynthesis protein	NaN	None
RA	CP009273	2114911	A→T	0.6829999999999999	L42Q	wcaJ	colanic biosynthesis UDP‑glucose lipid carrier transferase	L	42	Q
RA	CP009273	2123274	G→A	0.287	R362R	wcaD	putative colanic acid polymerase	R	362	R
RA	CP009273	2139910	G→T	0.6629999999999999	R1055L	yegE	putative diguanylate cyclase	R	1055	L
RA	CP009273	2144474	C→A	0.684	intergenic	yegI	protein kinase‑related putative non‑specific DNA‑binding protein/uncharacterized protein	intergenic	None
RA	CP009273	2144521	A→G	0.225	intergenic	yegI	protein kinase‑related putative non‑specific DNA‑binding protein/uncharacterized protein	intergenic	None
RA	CP009273	2149603	A→T	0.5529999999999999	E287V	mdtB	multidrug efflux system, subunit B	E	287	V
RA	CP009273	2155911	C→A	0.153	R323S	mdtD	putative arabinose efflux transporter	R	323	S
RA	CP009273	2168487	A→T	0.483	D14E	gatA	galactitol‑specific enzyme IIA component of PTS	D	14	E
RA	CP009273	2168795	C→A	0.74	D336Y	gatZ	D‑tagatose 1,6‑bisphosphate aldolase 2, subunit	D	336	Y
RA	CP009273	2169719	C→A	0.17800000000000002	E28*	gatZ	D‑tagatose 1,6‑bisphosphate aldolase 2, subunit	E	28	*
RA	CP009273	2170285	C→T	0.245	A133A	gatY	D‑tagatose 1,6‑bisphosphate aldolase 2, catalytic subunit	A	133	A
RA	CP009273	2170707	C→A	0.243	intergenic	gatY	D‑tagatose 1,6‑bisphosphate aldolase 2, catalytic subunit/fructose‑bisphosphate aldolase class I	intergenic	None
RA	CP009273	2170708	G→T	0.152	intergenic	gatY	D‑tagatose 1,6‑bisphosphate aldolase 2, catalytic subunit/fructose‑bisphosphate aldolase class I	intergenic	None
RA	CP009273	2170713	C→A	0.27699999999999997	intergenic	gatY	D‑tagatose 1,6‑bisphosphate aldolase 2, catalytic subunit/fructose‑bisphosphate aldolase class I	intergenic	None
RA	CP009273	2170724	G→T	0.292	intergenic	gatY	D‑tagatose 1,6‑bisphosphate aldolase 2, catalytic subunit/fructose‑bisphosphate aldolase class I	intergenic	None
RA	CP009273	2176513	C→T	0.243	A206A	yegX	putative family 25 glycosyl hydrolase	A	206	A
RA	CP009273	2179205	G→T	0.688	A24E	rcnR	transcriptional repressor of rcnA	A	24	E
RA	CP009273	2181645	A→G	0.568	N83N	yehA	putative fimbrial‑like adhesin protein	N	83	N
RA	CP009273	2193243	C→A	0.162	pseudogene	yehH	DUF4132 family pseudogene; defective yehI paralog; molybdate metabolism regulator, first fragment; molybdate metabolism regulator, second fragment 2; yehI' molR mutations have phenotypes and the N‑terminal molR fragment of yehI' may be expressed and may have retained or evolved MolR function	pseudogene	None
RA	CP009273	2194695	T→A	0.69	L313Q	yehI	DUF4132 domain‑containing protein	L	313	Q
RA	CP009273	2195449	A→T	0.682	E564D	yehI	DUF4132 domain‑containing protein	E	564	D
RA	CP009273	2216296	C→A	0.617	I211I	dld	D‑lactate dehydrogenase, FAD‑binding, NADH independent	I	211	I
RA	CP009273	2221768	T→A	0.243	pseudogene	mdtQ	pseudogene; putative channel/filament proteins	pseudogene	None
RA	CP009273	2225190	C→T	0.544	G231G	yohK	LrgB family inner membrane protein	G	231	G
RA	CP009273	2237098	G→T	0.623	H12N	folE	GTP cyclohydrolase I	H	12	N
RA	CP009273	2260734	G→T	0.21600000000000003	P337P	yeiQ	putative NAD‑dependent D‑mannonate oxidoreductase	P	337	P
RA	CP009273	2263281	C→T	0.136	intergenic	lpxT	lipid A 1‑diphosphate synthase; undecaprenyl pyrophosphate:lipid A 1‑phosphate phosphotransferase/murein DD‑endopeptidase, space‑maker hydrolase, mutational suppressor of prc thermosensitivity, outer membrane lipoprotein	intergenic	None
RA	CP009273	2264143	G→A	0.7020000000000001	intergenic	mepS	murein DD‑endopeptidase, space‑maker hydrolase, mutational suppressor of prc thermosensitivity, outer membrane lipoprotein/resistance protein for phages lambda and N4, putative membrane‑anchored cyclic‑di‑GMP phosphodiesterase	intergenic	None
RA	CP009273	2270338	T→A	0.059000000000000004	L187Q	yejF	microcin C transporter, ATP‑binding subunit; ABC family	L	187	Q
RA	CP009273	2289092	A→T	0.24100000000000002	S236R	ccmC	heme exporter subunit	S	236	R
RA	CP009273	2289374	C→A	0.6679999999999999	V142V	ccmC	heme exporter subunit	V	142	V
RA	CP009273	2292972	C→A	0.239	R29L	napH	ferredoxin‑type protein essential for electron transfer from ubiquinol to periplasmic nitrate reductase (NapAB)	R	29	L
RA	CP009273	2298277	T→A	0.065	intergenic	eco	ecotin, a serine protease inhibitor/malate dehydrogenase, FAD/NAD(P)‑binding domain	intergenic	None
RA	CP009273	2302650	C→A	0.19699999999999998	M57I	alkB	oxidative demethylase of N1‑methyladenine or N3‑methylcytosine DNA lesions	M	57	I
RA	CP009273	2303070	T→G	0.7090000000000001	Q272P	ada	fused DNA‑binding transcriptional dual regulator/O6‑methylguanine‑DNA methyltransferase	Q	272	P
RA	CP009273	2305116	C→A	0.6659999999999999	intergenic	apbE	putative thiamine‑synthetic flavin transferase lipoprotein/outer membrane porin protein C	intergenic	None
RA	CP009273	2305135	T→C	0.622	Y365C	ompC	outer membrane porin protein C	Y	365	C
RA	CP009273	2319958	T→A	0.142	L124*	atoB	acetyl‑CoA acetyltransferase	L	124	*
RA	CP009273	2320977	C→A	0.152	E216*	yfaP	DUF2135 family protein, putative host defense protein	E	216	*
RA	CP009273	2330502	C→A	0.496	D800Y	gyrA	DNA gyrase (type II topoisomerase), subunit A	D	800	Y
RA	CP009273	2343941	C→A	0.256	D184Y	glpQ	periplasmic glycerophosphodiester phosphodiesterase	D	184	Y
RA	CP009273	2344791	T→A	0.08199999999999999	I355F	glpT	sn‑glycerol‑3‑phosphate transporter	I	355	F
RA	CP009273	2344794	T→A	0.069	M354L	glpT	sn‑glycerol‑3‑phosphate transporter	M	354	L
RA	CP009273	2352573	C→A	0.662	P353P	rhmT	putative L‑rhamnonate transporter	P	353	P
RA	CP009273	2353889	C→A	0.496	V335V	rhmD	L‑rhamnonate dehydratase	V	335	V
RA	CP009273	2359673	G→T	0.603	M89I	arnB	uridine 5'‑(beta‑1‑threo‑pentapyranosyl‑4‑ulose diphosphate) aminotransferase, PLP‑dependent	M	89	I
RA	CP009273	2359866	G→A	0.239	D154N	arnB	uridine 5'‑(beta‑1‑threo‑pentapyranosyl‑4‑ulose diphosphate) aminotransferase, PLP‑dependent	D	154	N
RA	CP009273	2362338	T→A	0.66	L274Q	arnA	fused UDP‑L‑Ara4N formyltransferase/UDP‑GlcA C‑4'‑decarboxylase	L	274	Q
RA	CP009273	2364946	C→A	0.231	P187Q	arnT	4‑amino‑4‑deoxy‑L‑arabinose transferase	P	187	Q
RA	CP009273	2,370,361:1	+G	0.6829999999999999	coding	menH	2‑succinyl‑6‑hydroxy‑2, 4‑cyclohexadiene‑1‑carboxylate synthase	NaN	None
RA	CP009273	2370987	C→A	0.6409999999999999	E29*	menH	2‑succinyl‑6‑hydroxy‑2, 4‑cyclohexadiene‑1‑carboxylate synthase	E	29	*
RA	CP009273	2372716	C→A	0.14800000000000002	R8L	menD	2‑succinyl‑5‑enolpyruvyl‑6‑hydroxy‑3‑ cyclohexene‑1‑carboxylate synthase; SEPHCHC synthase	R	8	L
RA	CP009273	2376806	C→A	0.09699999999999999	D205E	elaD	protease, capable of cleaving an AMC‑ubiquitin model substrate	D	205	E
RA	CP009273	2381131	G→A	0.139	intergenic	yfbM	DUF1877 family protein/uncharacterized protein	intergenic	None
RA	CP009273	2381961	C→A	0.271	intergenic	yfbN	uncharacterized protein/uncharacterized protein	intergenic	None
RA	CP009273	2385845	C→T	0.061	G226S	nuoM	NADH:ubiquinone oxidoreductase, membrane subunit M	G	226	S
RA	CP009273	2398704	C→T	0.172	intergenic	nuoA	NADH:ubiquinone oxidoreductase, membrane subunit A/transcriptional repressor of flagellar, motility and chemotaxis genes	intergenic	None
RA	CP009273	2399210	G→T	0.608	S304*	lrhA	transcriptional repressor of flagellar, motility and chemotaxis genes	S	304	*
RA	CP009273	2405946	T→G	0.619	Q43P	yfbU	UPF0304 family protein	Q	43	P
RA	CP009273	2407789	G→T	0.07200000000000001	E281*	ackA	acetate kinase A and propionate kinase 2	E	281	*
RA	CP009273	2407990	A→T	0.18	K348*	ackA	acetate kinase A and propionate kinase 2	K	348	*
RA	CP009273	2416101	C→A	0.6779999999999999	intergenic	yfcH	putative NAD‑dependent nucleotide‑sugar epimerase/transposase_31 family protein	intergenic	None
RA	CP009273	2422841	C→A	0.619	D293Y	purF	amidophosphoribosyltransferase	D	293	Y
RA	CP009273	2424074	C→T	0.636	D57N	cvpA	colicin V production membrane protein	D	57	N
RA	CP009273	2429812	A→T	0.212	V106E	usg	putative semialdehyde dehydrogenase	V	106	E
RA	CP009273	2447977	G→T	0.252	pseudogene	yfcU	pseudogene, FimD fimbrial export usher family;putative membrane; Not classified; putative outer membrane protein	pseudogene	None
RA	CP009273	2450335	C→T	0.725	intergenic	sixA	phosphohistidine phosphatase/fused enoyl‑CoA hydratase and epimerase and isomerase/3‑hydroxyacyl‑CoA dehydrogenase	intergenic	None
RA	CP009273	2450346	G→T	0.688	intergenic	sixA	phosphohistidine phosphatase/fused enoyl‑CoA hydratase and epimerase and isomerase/3‑hydroxyacyl‑CoA dehydrogenase	intergenic	None
RA	CP009273	2452454	G→T	0.6779999999999999	P62Q	fadJ	fused enoyl‑CoA hydratase and epimerase and isomerase/3‑hydroxyacyl‑CoA dehydrogenase	P	62	Q
RA	CP009273	2454297	T→G	0.621	E39D	yfcZ	UPF0381 family protein	E	39	D
RA	CP009273	2462531	G→A	0.26899999999999996	G280E	gtrB	CPS‑53 (KpLE1) prophage; bactoprenol glucosyl transferase	G	280	E
RA	CP009273	2463906	C→A	0.273	Q433K	gtrS	serotype‑specific glucosyl transferase, CPS‑53 (KpLE1) prophage	Q	433	K
RA	CP009273	2463910	G→T	0.28300000000000003	R434I	gtrS	serotype‑specific glucosyl transferase, CPS‑53 (KpLE1) prophage	R	434	I
RA	CP009273	2463915	C→A	0.218	Q436K	gtrS	serotype‑specific glucosyl transferase, CPS‑53 (KpLE1) prophage	Q	436	K
RA	CP009273	2464269	G→A	0.213	intergenic	gtrS	serotype‑specific glucosyl transferase, CPS‑53 (KpLE1) prophage/pseudogene, CPS‑53 (KpLE1) prophage; tail fiber assembly protein fragment;Phage or Prophage Related	intergenic	None
RA	CP009273	2464528	G→A	0.177	pseudogene	tfaS	pseudogene, CPS‑53 (KpLE1) prophage; tail fiber assembly protein fragment;Phage or Prophage Related	pseudogene	None
RA	CP009273	2466589	T→G	0.18600000000000003	pseudogene	oweS	pseudogene, CPS‑53 (KpLE1) prophage; bacteriophage replication protein O family;Phage or Prophage Related	pseudogene	None
RA	CP009273	2469418	C→A	0.195	R23R	yfdT	CPS‑53 (KpLE1) prophage; uncharacterized protein	R	23	R
RA	CP009273	2474326	T→A	0.052000000000000005	N444Y	emrY	putative multidrug efflux system	N	444	Y
RA	CP009273	2474418	G→T	0.708	S413*	emrY	putative multidrug efflux system	S	413	*
RA	CP009273	2495786	C→T	0.228	D727N	fryA	putative PTS enzyme, Hpr component/enzyme I component/enzyme IIA component	D	727	N
RA	CP009273	2509632	C→A	0.145	L560F	yfeA	putative diguanylate cyclase	L	560	F
RA	CP009273	2520229	G→T	0.187	intergenic	yfeR	transcriptional regulator of yefH/putative inorganic ion transporter	intergenic	None
RA	CP009273	2520652	C→A	0.6729999999999999	I116I	yfeH	putative inorganic ion transporter	I	116	I
RA	CP009273	2534961	C→T	0.252	G26G	cysW	sulfate/thiosulfate ABC transporter subunit	G	26	G
RA	CP009273	2536051	G→T	0.21	I279I	cysP	thiosulfate‑binding protein	I	279	I
RA	CP009273	2549676	C→A	0.6629999999999999	L28L	eutL	putative ethanol utilization carboxysome structural protein	L	28	L
RA	CP009273	2550263	G→T	0.21	L132I	eutC	ethanolamine ammonia‑lyase, small subunit (light chain)	L	132	I
RA	CP009273	2556774	G→A	0.204	intergenic	yffP	CPZ‑55 prophage; uncharacterized protein/CPZ‑55 prophage; uncharacterized protein	intergenic	None
RA	CP009273	2568720	C→T	0.657	A33T	eutP	putative P‑loop NTPase ethanolamine utilization protein	A	33	T
RA	CP009273	2569336	C→A	0.192	intergenic	eutS	putative ethanol utilization carboxysome structural protein/malic enzyme: putative oxidoreductase/putative phosphotransacetylase	intergenic	None
RA	CP009273	2576325	C→A	0.684	E171D	nudK	GDP‑mannose pyrophosphatase	E	171	D
RA	CP009273	2580597	C→A	0.198	T503K	narQ	sensory histidine kinase in two‑component regulatory system with NarP (NarL)	T	503	K
RA	CP009273	2,587,029:1	+G	0.639	coding	ypfH	palmitoyl‑CoA esterase activity, uncertain physiological substrate	NaN	None
RA	CP009273	2589933	G→A	0.688	T55I	ypfJ	putative neutral zinc metallopeptidase	T	55	I
RA	CP009273	2591933	G→T	0.191	Q98K	bamC	BamABCDE complex OM biogenesis lipoprotein	Q	98	K
RA	CP009273	2598131	T→G	0.057	V309G	hyfC	hydrogenase 4, membrane subunit	V	309	G
RA	CP009273	2606516	G→T	0.675	D420Y	hyfR	hydrogenase‑4 transcriptional activator	D	420	Y
RA	CP009273	2610919	C→A	0.621	intergenic	bepA	periplasmic metalloprotease and chaperone for OM protein maintenance and assembly/putative oxidoreductase	intergenic	None
RA	CP009273	2614168	C→A	0.7290000000000001	D22Y	upp	uracil phosphoribosyltransferase	D	22	Y
RA	CP009273	2617102	G→T	0.19399999999999998	D234Y	ppk	polyphosphate kinase, component of RNA degradosome	D	234	Y
RA	CP009273	2618284	C→T	0.23399999999999999	L628L	ppk	polyphosphate kinase, component of RNA degradosome	L	628	L
RA	CP009273	2619125	G→T	0.419	G218C	ppx	exopolyphosphatase	G	218	C
RA	CP009273	2619383	G→T	0.183	E304*	ppx	exopolyphosphatase	E	304	*
RA	CP009273	2621410	G→T	0.273	T296T	yfgF	cyclic‑di‑GMP phosphodiesterase, anaerobic	T	296	T
RA	CP009273	2633091	C→A	0.062	V282L	hisS	histidyl tRNA synthetase	V	282	L
RA	CP009273	2643286	C→A	0.183	A787A	yfhM	bacterial alpha2‑macroglobulin colonization factor ECAM; anti‑host protease defense factor; periplasmic inner membrane‑anchored lipoprotein	A	787	A
RA	CP009273	2645252	T→A	0.19399999999999998	K132I	yfhM	bacterial alpha2‑macroglobulin colonization factor ECAM; anti‑host protease defense factor; periplasmic inner membrane‑anchored lipoprotein	K	132	I
RA	CP009273	2645521	T→A	0.153	S42S	yfhM	bacterial alpha2‑macroglobulin colonization factor ECAM; anti‑host protease defense factor; periplasmic inner membrane‑anchored lipoprotein	S	42	S
RA	CP009273	2651665	G→T	0.662	G210G	hscA	DnaK‑like molecular chaperone specific for IscU	G	210	G
RA	CP009273	2654144	G→T	0.252	I249I	iscS	cysteine desulfurase (tRNA sulfurtransferase), PLP‑dependent	I	249	I
RA	CP009273	2671274	C→A	0.621	T149T	yphE	putative sugar transporter subunit of ABC superfamily, ATP‑binding component	T	149	T
RA	CP009273	2681873	T→A	0.667	Q97L	glrR	response regulator regulating glmY sRNA in two‑component system with sensor protein GlrK	Q	97	L
RA	CP009273	2683829	C→A	0.653	R210L	glrK	sensor protein kinase regulating glmY sRNA in two‑component system with response regulator GlrR	R	210	L
RA	CP009273	2702530	G→T	0.057	A78A	rseA	anti‑sigma factor	A	78	A
RA	CP009273	2711673	A→C	0.185	V72G	yfiF	putative methyltransferase	V	72	G
RA	CP009273	2715643	G→T	0.615	E778*	pka	protein lysine acetyltransferase	E	778	*
RA	CP009273	2715659	C→A	0.244	A783E	pka	protein lysine acetyltransferase	A	783	E
RA	CP009273	2719426	T→C	1.0	intergenic	kgtP	alpha‑ketoglutarate transporter/5S ribosomal RNA of rrnG operon	intergenic	None
RA	CP009273	2726786	C→A	0.74	A249A	clpB	protein disaggregation chaperone	A	249	A
RA	CP009273	2733753	C→T	1.0	E253K	aroF	3‑deoxy‑D‑arabino‑heptulosonate‑7‑phosphate synthase, tyrosine‑repressible	E	253	K
RA	CP009273	2734317	G→T	0.192	H65N	aroF	3‑deoxy‑D‑arabino‑heptulosonate‑7‑phosphate synthase, tyrosine‑repressible	H	65	N
RA	CP009273	2744009	T→A	0.23600000000000002	D20V	grpE	heat shock protein	D	20	V
RA	CP009273	2748452	T→C	0.212	F66F	smpB	trans‑translation protein	F	66	F
RA	CP009273	2752711	T→C	0.209	L123P	yfjI	CP4‑57 prophage; uncharacterized protein	L	123	P
RA	CP009273	2752877	C→A	0.285	G178G	yfjI	CP4‑57 prophage; uncharacterized protein	G	178	G
RA	CP009273	2759556	C→T	0.18600000000000003	P94S	rnlA	CP4‑57 prophage; RNase LS	P	94	S
RA	CP009273	2759757	C→A	0.267	L161I	rnlA	CP4‑57 prophage; RNase LS	L	161	I
RA	CP009273	2761759	C→A	0.157	R231R	yfjP	CP4‑57 prophage; 50S ribosome‑binding GTPase family protein	R	231	R
RA	CP009273	2767939	C→T	0.314	Y421Y	yfjW	CP4‑57 prophage; putative inner membrane protein	Y	421	Y
RA	CP009273	2771358	G→A	0.644	intergenic	ypjF	CP4‑57 prophage; toxin of the YpjF‑YfjZ toxin‑antitoxin system/adhesin‑like autotransporter	intergenic	None
RA	CP009273	2779067	C→A	0.645	intergenic	ypjC	pseudogene/tRNA‑Ile	intergenic	None
RA	CP009273	2788163	C→A	0.062	S184R	gabP	gamma‑aminobutyrate transporter	S	184	R
RA	CP009273	2792473	G→A	0.134	intergenic	stpA	DNA binding protein, nucleoid‑associated/alanine exporter, alanine‑inducible, stress‑responsive	intergenic	None
RA	CP009273	2793412	G→T	0.301	intergenic	ygaC	uncharacterized protein/DUF883 family protein, putative membrane‑anchored ribosome‑binding protein	intergenic	None
RA	CP009273	2825783	C→T	0.649	intergenic	norR	anaerobic nitric oxide reductase DNA‑binding transcriptional activator/anaerobic nitric oxide reductase flavorubredoxin	intergenic	None
RA	CP009273	2828952	C→A	0.588	T611T	hypF	carbamoyl phosphate phosphatase and maturation protein for [NiFe] hydrogenases	T	611	T
RA	CP009273	2841044	C→A	0.597	A519A	hycC	hydrogenase 3, membrane subunit	A	519	A
RA	CP009273	2850790	C→A	0.6920000000000001	I113I	mutS	methyl‑directed mismatch repair protein	I	113	I
RA	CP009273	2873087	G→T	0.653	V15V	ygbT	multifunctional endonuclease Cas1, CRISPR adaptation protein; DNA repair enzyme	V	15	V
RA	CP009273	2876760	C→T	0.7040000000000001	G246G	casA	CRISP RNA (crRNA) containing Cascade antiviral complex protein	G	246	G
RA	CP009273	2877756	T→C	0.067	intergenic	casA	CRISP RNA (crRNA) containing Cascade antiviral complex protein/R‑loop helicase‑annealase Cas3 needed for Cascade anti‑viral activity	intergenic	None
RA	CP009273	2878668	G→T	0.631	V637V	ygcB	R‑loop helicase‑annealase Cas3 needed for Cascade anti‑viral activity	V	637	V
RA	CP009273	2879449	G→T	0.5379999999999999	S377*	ygcB	R‑loop helicase‑annealase Cas3 needed for Cascade anti‑viral activity	S	377	*
RA	CP009273	2888584	G→T	0.6409999999999999	I185I	ygcQ	putative flavoprotein	I	185	I
RA	CP009273	2893420	C→A	0.203	M71I	ygcW	putative dehydrogenase	M	71	I
RA	CP009273	2902413	G→A	0.218	P205S	pyrG	CTP synthetase	P	205	S
RA	CP009273	2905077	C→A	0.233	R645L	relA	(p)ppGpp synthetase I/GTP pyrophosphokinase	R	645	L
RA	CP009273	2914443	C→A	0.132	V339V	gudP	putative D‑glucarate transporter	V	339	V
RA	CP009273	2927164	C→T	0.18600000000000003	intergenic	fucA	L‑fuculose‑1‑phosphate aldolase/L‑fucose transporter	intergenic	None
RA	CP009273	2931717	C→A	0.633	N307K	fucK	L‑fuculokinase	N	307	K
RA	CP009273	2934843	G→T	0.688	H50N	ygdD	UPF0382 family inner membrane protein	H	50	N
RA	CP009273	2936686	G→T	0.37799999999999995	intergenic	ygdI	DUF903 family verified lipoprotein/cysteine sulfinate desulfinase	intergenic	None
RA	CP009273	2940829	A→T	0.092	intergenic	metZ	tRNA‑Met/tRNA‑Met	intergenic	None
RA	CP009273	2940834	A→T	0.091	intergenic	metZ	tRNA‑Met/tRNA‑Met	intergenic	None
RA	CP009273	2950690	C→A	0.233	K518N	ptrA	protease III	K	518	N
RA	CP009273	2959004	G→A	0.631	I131I	lgt	phosphatidylglycerol‑prolipoprotein diacylglyceryl transferase	I	131	I
RA	CP009273	2962643	A→C	0.204	intergenic	rppH	RNA pyrophosphohydrolase/methyl‑directed mismatch repair protein	intergenic	None
RA	CP009273	2962657	G→A	0.086	intergenic	rppH	RNA pyrophosphohydrolase/methyl‑directed mismatch repair protein	intergenic	None
RA	CP009273	2970289	T→G	0.209	L111R	galR	galactose‑inducible d‑galactose regulon transcriptional repressor; autorepressor	L	111	R
RA	CP009273	2981600	G→C	0.111	intergenic	yqeH	putative LuxR family transcriptional regulator/putative transcriptional regulator	intergenic	None
RA	CP009273	2986781	T→A	0.263	I443I	ygeH	putative transcriptional regulator	I	443	I
RA	CP009273	2989295	C→A	0.73	pseudogene	ygeN	pseudogene	pseudogene	None
RA	CP009273	2989350	T→C	0.078	pseudogene	ygeN	pseudogenepseudogene, orgA homolog, part of T3SS PAI ETT2 remnant	pseudogene	None
RA	CP009273	2993211	C→A	0.698	V14L	ygeR	LysM domain‑containing M23 family putative peptidase; septation lipoprotein	V	14	L
RA	CP009273	2993699	C→A	0.59	intergenic	ygeR	LysM domain‑containing M23 family putative peptidase; septation lipoprotein/xanthine dehydrogenase, molybdenum binding subunit	intergenic	None
RA	CP009273	3007278	C→A	0.073	V107V	yqeB	XdhC‑CoxI family protein with NAD(P)‑binding Rossman fold	V	107	V
RA	CP009273	3017285	G→T	0.634	D871Y	xdhD	putative hypoxanthine oxidase, molybdopterin‑binding/Fe‑S binding	D	871	Y
RA	CP009273	3017759	A→T	0.233	D17V	xanQ	xanthine permease	D	17	V
RA	CP009273	3020228	G→T	0.24	A368A	guaD	guanine deaminase	A	368	A
RA	CP009273	3024983	C→G	0.617	G86G	uacT	uric acid permease	G	86	G
RA	CP009273	3025678	A→T	0.32799999999999996	Q318L	uacT	uric acid permease	Q	318	L
RA	CP009273	3025954	A→T	0.085	H410L	uacT	uric acid permease	H	410	L
RA	CP009273	3034205	G→T	0.243	L75L	sdhE	flavinator of succinate dehydrogenase; antitoxin of CptAB toxin‑antitoxin pair	L	75	L
RA	CP009273	3039409	T→G	0.172	intergenic	ygfF	putative NAD(P)‑dependent oxidoreductase with NAD(P)‑binding Rossmann‑fold domain/glycine decarboxylase, PLP‑dependent, subunit (protein P) of glycine cleavage complex	intergenic	None
RA	CP009273	3044464	G→A	0.652	intergenic	gcvT	aminomethyltransferase, tetrahydrofolate‑dependent, subunit (T protein) of glycine cleavage complex/2‑octaprenylphenol hydroxylase, FAD‑dependent	intergenic	None
RA	CP009273	3056703	C→A	0.29	R120S	argK	membrane ATPase/protein kinase	R	120	S
RA	CP009273	3056837	C→A	0.306	V164V	argK	membrane ATPase/protein kinase	V	164	V
RA	CP009273	3060957	C→A	0.256	A161A	yggE	oxidative stress defense protein	A	161	A
RA	CP009273	3064914	G→T	0.513	I356I	pgk	phosphoglycerate kinase	I	356	I
RA	CP009273	3067329	A→G	0.179	intergenic	epd	D‑erythrose 4‑phosphate dehydrogenase/putative PanK family P‑loop kinase	intergenic	None
RA	CP009273	3067371	C→A	0.24	E226D	yggC	putative PanK family P‑loop kinase	E	226	D
RA	CP009273	3075114	C→A	0.682	intergenic	tktA	transketolase 1, thiamine triphosphate‑binding/Phe‑Phe periplasmic metalloprotease, OM lipoprotein; low salt‑inducible; heat shock protein that binds Era	intergenic	None
RA	CP009273	3076526	C→A	0.623	D211Y	speB	agmatinase	D	211	Y
RA	CP009273	3080330	C→T	0.26	S89F	metK	S‑adenosylmethionine synthetase	S	89	F
RA	CP009273	3080618	T→A	0.6679999999999999	V185E	metK	S‑adenosylmethionine synthetase	V	185	E
RA	CP009273	3088517	C→A	0.12	R21S	yggS	UPF0001 family protein, PLP‑binding	R	21	S
RA	CP009273	3088780	C→A	0.055999999999999994	I108I	yggS	UPF0001 family protein, PLP‑binding	I	108	I
RA	CP009273	3103319	C→T	0.265	I136I	yqgA	DUF554 family putative inner membrane protein	I	136	I
RA	CP009273	3106398	A→C	0.20199999999999999	intergenic	yghF	pseudogene, secretion pathway protein, C‑type protein homology;putative transport; Not classified; putative general secretion pathway for protein export (GSP)/secretin (GspDbeta) OM localization lipoprotein pilotin	intergenic	None
RA	CP009273	3110751	C→A	0.6509999999999999	R574L	yghJ	DUF4092 family putative lipoprotein peptidase	R	574	L
RA	CP009273	3111434	C→A	0.564	A346A	yghJ	DUF4092 family putative lipoprotein peptidase	A	346	A
RA	CP009273	3119047	C→A	0.076	D279Y	glcE	glycolate oxidase FAD binding subunit	D	279	Y
RA	CP009273	3120216	C→A	0.64	D389Y	glcD	glycolate oxidase subunit, FAD‑linked	D	389	Y
RA	CP009273	3137675	C→A	0.16399999999999998	P275P	hybA	hydrogenase 2 4Fe‑4S ferredoxin‑type component	P	275	P
RA	CP009273	3144158	C→A	0.503	intergenic	yghA	putative oxidoreductase/membrane spanning protein in TonB‑ExbB‑ExbD complex	intergenic	None
RA	CP009273	3156586	G→T	0.051	I85I	plsC	1‑acyl‑sn‑glycerol‑3‑phosphate acyltransferase	I	85	I
RA	CP009273	3169378	G→T	0.23800000000000002	S272*	cpdA	3',5' cAMP phosphodiesterase	S	272	*
RA	CP009273	3171989	G→T	0.151	A172A	tolC	transport channel	A	172	A
RA	CP009273	3173669	G→T	0.677	A189A	ygiB	DUF1190 family protein	A	189	A
RA	CP009273	3182370	C→A	0.187	pseudogene	yqiG	pseudogene; fimbrial export usher family;putative membrane; Not classified; putative membrane protein	pseudogene	None
RA	CP009273	3185705	G→T	0.151	D47Y	yqiJ	DUF1449 family inner membrane protein	D	47	Y
RA	CP009273	3190143	C→A	0.155	intergenic	hldE	fused heptose 7‑phosphate kinase/heptose 1‑phosphate adenyltransferase/fused deadenylyltransferase/adenylyltransferase for glutamine synthetase	intergenic	None
RA	CP009273	3193298	C→A	0.168	D343Y	ygiF	inorganic triphosphatase	D	343	Y
RA	CP009273	3212068	A→C	0.21899999999999997	I123S	aer	fused signal transducer for aerotaxis sensory component/methyl accepting chemotaxis component	I	123	S
RA	CP009273	3224927	C→A	0.6509999999999999	intergenic	ygjK	alpha‑glucosidase/2,4‑dienoyl‑CoA reductase, NADH and FMN‑linked	intergenic	None
RA	CP009273	3230658	T→A	0.207	intergenic	ygjQ	DUF218 superfamily protein/putative NAD(P)‑dependent dehydrogenase	intergenic	None
RA	CP009273	3237091	T→A	0.17800000000000002	Q337L	uxaC	uronate isomerase	Q	337	L
RA	CP009273	3245848	G→T	0.654	L62L	yhaH	DUF805 family inner membrane protein	L	62	L
RA	CP009273	3246908	G→A	0.255	R222R	yhaJ	LysR family putative transcriptional regulator	R	222	R
RA	CP009273	3249372	C→A	0.185	A213A	yhaM	putative L‑serine dehydratase alpha chain	A	213	A
RA	CP009273	3252258	C→A	0.6729999999999999	D251Y	tdcG	L‑serine dehydratase 3, anaerobic	D	251	Y
RA	CP009273	3263460	C→A	0.09699999999999999	intergenic	yhaC	pentapetide repeats‑related protein/RNase P, M1 RNA component	intergenic	None
RA	CP009273	3266646	C→A	0.5820000000000001	G91C	garL	alpha‑dehydro‑beta‑deoxy‑D‑glucarate aldolase	G	91	C
RA	CP009273	3272159	T→C	0.259	intergenic	agaR	transcriptional repressor of the aga regulon/tagatose 6‑phosphate aldolase 1, kbaZ subunit	intergenic	None
RA	CP009273	3279240	T→G	0.057999999999999996	I135S	agaD	N‑acetylgalactosamine‑specific enzyme IID component of PTS	I	135	S
RA	CP009273	3283448	G→T	0.187	A426S	yraJ	putative outer membrane protein	A	426	S
RA	CP009273	3302027	G→T	0.69	S86*	nlpI	lipoprotein involved in osmotic sensitivity and filamentation	S	86	*
RA	CP009273	3313793	C→A	0.20800000000000002	D394Y	yhbX	putative EptAB family phosphoethanolamine transferase, inner membrane protein	D	394	Y
RA	CP009273	3314870	C→A	0.61	A35S	yhbX	putative EptAB family phosphoethanolamine transferase, inner membrane protein	A	35	S
RA	CP009273	3324218	G→T	0.2	A299E	obgE	GTPase involved in cell partioning and DNA repair	A	299	E
RA	CP009273	3324553	C→A	0.253	A187A	obgE	GTPase involved in cell partioning and DNA repair	A	187	A
RA	CP009273	3347778	G→A	0.617	intergenic	yhcC	putative Fe‑S oxidoreductase, Radical SAM superfamily protein/glutamate synthase, large subunit	intergenic	None
RA	CP009273	3347792	A→G	0.256	intergenic	yhcC	putative Fe‑S oxidoreductase, Radical SAM superfamily protein/glutamate synthase, large subunit	intergenic	None
RA	CP009273	3354405	C→T	0.569	intergenic	gltD	glutamate synthase, 4Fe‑4S protein, small subunit/periplasmic protein	intergenic	None
RA	CP009273	3365607	G→T	0.674	I109I	nanT	sialic acid transporter	I	109	I
RA	CP009273	3366254	C→T	0.163	D228N	nanA	N‑acetylneuraminate lyase	D	228	N
RA	CP009273	3373985	C→A	0.6809999999999999	intergenic	yhcB	DUF1043 family inner membrane‑anchored protein/serine endoprotease, periplasmic	intergenic	None
RA	CP009273	3375260	G→T	0.705	D387Y	degQ	serine endoprotease, periplasmic	D	387	Y
RA	CP009273	3376534	C→A	0.201	R326S	degS	serine endoprotease, periplasmic	R	326	S
RA	CP009273	3379204	C→T	0.161	intergenic	yhcN	cadmium and peroxide resistance protein, stress‑induced/putative barnase inhibitor	intergenic	None
RA	CP009273	3385571	C→G	0.084	intergenic	tldD	putative peptidase/DUF3971‑AsmA2 domains protein	intergenic	None
RA	CP009273	3386399	C→A	0.064	T1073T	yhdP	DUF3971‑AsmA2 domains protein	T	1073	T
RA	CP009273	3389233	T→G	0.184	S129R	yhdP	DUF3971‑AsmA2 domains protein	S	129	R
RA	CP009273	3389910	T→A	0.212	K415N	rng	ribonuclease G	K	415	N
RA	CP009273	3396082	G→T	0.645	R204S	csrD	targeting factor for csrBC sRNA degradation	R	204	S
RA	CP009273	3406591	C→T	0.284	T78T	acrS	acrAB operon transcriptional repressor	T	78	T
RA	CP009273	3440151	G→T	0.71	I31I	rpsN	30S ribosomal subunit protein S14	I	31	I
RA	CP009273	3440444	G→T	0.677	S118S	rplE	50S ribosomal subunit protein L5	S	118	S
RA	CP009273	3440832	T→C	0.624	N99D	rplX	50S ribosomal subunit protein L24	N	99	D
RA	CP009273	3453663	C→A	0.252	S163*	gspF	general secretory pathway component, cryptic	S	163	*
RA	CP009273	3455867	C→A	0.687	I55I	gspJ	putative general secretory pathway component, cryptic	I	55	I
RA	CP009273	3465121	C→A	0.19699999999999998	D585Y	fusA	protein chain elongation factor EF‑G, GTP‑binding	D	585	Y
RA	CP009273	3473139	G→T	0.7120000000000001	I276I	kefB	potassium:proton antiporter	I	276	I
RA	CP009273	3473885	C→A	0.214	G28C	kefB	potassium:proton antiporter	G	28	C
RA	CP009273	3479769	A→T	0.586	E97D	crp	cAMP‑activated global transcription factor, mediator of catabolite repression	E	97	D
RA	CP009273	3488966	G→C	0.5870000000000001	A533P	nirB	nitrite reductase, large subunit, NAD(P)H‑binding	A	533	P
RA	CP009273	3489397	C→A	0.474	F676L	nirB	nitrite reductase, large subunit, NAD(P)H‑binding	F	676	L
RA	CP009273	3501571	C→A	0.544	G127C	php	phosphotriesterase homology protein	G	127	C
RA	CP009273	3504362	A→G	0.257	intergenic	yhfX	putative pyridoxal 5'‑phosphate binding protein/PRD domain protein	intergenic	None
RA	CP009273	3507749	G→T	0.501	H224N	rpe	D‑ribulose‑5‑phosphate 3‑epimerase	H	224	N
RA	CP009273	3512114	C→A	0.11599999999999999	E104*	aroK	shikimate kinase I	E	104	*
RA	CP009273	3519657	G→T	1.0	intergenic	nudE	adenosine nucleotide hydrolase; substrates include Ap3A, Ap2A, ADP‑ribose, NADH/inner membrane protein	intergenic	None
RA	CP009273	3522558	G→T	0.276	A177A	yrfG	GMP/IMP nucleotidase	A	177	A
RA	CP009273	3543959	G→T	0.626	A625E	malP	maltodextrin phosphorylase	A	625	E
RA	CP009273	3545150	G→C	0.067	P228R	malP	maltodextrin phosphorylase	P	228	R
RA	CP009273	3549415	T→G	0.305	Q265P	rtcA	RNA 3'‑terminal phosphate cyclase	Q	265	P
RA	CP009273	3555311	T→C	0.261	intergenic	glpE	thiosulfate:cyanide sulfurtransferase (rhodanese)/sn‑glycerol‑3‑phosphate dehydrogenase, aerobic, FAD/NAD(P)‑binding	intergenic	None
RA	CP009273	3555325	T→C	0.289	intergenic	glpE	thiosulfate:cyanide sulfurtransferase (rhodanese)/sn‑glycerol‑3‑phosphate dehydrogenase, aerobic, FAD/NAD(P)‑binding	intergenic	None
RA	CP009273	3561574	C→A	0.6990000000000001	W372L	glgC	glucose‑1‑phosphate adenylyltransferase	W	372	L
RA	CP009273	3577878	T→C	0.188	intergenic	yrhA	pseudogene, interrupted by IS1E/stable heat shock chaperone	intergenic	None
RA	CP009273	3609368	T→A	0.276	F256L	nikB	nickel transporter subunit	F	256	L
RA	CP009273	3630907	G→A	0.261	intergenic	yhiN	putative oxidoreductase/phosphate transporter, low‑affinity; tellurite importer	intergenic	None
RA	CP009273	3632594	C→T	0.20800000000000002	intergenic	pitA	phosphate transporter, low‑affinity; tellurite importer/universal stress (ethanol tolerance) protein B	intergenic	None
RA	CP009273	3639551	C→A	0.433	T269T	rlmJ	23S rRNA m(6)A2030 methyltransferase, SAM‑dependent	T	269	T
RA	CP009273	3642278	T→C	0.133	intergenic	arsR	arsenical resistance operon transcriptional repressor; autorepressor/arsenite/antimonite transporter	intergenic	None
RA	CP009273	3649457	C→T	0.259	G66S	hdeB	acid‑resistance protein	G	66	S
RA	CP009273	3657875	T→C	0.22899999999999998	K35R	gadW	transcriptional activator of gadA and gadBC; repressor of gadX	K	35	R
RA	CP009273	3662660	T→C	0.5660000000000001	intergenic	yhjA	putative cytochrome C peroxidase/cytoplasmic trehalase	intergenic	None
RA	CP009273	3662801	T→A	0.257	intergenic	yhjA	putative cytochrome C peroxidase/cytoplasmic trehalase	intergenic	None
RA	CP009273	3676141	T→C	0.19399999999999998	I223V	dctA	C4‑dicarboxylic acid, orotate and citrate transporter	I	223	V
RA	CP009273	3679301	T→G	0.706	Q1078P	bcsC	cellulose synthase subunit	Q	1078	P
RA	CP009273	3679324	C→A	0.7070000000000001	M1070I	bcsC	cellulose synthase subunit	M	1070	I
RA	CP009273	3680910	G→T	0.652	H542N	bcsC	cellulose synthase subunit	H	542	N
RA	CP009273	3708406	A→T	0.231	L450Q	bisC	biotin sulfoxide reductase	L	450	Q
RA	CP009273	3717788	C→A	0.675	P297P	glyQ	glycine tRNA synthetase, alpha subunit	P	297	P
RA	CP009273	3721469	A→C	0.08	D421E	xylB	xylulokinase	D	421	E
RA	CP009273	3721530	T→G	0.052000000000000005	Y401S	xylB	xylulokinase	Y	401	S
RA	CP009273	3738431	C→A	0.612	P90T	yiaN	2,3‑diketo‑L‑gulonate TRAP transporter large permease protein	P	90	T
RA	CP009273	3774382	T→G	0.175	intergenic	lldD	L‑lactate dehydrogenase, FMN‑linked/tRNA Leu mC34,mU34 2'‑O‑methyltransferase, SAM‑dependent	intergenic	None
RA	CP009273	3785915	G→T	0.6990000000000001	intergenic	kbl	glycine C‑acetyltransferase/YibB family protein, function unknown	intergenic	None
JC JC	CP009273	3795902	IS5 (+) +4 bp	0.06	coding	waaR	UDP‑D‑galactose:(glucosyl)lipopolysaccharide‑ alpha‑1,3‑D‑galactosyltransferase	NaN	None
RA	CP009273	3810195	C→A	0.69	R54S	yicC	UPF0701 family protein	R	54	S
RA	CP009273	3814302	T→A	0.392	S77C	ligB	DNA ligase, NAD(+)‑dependent	S	77	C
RA	CP009273	3816601	A→T	0.9209999999999999	H281L	spoT	bifunctional (p)ppGpp synthetase II/ guanosine‑3',5'‑bis pyrophosphate 3'‑pyrophosphohydrolase	H	281	L
RA	CP009273	3818010	C→A	0.711	H46N	trmH	tRNA mG18‑2'‑O‑methyltransferase, SAM‑dependent	H	46	N
RA	CP009273	3822340	A→C	0.156	Q12H	xanP	xanthine permease	Q	12	H
RA	CP009273	3825702	C→A	0.7040000000000001	K732N	yicI	putative alpha‑glucosidase	K	732	N
RA	CP009273	3830134	A→G	0.213	intergenic	yicT	pseudogene/putative arabinose efflux transporter	intergenic	None
RA	CP009273	3830197	C→A	0.679	intergenic	yicT	pseudogene/putative arabinose efflux transporter	intergenic	None
RA	CP009273	3830311	G→T	0.644	intergenic	yicT	pseudogene/putative arabinose efflux transporter	intergenic	None
RA	CP009273	3833272	T→G	0.271	S28R	nlpA	cytoplasmic membrane lipoprotein‑28	S	28	R
RA	CP009273	3834271	T→A	0.233	K277*	nepI	putative transporter	K	277	*
RA	CP009273	3841586	G→A	0.247	G133G	uhpC	membrane protein regulates uhpT expression	G	133	G
RA	CP009273	3860159	C→A	0.632	P33P	ibpB	heat shock chaperone	P	33	P
RA	CP009273	3869881	T→A	0.175	K144N	yidA	sugar phosphate phosphatase; substrates include erythrose 4‑P and mannose 1‑P phosphatase	K	144	N
RA	CP009273	3870295	A→T	0.23199999999999998	I6I	yidA	sugar phosphate phosphatase; substrates include erythrose 4‑P and mannose 1‑P phosphatase	I	6	I
RA	CP009273	3870977	T→A	0.086	intergenic	yidB	DUF937 family protein/DNA gyrase, subunit B	intergenic	None
RA	CP009273	3871570	A→C	0.262	L637R	gyrB	DNA gyrase, subunit B	L	637	R
RA	CP009273	3885933	T→G	0.07200000000000001	F320C	mdtL	multidrug efflux system protein	F	320	C
RA	CP009273	3894935	T→A	0.061	T216S	bglH	carbohydrate‑specific outer membrane porin, cryptic	T	216	S
RA	CP009273	3895954	C→A	0.198	V370F	bglB	cryptic phospho‑beta‑glucosidase B	V	370	F
RA	CP009273	3897492	G→T	0.214	P489Q	bglF	fused beta‑glucoside‑specific PTS enzymes: IIA component/IIB component/IIC component	P	489	Q
RA	CP009273	3899662	T→A	0.179	K89I	bglG	transcriptional antiterminator of the bgl operon	K	89	I
RA	CP009273	3901867	T→G	0.094	intergenic	pstB	phosphate transporter subunit/phosphate transporter subunit	intergenic	None
RA	CP009273	3902982	C→A	0.244	S259S	pstC	phosphate transporter subunit	S	259	S
RA	CP009273	3905246	C→A	0.168	D595Y	glmS	L‑glutamine:D‑fructose‑6‑phosphate aminotransferase	D	595	Y
RA	CP009273	3908261	T→A	0.188	L100F	glmU	fused N‑acetyl glucosamine‑1‑phosphate uridyltransferase/glucosamine‑1‑phosphate acetyl transferase	L	100	F
RA	CP009273	3910894	C→A	0.659	M244I	atpG	F1 sector of membrane‑bound ATP synthase, gamma subunit	M	244	I
RA	CP009273	3915397	A→C	0.26	N5K	atpB	F0 sector of membrane‑bound ATP synthase, subunit a	N	5	K
RA	CP009273	3916052	C→A	0.379	intergenic	atpI	ATP synthase, membrane‑bound accessory factor/16S rRNA m(7)G527 methyltransferase, SAM‑dependent; glucose‑inhibited cell‑division protein	intergenic	None
RA	CP009273	3916494	C→A	0.225	E183*	rsmG	16S rRNA m(7)G527 methyltransferase, SAM‑dependent; glucose‑inhibited cell‑division protein	E	183	*
RA	CP009273	3916830	C→A	0.7	D71Y	rsmG	16S rRNA m(7)G527 methyltransferase, SAM‑dependent; glucose‑inhibited cell‑division protein	D	71	Y
RA	CP009273	3923700	G→T	0.20600000000000002	R252S	ravA	hexameric AAA+ MoxR family ATPase, putative molecular chaperone	R	252	S
RA	CP009273	3926496	A→C	0.264	E607D	kup	potassium transporter	E	607	D
RA	CP009273	3926831	G→T	0.556	D41Y	rbsD	putative cytoplasmic sugar‑binding protein	D	41	Y
RA	CP009273	3931245	C→A	0.156	R198S	rbsK	ribokinase	R	198	S
RA	CP009273	3933817	G→T	0.18899999999999997	I52I	hsrA	putative multidrug or homocysteine efflux system	I	52	I
RA	CP009273	3946683	G→T	0.066	P280P	ilvE	branched‑chain amino‑acid aminotransferase	P	280	P
RA	CP009273	3954751	G→T	0.228	V239L	rep	DNA helicase and single‑stranded DNA‑dependent ATPase	V	239	L
RA	CP009273	3958333	C→A	0.18899999999999997	E220*	rhlB	ATP‑dependent RNA helicase	E	220	*
RA	CP009273	3960036	G→A	0.9159999999999999	R87H	rho	transcription termination factor	R	87	H
RA	CP009273	3960100	A→T	0.069	E108D	rho	transcription termination factor	E	108	D
RA	CP009273	3964617	A→T	0.267	S375S	wecB	UDP‑N‑acetyl glucosamine‑2‑epimerase	S	375	S
RA	CP009273	3966854	C→A	0.604	R325S	rffG	dTDP‑glucose 4,6‑dehydratase	R	325	S
RA	CP009273	3969710	G→T	0.561	G25C	wzxE	O‑antigen translocase	G	25	C
RA	CP009273	3971254	C→T	0.201	L124F	wecF	TDP‑Fuc4NAc:lipidIIFuc4NAc transferase	L	124	F
RA	CP009273	3988075	T→A	0.621	V65E	yifL	putative lipoprotein	V	65	E
RA	CP009273	3994076	A→T	0.6709999999999999	L114*	yigE	DUF2233 family protein	L	114	*
RA	CP009273	3994247	A→T	0.695	V57E	yigE	DUF2233 family protein	V	57	E
RA	CP009273	3995322	G→T	0.051	A179A	corA	magnesium/nickel/cobalt transporter	A	179	A
RA	CP009273	3995906	G→T	0.251	S85Y	yigF	putative inner membrane protein	S	85	Y
RA	CP009273	4005640	A→C	0.24100000000000002	I179M	metR	methionine biosynthesis regulon transcriptional regulator	I	179	M
RA	CP009273	4006260	G→A	0.19699999999999998	intergenic	metR	methionine biosynthesis regulon transcriptional regulator/5‑methyltetrahydropteroyltriglutamate‑ homocysteine S‑methyltransferase	intergenic	None
RA	CP009273	4006954	T→A	0.131	L181Q	metE	5‑methyltetrahydropteroyltriglutamate‑ homocysteine S‑methyltransferase	L	181	Q
RA	CP009273	4009705	G→A	0.6709999999999999	intergenic	ysgA	putative carboxymethylenebutenolidase/uridine phosphorylase	intergenic	None
RA	CP009273	4027520	G→T	0.057999999999999996	C339F	trkH	potassium transporter	C	339	F
RA	CP009273	4032011	A→C	0.214	noncoding	rrlA	23S ribosomal RNA of rrnA operon	noncoding	None
RA	CP009273	4042128	A→C	0.174	K601N	polA	fused DNA polymerase I 5'‑>3' polymerase/3'‑>5' exonuclease/5'‑>3' exonuclease	K	601	N
RA	CP009273	4056018	T→A	0.708	F138I	yihN	MFS transporter family protein	F	138	I
RA	CP009273	4062424	G→T	0.647	I71I	yihQ	alpha‑glucosidase	I	71	I
RA	CP009273	4063530	A→C	0.307	C78G	yihR	mutarotase superfamily protein, YihR family	C	78	G
RA	CP009273	4066133	T→G	0.713	S267R	yihU	gamma‑hydroxybutyrate dehydrogenase, NADH‑dependent	S	267	R
RA	CP009273	4068208	C→A	0.679	G60G	yihW	DeoR family putative transcriptional regulator	G	60	G
RA	CP009273	4076055	T→G	0.184	Q22P	fdoH	formate dehydrogenase‑O, Fe‑S subunit	Q	22	P
RA	CP009273	4076068	T→G	0.08900000000000001	T18P	fdoH	formate dehydrogenase‑O, Fe‑S subunit	T	18	P
RA	CP009273	4094362	C→A	0.636	W181L	cpxA	sensory histidine kinase in two‑component regulatory system with CpxR	W	181	L
RA	CP009273	4096163	G→T	0.344	R139L	cpxP	inhibitor of the cpx response; periplasmic adaptor protein	R	139	L
RA	CP009273	4097822	G→T	0.682	E115*	pfkA	6‑phosphofructokinase I	E	115	*
RA	CP009273	4127022	T→G	0.695	E188D	yijF	DUF1287 family protein	E	188	D
RA	CP009273	4143375	A→G	0.071	intergenic	ppc	phosphoenolpyruvate carboxylase/acetylornithine deacetylase	intergenic	None
RA	CP009273	4148380	C→T	0.244	intergenic	oxyS	sRNA antisense regulator activates genes that detoxify oxidative damage, Hfq‑dependent/oxidative and nitrosative stress transcriptional regulator	intergenic	None
RA	CP009273	4148403	G→A	0.254	intergenic	oxyS	sRNA antisense regulator activates genes that detoxify oxidative damage, Hfq‑dependent/oxidative and nitrosative stress transcriptional regulator	intergenic	None
RA	CP009273	4158250	A→C	0.156	intergenic	rrsB	16S ribosomal RNA of rrnB operon/tRNA‑Glu	intergenic	None
RA	CP009273	4176823	G→T	0.691	D516Y	rpoC	RNA polymerase, beta prime subunit	D	516	Y
RA	CP009273	4178758	G→T	0.375	G1161C	rpoC	RNA polymerase, beta prime subunit	G	1161	C
RA	CP009273	4208127	A→T	0.22399999999999998	D364V	aceA	isocitrate lyase	D	364	V
RA	CP009273	4211576	G→T	0.672	S280R	arpA	ankyrin repeat protein	S	280	R
RA	CP009273	4211803	G→A	0.6579999999999999	P205S	arpA	ankyrin repeat protein	P	205	S
RA	CP009273	4213602	T→C	0.222	intergenic	iclR	transcriptional repressor/homocysteine‑N5‑methyltetrahydrofolate transmethylase, B12‑dependent	intergenic	None
RA	CP009273	4230913	A→T	0.626	W424R	xylE	D‑xylose transporter	W	424	R
RA	CP009273	4236525	G→T	0.11900000000000001	intergenic	malE	maltose transporter subunit/fused maltose transport subunit, ATP‑binding component of ABC superfamily/regulatory protein	intergenic	None
RA	CP009273	4236535	T→A	0.106	intergenic	malE	maltose transporter subunit/fused maltose transport subunit, ATP‑binding component of ABC superfamily/regulatory protein	intergenic	None
RA	CP009273	4265064	C→A	0.585	intergenic	yjcB	putative inner membrane protein/putative membrane‑anchored cyclic‑di‑GMP phosphodiesterase	intergenic	None
RA	CP009273	4269857	C→A	0.263	intergenic	yjcD	inner membrane putative guanine permease/putative cation/proton antiporter	intergenic	None
RA	CP009273	4273868	C→A	0.20199999999999999	M321I	actP	acetate transporter	M	321	I
RA	CP009273	4274926	A→C	0.6629999999999999	I72M	yjcH	DUF485 family inner membrane protein	I	72	M
RA	CP009273	4277897	T→A	0.051	L69Q	nrfA	nitrite reductase, formate‑dependent, cytochrome	L	69	Q
RA	CP009273	4286717	T→A	0.086	I76F	yjcO	Sel1 family TPR‑like repeat protein	I	76	F
RA	CP009273	4290080	G→T	0.7	I256I	mdtP	outer membrane factor of efflux pump	I	256	I
RA	CP009273	4294402	C→T	0.162	intergenic	ytcA	putative inner membrane DUF1656 family protein; efflux pump associated/metallo‑beta‑lactamase superfamily protein	intergenic	None
RA	CP009273	4297846	C→A	0.9129999999999999	M150I	alsE	allulose‑6‑phosphate 3‑epimerase	M	150	I
RA	CP009273	4299960	G→A	0.207	R280W	alsA	fused D‑allose transporter subunits of ABC superfamily: ATP‑binding components	R	280	W
RA	CP009273	4300732	C→T	0.226	K22K	alsA	fused D‑allose transporter subunits of ABC superfamily: ATP‑binding components	K	22	K
RA	CP009273	4303614	T→A	0.7170000000000001	*150R	rpiB	ribose 5‑phosphate isomerase B/allose 6‑phosphate isomerase	*	150	R
RA	CP009273	4308595	C→A	0.192	E277*	phnJ	carbon‑phosphorus lyase, SAM‑dependent	E	277	*
RA	CP009273	4317035	A→T	0.252	E28D	crfC	clamp‑binding sister replication fork colocalization protein, dynamin‑related	E	28	D
RA	CP009273	4323686	C→A	0.245	D28Y	basR	response regulator in two‑component regulatory system with BasS	D	28	Y
RA	CP009273	4330426	Δ1 bp	1.0	intergenic	adiA	arginine decarboxylase/melibiose operon transcriptional regulator; autoregulator	intergenic	None
RA	CP009273	4341023	A→T	0.495	Y153N	dcuS	sensory histidine kinase in two‑component regulatory system with DcuR, regulator of anaerobic fumarate respiration	Y	153	N
RA	CP009273	4348101	C→A	0.26	D112Y	cadA	lysine decarboxylase, acid‑inducible	D	112	Y
RA	CP009273	4354610	A→T	0.342	W84R	dsbD	fused thiol:disulfide interchange protein: activator of DsbC/conserved protein	W	84	R
RA	CP009273	4381381	T→A	0.24600000000000002	intergenic	rsgA	ribosome small subunit‑dependent GTPase A/oligoribonuclease	intergenic	None
RA	CP009273	4382270	C→A	0.077	intergenic	glyV	tRNA‑Gly/tRNA‑Gly	intergenic	None
RA	CP009273	4382314	A→T	0.188	noncoding	glyX	tRNA‑Gly	noncoding	None
RA	CP009273	4383389	G→T	0.175	R166S	queG	epoxyqueuosine reductase, cobalamine‑stimulated; queosine biosynthesis	R	166	S
RA	CP009273	4388902	G→T	0.752	A558A	mutL	methyl‑directed mismatch repair protein	A	558	A
RA	CP009273	4396598	A→T	0.639	E43V	rnr	exoribonuclease R, RNase R	E	43	V
RA	CP009273	4396975	G→T	0.196	D169Y	rnr	exoribonuclease R, RNase R	D	169	Y
RA	CP009273	4400254	C→A	0.19899999999999998	S102*	yjfI	DUF2170 family protein	S	102	*
RA	CP009273	4417551	A→C	0.634	pseudogene	ytfA	pseudogene, related to transcriptional regulators	pseudogene	None
RA	CP009273	4424241	T→G	0.244	A104A	ytfH	DUF24 family HxlR‑type putative transcriptional regulator	A	104	A
RA	CP009273	4458254	T→A	0.7070000000000001	V271V	mgtA	magnesium transporter	V	271	V
RA	CP009273	4458609	G→T	0.718	D390Y	mgtA	magnesium transporter	D	390	Y
RA	CP009273	4458688	T→A	0.187	L416Q	mgtA	magnesium transporter	L	416	Q
RA	CP009273	4466283	A→T	0.243	N344Y	yjgL	uncharacterized protein	N	344	Y
RA	CP009273	4468165	A→G	0.693	intergenic	argI	ornithine carbamoyltransferase 1/protein inhibitor of RNase E	intergenic	None
RA	CP009273	4469550	G→A	0.731	A2T	yjgN	DUF898 family inner membrane protein	A	2	T
RA	CP009273	4470017	G→A	0.664	M157I	yjgN	DUF898 family inner membrane protein	M	157	I
RA	CP009273	4481566	G→T	0.08800000000000001	V259V	idnT	L‑idonate and D‑gluconate transporter	V	259	V
RA	CP009273	4487951	C→A	0.22699999999999998	intergenic	intB	pseudogene, integrase homology;IS, phage, Tn; Phage‑related functions and prophages; KpLE2 phage‑like element; P4‑like integrase/IS2 repressor TnpA	intergenic	None
RA	CP009273	4495560	A→T	0.521	N153Y	yjhC	putative oxidoreductase	N	153	Y
RA	CP009273	4500728	C→A	0.23399999999999999	E183*	fecE	iron‑dicitrate transporter subunit	E	183	*
RA	CP009273	4506430	A→T	0.191	L22Q	fecA	ferric citrate outer membrane transporter	L	22	Q
RA	CP009273	4510428	G→T	0.21	intergenic	yjhU	putative DNA‑binding transcriptional regulator; KpLE2 phage‑like element/putative transporter	intergenic	None
RA	CP009273	4512693	T→A	0.785	K407*	yjhG	putative dehydratase	K	407	*
RA	CP009273	4512731	A→C	0.057	L394R	yjhG	putative dehydratase	L	394	R
RA	CP009273	4520215	T→A	0.364	N46Y	sgcB	putative enzyme IIB component of PTS	N	46	Y
RA	CP009273	4524046	C→A	0.237	intergenic	yjhX	UPF0386 family protein/pseudogene, rimK paralog, C‑terminal fragment	intergenic	None
RA	CP009273	4524111	A→T	0.23199999999999998	intergenic	yjhX	UPF0386 family protein/pseudogene, rimK paralog, C‑terminal fragment	intergenic	None
RA	CP009273	4525234	G→A	0.72	pseudogene	yjhR	pseudogene, helicase family; putative frameshift suppressor	pseudogene	None
RA	CP009273	4526511	G→A	0.23800000000000002	H301Y	nanS	9‑O‑acetyl N‑acetylneuraminic acid esterase	H	301	Y
RA	CP009273	4529829	T→C	0.254	intergenic	nanC	N‑acetylnuraminic acid outer membrane channel protein/tyrosine recombinase/inversion of on/off regulator of fimA	intergenic	None
RA	CP009273	4531143	A→T	0.7120000000000001	I124F	fimB	tyrosine recombinase/inversion of on/off regulator of fimA	I	124	F
RA	CP009273	4555156	G→T	0.619	A171E	yjiM	putative 2‑hydroxyglutaryl‑CoA dehydratase	A	171	E
RA	CP009273	4562043	C→A	0.74	intergenic	yjiS	DUF1127 family protein/pseudogene	intergenic	None
RA	CP009273	4562157	C→T	0.07	intergenic	yjiS	DUF1127 family protein/pseudogene	intergenic	None
RA	CP009273	4577795	C→A	0.185	T296T	yjiA	GTP‑binding protein, putative GTPase	T	296	T
RA	CP009273	4579917	C→A	0.231	A394S	yjiY	putative transporter	A	394	S
RA	CP009273	4584381	G→T	0.643	I53I	yjjL	L‑galactonate transporter	I	53	I
RA	CP009273	4584388	G→A	0.23800000000000002	A51V	yjjL	L‑galactonate transporter	A	51	V
RA	CP009273	4585338	A→T	0.574	S111T	yjjM	yjjMN operon transcriptional activator	S	111	T
RA	CP009273	4595116	G→T	0.265	P122Q	fhuF	ferric iron reductase involved in ferric hydroximate transport	P	122	Q
RA	CP009273	4596127	G→T	0.077	intergenic	leuP	tRNA‑Leu/tRNA‑Leu	intergenic	None
RA	CP009273	4603125	A→C	0.122	T300P	yjjU	putative patatin‑like family phospholipase	T	300	P
RA	CP009273	4617129	G→T	0.21	intergenic	radA	DNA repair protein/trifunctional protein: nicotinamide mononucleotide adenylyltransferase, ribosylnicotinamide kinase, transcriptional repressor	intergenic	None
RA	CP009273	4625288	T→C	0.603	intergenic	rob	right oriC‑binding transcriptional activator, AraC family/putative periplasmic protein	intergenic	None
RA	CP009273	4626111	T→A	0.207	I96I	creB	response regulator in two‑component regulatory system with CreC	I	96	I
RA	CP009273	4629622	C→A	0.192	A168S	arcA	response regulator in two‑component regulatory system with ArcB or CpxA	A	168	S
RA	CP009273	4629649	A→T	0.42	Y159N	arcA	response regulator in two‑component regulatory system with ArcB or CpxA	Y	159	N
RA	CP009273	4631331	A→T	0.19	A191A	yjtD	putative methyltransferase	A	191	A
RA	pSEVA424‑mdh2_C.	83	T→G	0.09699999999999999	intergenic	–	–/–	intergenic	None
RA	pSEVA424‑mdh2_C.	91	G→T	0.126	intergenic	–	–/–	intergenic	None
RA	pSEVA424‑mdh2_C.	95	A→T	0.092	intergenic	–	–/–	intergenic	None
RA	pSEVA424‑mdh2_C.	117	T→A	0.075	intergenic	–	–/–	intergenic	None
RA	pSEVA424‑mdh2_C.	120	C→A	0.09	intergenic	–	–/–	intergenic	None
RA	pSEVA424‑mdh2_C.	138	G→T	0.059000000000000004	intergenic	–	–/–	intergenic	None
RA	pSEVA424‑mdh2_C.	143	T→A	0.057	intergenic	–	–/–	intergenic	None
RA	pSEVA424‑mdh2_C.	1132	2 bp→TT	1.0	intergenic	–	–/–	intergenic	None
RA	pSEVA424‑mdh2_C.	2583	G→T	0.092	intergenic	–	–/–	intergenic	None
RA	pSEVA424‑mdh2_C.	2922	T→G	0.055999999999999994	intergenic	–	–/–	intergenic	None
RA	pSEVA424‑mdh2_C.	2945	A→T	0.106	intergenic	–	–/–	intergenic	None
RA	pSEVA424‑mdh2_C.	2953	A→C	0.083	intergenic	–	–/–	intergenic	None
RA	pSEVA424‑mdh2_C.	2958	C→G	0.075	intergenic	–	–/–	intergenic	None
RA	pSEVA424‑mdh2_C.	2959	T→G	0.193	intergenic	–	–/–	intergenic	None
RA	pSEVA424‑mdh2_C.	2966	A→T	0.094	intergenic	–	–/–	intergenic	None
RA	pSEVA424‑mdh2_C.	2967	T→G	0.079	intergenic	–	–/–	intergenic	None
RA	pSEVA424‑mdh2_C.	2,970:1	+A	0.86	intergenic	–	–/–	intergenic	None
RA	pSEVA424‑mdh2_C.	2972	T→G	1.0	intergenic	–	–/–	intergenic	None
RA	pSEVA424‑mdh2_C.	2973	G→C	0.88	intergenic	–	–/–	intergenic	None
RA	pSEVA424‑mdh2_C.	2,975:1	+C	0.057	intergenic	–	–/–	intergenic	None
RA	pSEVA424‑mdh2_C.	2977	C→G	0.065	intergenic	–	–/–	intergenic	None
RA	pSEVA424‑mdh2_C.	2981	A→C	0.132	intergenic	–	–/–	intergenic	None
JC	pSEVA424‑mdh2_C.	4410	+CTGG	1.0	intergenic	–	–/–	intergenic	None
