# Supplementary material for: Generation of an Escherichia coli strain growing on methanol via the ribulose monophosphate cycle
Source: Nat Commun. 2022 Sep 6;13:5243. doi: 10.1038/s41467-022-32744-9 (PMC9448777; doi:10.1038/s41467-022-32744-9)
Supplement: Supplementary file 11 — Source Data [file 41467_2022_32744_MOESM11_ESM.zip › source_data/Supplementary Figure 7/A14_CS_121/mutations_all_0.0.csv]

evidence	seq id	position	mutation	freq	annotation	gene	description	WT_aa	pos_aa	mut_aa
RA	131_Ptrc_HPS_PHI	622	T→G	0.308	intergenic	PHI	–/–	intergenic	None
RA	131_Ptrc_HPS_PHI	2964	A→C	0.052000000000000005	intergenic	lacIq	–/–	intergenic	None
RA	131_Ptrc_HPS_PHI	2974	T→G	0.122	intergenic	lacIq	–/–	intergenic	None
RA	131_Ptrc_HPS_PHI	3001	T→G	0.094	intergenic	lacIq	–/–	intergenic	None
RA	131_Ptrc_HPS_PHI	3011	T→G	0.076	intergenic	lacIq	–/–	intergenic	None
RA	131_Ptrc_HPS_PHI	3015	A→C	0.10300000000000001	intergenic	lacIq	–/–	intergenic	None
RA	131_Ptrc_HPS_PHI	3026	A→T	0.086	intergenic	lacIq	–/–	intergenic	None
RA	131_Ptrc_HPS_PHI	3029	T→G	0.051	intergenic	lacIq	–/–	intergenic	None
RA	131_Ptrc_HPS_PHI	3035	A→T	0.083	intergenic	lacIq	–/–	intergenic	None
RA	131_Ptrc_HPS_PHI	3036	T→G	0.175	intergenic	lacIq	–/–	intergenic	None
RA	131_Ptrc_HPS_PHI	3044	A→C	0.215	intergenic	lacIq	–/–	intergenic	None
RA	131_Ptrc_HPS_PHI	3065	T→G	0.09699999999999999	intergenic	lacIq	–/–	intergenic	None
RA	131_Ptrc_HPS_PHI	3070	T→G	0.051	intergenic	lacIq	–/–	intergenic	None
RA	131_Ptrc_HPS_PHI	3088	T→A	0.086	intergenic	lacIq	–/–	intergenic	None
RA	131_Ptrc_HPS_PHI	3305	A→C	0.057999999999999996	intergenic	lacIq	–/–	intergenic	None
RA	131_Ptrc_HPS_PHI	3443	A→G	0.09699999999999999	intergenic	lacIq	–/–	intergenic	None
RA	131_Ptrc_HPS_PHI	3450	A→C	0.10300000000000001	intergenic	lacIq	–/–	intergenic	None
RA	131_Ptrc_HPS_PHI	3453	G→C	0.09	intergenic	lacIq	–/–	intergenic	None
RA	131_Ptrc_HPS_PHI	3460	T→G	0.094	intergenic	lacIq	–/–	intergenic	None
RA	131_Ptrc_HPS_PHI	3755	A→T	0.05	intergenic	lacIq	–/–	intergenic	None
RA	131_Ptrc_HPS_PHI	5792	G→T	0.061	intergenic	lacIq	–/–	intergenic	None
RA	131_Ptrc_HPS_PHI	5817	T→A	0.105	intergenic	lacIq	–/–	intergenic	None
RA	131_Ptrc_HPS_PHI	5821	C→A	0.135	intergenic	lacIq	–/–	intergenic	None
RA	CP009273	5144	G→A	0.8640000000000001	intergenic	thrC	L‑threonine synthase/DUF2502 family putative periplasmic protein	intergenic	None
RA	CP009273	10444	G→T	0.838	F17L	satP	succinate‑acetate transporter	F	17	L
RA	CP009273	12901	G→A	1.0	D247N	dnaK	chaperone Hsp70, with co‑chaperone DnaJ	D	247	N
RA	CP009273	25546	G→T	0.8390000000000001	D114Y	lspA	prolipoprotein signal peptidase (signal peptidase II)	D	114	Y
RA	CP009273	28818	G→T	0.17800000000000002	D149Y	dapB	dihydrodipicolinate reductase	D	149	Y
RA	CP009273	29139	G→T	0.85	G256C	dapB	dihydrodipicolinate reductase	G	256	C
RA	CP009273	41442	G→T	0.098	R164S	caiT	putative transporter	R	164	S
RA	CP009273	49840	G→T	0.7909999999999999	A6A	folA	dihydrofolate reductase	A	6	A
RA	CP009273	55590	G→T	0.8340000000000001	T507K	lptD	LPS assembly OM complex LptDE, beta‑barrel component	T	507	K
RA	CP009273	56677	G→T	0.8690000000000001	R145S	lptD	LPS assembly OM complex LptDE, beta‑barrel component	R	145	S
RA	CP009273	68547	G→T	0.134	R237L	yabI	DedA family inner membrane protein	R	237	L
RA	CP009273	80123	C→T	0.642	G25S	leuL	leu operon leader peptide	G	25	S
RA	CP009273	81562	C→A	0.882	I236I	leuO	global transcription factor	I	236	I
RA	CP009273	85890	G→T	0.185	intergenic	cra	transcriptional repressor‑activator for carbon metabolism/RsmH methytransferase inhibitor	intergenic	None
RA	CP009273	86889	C→A	0.057	G103G	rsmH	16S rRNA m(4)C1402 methyltransferase, SAM‑dependent	G	103	G
RA	CP009273	91849	G→T	0.162	R238L	murF	UDP‑N‑acetylmuramoyl‑tripeptide:D‑alanyl‑D‑ alanine ligase	R	238	L
RA	CP009273	93391	G→T	0.054000000000000006	T301T	mraY	phospho‑N‑acetylmuramoyl‑pentapeptide transferase	T	301	T
RA	CP009273	97521	C→A	0.8170000000000001	A90A	murC	UDP‑N‑acetylmuramate:L‑alanine ligase	A	90	A
RA	CP009273	103467	G→T	0.8959999999999999	D142Y	lpxC	UDP‑3‑O‑acyl N‑acetylglucosamine deacetylase	D	142	Y
RA	CP009273	104561	G→T	0.87	A124S	secM	regulator of secA translation	A	124	S
RA	CP009273	107704	C→A	0.127	V58V	mutT	nucleoside triphosphate pyrophosphohydrolase, marked preference for dGTP	V	58	V
RA	CP009273	109800	A→T	0.429	intergenic	coaE	dephospho‑CoA kinase/GMP reductase	intergenic	None
RA	CP009273	118873	G→T	0.887	D99Y	pdhR	pyruvate dehydrogenase complex repressor; autorepressor	D	99	Y
RA	CP009273	132639	T→A	0.14400000000000002	T105S	speE	spermidine synthase (putrescine aminopropyltransferase)	T	105	S
RA	CP009273	134028	G→T	0.062	A153A	cueO	multicopper oxidase (laccase)	A	153	A
RA	CP009273	142460	T→A	0.914	F298Y	yadE	putative polysaccharide deacetylase lipoprotein	F	298	Y
RA	CP009273	153472	G→T	0.8590000000000001	intergenic	yadN	putative fimbrial‑like adhesin protein/2‑amino‑4‑hydroxy‑6‑hydroxymethyldihyropteridine pyrophosphokinase	intergenic	None
RA	CP009273	158287	C→A	0.852	D78Y	ligT	2'‑5' RNA ligase	D	78	Y
RA	CP009273	158587	G→T	0.13699999999999998	intergenic	ligT	2'‑5' RNA ligase/putative ATP‑dependent helicase	intergenic	None
RA	CP009273	166356	C→A	0.11900000000000001	S31*	fhuC	iron‑hydroxamate transporter subunit	S	31	*
RA	CP009273	179424	G→T	0.157	D159Y	cdaR	carbohydrate diacid regulon transcriptional regulator; autoregulator	D	159	Y
RA	CP009273	181035	C→A	0.055999999999999994	P174P	yaeI	phosphodiesterase with model substrate bis‑pNPP	P	174	P
RA	CP009273	186279	A→T	0.261	noncoding	tff	novel sRNA, function unknown	noncoding	None
RA	CP009273	186633	C→A	0.09699999999999999	F91L	rpsB	30S ribosomal subunit protein S2	F	91	L
RA	CP009273	205796	C→A	0.151	P230Q	accA	acetyl‑CoA carboxylase, carboxytransferase, alpha subunit	P	230	Q
RA	CP009273	230579	C→T	1.0	E231K	gloB	hydroxyacylglutathione hydrolase	E	231	K
RA	CP009273	232860	G→T	0.845	D103Y	dnaQ	DNA polymerase III epsilon subunit	D	103	Y
RA	CP009273	233931	G→A	0.253	S37N	yafT	lipoprotein	S	37	N
RA	CP009273	234984	G→T	0.18	I80I	ykfM	lethality reduction protein, putative inner membrane protein	I	80	I
RA	CP009273	234985	A→T	0.11599999999999999	I80N	ykfM	lethality reduction protein, putative inner membrane protein	I	80	N
RA	CP009273	234990	G→T	0.159	F78L	ykfM	lethality reduction protein, putative inner membrane protein	F	78	L
RA	CP009273	234994	G→T	0.249	S77*	ykfM	lethality reduction protein, putative inner membrane protein	S	77	*
RA	CP009273	235006	G→T	0.136	T73K	ykfM	lethality reduction protein, putative inner membrane protein	T	73	K
RA	CP009273	235010	G→T	0.201	L72I	ykfM	lethality reduction protein, putative inner membrane protein	L	72	I
RA	CP009273	235019	C→A	0.23	V69L	ykfM	lethality reduction protein, putative inner membrane protein	V	69	L
RA	CP009273	235022	G→T	0.28800000000000003	H68N	ykfM	lethality reduction protein, putative inner membrane protein	H	68	N
RA	CP009273	235035	G→T	0.13	S63S	ykfM	lethality reduction protein, putative inner membrane protein	S	63	S
RA	CP009273	235036	G→T	0.158	S63Y	ykfM	lethality reduction protein, putative inner membrane protein	S	63	Y
RA	CP009273	236191	G→T	0.138	V162V	yafV	putative NAD(P)‑binding C‑N hydrolase family amidase	V	162	V
RA	CP009273	236234	A→T	0.064	V148E	yafV	putative NAD(P)‑binding C‑N hydrolase family amidase	V	148	E
RA	CP009273	238195	G→T	0.8690000000000001	V532V	fadE	acyl coenzyme A dehydrogenase	V	532	V
RA	CP009273	250880	G→T	0.098	P442T	pepD	aminoacyl‑histidine dipeptidase (peptidase D)	P	442	T
RA	CP009273	262114	C→A	0.105	D51Y	yafY	lipoprotein, inner membrane; overproduction stimulates degP expression; CP4‑6 prophage	D	51	Y
RA	CP009273	266079	G→T	0.126	pseudogene	insN	pseudogene, IS911 transposase A;IS, phage, Tn; Transposon‑related functions; extrachromosomal; transposon related	pseudogene	None
RA	CP009273	274735	A→T	0.861	pseudogene	afuB	pseudogene, CP4‑6 prophage; ABC transporter permease family;Phage or Prophage Related	pseudogene	None
RA	CP009273	283636	A→C	0.07400000000000001	Q379H	yagH	CP4‑6 prophage; putative xylosidase/arabinosidase	Q	379	H
RA	CP009273	299429	G→T	0.052000000000000005	intergenic	yagU	DUF1440 family inner membrane protein/UPF0153 cysteine cluster protein	intergenic	None
RA	CP009273	306772	C→A	0.191	L92F	ecpR	putative transcriptional regulator for the ecp operon	L	92	F
RA	CP009273	307454	G→A	0.16899999999999998	intergenic	ecpR	putative transcriptional regulator for the ecp operon/uncharacterized protein	intergenic	None
JC JC	CP009273	308665	IS2 (–) +5 bp	0.147	intergenic	ykgM	50S ribosomal protein L31 type B; alternative L31 utilized during zinc limitation/uncharacterized protein	intergenic	None
RA	CP009273	312532	G→A	0.8909999999999999	pseudogene	ykgA	pseudogene, AraC family;putative regulator; Not classified; putative ARAC‑type regulatory protein	pseudogene	None
RA	CP009273	317205	G→A	0.075	intergenic	rclR	reactive chlorine species (RCS)‑specific activator of the rcl genes/cysteine‑rich LutA family protein; putative electron transport chain YkgEFG component	intergenic	None
RA	CP009273	320920	G→A	0.892	S52S	ykgH	putative inner membrane protein	S	52	S
RA	CP009273	321223	C→A	0.838	intergenic	ykgH	putative inner membrane protein/choline dehydrogenase, a flavoprotein	intergenic	None
RA	CP009273	344800	G→T	0.688	E136D	prpB	2‑methylisocitrate lyase	E	136	D
RA	CP009273	345384	G→C	0.066	intergenic	prpB	2‑methylisocitrate lyase/2‑methylcitrate synthase	intergenic	None
RA	CP009273	345387	G→A	0.054000000000000006	intergenic	prpB	2‑methylisocitrate lyase/2‑methylcitrate synthase	intergenic	None
RA	CP009273	347382	G→T	0.245	E153*	prpD	2‑methylcitrate dehydratase	E	153	*
RA	CP009273	347652	G→T	0.158	E243*	prpD	2‑methylcitrate dehydratase	E	243	*
RA	CP009273	348024	G→T	0.139	E367*	prpD	2‑methylcitrate dehydratase	E	367	*
RA	CP009273	353335	T→G	0.067	intergenic	codA	cytosine/isoguanine deaminase/transcriptional activator of cyn operon; autorepressor	intergenic	None
RA	CP009273	353486	A→T	0.065	intergenic	codA	cytosine/isoguanine deaminase/transcriptional activator of cyn operon; autorepressor	intergenic	None
RA	CP009273	353489	C→T	0.065	intergenic	codA	cytosine/isoguanine deaminase/transcriptional activator of cyn operon; autorepressor	intergenic	None
RA	CP009273	359604	T→A	0.102	pseudogene	lacZ	pseudogene, truncated	pseudogene	None
RA	CP009273	360156	C→G	0.054000000000000006	intergenic	lacZ	pseudogene, truncated/DNA‑binding transcriptional repressor	intergenic	None
RA	CP009273	360157	T→G	0.099	intergenic	lacZ	pseudogene, truncated/DNA‑binding transcriptional repressor	intergenic	None
RA	CP009273	360165	G→C	0.055	intergenic	lacZ	pseudogene, truncated/DNA‑binding transcriptional repressor	intergenic	None
RA	CP009273	360172	T→A	0.055999999999999994	intergenic	lacZ	pseudogene, truncated/DNA‑binding transcriptional repressor	intergenic	None
RA	CP009273	360173	C→A	0.08	intergenic	lacZ	pseudogene, truncated/DNA‑binding transcriptional repressor	intergenic	None
RA	CP009273	360181	G→C	0.08	intergenic	lacZ	pseudogene, truncated/DNA‑binding transcriptional repressor	intergenic	None
RA	CP009273	362159	G→T	0.861	I165I	mhpR	mhp operon transcriptional activator	I	165	I
RA	CP009273	385815	G→T	0.053	pseudogene	yaiT	pseudogene, autotransporter family;putative structure; Not classified; interrupted by IS3; putative flagellin structural protein	pseudogene	None
RA	CP009273	396883	A→G	0.6709999999999999	Q14Q	iraP	anti‑RssB factor, RpoS stabilzer during Pi starvation; anti‑adapter protein	Q	14	Q
RA	CP009273	402340	G→T	0.8809999999999999	V160V	aroL	shikimate kinase II	V	160	V
RA	CP009273	404324	C→A	0.14300000000000002	pseudogene	ykiA	pseudogene	pseudogene	None
RA	CP009273	405332	C→A	0.203	P48P	rdgC	nucleoid‑associated ssDNA and dsDNA binding protein; competitive inhibitor of RecA function	P	48	P
RA	CP009273	405758	G→T	0.209	A53A	mak	manno(fructo)kinase	A	53	A
RA	CP009273	406075	C→A	0.885	P159Q	mak	manno(fructo)kinase	P	159	Q
RA	CP009273	410300	C→A	0.21899999999999997	A304S	sbcC	exonuclease, dsDNA, ATP‑dependent	A	304	S
RA	CP009273	411027	G→T	0.8690000000000001	L61L	sbcC	exonuclease, dsDNA, ATP‑dependent	L	61	L
RA	CP009273	412996	G→T	0.054000000000000006	E133D	phoB	response regulator in two‑component regulatory system with PhoR (or CreC)	E	133	D
RA	CP009273	415698	G→T	0.125	V218F	brnQ	branched‑chain amino acid transport system 2 carrier protein; LIV‑II transport system for Ile, Leu, and Val	V	218	F
RA	CP009273	417789	G→T	0.11599999999999999	D450Y	proY	proline‑specific permease	D	450	Y
RA	CP009273	421799	C→A	0.818	I69I	tgt	tRNA‑guanine transglycosylase	I	69	I
RA	CP009273	423068	C→A	0.17300000000000001	A109E	yajC	SecYEG protein translocase auxillary subunit	A	109	E
RA	CP009273	425143	G→T	0.084	T61T	secF	SecYEG protein translocase auxillary subunit	T	61	T
RA	CP009273	433551	G→T	0.872	S14Y	yajO	2‑carboxybenzaldehyde reductase	S	14	Y
RA	CP009273	434663	A→C	0.872	I324S	dxs	1‑deoxyxylulose‑5‑phosphate synthase, thiamine triphosphate‑binding, FAD‑requiring	I	324	S
RA	CP009273	435336	G→T	0.883	Q100K	dxs	1‑deoxyxylulose‑5‑phosphate synthase, thiamine triphosphate‑binding, FAD‑requiring	Q	100	K
RA	CP009273	437672	T→A	0.872	V223E	thiI	tRNA s(4)U8 sulfurtransferase	V	223	E
RA	CP009273	441811	A→C	0.145	I104M	yajR	putative transporter	I	104	M
RA	CP009273	444489	G→A	0.894	R537C	cyoB	cytochrome o ubiquinol oxidase subunit I	R	537	C
RA	CP009273	450290	G→A	1.0	intergenic	bolA	stationary‑phase morphogene, transcriptional repressor for mreB; also regulator for dacA, dacC, and ampC/peptidyl‑prolyl cis/trans isomerase (trigger factor)	intergenic	None
RA	CP009273	451853	C→A	0.251	T422N	tig	peptidyl‑prolyl cis/trans isomerase (trigger factor)	T	422	N
RA	CP009273	453656	T→A	0.054000000000000006	S259T	clpX	ATPase and specificity subunit of ClpX‑ClpP ATP‑dependent serine protease	S	259	T
RA	CP009273	456298	T→A	0.8690000000000001	L652Q	lon	DNA‑binding ATP‑dependent protease La	L	652	Q
RA	CP009273	456588	G→T	0.882	D749Y	lon	DNA‑binding ATP‑dependent protease La	D	749	Y
RA	CP009273	462448	C→A	0.19699999999999998	L107L	ybaE	putative ABC superfamily transporter periplasmic‑binding protein	L	107	L
RA	CP009273	469770	C→A	0.075	R283L	tesB	acyl‑CoA thioesterase 2	R	283	L
RA	CP009273	474138	G→T	0.895	intergenic	ylaB	putative membrane‑anchored cyclic‑di‑GMP phosphodiesterase/DUF1449 family inner membrane protein	intergenic	None
RA	CP009273	475502	T→A	0.054000000000000006	intergenic	maa	maltose O‑acetyltransferase/modulator of gene expression, with H‑NS	intergenic	None
RA	CP009273	475805	C→A	0.9009999999999999	A120A	tomB	Hha toxicity attenuator; conjugation‑related protein	A	120	A
RA	CP009273	479244	C→A	0.85	A206S	acrB	multidrug efflux system protein	A	206	S
RA	CP009273	480820	C→T	0.897	D86N	acrA	multidrug efflux system	D	86	N
RA	CP009273	481667	G→A	0.878	A151T	acrR	transcriptional repressor	A	151	T
RA	CP009273	511619	A→T	0.069	Q82L	fetA	iron exporter, ATP‑binding subunit, ABC transporter FetAB subunit; peroxide resistance protein	Q	82	L
RA	CP009273	524,334:1	+T	1.0	pseudogene	ybbD	pseudogene	pseudogene	None
RA	CP009273	527186	T→A	0.174	L164F	allS	allD operon transcriptional activator	L	164	F
RA	CP009273	530466	C→A	0.892	F365L	gcl	glyoxylate carboligase	F	365	L
RA	CP009273	535649	G→A	0.053	A349A	allB	allantoinase	A	349	A
RA	CP009273	542200	Δ1 bp	0.853	coding	fdrA	putative NAD(P)‑binding acyl‑CoA synthetase	NaN	None
RA	CP009273	546491	G→T	0.894	V199V	ybcF	putative carbonate kinase	V	199	V
RA	CP009273	549397	G→T	0.875	intergenic	lpxH	UDP‑2,3‑diacylglucosamine pyrophosphohydrolase/peptidyl‑prolyl cis‑trans isomerase B (rotamase B)	intergenic	None
RA	CP009273	552831	A→T	0.055	F123I	folD	bifunctional 5,10‑methylene‑tetrahydrofolate dehydrogenase/ 5,10‑methylene‑tetrahydrofolate cyclohydrolase	F	123	I
RA	CP009273	557592	G→T	0.085	D814Y	sfmD	putative outer membrane export usher protein	D	814	Y
RA	CP009273	560919	G→T	0.212	V172V	intD	DLP12 prophage; putative phage integrase	V	172	V
RA	CP009273	564590	G→T	0.099	G78V	ybcK	DLP12 prophage; putative recombinase	G	78	V
RA	CP009273	568464	G→T	0.059000000000000004	E30*	ninE	DLP12 prophage; conserved protein	E	30	*
RA	CP009273	572364	G→A	0.17600000000000002	intergenic	nmpC	DLP12 prophage; truncated outer membrane porin (pseudogene);IS, phage, Tn; Phage or Prophage Related; outer membrane porin protein; locus of qsr prophage/DLP12 prophage; putative phage lysis protein	intergenic	None
RA	CP009273	576183	G→T	0.105	intergenic	ylcI	DUF3950 family protein, DLP12 prophage/DLP12 prophage; DNA packaging protein	intergenic	None
RA	CP009273	576998	G→T	0.872	pseudogene	aaaD	pseudogene; DLP12 prophage; tail fiber assembly protein family;Phage or Prophage Related	pseudogene	None
RA	CP009273	581203	A→T	0.821	intergenic	ompT	DLP12 prophage; outer membrane protease VII (outer membrane protein 3b)/tRNA‑OTHER	intergenic	None
RA	CP009273	583341	T→G	0.94	S33R	ybcH	PRK09936 family protein	S	33	R
RA	CP009273	607931	G→A	0.8420000000000001	S7F	fepA	iron‑enterobactin outer membrane transporter	S	7	F
RA	CP009273	609813	C→A	0.129	G67G	entF	enterobactin synthase multienzyme complex component, ATP‑dependent	G	67	G
RA	CP009273	619048	C→A	0.055999999999999994	A307S	fepB	iron‑enterobactin transporter subunit	A	307	S
RA	CP009273	625364	G→T	0.828	G5G	cstA	carbon starvation protein involved in peptide utilization; APC peptide transporter family protein	G	5	G
RA	CP009273	639231	G→A	0.84	L65F	rnk	regulator of nucleoside diphosphate kinase	L	65	F
RA	CP009273	647422	G→T	0.7829999999999999	intergenic	citC	[citrate [pro‑3S]‑lyase] ligase/sensory histidine kinase in two‑component regulatory system with CitB	intergenic	None
RA	CP009273	647509	T→C	0.86	intergenic	citC	[citrate [pro‑3S]‑lyase] ligase/sensory histidine kinase in two‑component regulatory system with CitB	intergenic	None
RA	CP009273	648056	C→A	0.86	F122L	citA	sensory histidine kinase in two‑component regulatory system with CitB	F	122	L
RA	CP009273	650141	G→T	0.10099999999999999	V428V	dcuC	anaerobic C4‑dicarboxylate transport	V	428	V
RA	CP009273	651654	A→G	0.175	intergenic	dcuC	anaerobic C4‑dicarboxylate transport/phospholipid:lipid A palmitoyltransferase	intergenic	None
RA	CP009273	652865	Δ1 bp	0.871	coding	cspE	constitutive cold shock family transcription antitermination protein; negative regulator of cspA transcription; RNA melting protein; ssDNA‑binding protein	NaN	None
RA	CP009273	662108	A→T	0.867	V522V	mrdA	transpeptidase involved in peptidoglycan synthesis (penicillin‑binding protein 2)	V	522	V
RA	CP009273	662631	C→A	0.9059999999999999	R348L	mrdA	transpeptidase involved in peptidoglycan synthesis (penicillin‑binding protein 2)	R	348	L
RA	CP009273	666998	G→T	0.081	L22I	holA	DNA polymerase III, delta subunit	L	22	I
RA	CP009273	667017	T→G	0.15	E15D	holA	DNA polymerase III, delta subunit	E	15	D
RA	CP009273	667638	C→A	0.136	R2L	lptE	LPS assembly OM complex LptDE, lipoprotein component	R	2	L
RA	CP009273	672142	T→A	0.052000000000000005	intergenic	ybeQ	Sel1 family TPR‑like repeat protein/uncharacterized protein	intergenic	None
RA	CP009273	681257	C→A	0.11900000000000001	V43V	gltK	glutamate, aspartate ABC transporter permease subunit	V	43	V
RA	CP009273	681488	G→T	0.113	T213N	gltJ	glutamate, aspartate ABC transporter permease subunit	T	213	N
RA	CP009273	689079	C→A	0.099	E445*	miaB	tRNA‑i(6)A37 methylthiotransferase	E	445	*
RA	CP009273	697299	G→T	0.138	N303K	nagA	N‑acetylglucosamine‑6‑phosphate deacetylase	N	303	K
RA	CP009273	698274	C→T	0.145	G265D	nagB	glucosamine‑6‑phosphate deaminase	G	265	D
RA	CP009273	699801	G→T	0.157	P134P	nagE	fused N‑acetyl glucosamine specific PTS enzyme: IIC, IIB, and IIA components	P	134	P
RA	CP009273	704018	G→T	0.11699999999999999	D77Y	chiP	chitoporin, uptake of chitosugars	D	77	Y
RA	CP009273	705588	C→A	0.865	intergenic	chiQ	chitosugar‑induced verified lipoprotein/ferric iron uptake regulon transcriptional repressor; autorepressor	intergenic	None
RA	CP009273	706097	A→C	0.07	T2T	fur	ferric iron uptake regulon transcriptional repressor; autorepressorryhB‑regulated fur leader peptide	T	2	T
RA	CP009273	706185	A→G	0.184	intergenic	uof	ryhB‑regulated fur leader peptide/flavodoxin 1	intergenic	None
RA	CP009273	715467	A→T	0.133	F150L	speF	ornithine decarboxylase isozyme, inducible	F	150	L
RA	CP009273	723846	A→C	0.055	W115G	kdpA	potassium translocating ATPase, subunit A	W	115	G
RA	CP009273	724813	A→T	0.807	intergenic	ybfA	DUF2517 family protein/Rhs family putative polymorphic toxin	intergenic	None
RA	CP009273	725650	G→T	0.073	P204P	rhsC	Rhs family putative polymorphic toxin	P	204	P
RA	CP009273	732494	G→T	0.087	pseudogene	ybfL	pseudogene, DDE domain transposase family;putative factor; Not classified; putative receptor protein	pseudogene	None
RA	CP009273	733191	A→T	0.163	pseudogene	ybfL	pseudogene, DDE domain transposase family;putative factor; Not classified; putative receptor protein	pseudogene	None
RA	CP009273	735322	G→T	0.23399999999999999	A120A	phr	deoxyribodipyrimidine photolyase, FAD‑binding	A	120	A
RA	CP009273	739280	A→C	0.16899999999999998	S78R	ybgJ	putative allophanate hydrolase, subunit 1	S	78	R
RA	CP009273	743278	G→A	0.09	intergenic	abrB	regulator of aidB expression; inner membrane protein/putative fimbrial protein	intergenic	None
RA	CP009273	750112	A→T	0.067	intergenic	gltA	citrate synthase/succinate dehydrogenase, membrane subunit, binds cytochrome b556	intergenic	None
RA	CP009273	754572	G→T	0.8220000000000001	E137D	sucA	2‑oxoglutarate decarboxylase, thiamine triphosphate‑binding	E	137	D
RA	CP009273	759000	C→A	0.84	F177L	sucC	succinyl‑CoA synthetase, beta subunit	F	177	L
RA	CP009273	776694	T→A	0.065	intergenic	lysY	tRNA‑Lys/tRNA‑Lys	intergenic	None
RA	CP009273	777514	G→T	0.18899999999999997	intergenic	lysQ	tRNA‑Lys/quinolinate synthase, subunit A	intergenic	None
RA	CP009273	781965	G→T	0.12300000000000001	E293*	aroG	3‑deoxy‑D‑arabino‑heptulosonate‑7‑phosphate synthase, phenylalanine repressible	E	293	*
RA	CP009273	788902	G→T	0.838	R115S	modF	fused molybdate transporter subunits of ABC superfamily: ATP‑binding components	R	115	S
RA	CP009273	800488	G→T	0.8270000000000001	V510V	ybhJ	putative hydratase	V	510	V
RA	CP009273	800779	G→T	0.87	E607D	ybhJ	putative hydratase	E	607	D
RA	CP009273	805693	A→C	0.07	E298D	bioB	biotin synthase	E	298	D
RA	CP009273	808977	G→T	0.124	intergenic	bioD	dethiobiotin synthetase/excinulease of nucleotide excision repair, DNA damage recognition component	intergenic	None
RA	CP009273	812743	G→T	0.14	D82Y	moaA	molybdopterin biosynthesis protein A	D	82	Y
RA	CP009273	816292	A→T	0.066	H15L	ybhM	UPF0005 family inner membrane protein	H	15	L
RA	CP009273	828374	G→T	0.912	V11V	ybiA	DUF1768 family protein	V	11	V
RA	CP009273	832445	G→T	0.884	P213P	ybiC	putative dehydrogenase	P	213	P
RA	CP009273	833437	G→A	0.14300000000000002	intergenic	ybiJ	DUF1471 family putative periplasmic protein/DksA‑type zinc finger protein	intergenic	None
RA	CP009273	833711	C→A	0.222	D68Y	ybiI	DksA‑type zinc finger protein	D	68	Y
RA	CP009273	843299	C→A	0.746	W54C	glnH	glutamine transporter subunit	W	54	C
RA	CP009273	844378	C→A	0.096	intergenic	dps	Fe‑binding and storage protein; stress‑inducible DNA‑binding protetin/threonine and homoserine efflux system	intergenic	None
RA	CP009273	853232	C→A	0.14400000000000002	intergenic	ybiT	putative transporter subunit of ABC superfamily: ATP‑binding component/DUF1479 family protein	intergenic	None
RA	CP009273	861323	T→A	0.136	S166S	moeA	molybdopterin molybdenumtransferase; molybdopterin biosynthesis protein	S	166	S
RA	CP009273	862542	A→T	0.162	E173D	iaaA	Isoaspartyl peptidase	E	173	D
RA	CP009273	863481	T→G	0.19399999999999998	L169R	gsiA	glutathione transporter ATP‑binding protein, ABC superfamily	L	169	R
RA	CP009273	868473	A→C	0.084	I13I	yliE	putative membrane‑anchored cyclic‑di‑GMP phosphodiesterase	I	13	I
RA	CP009273	876447	G→A	0.878	D89N	dacC	D‑alanyl‑D‑alanine carboxypeptidase (penicillin‑binding protein 6a)	D	89	N
RA	CP009273	877482	C→A	0.07200000000000001	D237Y	deoR	deoxyribose‑5‑phosphate‑inducible deoxyribose operon transcriptional repressor; repressor of nupG and tsx	D	237	Y
RA	CP009273	879085	G→T	0.8640000000000001	intergenic	ybjG	undecaprenyl pyrophosphate phosphatase/multidrug efflux system protein	intergenic	None
RA	CP009273	881695	T→A	0.113	L367F	ybjJ	putative transporter	L	367	F
RA	CP009273	896109	T→C	0.191	intergenic	artJ	arginine binding protein, periplasmic/arginine transporter subunit	intergenic	None
RA	CP009273	899961	T→A	0.146	intergenic	ybjP	lipoprotein/UPF0145 family protein	intergenic	None
RA	CP009273	910683	G→C	0.106	intergenic	ybjE	putative transporter/aquaporin Z	intergenic	None
RA	CP009273	925160	G→T	0.852	S420*	cydD	fused glutathione, cysteine exporter subunits of ABC superfamily: membrane component/ATP‑binding component	S	420	*
RA	CP009273	925355	A→T	0.061	L355Q	cydD	fused glutathione, cysteine exporter subunits of ABC superfamily: membrane component/ATP‑binding component	L	355	Q
RA	CP009273	925957	A→T	0.065	I154I	cydD	fused glutathione, cysteine exporter subunits of ABC superfamily: membrane component/ATP‑binding component	I	154	I
RA	CP009273	943573	G→T	0.682	A297S	ycaM	putative transporter	A	297	S
RA	CP009273	955568	A→T	0.054000000000000006	intergenic	aroA	5‑enolpyruvylshikimate‑3‑phosphate synthetase/putative peptidase‑related chaperone	intergenic	None
RA	CP009273	961017	A→T	0.054000000000000006	L414F	ycaI	ComEC family inner membrane protein	L	414	F
RA	CP009273	968415	G→T	0.86	S148*	ycbC	DUF218 superfamily protein	S	148	*
RA	CP009273	973038	G→T	0.11900000000000001	A419A	mukB	chromosome condensin MukBEF, ATPase and DNA‑binding subunit	A	419	A
RA	CP009273	988954	C→A	0.122	G183C	ssuB	alkanesulfonate transporter subunit	G	183	C
RA	CP009273	991460	A→T	0.129	L314Q	ssuA	aliphatic sulfonate binding protein, SsuABC ABC transporter	L	314	Q
RA	CP009273	993869	C→T	0.145	intergenic	elfA	laminin‑binding fimbrin subunit/putative periplasmic pilin chaperone	intergenic	None
RA	CP009273	997965	G→T	0.10099999999999999	D235Y	elfG	putative fimbrial‑like adhesin protein	D	235	Y
RA	CP009273	1020762	C→A	0.161	A279E	helD	DNA helicase IV	A	279	E
RA	CP009273	1042107	G→T	0.151	T432K	gfcD	putative O‑antigen capsule production periplasmic protein	T	432	K
RA	CP009273	1045159	C→A	0.13	L14F	gfcA	O‑antigen capsule production threonine‑rich inner membrane protein	L	14	F
RA	CP009273	1048928	C→A	0.662	E903*	torS	hybrid sensory histidine kinase in two‑component regulatory system with TorR	E	903	*
RA	CP009273	1049407	G→T	0.872	T743K	torS	hybrid sensory histidine kinase in two‑component regulatory system with TorR	T	743	K
RA	CP009273	1077911	A→C	0.888	K71N	efeO	inactive ferrous ion transporter EfeUOB	K	71	N
RA	CP009273	1083443	G→T	0.073	S624*	pgaB	poly‑beta‑1,6‑N‑acetyl‑D‑glucosamine (PGA) N‑deacetylase outer membrane export lipoprotein	S	624	*
RA	CP009273	1084103	A→T	0.6559999999999999	L404*	pgaB	poly‑beta‑1,6‑N‑acetyl‑D‑glucosamine (PGA) N‑deacetylase outer membrane export lipoprotein	L	404	*
RA	CP009273	1086516	T→A	0.16899999999999998	V410V	pgaA	biofilm adhesin polysaccharide PGA secretin; OM porin; poly‑beta‑1,6‑N‑acetyl‑D‑glucosamine export protein	V	410	V
RA	CP009273	1116964	A→G	0.904	intergenic	dinI	DNA damage‑inducible protein I/dihydro‑orotase	intergenic	None
RA	CP009273	1132494	T→A	0.057	I255I	flgI	putative flagellar basal body protein	I	255	I
RA	CP009273	1151750	G→T	0.8740000000000001	R178L	holB	DNA polymerase III, delta prime subunit	R	178	L
RA	CP009273	1152278	G→T	0.8640000000000001	E16*	ycfH	putative DNase	E	16	*
RA	CP009273	1169335	G→T	0.18899999999999997	T29K	mfd	transcription‑repair coupling factor	T	29	K
RA	CP009273	1170302	G→T	0.18600000000000003	A107E	ycfT	inner membrane protein	A	107	E
RA	CP009273	1181431	G→T	0.08199999999999999	E44D	pepT	peptidase T	E	44	D
RA	CP009273	1191676	C→T	0.175	H366H	icd	e14 prophage; isocitrate dehydrogenase, specific for NADP+	H	366	H
RA	CP009273	1191688	C→T	0.134	T370T	icd	e14 prophage; isocitrate dehydrogenase, specific for NADP+	T	370	T
RA	CP009273	1191701	T→C	0.11900000000000001	L375L	icd	e14 prophage; isocitrate dehydrogenase, specific for NADP+	L	375	L
RA	CP009273	1191703	A→G	0.11900000000000001	L375L	icd	e14 prophage; isocitrate dehydrogenase, specific for NADP+	L	375	L
RA	CP009273	1191733	C→T	0.061	N385N	icd	e14 prophage; isocitrate dehydrogenase, specific for NADP+	N	385	N
RA	CP009273	1191736	G→C	0.061	A386A	icd	e14 prophage; isocitrate dehydrogenase, specific for NADP+	A	386	A
RA	CP009273	1191739	A→G	0.05	K387K	icd	e14 prophage; isocitrate dehydrogenase, specific for NADP+	K	387	K
RA	CP009273	1193516	T→G	0.23199999999999998	N60H	ymfE	e14 prophage; putative inner membrane protein	N	60	H
RA	CP009273	1193873	G→T	0.845	intergenic	ymfE	e14 prophage; putative inner membrane protein/e14 prophage; cell death peptidase, inhibitor of T4 late gene expression	intergenic	None
RA	CP009273	1194194	C→A	0.083	S15*	lit	e14 prophage; cell death peptidase, inhibitor of T4 late gene expression	S	15	*
RA	CP009273	1211169	C→A	0.8420000000000001	intergenic	bluF	anti‑repressor for YcgE, blue light‑responsive; FAD‑binding; has c‑di‑GMP phosphodiesterase‑like EAL domain, but does not degrade c‑di‑GMP/RcsB connector protein for regulation of biofilm and acid‑resistance	intergenic	None
RA	CP009273	1212835	G→A	0.052000000000000005	G18S	ycgG	putative membrane‑anchored cyclic‑di‑GMP phosphodiesterase	G	18	S
RA	CP009273	1219533	A→G	0.89	intergenic	ycgI	pseudogene/cell division topological specificity factor	intergenic	None
RA	CP009273	1220996	G→T	0.866	R181R	minC	cell division inhibitor	R	181	R
RA	CP009273	1224292	G→A	0.87	D8N	ycgN	UPF0153 family cysteine cluster protein	D	8	N
RA	CP009273	1226292	T→A	0.9179999999999999	C24S	umuD	DNA polymerase V, subunit D	C	24	S
RA	CP009273	1228591	G→T	0.847	intergenic	dsbB	oxidoreductase that catalyzes reoxidation of DsbA protein disulfide isomerase I/sodium:proton antiporter	intergenic	None
RA	CP009273	1251120	T→A	0.05	T97S	ycgV	putative adhesin	T	97	S
RA	CP009273	1277786	G→A	0.805	D823N	narG	nitrate reductase 1, alpha subunit	D	823	N
RA	CP009273	1288669	A→T	0.087	intergenic	hns	global DNA‑binding transcriptional dual regulator H‑NS/thymidine kinase/deoxyuridine kinase	intergenic	None
RA	CP009273	1301604	A→T	0.18100000000000002	I433I	clsA	cardiolipin synthase 1	I	433	I
RA	CP009273	1322140	T→A	0.8909999999999999	T159S	btuR	cob(I)yrinic acid a,c‑diamide adenosyltransferase	T	159	S
RA	CP009273	1327148	T→G	0.16899999999999998	V615G	topA	DNA topoisomerase I, omega subunit	V	615	G
RA	CP009273	1329391	G→A	0.13	S4N	ymiA	uncharacterized protein	S	4	N
RA	CP009273	1337533	G→T	0.866	A18E	osmB	lipoprotein	A	18	E
RA	CP009273	1345484	A→C	0.131	intergenic	fabI	enoyl‑[acyl‑carrier‑protein] reductase, NADH‑dependent/DUF559 family endonuclease‑related protein	intergenic	None
RA	CP009273	1345918	C→A	0.161	D34Y	ycjD	DUF559 family endonuclease‑related protein	D	34	Y
RA	CP009273	1365283	G→T	0.894	E271*	ycjM	alpha amylase catalytic domain family protein	E	271	*
RA	CP009273	1369694	G→A	0.205	D159N	ycjQ	putative Zn‑dependent NAD(P)‑binding oxidoreductase	D	159	N
JC JC	CP009273	1376043	IS5 (–) +4 bp	0.878	pseudogene	ycjV	pseudogene; putative ATP‑binding component of a transport system	pseudogene	None
RA	CP009273	1377394	C→T	0.888	A275A	ycjW	LacI family putative transcriptional repressor	A	275	A
RA	CP009273	1380246	A→C	0.05	Q160P	ycjF	UPF0283 family inner membrane protein	Q	160	P
RA	CP009273	1385964	T→G	0.139	Q49H	ycjY	S9 homolog non‑peptidase family protein	Q	49	H
RA	CP009273	1386008	G→T	0.882	Q35K	ycjY	S9 homolog non‑peptidase family protein	Q	35	K
RA	CP009273	1388406	G→T	0.856	R308L	mppA	murein tripeptide (L‑ala‑gamma‑D‑glutamyl‑meso‑DAP) transporter subunit	R	308	L
RA	CP009273	1396370	G→T	0.055999999999999994	N381K	abgB	p‑aminobenzoyl‑glutamate hydrolase, B subunit	N	381	K
RA	CP009273	1397285	G→T	0.11699999999999999	I76I	abgB	p‑aminobenzoyl‑glutamate hydrolase, B subunit	I	76	I
RA	CP009273	1414576	C→T	0.149	intergenic	racR	Rac prophage; putative DNA‑binding transcriptional regulator/Rac prophage; putative DNA‑binding transcriptional regulator	intergenic	None
RA	CP009273	1424234	C→A	0.8340000000000001	S310*	stfR	Rac prophage; putative tail fiber protein	S	310	*
JC JC	CP009273	1428894	IS2 (–) +5 bp	0.85	intergenic	ynaE	cold shock protein, Rac prophage/pseudogene, prophage Rac integration site ttcA duplication;Phage or Prophage Related	intergenic	None
RA	CP009273	1429000	C→A	0.086	intergenic	ynaE	cold shock protein, Rac prophage/pseudogene, prophage Rac integration site ttcA duplication;Phage or Prophage Related	intergenic	None
RA	CP009273	1430082	A→C	0.06	F357V	ompN	outer membrane pore protein N, non‑specific	F	357	V
RA	CP009273	1438433	G→T	0.11699999999999999	D376Y	ydbH	putative membrane‑anchored protein, function unknown	D	376	Y
RA	CP009273	1439234	G→T	0.134	D643Y	ydbH	putative membrane‑anchored protein, function unknown	D	643	Y
RA	CP009273	1439518	C→A	0.6859999999999999	S737S	ydbH	putative membrane‑anchored protein, function unknown	S	737	S
RA	CP009273	1443093	C→A	0.085	L440I	feaB	phenylacetaldehyde dehydrogenase	L	440	I
RA	CP009273	1443196	A→T	0.055999999999999994	Q474L	feaB	phenylacetaldehyde dehydrogenase	Q	474	L
RA	CP009273	1450710	A→T	0.132	T8T	paaE	ring 1,2‑phenylacetyl‑CoA epoxidase, NAD(P)H oxidoreductase component	T	8	T
RA	CP009273	1451422	A→T	0.053	T246S	paaE	ring 1,2‑phenylacetyl‑CoA epoxidase, NAD(P)H oxidoreductase component	T	246	S
RA	CP009273	1454090	A→T	0.071	L260F	paaH	3‑hydroxyadipyl‑CoA dehydrogenase, NAD+‑dependent	L	260	F
RA	CP009273	1454724	G→T	0.6859999999999999	G472C	paaH	3‑hydroxyadipyl‑CoA dehydrogenase, NAD+‑dependent	G	472	C
RA	CP009273	1477840	G→T	0.053	D175Y	hrpA	putative ATP‑dependent helicase	D	175	Y
RA	CP009273	1481732	G→A	0.162	A81T	ydcF	DUF218 superfamily protein, SAM‑binding	A	81	T
RA	CP009273	1515250	G→T	0.059000000000000004	V691V	yncD	putative iron outer membrane transporter	V	691	V
RA	CP009273	1516408	T→G	0.066	E305D	yncD	putative iron outer membrane transporter	E	305	D
RA	CP009273	1519349	T→A	0.935	K297*	ansP	L‑asparagine transporter	K	297	*
RA	CP009273	1541486	A→T	0.12300000000000001	intergenic	yddG	aromatic amino acid exporter/formate dehydrogenase‑N, alpha subunit, nitrate‑inducible	intergenic	None
RA	CP009273	1545377	T→A	0.161	G220G	fdnH	formate dehydrogenase‑N, Fe‑S (beta) subunit, nitrate‑inducible	G	220	G
RA	CP009273	1548144	G→T	0.88	intergenic	adhP	ethanol‑active dehydrogenase/acetaldehyde‑active reductase/malate dehydrogenase, (decarboxylating, NAD‑requiring) (malic enzyme)	intergenic	None
RA	CP009273	1554204	A→T	0.175	L328*	ddpB	D‑ala‑D‑ala transporter subunit	L	328	*
RA	CP009273	1555972	T→A	0.128	D256V	ddpA	D‑ala‑D‑a la transporter subunit	D	256	V
RA	CP009273	1558906	G→T	0.11199999999999999	A362E	dosP	oxygen sensor, c‑di‑GMP phosphodiesterase, heme‑regulated; cold‑ and stationary phase‑induced bioflim regulator	A	362	E
RA	CP009273	1563276	G→T	0.865	H491N	gadC	glutamate:gamma‑aminobutyric acid antiporter	H	491	N
RA	CP009273	1565497	G→A	1.0	S269L	gadB	glutamate decarboxylase B, PLP‑dependent	S	269	L
RA	CP009273	1566392	A→T	0.065	intergenic	gadB	glutamate decarboxylase B, PLP‑dependent/putative periplasmic M16 family zinc metalloendopeptidase	intergenic	None
RA	CP009273	1575339	G→T	0.8240000000000001	F481L	ydeN	putative Ser‑type periplasmic non‑aryl sulfatase	F	481	L
RA	CP009273	1602131	G→T	0.063	D177Y	tam	trans‑aconitate methyltransferase	D	177	Y
RA	CP009273	1603440	G→A	0.7879999999999999	intergenic	yneE	bestrophin family putative inner membrane protein/altronate oxidoreductase, NAD‑dependent	intergenic	None
RA	CP009273	1604418	C→A	0.085	D174Y	uxaB	altronate oxidoreductase, NAD‑dependent	D	174	Y
RA	CP009273	1605093	A→T	0.132	intergenic	uxaB	altronate oxidoreductase, NAD‑dependent/putative membrane‑bound diguanylate cyclase	intergenic	None
RA	CP009273	1605117	A→C	0.154	intergenic	uxaB	altronate oxidoreductase, NAD‑dependent/putative membrane‑bound diguanylate cyclase	intergenic	None
RA	CP009273	1610407	C→T	0.102	P130S	yneK	uncharacterized protein	P	130	S
RA	CP009273	1612820	T→A	0.076	S116C	marC	UPF0056 family inner membrane protein	S	116	C
RA	CP009273	1620961	T→G	0.8420000000000001	Q226P	dcp	dipeptidyl carboxypeptidase II	Q	226	P
RA	CP009273	1628207	G→A	0.8809999999999999	G110E	pinQ	Qin prophage; putative site‑specific recombinase	G	110	E
RA	CP009273	1661763	C→A	0.862	P353P	mlc	glucosamine anaerobic growth regulon transcriptional repressor; autorepressor	P	353	P
RA	CP009273	1663893	C→T	0.175	intergenic	ynfL	LysR family putative transcriptional regulator/putative arabinose efflux transporter	intergenic	None
RA	CP009273	1673380	T→A	0.077	S233T	ydgH	DUF1471 family periplasmic protein	S	233	T
RA	CP009273	1673381	C→A	0.09300000000000001	S233*	ydgH	DUF1471 family periplasmic protein	S	233	*
RA	CP009273	1673421	T→A	0.12	T246T	ydgH	DUF1471 family periplasmic protein	T	246	T
RA	CP009273	1690805	C→A	0.145	D169Y	uidR	transcriptional repressor	D	169	Y
RA	CP009273	1696612	A→T	0.883	E41D	add	adenosine deaminase	E	41	D
RA	CP009273	1698876	G→T	0.161	A23A	blr	beta‑lactam resistance membrane protein; divisome‑associated protein	A	23	A
RA	CP009273	1699862	T→A	0.071	L119*	ydgK	DUF2569 family inner membrane protein	L	119	*
RA	CP009273	1701282	A→C	0.096	Q36P	rsxC	SoxR iron‑sulfur cluster reduction factor component; putative membrane‑associated NADH oxidoreductase of electron transport complex	Q	36	P
RA	CP009273	1703062	T→A	0.12300000000000001	R629R	rsxC	SoxR iron‑sulfur cluster reduction factor component; putative membrane‑associated NADH oxidoreductase of electron transport complex	R	629	R
RA	CP009273	1703071	A→T	0.102	A632A	rsxC	SoxR iron‑sulfur cluster reduction factor component; putative membrane‑associated NADH oxidoreductase of electron transport complex	A	632	A
RA	CP009273	1711397	C→T	0.893	R28Q	tyrS	tyrosyl‑tRNA synthetase	R	28	Q
RA	CP009273	1751951	G→T	0.051	intergenic	lpp	murein lipoprotein/murein L,D‑transpeptidase	intergenic	None
RA	CP009273	1754950	T→A	0.7609999999999999	I367F	sufD	component of SufBCD Fe‑S cluster assembly scaffold	I	367	F
RA	CP009273	1764150	G→T	0.065	D274Y	ydiK	UPF0118 family inner membrane protein	D	274	Y
RA	CP009273	1766617	A→T	0.182	intergenic	ydiM	MFS superfamily sugar transport 1 family protein/MFS transporter superfamily protein	intergenic	None
RA	CP009273	1770281	T→A	0.8440000000000001	D146E	ydiF	putative acetyl‑CoA:acetoacetyl‑CoA transferase: alpha subunit/beta subunit	D	146	E
RA	CP009273	1781314	T→A	0.18600000000000003	N19I	ppsA	phosphoenolpyruvate synthase	N	19	I
RA	CP009273	1784363	C→A	0.131	R380L	ydiU	UPF0061 family protein	R	380	L
RA	CP009273	1796428	C→A	0.146	V134F	thrS	threonyl‑tRNA synthetase	V	134	F
RA	CP009273	1796460	C→A	0.127	R123L	thrS	threonyl‑tRNA synthetase	R	123	L
RA	CP009273	1798834	G→A	0.076	pseudogene	arpB	pseudogene, ankyrin repeats	pseudogene	None
RA	CP009273	1802047	G→A	0.905	intergenic	ydiZ	uncharacterized protein/fructosamine kinase family protein	intergenic	None
RA	CP009273	1803109	C→T	0.065	A128T	yniB	putative inner membrane protein	A	128	T
RA	CP009273	1805071	C→A	0.11800000000000001	intergenic	ydjM	inner membrane protein regulated by LexA/putative transporter	intergenic	None
RA	CP009273	1821696	A→T	0.127	L274Q	astB	succinylarginine dihydrolase	L	274	Q
RA	CP009273	1825763	C→A	0.623	A159A	astC	succinylornithine transaminase, PLP‑dependent	A	159	A
RA	CP009273	1828918	C→A	0.139	V182V	ydjY	putative ferrodoxin‑like lipoprotein	V	182	V
RA	CP009273	1832413	C→A	0.9059999999999999	L315L	ynjC	inner membrane putative ABC superfamily transporter permease	L	315	L
RA	CP009273	1833730	C→A	0.873	R3S	ynjE	molybdopterin synthase sulfurtransferase	R	3	S
RA	CP009273	1840083	C→A	0.141	D379Y	topB	DNA topoisomerase III	D	379	Y
RA	CP009273	1848731	C→A	0.177	A127A	ydjF	putative DNA‑binding transcriptional regulator	A	127	A
RA	CP009273	1859011	C→G	0.125	intergenic	yeaD	D‑hexose‑6‑phosphate epimerase‑like protein/aldo‑keto reductase, methylglyoxal to acetol, NADPH‑dependent	intergenic	None
RA	CP009273	1865422	C→A	0.877	R261R	yeaI	putative membrane‑anchored diguanylate cyclase	R	261	R
RA	CP009273	1867537	C→A	0.10400000000000001	R414S	yeaJ	putative diguanylate cyclase	R	414	S
RA	CP009273	1872520	G→T	0.879	P183P	yeaP	diguanylate cyclase	P	183	P
RA	CP009273	1886360	G→T	0.201	A378E	yoaA	putative ATP‑dependent helicase, DinG family	A	378	E
RA	CP009273	1909342	T→A	0.895	E150D	proQ	RNA chaperone, putative ProP translation regulator	E	150	D
RA	CP009273	1942066	G→T	0.231	H115N	yebC	UPF0082 family protein	H	115	N
RA	CP009273	1944177	C→A	0.885	L201L	aspS	aspartyl‑tRNA synthetase	L	201	L
RA	CP009273	1959915	C→A	0.067	P178P	flhB	flagellin export apparatus, substrate specificity protein	P	178	P
RA	CP009273	1969291	G→T	0.899	I97I	cheA	fused chemotactic sensory histidine kinase in two‑component regulatory system with CheB and CheY: sensory histidine kinase/signal sensing protein	I	97	I
RA	CP009273	1986289	T→A	0.833	N4Y	pgsA	phosphatidylglycerophosphate synthetase	N	4	Y
RA	CP009273	1997314	G→T	0.675	intergenic	fliC	flagellar filament structural protein (flagellin)/flagellar filament capping protein	intergenic	None
RA	CP009273	1999334	T→A	0.054000000000000006	I47I	fliT	putative flagellar synthesis and assembly chaperone	I	47	I
RA	CP009273	1999632	G→T	0.6940000000000001	intergenic	fliT	putative flagellar synthesis and assembly chaperone/cytoplasmic alpha‑amylase	intergenic	None
RA	CP009273	2007547	C→A	0.052000000000000005	R280S	fliF	flagellar basal‑body MS‑ring and collar protein	R	280	S
RA	CP009273	2020166	C→A	0.865	D445Y	yedQ	putative membrane‑anchored diguanylate cyclase	D	445	Y
RA	CP009273	2028807	G→T	0.18600000000000003	intergenic	yedS	pseudogene, outer membrane protein homology; putative outer membrane protein/glyoxalase III and Hsp31 molecular chaperone	intergenic	None
RA	CP009273	2030998	C→A	0.105	P212P	yedV	putative sensory kinase in two‑component regulatory system with YedW	P	212	P
RA	CP009273	2035090	C→A	0.665	Q79K	zinT	zinc and cadmium binding protein, periplasmic	Q	79	K
RA	CP009273	2041982	A→T	0.151	S1188S	yeeJ	putative adhesin	S	1188	S
RA	CP009273	2067205	G→A	0.055	G729D	flu	CP4‑44 prophage; antigen 43 (Ag43) phase‑variable biofilm formation autotransporter	G	729	D
RA	CP009273	2073386	C→T	0.135	S229S	yeeA	putative transporter, FUSC family inner membrane protein	S	229	S
RA	CP009273	2074680	A→T	0.889	W22R	sbmC	DNA gyrase inhibitor	W	22	R
RA	CP009273	2077212	A→T	0.055999999999999994	N326Y	sbcB	exodeoxyribonuclease I; exonuclease I	N	326	Y
RA	CP009273	2080635	G→T	0.054000000000000006	intergenic	yoeI	uncharacterized protein/LysR family putative transcriptional regulator	intergenic	None
RA	CP009273	2098995	C→A	0.868	G182*	wbbI	d‑Galf:alpha‑d‑Glc beta‑1,6‑galactofuranosyltransferase	G	182	*
RA	CP009273	2102205	C→A	0.154	V287V	wzxB	putative polisoprenol‑linked O‑antigen transporter	V	287	V
RA	CP009273	2102807	C→T	0.159	A87T	wzxB	putative polisoprenol‑linked O‑antigen transporter	A	87	T
RA	CP009273	2103588	A→T	0.12	V11E	rfbC	dTDP‑4‑deoxyrhamnose‑3,5‑epimerase	V	11	E
RA	CP009273	2,108,219:1	+A	1.0	coding	wcaM	colanic acid biosynthesis protein	NaN	None
RA	CP009273	2111193	G→T	0.19699999999999998	A231A	wcaK	colanic acid biosynthesis protein	A	231	A
RA	CP009273	2114911	A→T	0.8490000000000001	L42Q	wcaJ	colanic biosynthesis UDP‑glucose lipid carrier transferase	L	42	Q
RA	CP009273	2123590	A→T	0.135	V257E	wcaD	putative colanic acid polymerase	V	257	E
RA	CP009273	2126692	T→A	0.12300000000000001	T63S	wcaA	putative glycosyl transferase	T	63	S
RA	CP009273	2139910	G→T	0.917	R1055L	yegE	putative diguanylate cyclase	R	1055	L
RA	CP009273	2144474	C→A	0.867	intergenic	yegI	protein kinase‑related putative non‑specific DNA‑binding protein/uncharacterized protein	intergenic	None
RA	CP009273	2148624	A→C	0.168	T376T	mdtA	multidrug efflux system, subunit A	T	376	T
RA	CP009273	2149603	A→T	0.642	E287V	mdtB	multidrug efflux system, subunit B	E	287	V
RA	CP009273	2161404	T→A	0.121	intergenic	yegZ	pseudogene, gpD phage P2‑like protein D/uncharacterized protein	intergenic	None
RA	CP009273	2168487	A→T	0.575	D14E	gatA	galactitol‑specific enzyme IIA component of PTS	D	14	E
RA	CP009273	2168795	C→A	0.855	D336Y	gatZ	D‑tagatose 1,6‑bisphosphate aldolase 2, subunit	D	336	Y
RA	CP009273	2168986	C→A	0.146	R272L	gatZ	D‑tagatose 1,6‑bisphosphate aldolase 2, subunit	R	272	L
RA	CP009273	2170019	A→T	0.065	I222N	gatY	D‑tagatose 1,6‑bisphosphate aldolase 2, catalytic subunit	I	222	N
RA	CP009273	2170708	G→T	0.131	intergenic	gatY	D‑tagatose 1,6‑bisphosphate aldolase 2, catalytic subunit/fructose‑bisphosphate aldolase class I	intergenic	None
RA	CP009273	2170713	C→A	0.255	intergenic	gatY	D‑tagatose 1,6‑bisphosphate aldolase 2, catalytic subunit/fructose‑bisphosphate aldolase class I	intergenic	None
RA	CP009273	2170724	G→T	0.28	intergenic	gatY	D‑tagatose 1,6‑bisphosphate aldolase 2, catalytic subunit/fructose‑bisphosphate aldolase class I	intergenic	None
RA	CP009273	2170754	C→A	0.087	intergenic	gatY	D‑tagatose 1,6‑bisphosphate aldolase 2, catalytic subunit/fructose‑bisphosphate aldolase class I	intergenic	None
RA	CP009273	2170757	T→A	0.147	intergenic	gatY	D‑tagatose 1,6‑bisphosphate aldolase 2, catalytic subunit/fructose‑bisphosphate aldolase class I	intergenic	None
RA	CP009273	2170758	C→A	0.114	intergenic	gatY	D‑tagatose 1,6‑bisphosphate aldolase 2, catalytic subunit/fructose‑bisphosphate aldolase class I	intergenic	None
RA	CP009273	2172457	C→A	0.159	S53*	yegT	nucleoside transporter, low affinity	S	53	*
RA	CP009273	2178937	A→T	0.135	intergenic	thiM	hydoxyethylthiazole kinase/transcriptional repressor of rcnA	intergenic	None
RA	CP009273	2179205	G→T	0.8690000000000001	A24E	rcnR	transcriptional repressor of rcnA	A	24	E
RA	CP009273	2181645	A→G	0.705	N83N	yehA	putative fimbrial‑like adhesin protein	N	83	N
RA	CP009273	2189888	C→A	0.193	intergenic	metG	methionyl‑tRNA synthetase/DUF4132 family pseudogene; defective yehI paralog; molybdate metabolism regulator, first fragment; molybdate metabolism regulator, second fragment 2; yehI' molR mutations have phenotypes and the N‑terminal molR fragment of yehI' may be expressed and may have retained or evolved MolR function	intergenic	None
RA	CP009273	2192382	C→A	0.18600000000000003	pseudogene	yehH	DUF4132 family pseudogene; defective yehI paralog; molybdate metabolism regulator, first fragment; molybdate metabolism regulator, second fragment 2; yehI' molR mutations have phenotypes and the N‑terminal molR fragment of yehI' may be expressed and may have retained or evolved MolR function	pseudogene	None
RA	CP009273	2194695	T→A	0.9009999999999999	L313Q	yehI	DUF4132 domain‑containing protein	L	313	Q
RA	CP009273	2195449	A→T	0.843	E564D	yehI	DUF4132 domain‑containing protein	E	564	D
RA	CP009273	2196227	T→A	0.131	W824R	yehI	DUF4132 domain‑containing protein	W	824	R
RA	CP009273	2216296	C→A	0.8270000000000001	I211I	dld	D‑lactate dehydrogenase, FAD‑binding, NADH independent	I	211	I
RA	CP009273	2220503	C→T	0.079	V83M	yohF	putative oxidoreductase	V	83	M
RA	CP009273	2223247	C→T	0.079	W206*	dusC	tRNA‑dihydrouridine synthase C	W	206	*
RA	CP009273	2225190	C→T	0.8079999999999999	G231G	yohK	LrgB family inner membrane protein	G	231	G
RA	CP009273	2225260	C→T	0.133	intergenic	yohK	LrgB family inner membrane protein/cytidine/deoxycytidine deaminase	intergenic	None
RA	CP009273	2228226	T→G	0.133	F239V	preT	dihydropyrimidine dehydrogenase, NADH‑dependent, subunit N	F	239	V
RA	CP009273	2233142	A→T	0.142	V229E	mglB	methyl‑galactoside transporter subunit	V	229	E
RA	CP009273	2237098	G→T	0.902	H12N	folE	GTP cyclohydrolase I	H	12	N
RA	CP009273	2243089	G→T	0.187	I3I	yeiE	putative DNA‑binding transcriptional regulator	I	3	I
RA	CP009273	2259689	C→A	0.121	intergenic	yeiP	elongation factor P‑like protein/putative NAD‑dependent D‑mannonate oxidoreductase	intergenic	None
RA	CP009273	2264143	G→A	0.87	intergenic	mepS	murein DD‑endopeptidase, space‑maker hydrolase, mutational suppressor of prc thermosensitivity, outer membrane lipoprotein/resistance protein for phages lambda and N4, putative membrane‑anchored cyclic‑di‑GMP phosphodiesterase	intergenic	None
RA	CP009273	2289043	C→A	0.065	W8L	ccmD	cytochrome c biogenesis protein	W	8	L
RA	CP009273	2289374	C→A	0.845	V142V	ccmC	heme exporter subunit	V	142	V
RA	CP009273	2292271	A→T	0.157	C263S	napH	ferredoxin‑type protein essential for electron transfer from ubiquinol to periplasmic nitrate reductase (NapAB)	C	263	S
RA	CP009273	2294769	C→A	0.06	P488P	napA	nitrate reductase, periplasmic, large subunit	P	488	P
RA	CP009273	2298277	T→A	0.09	intergenic	eco	ecotin, a serine protease inhibitor/malate dehydrogenase, FAD/NAD(P)‑binding domain	intergenic	None
RA	CP009273	2303070	T→G	0.853	Q272P	ada	fused DNA‑binding transcriptional dual regulator/O6‑methylguanine‑DNA methyltransferase	Q	272	P
RA	CP009273	2303607	A→C	0.092	L93R	ada	fused DNA‑binding transcriptional dual regulator/O6‑methylguanine‑DNA methyltransferase	L	93	R
RA	CP009273	2305116	C→A	0.841	intergenic	apbE	putative thiamine‑synthetic flavin transferase lipoprotein/outer membrane porin protein C	intergenic	None
RA	CP009273	2305135	T→C	0.847	Y365C	ompC	outer membrane porin protein C	Y	365	C
RA	CP009273	2319347	G→T	0.114	V371V	atoE	short chain fatty acid transporter	V	371	V
RA	CP009273	2320247	G→T	0.149	P220P	atoB	acetyl‑CoA acetyltransferase	P	220	P
RA	CP009273	2330502	C→A	0.6890000000000001	D800Y	gyrA	DNA gyrase (type II topoisomerase), subunit A	D	800	Y
RA	CP009273	2341252	C→A	0.163	I130I	nrdB	ribonucleoside‑diphosphate reductase 1, beta subunit, ferritin‑like protein	I	130	I
RA	CP009273	2346194	T→A	0.096	I23I	glpA	sn‑glycerol‑3‑phosphate dehydrogenase (anaerobic), large subunit, FAD/NAD(P)‑binding	I	23	I
RA	CP009273	2352573	C→A	0.8690000000000001	P353P	rhmT	putative L‑rhamnonate transporter	P	353	P
RA	CP009273	2353889	C→A	0.20199999999999999	V335V	rhmD	L‑rhamnonate dehydratase	V	335	V
RA	CP009273	2359673	G→T	0.8809999999999999	M89I	arnB	uridine 5'‑(beta‑1‑threo‑pentapyranosyl‑4‑ulose diphosphate) aminotransferase, PLP‑dependent	M	89	I
RA	CP009273	2362338	T→A	0.835	L274Q	arnA	fused UDP‑L‑Ara4N formyltransferase/UDP‑GlcA C‑4'‑decarboxylase	L	274	Q
RA	CP009273	2,370,361:1	+G	0.852	coding	menH	2‑succinyl‑6‑hydroxy‑2, 4‑cyclohexadiene‑1‑carboxylate synthase	NaN	None
RA	CP009273	2370837	Δ1 bp	0.06	coding	menH	2‑succinyl‑6‑hydroxy‑2, 4‑cyclohexadiene‑1‑carboxylate synthase	NaN	None
RA	CP009273	2370987	C→A	0.851	E29*	menH	2‑succinyl‑6‑hydroxy‑2, 4‑cyclohexadiene‑1‑carboxylate synthase	E	29	*
RA	CP009273	2391622	C→A	0.057999999999999996	A675S	nuoG	NADH:ubiquinone oxidoreductase, chain G	A	675	S
RA	CP009273	2395041	C→A	0.183	R164L	nuoE	NADH:ubiquinone oxidoreductase, chain E	R	164	L
RA	CP009273	2398940	C→A	0.161	intergenic	nuoA	NADH:ubiquinone oxidoreductase, membrane subunit A/transcriptional repressor of flagellar, motility and chemotaxis genes	intergenic	None
RA	CP009273	2399210	G→T	0.866	S304*	lrhA	transcriptional repressor of flagellar, motility and chemotaxis genes	S	304	*
RA	CP009273	2405946	T→G	0.857	Q43P	yfbU	UPF0304 family protein	Q	43	P
RA	CP009273	2407678	T→A	0.07400000000000001	S244T	ackA	acetate kinase A and propionate kinase 2	S	244	T
RA	CP009273	2416101	C→A	0.897	intergenic	yfcH	putative NAD‑dependent nucleotide‑sugar epimerase/transposase_31 family protein	intergenic	None
RA	CP009273	2417989	C→T	0.11800000000000001	intergenic	hisP	histidine/lysine/arginine/ornithine transporter subunit/histidine/lysine/arginine/ornithine transporter subunit	intergenic	None
RA	CP009273	2422841	C→A	0.851	D293Y	purF	amidophosphoribosyltransferase	D	293	Y
RA	CP009273	2424074	C→T	0.8370000000000001	D57N	cvpA	colicin V production membrane protein	D	57	N
RA	CP009273	2432853	C→A	0.051	A249A	yfcJ	putative arabinose efflux transporter	A	249	A
RA	CP009273	2441337	C→A	0.192	D195Y	prmB	N5‑glutamine methyltransferase	D	195	Y
RA	CP009273	2444315	C→A	0.168	E80D	yfcQ	putative fimbrial‑like adhesin protein	E	80	D
RA	CP009273	2450335	C→T	0.885	intergenic	sixA	phosphohistidine phosphatase/fused enoyl‑CoA hydratase and epimerase and isomerase/3‑hydroxyacyl‑CoA dehydrogenase	intergenic	None
RA	CP009273	2450346	G→T	0.8859999999999999	intergenic	sixA	phosphohistidine phosphatase/fused enoyl‑CoA hydratase and epimerase and isomerase/3‑hydroxyacyl‑CoA dehydrogenase	intergenic	None
RA	CP009273	2450550	C→A	0.16699999999999998	E697*	fadJ	fused enoyl‑CoA hydratase and epimerase and isomerase/3‑hydroxyacyl‑CoA dehydrogenase	E	697	*
RA	CP009273	2452454	G→T	0.833	P62Q	fadJ	fused enoyl‑CoA hydratase and epimerase and isomerase/3‑hydroxyacyl‑CoA dehydrogenase	P	62	Q
RA	CP009273	2454297	T→G	0.882	E39D	yfcZ	UPF0381 family protein	E	39	D
RA	CP009273	2463906	C→A	0.34600000000000003	Q433K	gtrS	serotype‑specific glucosyl transferase, CPS‑53 (KpLE1) prophage	Q	433	K
RA	CP009273	2463910	G→T	0.225	R434I	gtrS	serotype‑specific glucosyl transferase, CPS‑53 (KpLE1) prophage	R	434	I
RA	CP009273	2471682	A→C	0.20199999999999999	E119D	dsdX	D‑serine transporter	E	119	D
RA	CP009273	2474418	G→T	0.895	S413*	emrY	putative multidrug efflux system	S	413	*
RA	CP009273	2486801	A→T	0.102	intergenic	frc	formyl‑CoA transferase, NAD(P)‑binding/uncharacterized protein	intergenic	None
RA	CP009273	2489031	C→A	0.163	intergenic	yfdY	DUF2545 family putative inner membrane protein/palmitoleoyl‑acyl carrier protein (ACP)‑dependent acyltransferase	intergenic	None
RA	CP009273	2495918	C→A	0.086	V683F	fryA	putative PTS enzyme, Hpr component/enzyme I component/enzyme IIA component	V	683	F
RA	CP009273	2507141	C→A	0.168	I207I	nupC	nucleoside (except guanosine) transporter	I	207	I
RA	CP009273	2510074	C→A	0.14	R413L	yfeA	putative diguanylate cyclase	R	413	L
RA	CP009273	2516553	T→G	0.133	E264D	xapB	xanthosine transporter	E	264	D
RA	CP009273	2516871	A→T	0.172	S158R	xapB	xanthosine transporter	S	158	R
RA	CP009273	2520652	C→A	0.868	I116I	yfeH	putative inorganic ion transporter	I	116	I
RA	CP009273	2523881	T→A	0.159	S238C	zipA	FtsZ stabilizer	S	238	C
RA	CP009273	2526023	T→A	0.151	Y86N	cysK	cysteine synthase A, O‑acetylserine sulfhydrolase A subunit	Y	86	N
RA	CP009273	2544917	C→A	0.135	D57Y	yfeZ	inner membrane protein	D	57	Y
RA	CP009273	2549676	C→A	0.835	L28L	eutL	putative ethanol utilization carboxysome structural protein	L	28	L
RA	CP009273	2559092	C→A	0.215	A384A	eutA	reactivating factor for ethanolamine ammonia lyase	A	384	A
RA	CP009273	2568720	C→T	0.8690000000000001	A33T	eutP	putative P‑loop NTPase ethanolamine utilization protein	A	33	T
RA	CP009273	2570684	A→T	0.182	I351I	maeB	malic enzyme: putative oxidoreductase/putative phosphotransacetylase	I	351	I
RA	CP009273	2573363	C→A	0.133	V123V	tktB	transketolase 2, thiamine triphosphate‑binding	V	123	V
RA	CP009273	2576325	C→A	0.9059999999999999	E171D	nudK	GDP‑mannose pyrophosphatase	E	171	D
RA	CP009273	2580299	G→T	0.133	D404Y	narQ	sensory histidine kinase in two‑component regulatory system with NarP (NarL)	D	404	Y
RA	CP009273	2,587,029:1	+G	0.856	coding	ypfH	palmitoyl‑CoA esterase activity, uncertain physiological substrate	NaN	None
RA	CP009273	2589150	C→A	0.131	L23L	tmcA	elongator methionine tRNA (ac4C34) acetyltransferase	L	23	L
RA	CP009273	2589933	G→A	0.866	T55I	ypfJ	putative neutral zinc metallopeptidase	T	55	I
RA	CP009273	2594253	C→A	0.153	F139L	bcp	peroxiredoxin; thiol peroxidase, thioredoxin‑dependent	F	139	L
RA	CP009273	2601829	T→G	0.055999999999999994	S518S	hyfF	hydrogenase 4, membrane subunit	S	518	S
RA	CP009273	2601887	C→A	0.157	L14L	hyfG	hydrogenase 4, subunit	L	14	L
RA	CP009273	2606516	G→T	0.861	D420Y	hyfR	hydrogenase‑4 transcriptional activator	D	420	Y
RA	CP009273	2610919	C→A	0.863	intergenic	bepA	periplasmic metalloprotease and chaperone for OM protein maintenance and assembly/putative oxidoreductase	intergenic	None
RA	CP009273	2614168	C→A	0.855	D22Y	upp	uracil phosphoribosyltransferase	D	22	Y
RA	CP009273	2618693	G→T	0.084	E74*	ppx	exopolyphosphatase	E	74	*
RA	CP009273	2619125	G→T	0.251	G218C	ppx	exopolyphosphatase	G	218	C
RA	CP009273	2625060	C→A	0.051	D279Y	guaA	GMP synthetase (glutamine aminotransferase)	D	279	Y
RA	CP009273	2637698	A→C	0.125	intergenic	rlmN	dual specificity 23S rRNA m(2)A2503, tRNA m(2)A37 methyltransferase, SAM‑dependent/multifunctional nucleoside diphosphate kinase and apyrimidinic endonuclease and 3'‑phosphodiesterase	intergenic	None
RA	CP009273	2649885	G→T	0.055999999999999994	intergenic	pepB	aminopeptidase B/Iron binding protein associated with IscS; putative molecular adaptor of IscS function	intergenic	None
RA	CP009273	2651665	G→T	0.89	G210G	hscA	DnaK‑like molecular chaperone specific for IscU	G	210	G
RA	CP009273	2655883	C→G	0.13699999999999998	intergenic	iscR	isc operon transcriptional repressor; suf operon transcriptional activator; oxidative stress‑ and iron starvation‑inducible; autorepressor/tRNA mC32,mU32 2'‑O‑methyltransferase, SAM‑dependent	intergenic	None
RA	CP009273	2655892	T→A	0.057	intergenic	iscR	isc operon transcriptional repressor; suf operon transcriptional activator; oxidative stress‑ and iron starvation‑inducible; autorepressor/tRNA mC32,mU32 2'‑O‑methyltransferase, SAM‑dependent	intergenic	None
RA	CP009273	2665693	C→A	0.21899999999999997	G96G	hcaD	phenylpropionate dioxygenase, ferredoxin reductase subunit	G	96	G
RA	CP009273	2670904	G→T	0.094	R273S	yphE	putative sugar transporter subunit of ABC superfamily, ATP‑binding component	R	273	S
RA	CP009273	2671274	C→A	0.872	T149T	yphE	putative sugar transporter subunit of ABC superfamily, ATP‑binding component	T	149	T
RA	CP009273	2681873	T→A	0.892	Q97L	glrR	response regulator regulating glmY sRNA in two‑component system with sensor protein GlrK	Q	97	L
RA	CP009273	2683829	C→A	0.882	R210L	glrK	sensor protein kinase regulating glmY sRNA in two‑component system with response regulator GlrR	R	210	L
RA	CP009273	2684556	C→A	0.15	noncoding	glmY	sRNA activator of glmS mRNA, glmZ processing antagonist	noncoding	None
RA	CP009273	2687651	C→A	0.061	G418C	purL	phosphoribosylformyl‑glycineamide synthetase	G	418	C
RA	CP009273	2692793	C→A	0.055	H226N	yfhH	putative DNA‑binding transcriptional regulator	H	226	N
RA	CP009273	2693726	C→T	0.156	intergenic	shoB	toxic membrane protein/sRNA antisense regulator of shoB toxin	intergenic	None
RA	CP009273	2694843	G→T	0.06	I82I	pdxJ	pyridoxine 5'‑phosphate synthase	I	82	I
RA	CP009273	2715643	G→T	0.887	E778*	pka	protein lysine acetyltransferase	E	778	*
RA	CP009273	2719426	T→C	1.0	intergenic	kgtP	alpha‑ketoglutarate transporter/5S ribosomal RNA of rrnG operon	intergenic	None
RA	CP009273	2726786	C→A	0.8690000000000001	A249A	clpB	protein disaggregation chaperone	A	249	A
RA	CP009273	2733461	T→A	0.153	Q350L	aroF	3‑deoxy‑D‑arabino‑heptulosonate‑7‑phosphate synthase, tyrosine‑repressible	Q	350	L
RA	CP009273	2733753	C→T	1.0	E253K	aroF	3‑deoxy‑D‑arabino‑heptulosonate‑7‑phosphate synthase, tyrosine‑repressible	E	253	K
RA	CP009273	2735293	A→T	0.061	I20I	yfiR	putative periplasmic inhibitor of YfiN activity	I	20	I
RA	CP009273	2738911	C→A	0.136	D123Y	rimM	16S rRNA processing protein	D	123	Y
RA	CP009273	2742459	T→A	0.163	A109A	yfjD	UPF0053 family inner membrane protein	A	109	A
RA	CP009273	2757927	A→T	0.165	S196T	yfjL	CP4‑57 putative defective prophage, DUF4297/DUF1837 polymorphic toxin family protein	S	196	T
RA	CP009273	2761733	T→A	0.078	V222E	yfjP	CP4‑57 prophage; 50S ribosome‑binding GTPase family protein	V	222	E
RA	CP009273	2766733	C→T	0.106	D19D	yfjW	CP4‑57 prophage; putative inner membrane protein	D	19	D
RA	CP009273	2771358	G→A	0.851	intergenic	ypjF	CP4‑57 prophage; toxin of the YpjF‑YfjZ toxin‑antitoxin system/adhesin‑like autotransporter	intergenic	None
RA	CP009273	2779067	C→A	0.856	intergenic	ypjC	pseudogene/tRNA‑Ile	intergenic	None
RA	CP009273	2792237	T→A	0.171	intergenic	stpA	DNA binding protein, nucleoid‑associated/alanine exporter, alanine‑inducible, stress‑responsive	intergenic	None
RA	CP009273	2803846	C→A	0.17300000000000001	I48I	ygaH	putative L‑valine exporter, norvaline resistance protein	I	48	I
RA	CP009273	2806531	T→G	0.18899999999999997	L186R	emrB	multidrug efflux system protein	L	186	R
RA	CP009273	2808646	G→T	0.152	R385S	gshA	glutamate‑cysteine ligase	R	385	S
RA	CP009273	2816762	C→A	0.129	G123C	recA	DNA recombination and repair protein; ssDNA‑dependent ATPase; synaptase; ssDNA and dsDNA binding protein forming filaments; ATP‑dependent homologous DNA strand exchanger; recombinase A; LexA autocleavage cofactor	G	123	C
RA	CP009273	2825783	C→T	0.867	intergenic	norR	anaerobic nitric oxide reductase DNA‑binding transcriptional activator/anaerobic nitric oxide reductase flavorubredoxin	intergenic	None
RA	CP009273	2828952	C→A	0.831	T611T	hypF	carbamoyl phosphate phosphatase and maturation protein for [NiFe] hydrogenases	T	611	T
RA	CP009273	2831086	C→A	0.077	E127*	hydN	formate dehydrogenase‑H, [4Fe‑4S] ferredoxin subunit	E	127	*
RA	CP009273	2835094	C→A	0.055999999999999994	P249Q	ascB	cryptic 6‑phospho‑beta‑glucosidase	P	249	Q
RA	CP009273	2841044	C→A	0.8690000000000001	A519A	hycC	hydrogenase 3, membrane subunit	A	519	A
RA	CP009273	2842318	T→A	0.122	N95Y	hycC	hydrogenase 3, membrane subunit	N	95	Y
RA	CP009273	2850790	C→A	0.828	I113I	mutS	methyl‑directed mismatch repair protein	I	113	I
RA	CP009273	2860407	C→A	0.156	P168P	rpoS	RNA polymerase, sigma S (sigma 38) factor	P	168	P
RA	CP009273	2872873	C→A	0.061	A87S	ygbT	multifunctional endonuclease Cas1, CRISPR adaptation protein; DNA repair enzyme	A	87	S
RA	CP009273	2873087	G→T	0.8640000000000001	V15V	ygbT	multifunctional endonuclease Cas1, CRISPR adaptation protein; DNA repair enzyme	V	15	V
RA	CP009273	2874470	A→T	0.098	V344V	casC	CRISP RNA (crRNA) containing Cascade antiviral complex protein	V	344	V
RA	CP009273	2876760	C→T	0.8959999999999999	G246G	casA	CRISP RNA (crRNA) containing Cascade antiviral complex protein	G	246	G
RA	CP009273	2878668	G→T	0.865	V637V	ygcB	R‑loop helicase‑annealase Cas3 needed for Cascade anti‑viral activity	V	637	V
RA	CP009273	2879449	G→T	0.753	S377*	ygcB	R‑loop helicase‑annealase Cas3 needed for Cascade anti‑viral activity	S	377	*
RA	CP009273	2886177	C→A	0.11	L54L	ygcN	putative oxidoreductase	L	54	L
RA	CP009273	2888584	G→T	0.893	I185I	ygcQ	putative flavoprotein	I	185	I
RA	CP009273	2889967	T→A	0.134	A421A	ygcS	putative transporter	A	421	A
RA	CP009273	2894015	G→T	0.175	S22I	yqcE	MFS transporter family protein	S	22	I
RA	CP009273	2915010	C→A	0.064	T150T	gudP	putative D‑glucarate transporter	T	150	T
RA	CP009273	2923089	C→A	0.168	S52*	sdaB	L‑serine dehydratase 2	S	52	*
RA	CP009273	2931717	C→A	0.888	N307K	fucK	L‑fuculokinase	N	307	K
RA	CP009273	2934843	G→T	0.858	H50N	ygdD	UPF0382 family inner membrane protein	H	50	N
RA	CP009273	2936686	G→T	0.22899999999999998	intergenic	ygdI	DUF903 family verified lipoprotein/cysteine sulfinate desulfinase	intergenic	None
RA	CP009273	2945504	C→A	0.162	R106L	recD	exonuclease V (RecBCD complex), alpha chain	R	106	L
RA	CP009273	2946267	G→T	0.133	I1032I	recB	exonuclease V (RecBCD complex), beta subunit	I	1032	I
RA	CP009273	2959004	G→A	0.836	I131I	lgt	phosphatidylglycerol‑prolipoprotein diacylglyceryl transferase	I	131	I
RA	CP009273	2960651	A→T	0.18100000000000002	R381R	ptsP	fused PTS enzyme: PEP‑protein phosphotransferase (enzyme I)/GAF domain containing protein	R	381	R
RA	CP009273	2966053	A→C	0.141	L390R	lplT	lysophospholipid transporter	L	390	R
RA	CP009273	2967572	A→G	0.065	F601S	aas	fused 2‑acylglycerophospho‑ethanolamine acyl transferase/acyl‑acyl carrier protein synthetase	F	601	S
RA	CP009273	2969747	C→A	0.083	intergenic	omrB	sRNA antisense regulator downregulates OM proteins and curli; positively regulated by OmpR/EnvZ, Hfq‑dependent/galactose‑inducible d‑galactose regulon transcriptional repressor; autorepressor	intergenic	None
RA	CP009273	2969827	A→T	0.18100000000000002	intergenic	omrB	sRNA antisense regulator downregulates OM proteins and curli; positively regulated by OmpR/EnvZ, Hfq‑dependent/galactose‑inducible d‑galactose regulon transcriptional repressor; autorepressor	intergenic	None
RA	CP009273	2975364	A→C	0.086	L60V	araE	arabinose transporter	L	60	V
RA	CP009273	2979736	T→G	0.214	P177P	yqeG	putative transporter	P	177	P
RA	CP009273	2985884	C→T	0.102	I144I	ygeH	putative transcriptional regulator	I	144	I
RA	CP009273	2988554	G→A	0.08	intergenic	ygeK	pseudogene; putative 2‑component transcriptional regulator/pseudogene	intergenic	None
RA	CP009273	2989041	T→A	0.141	pseudogene	ygeN	pseudogene	pseudogene	None
RA	CP009273	2989295	C→A	0.897	pseudogene	ygeN	pseudogene	pseudogene	None
RA	CP009273	2993211	C→A	0.8740000000000001	V14L	ygeR	LysM domain‑containing M23 family putative peptidase; septation lipoprotein	V	14	L
RA	CP009273	2993699	C→A	0.89	intergenic	ygeR	LysM domain‑containing M23 family putative peptidase; septation lipoprotein/xanthine dehydrogenase, molybdenum binding subunit	intergenic	None
RA	CP009273	2999286	G→T	0.055	intergenic	ygeV	putative sigma‑54‑interacting transcriptional activator/putative carbamoyltransferase	intergenic	None
RA	CP009273	3011240	G→T	0.136	D608Y	ygfK	putative Fe‑S subunit oxidoreductase subunit	D	608	Y
RA	CP009273	3014214	G→T	0.157	E106*	ygfM	putative oxidoreductase	E	106	*
RA	CP009273	3016372	C→A	0.19399999999999998	F566L	xdhD	putative hypoxanthine oxidase, molybdopterin‑binding/Fe‑S binding	F	566	L
RA	CP009273	3017285	G→T	0.888	D871Y	xdhD	putative hypoxanthine oxidase, molybdopterin‑binding/Fe‑S binding	D	871	Y
RA	CP009273	3022888	C→A	0.078	R468L	ygfT	putative oxidoreductase, Fe‑S subunit/nucleotide‑binding subunit	R	468	L
RA	CP009273	3024081	A→C	0.067	V70V	ygfT	putative oxidoreductase, Fe‑S subunit/nucleotide‑binding subunit	V	70	V
RA	CP009273	3024983	C→G	0.888	G86G	uacT	uric acid permease	G	86	G
RA	CP009273	3025678	A→T	0.281	Q318L	uacT	uric acid permease	Q	318	L
RA	CP009273	3030073	C→A	0.13	E465*	recJ	ssDNA exonuclease, 5' ‑‑> 3'‑specific	E	465	*
RA	CP009273	3039409	T→G	0.145	intergenic	ygfF	putative NAD(P)‑dependent oxidoreductase with NAD(P)‑binding Rossmann‑fold domain/glycine decarboxylase, PLP‑dependent, subunit (protein P) of glycine cleavage complex	intergenic	None
RA	CP009273	3044464	G→A	0.84	intergenic	gcvT	aminomethyltransferase, tetrahydrofolate‑dependent, subunit (T protein) of glycine cleavage complex/2‑octaprenylphenol hydroxylase, FAD‑dependent	intergenic	None
RA	CP009273	3045365	A→T	0.158	L104L	ubiI	2‑octaprenylphenol hydroxylase, FAD‑dependent	L	104	L
RA	CP009273	3048037	C→A	0.157	G55C	pepP	proline aminopeptidase P II	G	55	C
RA	CP009273	3055069	C→A	0.077	V287V	scpA	methylmalonyl‑CoA mutase	V	287	V
RA	CP009273	3058692	C→T	0.071	P178S	scpC	propionyl‑CoA:succinate CoA transferase	P	178	S
RA	CP009273	3058769	C→T	0.06	I203I	scpC	propionyl‑CoA:succinate CoA transferase	I	203	I
RA	CP009273	3064914	G→T	0.69	I356I	pgk	phosphoglycerate kinase	I	356	I
RA	CP009273	3067329	A→G	0.094	intergenic	epd	D‑erythrose 4‑phosphate dehydrogenase/putative PanK family P‑loop kinase	intergenic	None
RA	CP009273	3071726	A→T	0.15	C165S	cmtA	putative mannitol‑specific PTS enzymes: IIB component/IIC component	C	165	S
RA	CP009273	3072314	C→A	0.153	E126*	cmtB	putative mannitol‑specific enzyme IIA component of PTS	E	126	*
RA	CP009273	3072825	G→T	0.07400000000000001	intergenic	cmtB	putative mannitol‑specific enzyme IIA component of PTS/transketolase 1, thiamine triphosphate‑binding	intergenic	None
RA	CP009273	3075114	C→A	0.856	intergenic	tktA	transketolase 1, thiamine triphosphate‑binding/Phe‑Phe periplasmic metalloprotease, OM lipoprotein; low salt‑inducible; heat shock protein that binds Era	intergenic	None
RA	CP009273	3076526	C→A	0.8420000000000001	D211Y	speB	agmatinase	D	211	Y
RA	CP009273	3080618	T→A	0.846	V185E	metK	S‑adenosylmethionine synthetase	V	185	E
RA	CP009273	3088065	C→A	0.07200000000000001	V125V	yggR	putative PilT family AAA+ ATPase	V	125	V
RA	CP009273	3088780	C→A	0.062	I108I	yggS	UPF0001 family protein, PLP‑binding	I	108	I
RA	CP009273	3097262	C→T	0.076	F297F	mutY	adenine DNA glycosylase	F	297	F
RA	CP009273	3101591	A→T	0.158	F308L	speC	ornithine decarboxylase, constitutive	F	308	L
RA	CP009273	3110751	C→A	0.8909999999999999	R574L	yghJ	DUF4092 family putative lipoprotein peptidase	R	574	L
RA	CP009273	3111434	C→A	0.858	A346A	yghJ	DUF4092 family putative lipoprotein peptidase	A	346	A
RA	CP009273	3113832	C→G	0.133	W269C	glcA	glycolate transporter	W	269	C
RA	CP009273	3120216	C→A	0.8270000000000001	D389Y	glcD	glycolate oxidase subunit, FAD‑linked	D	389	Y
RA	CP009273	3127390	G→A	0.12	intergenic	yghS	putative ATP‑binding protein/putative ATP‑binding protein	intergenic	None
RA	CP009273	3127766	C→A	0.13	R93S	yghT	putative ATP‑binding protein	R	93	S
RA	CP009273	3142668	G→T	0.062	L55I	yqhA	UPF0114 family putative inner membrane protein	L	55	I
RA	CP009273	3144158	C→A	0.9209999999999999	intergenic	yghA	putative oxidoreductase/membrane spanning protein in TonB‑ExbB‑ExbD complex	intergenic	None
RA	CP009273	3148927	G→T	0.183	E72*	yqhD	aldehyde reductase, NADPH‑dependent	E	72	*
RA	CP009273	3164230	C→A	0.061	R130S	qseC	quorum sensing sensory histidine kinase in two‑component regulatory system with QseB	R	130	S
RA	CP009273	3173669	G→T	0.8240000000000001	A189A	ygiB	DUF1190 family protein	A	189	A
RA	CP009273	3174875	C→A	0.16399999999999998	R366S	ygiC	ATP‑Grasp family ATPase	R	366	S
RA	CP009273	3176733	G→T	0.075	intergenic	zupT	zinc transporter/3,4‑dihydroxy‑2‑butanone‑4‑phosphate synthase	intergenic	None
RA	CP009273	3183817	C→A	0.07200000000000001	T193K	yqiH	putative periplasmic pilin chaperone	T	193	K
RA	CP009273	3191701	C→A	0.154	E434*	glnE	fused deadenylyltransferase/adenylyltransferase for glutamine synthetase	E	434	*
RA	CP009273	3193086	A→T	0.147	I413I	ygiF	inorganic triphosphatase	I	413	I
RA	CP009273	3201433	C→A	0.209	I17I	ttdT	L‑tartrate/succinate antiporte	I	17	I
RA	CP009273	3204684	C→T	0.16399999999999998	F73F	dnaG	DNA primase	F	73	F
RA	CP009273	3204711	C→A	0.06	F82L	dnaG	DNA primase	F	82	L
RA	CP009273	3204985	G→T	0.052000000000000005	G174C	dnaG	DNA primase	G	174	C
RA	CP009273	3215927	C→A	0.162	intergenic	ebgR	transcriptional repressor/evolved beta‑D‑galactosidase, alpha subunit	intergenic	None
RA	CP009273	3217289	A→T	0.076	H433L	ebgA	evolved beta‑D‑galactosidase, alpha subunit	H	433	L
RA	CP009273	3224927	C→A	0.848	intergenic	ygjK	alpha‑glucosidase/2,4‑dienoyl‑CoA reductase, NADH and FMN‑linked	intergenic	None
RA	CP009273	3230857	C→G	0.075	A63G	ygjR	putative NAD(P)‑dependent dehydrogenase	A	63	G
RA	CP009273	3231349	A→C	0.08	Q227P	ygjR	putative NAD(P)‑dependent dehydrogenase	Q	227	P
RA	CP009273	3231558	C→A	0.136	H297N	ygjR	putative NAD(P)‑dependent dehydrogenase	H	297	N
RA	CP009273	3243876	C→A	0.157	intergenic	yqjK	uncharacterized protein/putative quinol oxidase subunit	intergenic	None
RA	CP009273	3245848	G→T	0.9	L62L	yhaH	DUF805 family inner membrane protein	L	62	L
RA	CP009273	3246327	C→T	0.16	R20C	yhaI	DUF805 family inner membrane protein	R	20	C
RA	CP009273	3246634	A→T	0.053	intergenic	yhaI	DUF805 family inner membrane protein/LysR family putative transcriptional regulator	intergenic	None
RA	CP009273	3252258	C→A	0.845	D251Y	tdcG	L‑serine dehydratase 3, anaerobic	D	251	Y
RA	CP009273	3259317	C→A	0.11699999999999999	R24L	tdcB	L‑threonine dehydratase, catabolic	R	24	L
RA	CP009273	3263460	C→A	0.07400000000000001	intergenic	yhaC	pentapetide repeats‑related protein/RNase P, M1 RNA component	intergenic	None
RA	CP009273	3266646	C→A	0.882	G91C	garL	alpha‑dehydro‑beta‑deoxy‑D‑glucarate aldolase	G	91	C
RA	CP009273	3275040	C→A	0.085	intergenic	agaA	pseudogene, N‑acetylgalactosamine‑6‑phosphate deacetylase fragment; putative N‑acetylgalactosamine‑6‑phosphate deacetylase/tagatose‑6‑phosphate ketose/aldose isomerase	intergenic	None
RA	CP009273	3281016	T→G	0.20600000000000002	C78G	yraH	putative fimbrial‑like adhesin protein	C	78	G
RA	CP009273	3296612	G→T	0.059000000000000004	A255A	yhbV	U32 peptidase family protein	A	255	A
RA	CP009273	3302027	G→T	0.835	S86*	nlpI	lipoprotein involved in osmotic sensitivity and filamentation	S	86	*
RA	CP009273	3308528	T→A	0.139	V282V	infB	translation initiation factor IF‑2	V	282	V
RA	CP009273	3312862	T→A	0.084	R289R	argG	argininosuccinate synthetase	R	289	R
RA	CP009273	3314870	C→A	0.877	A35S	yhbX	putative EptAB family phosphoethanolamine transferase, inner membrane protein	A	35	S
RA	CP009273	3316817	C→A	0.153	G205C	glmM	phosphoglucosamine mutase	G	205	C
RA	CP009273	3332543	C→A	0.155	R22L	mlaE	ABC transporter maintaining OM lipid asymmetry, inner membrane permease protein	R	22	L
RA	CP009273	3343353	C→A	0.09300000000000001	D156Y	elbB	isoprenoid biosynthesis protein with amidotransferase‑like domain	D	156	Y
RA	CP009273	3347778	G→A	0.865	intergenic	yhcC	putative Fe‑S oxidoreductase, Radical SAM superfamily protein/glutamate synthase, large subunit	intergenic	None
RA	CP009273	3354405	C→T	0.8859999999999999	intergenic	gltD	glutamate synthase, 4Fe‑4S protein, small subunit/periplasmic protein	intergenic	None
RA	CP009273	3360610	C→T	0.127	T109I	yhcF	putative transcriptional regulator	T	109	I
RA	CP009273	3365527	C→T	0.11699999999999999	S136N	nanT	sialic acid transporter	S	136	N
RA	CP009273	3365607	G→T	0.858	I109I	nanT	sialic acid transporter	I	109	I
RA	CP009273	3372048	C→A	0.207	intergenic	rplM	50S ribosomal subunit protein L13/putative AFG1‑like family P‑loop ATPase	intergenic	None
RA	CP009273	3373985	C→A	0.875	intergenic	yhcB	DUF1043 family inner membrane‑anchored protein/serine endoprotease, periplasmic	intergenic	None
RA	CP009273	3374389	C→A	0.158	I96I	degQ	serine endoprotease, periplasmic	I	96	I
RA	CP009273	3375260	G→T	0.8290000000000001	D387Y	degQ	serine endoprotease, periplasmic	D	387	Y
RA	CP009273	3380174	C→A	0.066	S458S	aaeB	p‑hydroxybenzoic acid efflux system component	S	458	S
RA	CP009273	3385479	C→G	0.10800000000000001	intergenic	tldD	putative peptidase/DUF3971‑AsmA2 domains protein	intergenic	None
RA	CP009273	3385487	A→T	0.052000000000000005	intergenic	tldD	putative peptidase/DUF3971‑AsmA2 domains protein	intergenic	None
RA	CP009273	3385571	C→G	0.07	intergenic	tldD	putative peptidase/DUF3971‑AsmA2 domains protein	intergenic	None
RA	CP009273	3385669	A→T	0.084	intergenic	tldD	putative peptidase/DUF3971‑AsmA2 domains protein	intergenic	None
RA	CP009273	3396082	G→T	0.838	R204S	csrD	targeting factor for csrBC sRNA degradation	R	204	S
RA	CP009273	3400740	A→T	0.055999999999999994	T3S	yhdT	DUF997 family putative inner membrane protein	T	3	S
RA	CP009273	3407008	G→A	0.14	intergenic	acrS	acrAB operon transcriptional repressor/cytoplasmic membrane lipoprotein	intergenic	None
RA	CP009273	3437010	C→A	0.18600000000000003	V149V	secY	preprotein translocase membrane subunit	V	149	V
RA	CP009273	3439422	G→T	0.11599999999999999	I26I	rplF	50S ribosomal subunit protein L6	I	26	I
RA	CP009273	3440151	G→T	0.92	I31I	rpsN	30S ribosomal subunit protein S14	I	31	I
RA	CP009273	3440444	G→T	0.882	S118S	rplE	50S ribosomal subunit protein L5	S	118	S
RA	CP009273	3440832	T→C	0.8240000000000001	N99D	rplX	50S ribosomal subunit protein L24	N	99	D
RA	CP009273	3447853	A→T	0.187	V302E	gspA	general secretory pathway component, cryptic	V	302	E
RA	CP009273	3452752	T→A	0.132	V352E	gspE	general secretory pathway component, cryptic	V	352	E
RA	CP009273	3455867	C→A	0.892	I55I	gspJ	putative general secretory pathway component, cryptic	I	55	I
RA	CP009273	3466358	C→A	0.09300000000000001	A172A	fusA	protein chain elongation factor EF‑G, GTP‑binding	A	172	A
RA	CP009273	3467734	C→A	0.16	G60C	rpsL	30S ribosomal subunit protein S12	G	60	C
RA	CP009273	3473139	G→T	0.919	I276I	kefB	potassium:proton antiporter	I	276	I
RA	CP009273	3479542	C→A	0.159	H22N	crp	cAMP‑activated global transcription factor, mediator of catabolite repression	H	22	N
RA	CP009273	3479769	A→T	0.667	E97D	crp	cAMP‑activated global transcription factor, mediator of catabolite repression	E	97	D
RA	CP009273	3483095	C→A	0.084	V149F	argD	bifunctional acetylornithine aminotransferase/ succinyldiaminopimelate aminotransferase	V	149	F
RA	CP009273	3488961	T→A	0.168	L531Q	nirB	nitrite reductase, large subunit, NAD(P)H‑binding	L	531	Q
RA	CP009273	3488966	G→C	0.897	A533P	nirB	nitrite reductase, large subunit, NAD(P)H‑binding	A	533	P
RA	CP009273	3489397	C→A	0.6759999999999999	F676L	nirB	nitrite reductase, large subunit, NAD(P)H‑binding	F	676	L
RA	CP009273	3501571	C→A	0.838	G127C	php	phosphotriesterase homology protein	G	127	C
RA	CP009273	3504943	C→A	0.132	R254L	yhfZ	putative DNA‑binding transcriptional regulator	R	254	L
RA	CP009273	3507749	G→T	0.693	H224N	rpe	D‑ribulose‑5‑phosphate 3‑epimerase	H	224	N
RA	CP009273	3510311	C→A	0.09	G119C	damX	cell division protein that binds to the septal ring	G	119	C
RA	CP009273	3512114	C→A	0.083	E104*	aroK	shikimate kinase I	E	104	*
RA	CP009273	3519657	G→T	1.0	intergenic	nudE	adenosine nucleotide hydrolase; substrates include Ap3A, Ap2A, ADP‑ribose, NADH/inner membrane protein	intergenic	None
RA	CP009273	3520457	C→A	0.06	V210V	yrfF	inner membrane protein	V	210	V
RA	CP009273	3525215	A→C	0.11800000000000001	L195R	yhgE	DUF4153 family putative inner membrane protein	L	195	R
RA	CP009273	3530608	G→T	0.055	A146A	greB	transcript cleavage factor	A	146	A
RA	CP009273	3538254	C→A	0.152	P5Q	gntX	DNA catabolic protein	P	5	Q
RA	CP009273	3543959	G→T	0.8590000000000001	A625E	malP	maltodextrin phosphorylase	A	625	E
RA	CP009273	3544759	C→A	0.062	V358V	malP	maltodextrin phosphorylase	V	358	V
RA	CP009273	3546323	C→A	0.115	intergenic	malP	maltodextrin phosphorylase/mal regulon transcriptional activator	intergenic	None
RA	CP009273	3549415	T→G	0.185	Q265P	rtcA	RNA 3'‑terminal phosphate cyclase	Q	265	P
RA	CP009273	3551373	T→G	0.107	V22V	rtcB	RNA‑splicing ligase	V	22	V
RA	CP009273	3551503	T→C	0.195	intergenic	rtcB	RNA‑splicing ligase/sigma 54‑dependent transcriptional regulator of rtcBA expression	intergenic	None
RA	CP009273	3561574	C→A	0.868	W372L	glgC	glucose‑1‑phosphate adenylyltransferase	W	372	L
RA	CP009273	3569056	C→A	0.13699999999999998	intergenic	yhgN	UPF0056 family inner membrane protein/gluconate transporter, low affinity GNT 1 system	intergenic	None
RA	CP009273	3585079	C→A	0.069	A203S	ugpB	glycerol‑3‑phosphate transporter subunit	A	203	S
RA	CP009273	3586143	C→A	0.161	D219Y	livF	leucine/isoleucine/valine transporter subunit	D	219	Y
RA	CP009273	3612224	G→T	0.067	D93Y	nikR	transcriptional repressor, Ni‑binding	D	93	Y
RA	CP009273	3619105	T→A	0.192	A353A	yhhJ	inner membrane putative ABC transporter permease	A	353	A
RA	CP009273	3625721	A→T	0.207	I77N	yhiJ	DUF4049 family protein	I	77	N
RA	CP009273	3627639	G→A	0.153	pseudogene	yhiL	pseudogene, DUF4049 family protein	pseudogene	None
RA	CP009273	3639551	C→A	0.243	T269T	rlmJ	23S rRNA m(6)A2030 methyltransferase, SAM‑dependent	T	269	T
RA	CP009273	3640495	T→G	0.175	T279T	gor	glutathione oxidoreductase	T	279	T
RA	CP009273	3642278	T→C	0.086	intergenic	arsR	arsenical resistance operon transcriptional repressor; autorepressor/arsenite/antimonite transporter	intergenic	None
RA	CP009273	3647598	G→T	0.08199999999999999	R93L	slp	outer membrane lipoprotein	R	93	L
RA	CP009273	3662660	T→C	0.865	intergenic	yhjA	putative cytochrome C peroxidase/cytoplasmic trehalase	intergenic	None
RA	CP009273	3665617	C→A	0.12	intergenic	yhjB	putative DNA‑binding transcriptional response regulator/LysR family putative transcriptional regulator	intergenic	None
RA	CP009273	3679301	T→G	0.898	Q1078P	bcsC	cellulose synthase subunit	Q	1078	P
RA	CP009273	3679324	C→A	0.909	M1070I	bcsC	cellulose synthase subunit	M	1070	I
RA	CP009273	3680910	G→T	0.83	H542N	bcsC	cellulose synthase subunit	H	542	N
RA	CP009273	3695997	C→A	0.201	E78*	dppF	dipeptide transporter	E	78	*
RA	CP009273	3698594	A→C	0.175	L186R	dppB	dipeptide/heme transporter	L	186	R
RA	CP009273	3700154	G→T	0.142	L304L	dppA	dipeptide transporter	L	304	L
RA	CP009273	3714588	T→A	0.124	Y11N	insK	IS150 transposase B	Y	11	N
RA	CP009273	3717788	C→A	0.8320000000000001	P297P	glyQ	glycine tRNA synthetase, alpha subunit	P	297	P
RA	CP009273	3718959	C→A	0.08199999999999999	L38F	ysaB	uncharacterized protein	L	38	F
RA	CP009273	3721485	T→G	0.127	Y416S	xylB	xylulokinase	Y	416	S
RA	CP009273	3730615	C→A	0.081	intergenic	bax	putative glucosaminidase/alpha‑amylase	intergenic	None
RA	CP009273	3738431	C→A	0.8440000000000001	P90T	yiaN	2,3‑diketo‑L‑gulonate TRAP transporter large permease protein	P	90	T
RA	CP009273	3774382	T→G	0.19899999999999998	intergenic	lldD	L‑lactate dehydrogenase, FMN‑linked/tRNA Leu mC34,mU34 2'‑O‑methyltransferase, SAM‑dependent	intergenic	None
RA	CP009273	3779316	G→T	0.10400000000000001	D233Y	gpmM	phosphoglycero mutase III, cofactor‑independent	D	233	Y
RA	CP009273	3779319	G→T	0.07200000000000001	E234*	gpmM	phosphoglycero mutase III, cofactor‑independent	E	234	*
RA	CP009273	3785915	G→T	0.8440000000000001	intergenic	kbl	glycine C‑acetyltransferase/YibB family protein, function unknown	intergenic	None
RA	CP009273	3786682	C→A	0.067	C121F	yibB	YibB family protein, function unknown	C	121	F
RA	CP009273	3786737	C→A	0.11	E103*	yibB	YibB family protein, function unknown	E	103	*
JC JC	CP009273	3795902	IS5 (+) +4 bp	0.09300000000000001	coding	waaR	UDP‑D‑galactose:(glucosyl)lipopolysaccharide‑ alpha‑1,3‑D‑galactosyltransferase	NaN	None
RA	CP009273	3802238	A→T	0.17	A113A	waaA	3‑deoxy‑D‑manno‑octulosonic‑acid transferase (KDO transferase)	A	113	A
RA	CP009273	3810195	C→A	0.897	R54S	yicC	UPF0701 family protein	R	54	S
RA	CP009273	3814302	T→A	0.247	S77C	ligB	DNA ligase, NAD(+)‑dependent	S	77	C
RA	CP009273	3816601	A→T	0.861	H281L	spoT	bifunctional (p)ppGpp synthetase II/ guanosine‑3',5'‑bis pyrophosphate 3'‑pyrophosphohydrolase	H	281	L
RA	CP009273	3818010	C→A	0.8490000000000001	H46N	trmH	tRNA mG18‑2'‑O‑methyltransferase, SAM‑dependent	H	46	N
RA	CP009273	3822274	T→A	0.099	intergenic	gltS	glutamate transporter/xanthine permease	intergenic	None
RA	CP009273	3822339	A→C	0.091	Q12P	xanP	xanthine permease	Q	12	P
RA	CP009273	3822340	A→C	0.203	Q12H	xanP	xanthine permease	Q	12	H
RA	CP009273	3825702	C→A	0.9159999999999999	K732N	yicI	putative alpha‑glucosidase	K	732	N
RA	CP009273	3829464	T→G	0.166	intergenic	yicJ	putative transporter/tRNA‑Sec	intergenic	None
RA	CP009273	3830197	C→A	0.883	intergenic	yicT	pseudogene/putative arabinose efflux transporter	intergenic	None
RA	CP009273	3830311	G→T	0.925	intergenic	yicT	pseudogene/putative arabinose efflux transporter	intergenic	None
RA	CP009273	3837117	A→T	0.158	N11K	yicO	putative adenine permease	N	11	K
RA	CP009273	3844906	G→T	0.131	S413S	ilvB	acetolactate synthase 2 large subunit	S	413	S
RA	CP009273	3856944	C→A	0.136	pseudogene	glvC	pseudogene, arbutin specific enzyme IIC component of PTS;enzyme; Transport of small molecules: Carbohydrates, organic acids, alcohols; PTS system, arbutin‑like IIB component; PTS system, arbutin‑like IIC component	pseudogene	None
RA	CP009273	3860159	C→A	0.882	P33P	ibpB	heat shock chaperone	P	33	P
RA	CP009273	3870977	T→A	0.094	intergenic	yidB	DUF937 family protein/DNA gyrase, subunit B	intergenic	None
RA	CP009273	3876681	T→A	0.184	T137S	dnaA	chromosomal replication initiator protein DnaA, DNA‑binding transcriptional dual regulator	T	137	S
RA	CP009273	3886876	T→A	0.053	L251Q	yidZ	putative DNA‑binding transcriptional regulator	L	251	Q
RA	CP009273	3896189	G→T	0.174	T291T	bglB	cryptic phospho‑beta‑glucosidase B	T	291	T
RA	CP009273	3901867	T→G	0.071	intergenic	pstB	phosphate transporter subunit/phosphate transporter subunit	intergenic	None
RA	CP009273	3910894	C→A	0.8909999999999999	M244I	atpG	F1 sector of membrane‑bound ATP synthase, gamma subunit	M	244	I
RA	CP009273	3911514	G→T	0.13699999999999998	R38S	atpG	F1 sector of membrane‑bound ATP synthase, gamma subunit	R	38	S
RA	CP009273	3914395	T→A	0.08800000000000001	Q52L	atpE	F0 sector of membrane‑bound ATP synthase, subunit c	Q	52	L
RA	CP009273	3916052	C→A	0.213	intergenic	atpI	ATP synthase, membrane‑bound accessory factor/16S rRNA m(7)G527 methyltransferase, SAM‑dependent; glucose‑inhibited cell‑division protein	intergenic	None
RA	CP009273	3916830	C→A	0.858	D71Y	rsmG	16S rRNA m(7)G527 methyltransferase, SAM‑dependent; glucose‑inhibited cell‑division protein	D	71	Y
RA	CP009273	3917548	C→A	0.18100000000000002	S482S	mnmG	5‑methylaminomethyl‑2‑thiouridine modification at tRNA U34	S	482	S
RA	CP009273	3917940	C→A	0.10800000000000001	D352Y	mnmG	5‑methylaminomethyl‑2‑thiouridine modification at tRNA U34	D	352	Y
RA	CP009273	3923028	C→A	0.091	D476Y	ravA	hexameric AAA+ MoxR family ATPase, putative molecular chaperone	D	476	Y
RA	CP009273	3926831	G→T	0.659	D41Y	rbsD	putative cytoplasmic sugar‑binding protein	D	41	Y
RA	CP009273	3927972	G→T	0.051	E279*	rbsA	fused D‑ribose transporter subunits of ABC superfamily: ATP‑binding components	E	279	*
RA	CP009273	3930175	A→T	0.126	N180Y	rbsB	D‑ribose transporter subunit	N	180	Y
RA	CP009273	3958909	C→T	0.134	G28R	rhlB	ATP‑dependent RNA helicase	G	28	R
RA	CP009273	3960036	G→A	0.92	R87H	rho	transcription termination factor	R	87	H
RA	CP009273	3966854	C→A	0.8540000000000001	R325S	rffG	dTDP‑glucose 4,6‑dehydratase	R	325	S
RA	CP009273	3967474	G→T	0.071	A169A	rffH	glucose‑1‑phosphate thymidylyltransferase	A	169	A
RA	CP009273	3969710	G→T	0.7090000000000001	G25C	wzxE	O‑antigen translocase	G	25	C
RA	CP009273	3975006	G→T	0.065	V254F	yifK	putative APC family amino acid transporter	V	254	F
RA	CP009273	3976846	A→T	0.15	S177C	aslB	putative AslA‑specific sulfatase‑maturating enzyme	S	177	C
RA	CP009273	3988075	T→A	0.816	V65E	yifL	putative lipoprotein	V	65	E
RA	CP009273	3994076	A→T	0.862	L114*	yigE	DUF2233 family protein	L	114	*
RA	CP009273	3994247	A→T	0.882	V57E	yigE	DUF2233 family protein	V	57	E
RA	CP009273	3999937	A→T	0.068	S238S	recQ	ATP‑dependent DNA helicase	S	238	S
RA	CP009273	4009667	T→C	0.057999999999999996	intergenic	ysgA	putative carboxymethylenebutenolidase/uridine phosphorylase	intergenic	None
RA	CP009273	4009705	G→A	0.897	intergenic	ysgA	putative carboxymethylenebutenolidase/uridine phosphorylase	intergenic	None
RA	CP009273	4034740	G→T	0.142	T18T	mobB	molybdopterin‑guanine dinucleotide biosynthesis protein B	T	18	T
RA	CP009273	4039399	G→T	0.16699999999999998	F188L	yihG	inner membrane protein, inner membrane acyltransferase	F	188	L
RA	CP009273	4056018	T→A	0.888	F138I	yihN	MFS transporter family protein	F	138	I
RA	CP009273	4062424	G→T	0.82	I71I	yihQ	alpha‑glucosidase	I	71	I
RA	CP009273	4063530	A→C	0.168	C78G	yihR	mutarotase superfamily protein, YihR family	C	78	G
RA	CP009273	4066133	T→G	0.8740000000000001	S267R	yihU	gamma‑hydroxybutyrate dehydrogenase, NADH‑dependent	S	267	R
RA	CP009273	4068208	C→A	0.89	G60G	yihW	DeoR family putative transcriptional regulator	G	60	G
RA	CP009273	4080315	C→A	0.21600000000000003	intergenic	fdhD	formate dehydrogenase formation protein/DUF3829 family lipoprotein	intergenic	None
RA	CP009273	4080364	G→T	0.115	M1M	yiiG	DUF3829 family lipoprotein	M	1	M
RA	CP009273	4094362	C→A	0.8740000000000001	W181L	cpxA	sensory histidine kinase in two‑component regulatory system with CpxR	W	181	L
RA	CP009273	4097822	G→T	0.889	E115*	pfkA	6‑phosphofructokinase I	E	115	*
RA	CP009273	4110209	G→T	0.14400000000000002	L23L	menA	1,4‑dihydroxy‑2‑naphthoate octaprenyltransferase	L	23	L
RA	CP009273	4118851	G→T	0.10800000000000001	T84T	metB	cystathionine gamma‑synthase, PLP‑dependent	T	84	T
RA	CP009273	4122248	A→T	0.078	intergenic	metL	Bifunctional aspartokinase/homoserine dehydrogenase 2/5,10‑methylenetetrahydrofolate reductase	intergenic	None
RA	CP009273	4127022	T→G	0.884	E188D	yijF	DUF1287 family protein	E	188	D
RA	CP009273	4134054	G→T	0.13	A44A	pflD	putative glycine radical domain‑containing pyruvate formate‑lyase	A	44	A
RA	CP009273	4143375	A→G	0.081	intergenic	ppc	phosphoenolpyruvate carboxylase/acetylornithine deacetylase	intergenic	None
RA	CP009273	4163211	A→T	0.13699999999999998	N68Y	birA	bifunctional biotin‑[acetylCoA carboxylase] holoenzyme synthetase/ DNA‑binding transcriptional repressor, bio‑5'‑AMP‑binding	N	68	Y
RA	CP009273	4163570	T→A	0.09	I187I	birA	bifunctional biotin‑[acetylCoA carboxylase] holoenzyme synthetase/ DNA‑binding transcriptional repressor, bio‑5'‑AMP‑binding	I	187	I
RA	CP009273	4167908	T→A	0.195	W80R	nusG	transcription termination factor	W	80	R
RA	CP009273	4172704	T→G	0.2	L511R	rpoB	RNA polymerase, beta subunit	L	511	R
RA	CP009273	4173145	A→T	0.05	Q658L	rpoB	RNA polymerase, beta subunit	Q	658	L
RA	CP009273	4173582	T→A	0.16699999999999998	F804I	rpoB	RNA polymerase, beta subunit	F	804	I
RA	CP009273	4176823	G→T	0.878	D516Y	rpoC	RNA polymerase, beta prime subunit	D	516	Y
RA	CP009273	4178758	G→T	0.22899999999999998	G1161C	rpoC	RNA polymerase, beta prime subunit	G	1161	C
RA	CP009273	4211576	G→T	0.873	S280R	arpA	ankyrin repeat protein	S	280	R
RA	CP009273	4211803	G→A	0.8640000000000001	P205S	arpA	ankyrin repeat protein	P	205	S
RA	CP009273	4219081	C→A	0.21	R475S	yjbB	putative Na+/Pi‑cotransporter	R	475	S
RA	CP009273	4230913	A→T	0.868	W424R	xylE	D‑xylose transporter	W	424	R
RA	CP009273	4235869	G→T	0.057	A160E	malE	maltose transporter subunit	A	160	E
RA	CP009273	4236535	T→A	0.10099999999999999	intergenic	malE	maltose transporter subunit/fused maltose transport subunit, ATP‑binding component of ABC superfamily/regulatory protein	intergenic	None
RA	CP009273	4250378	A→T	0.12300000000000001	I44L	yjbL	uncharacterized protein	I	44	L
RA	CP009273	4251224	C→A	0.163	S233*	yjbM	uncharacterized protein	S	233	*
RA	CP009273	4257197	G→T	0.07200000000000001	A52A	tyrB	tyrosine aminotransferase, tyrosine‑repressible, PLP‑dependent	A	52	A
RA	CP009273	4260359	G→T	0.16399999999999998	R65L	yjbQ	thiamine phosphate synthase	R	65	L
RA	CP009273	4265064	C→A	0.848	intergenic	yjcB	putative inner membrane protein/putative membrane‑anchored cyclic‑di‑GMP phosphodiesterase	intergenic	None
RA	CP009273	4268967	A→T	0.14300000000000002	S187S	yjcD	inner membrane putative guanine permease	S	187	S
RA	CP009273	4269705	C→A	0.065	V433V	yjcD	inner membrane putative guanine permease	V	433	V
RA	CP009273	4273297	A→T	0.079	W512R	actP	acetate transporter	W	512	R
RA	CP009273	4274926	A→C	0.882	I72M	yjcH	DUF485 family inner membrane protein	I	72	M
RA	CP009273	4275123	G→T	0.18	Q7K	yjcH	DUF485 family inner membrane protein	Q	7	K
RA	CP009273	4275142	C→A	0.575	intergenic	yjcH	DUF485 family inner membrane protein/acetyl‑CoA synthetase	intergenic	None
RA	CP009273	4286817	G→T	0.133	A42A	yjcO	Sel1 family TPR‑like repeat protein	A	42	A
RA	CP009273	4290080	G→T	0.8740000000000001	I256I	mdtP	outer membrane factor of efflux pump	I	256	I
RA	CP009273	4297485	G→C	0.085	G44G	alsK	D‑allose kinase	G	44	G
RA	CP009273	4297846	C→A	0.9009999999999999	M150I	alsE	allulose‑6‑phosphate 3‑epimerase	M	150	I
RA	CP009273	4300333	T→A	0.067	E155D	alsA	fused D‑allose transporter subunits of ABC superfamily: ATP‑binding components	E	155	D
RA	CP009273	4303614	T→A	0.897	*150R	rpiB	ribose 5‑phosphate isomerase B/allose 6‑phosphate isomerase	*	150	R
RA	CP009273	4304132	G→T	0.153	intergenic	yjdP	putative periplasmic protein/5‑phospho‑alpha‑D‑ribosyl 1,2‑cyclic phosphate phosphodiesterase	intergenic	None
RA	CP009273	4309623	C→A	0.067	A286A	phnI	ribophosphonate triphosphate synthase complex putative catalytic subunit	A	286	A
RA	CP009273	4315765	A→G	0.057999999999999996	intergenic	yjdN	metalloprotein superfamily protein/zinc‑ribbon family protein	intergenic	None
RA	CP009273	4330426	Δ1 bp	1.0	intergenic	adiA	arginine decarboxylase/melibiose operon transcriptional regulator; autoregulator	intergenic	None
RA	CP009273	4338712	T→A	0.151	intergenic	dcuB	C4‑dicarboxylate transporter, anaerobic; DcuS co‑sensor/response regulator in two‑component regulatory system with DcuS	intergenic	None
RA	CP009273	4341023	A→T	0.8	Y153N	dcuS	sensory histidine kinase in two‑component regulatory system with DcuR, regulator of anaerobic fumarate respiration	Y	153	N
RA	CP009273	4347057	C→A	0.12300000000000001	D460Y	cadA	lysine decarboxylase, acid‑inducible	D	460	Y
RA	CP009273	4354610	A→T	0.214	W84R	dsbD	fused thiol:disulfide interchange protein: activator of DsbC/conserved protein	W	84	R
RA	CP009273	4357204	A→T	0.053	L314Q	aspA	aspartate ammonia‑lyase	L	314	Q
RA	CP009273	4358920	G→T	0.067	R147L	fxsA	suppressor of F exclusion of phage T7	R	147	L
RA	CP009273	4372891	A→T	0.07400000000000001	A144A	epmA	Elongation Factor P Lys34 lysyltransferase	A	144	A
RA	CP009273	4376178	C→A	0.098	E1004*	mscM	mechanosensitive channel protein, miniconductance	E	1004	*
RA	CP009273	4386747	G→T	0.1	R289L	amiB	N‑acetylmuramoyl‑l‑alanine amidase II	R	289	L
RA	CP009273	4388902	G→T	0.828	A558A	mutL	methyl‑directed mismatch repair protein	A	558	A
RA	CP009273	4394875	G→T	0.08199999999999999	A124A	purA	adenylosuccinate synthetase	A	124	A
RA	CP009273	4396598	A→T	0.863	E43V	rnr	exoribonuclease R, RNase R	E	43	V
RA	CP009273	4405735	G→T	0.066	intergenic	aidB	DNA alkylation damage repair protein; flavin‑containing DNA binding protein, weak isovaleryl CoA dehydrogenase/DUF1471 family periplasmic protein	intergenic	None
RA	CP009273	4405747	G→T	0.083	intergenic	aidB	DNA alkylation damage repair protein; flavin‑containing DNA binding protein, weak isovaleryl CoA dehydrogenase/DUF1471 family periplasmic protein	intergenic	None
RA	CP009273	4411145	T→G	0.113	L450R	ulaA	L‑ascorbate‑specific enzyme IIC permease component of PTS	L	450	R
RA	CP009273	4415892	G→T	0.17600000000000002	intergenic	rpsR	30S ribosomal subunit protein S18/50S ribosomal subunit protein L9	intergenic	None
RA	CP009273	4417551	A→C	0.841	pseudogene	ytfA	pseudogene, related to transcriptional regulators	pseudogene	None
RA	CP009273	4429361	G→T	0.055	intergenic	ytfJ	putative transcriptional regulator/DUF1107 family protein	intergenic	None
RA	CP009273	4458254	T→A	0.879	V271V	mgtA	magnesium transporter	V	271	V
RA	CP009273	4458609	G→T	0.897	D390Y	mgtA	magnesium transporter	D	390	Y
RA	CP009273	4459683	A→T	0.125	N748Y	mgtA	magnesium transporter	N	748	Y
RA	CP009273	4462966	A→T	0.177	Y21N	yjgH	UPF0131 family protein	Y	21	N
RA	CP009273	4468165	A→G	0.871	intergenic	argI	ornithine carbamoyltransferase 1/protein inhibitor of RNase E	intergenic	None
RA	CP009273	4469550	G→A	0.904	A2T	yjgN	DUF898 family inner membrane protein	A	2	T
RA	CP009273	4470017	G→A	0.912	M157I	yjgN	DUF898 family inner membrane protein	M	157	I
RA	CP009273	4472200	A→T	0.111	S485S	valS	valyl‑tRNA synthetase	S	485	S
RA	CP009273	4474526	C→A	0.091	D415Y	pepA	multifunctional aminopeptidase A: a cyteinylglycinase, transcription regulator and site‑specific recombination factor	D	415	Y
RA	CP009273	4481249	A→T	0.052000000000000005	V365E	idnT	L‑idonate and D‑gluconate transporter	V	365	E
RA	CP009273	4484059	G→T	0.10800000000000001	F55L	idnD	L‑idonate 5‑dehydrogenase, NAD‑binding	F	55	L
RA	CP009273	4495560	A→T	0.163	N153Y	yjhC	putative oxidoreductase	N	153	Y
RA	CP009273	4497253	G→T	0.152	pseudogene	insO	pseudogene, IS911 transposase B;IS, phage, Tn; Transposon‑related functions; extrachromosomal; transposon related	pseudogene	None
RA	CP009273	4512693	T→A	0.85	K407*	yjhG	putative dehydratase	K	407	*
RA	CP009273	4515655	C→A	0.10800000000000001	intergenic	yjhI	putative DNA‑binding transcriptional regulator/putative DNA‑binding transcriptional regulator	intergenic	None
RA	CP009273	4520215	T→A	0.17300000000000001	N46Y	sgcB	putative enzyme IIB component of PTS	N	46	Y
RA	CP009273	4523001	T→A	0.071	intergenic	yjhP	putative methyltransferase/putative acetyltransferase	intergenic	None
RA	CP009273	4525234	G→A	0.877	pseudogene	yjhR	pseudogene, helicase family; putative frameshift suppressor	pseudogene	None
RA	CP009273	4529263	A→T	0.071	L19*	nanC	N‑acetylnuraminic acid outer membrane channel protein	L	19	*
RA	CP009273	4529483	A→T	0.142	intergenic	nanC	N‑acetylnuraminic acid outer membrane channel protein/tyrosine recombinase/inversion of on/off regulator of fimA	intergenic	None
RA	CP009273	4529937	C→T	0.063	intergenic	nanC	N‑acetylnuraminic acid outer membrane channel protein/tyrosine recombinase/inversion of on/off regulator of fimA	intergenic	None
RA	CP009273	4530002	C→A	0.149	intergenic	nanC	N‑acetylnuraminic acid outer membrane channel protein/tyrosine recombinase/inversion of on/off regulator of fimA	intergenic	None
RA	CP009273	4531143	A→T	0.867	I124F	fimB	tyrosine recombinase/inversion of on/off regulator of fimA	I	124	F
RA	CP009273	4541449	A→T	0.053	intergenic	gntP	fructuronate transporter/mannonate hydrolase	intergenic	None
RA	CP009273	4554534	G→T	0.147	A378A	yjiM	putative 2‑hydroxyglutaryl‑CoA dehydratase	A	378	A
RA	CP009273	4555156	G→T	0.8340000000000001	A171E	yjiM	putative 2‑hydroxyglutaryl‑CoA dehydratase	A	171	E
RA	CP009273	4561347	A→T	0.18899999999999997	I15I	yjiR	putative DNA‑binding transcriptional regulator/putative aminotransferase	I	15	I
RA	CP009273	4562043	C→A	0.932	intergenic	yjiS	DUF1127 family protein/pseudogene	intergenic	None
RA	CP009273	4584381	G→T	0.902	I53I	yjjL	L‑galactonate transporter	I	53	I
RA	CP009273	4585338	A→T	0.679	S111T	yjjM	yjjMN operon transcriptional activator	S	111	T
RA	CP009273	4598924	A→T	0.157	K154N	yjjG	dUMP phosphatase	K	154	N
RA	CP009273	4603125	A→C	0.059000000000000004	T300P	yjjU	putative patatin‑like family phospholipase	T	300	P
RA	CP009273	4616972	G→T	0.166	R415L	radA	DNA repair protein	R	415	L
RA	CP009273	4624581	C→A	0.231	E183*	rob	right oriC‑binding transcriptional activator, AraC family	E	183	*
RA	CP009273	4625288	T→C	0.677	intergenic	rob	right oriC‑binding transcriptional activator, AraC family/putative periplasmic protein	intergenic	None
RA	CP009273	4629649	A→T	0.19399999999999998	Y159N	arcA	response regulator in two‑component regulatory system with ArcB or CpxA	Y	159	N
RA	CP009273	4629850	C→T	0.086	G92S	arcA	response regulator in two‑component regulatory system with ArcB or CpxA	G	92	S
RA	pSEVA424‑mdh2_C.	83	T→G	0.08900000000000001	intergenic	–	–/–	intergenic	None
RA	pSEVA424‑mdh2_C.	91	G→T	0.129	intergenic	–	–/–	intergenic	None
RA	pSEVA424‑mdh2_C.	95	A→T	0.091	intergenic	–	–/–	intergenic	None
RA	pSEVA424‑mdh2_C.	117	T→A	0.081	intergenic	–	–/–	intergenic	None
RA	pSEVA424‑mdh2_C.	120	C→A	0.091	intergenic	–	–/–	intergenic	None
RA	pSEVA424‑mdh2_C.	138	G→T	0.054000000000000006	intergenic	–	–/–	intergenic	None
RA	pSEVA424‑mdh2_C.	143	T→A	0.057	intergenic	–	–/–	intergenic	None
RA	pSEVA424‑mdh2_C.	1132	2 bp→TT	1.0	intergenic	–	–/–	intergenic	None
RA	pSEVA424‑mdh2_C.	2953	A→C	0.09300000000000001	intergenic	–	–/–	intergenic	None
RA	pSEVA424‑mdh2_C.	2959	T→G	0.198	intergenic	–	–/–	intergenic	None
RA	pSEVA424‑mdh2_C.	2966	A→T	0.085	intergenic	–	–/–	intergenic	None
RA	pSEVA424‑mdh2_C.	2967	T→G	0.071	intergenic	–	–/–	intergenic	None
RA	pSEVA424‑mdh2_C.	2,970:1	+A	0.863	intergenic	–	–/–	intergenic	None
RA	pSEVA424‑mdh2_C.	2972	T→G	1.0	intergenic	–	–/–	intergenic	None
RA	pSEVA424‑mdh2_C.	2973	G→C	0.884	intergenic	–	–/–	intergenic	None
RA	pSEVA424‑mdh2_C.	2,973:1	+C	0.05	intergenic	–	–/–	intergenic	None
RA	pSEVA424‑mdh2_C.	2981	A→C	0.132	intergenic	–	–/–	intergenic	None
