# Supplementary material for: Generation of an Escherichia coli strain growing on methanol via the ribulose monophosphate cycle
Source: Nat Commun. 2022 Sep 6;13:5243. doi: 10.1038/s41467-022-32744-9 (PMC9448777; doi:10.1038/s41467-022-32744-9)
Supplement: Supplementary file 11 — Source Data [file 41467_2022_32744_MOESM11_ESM.zip › source_data/Supplementary Figure 7/A17_CS_181/mutations_all_0.0.csv]

evidence	seq id	position	mutation	freq	annotation	gene	description	WT_aa	pos_aa	mut_aa
RA	131_Ptrc_HPS_PHI	1,294	C→A	0.075	A15S	HPS	Unnamed: 7_level_1	A	15	S
RA	131_Ptrc_HPS_PHI	1350	G→T	0.052000000000000005	intergenic	HPS	–/–	intergenic	None
RA	131_Ptrc_HPS_PHI	1382	T→A	0.31	intergenic	HPS	–/–	intergenic	None
RA	131_Ptrc_HPS_PHI	1395	A→T	0.092	intergenic	HPS	–/–	intergenic	None
RA	131_Ptrc_HPS_PHI	2964	A→C	0.055999999999999994	intergenic	lacIq	–/–	intergenic	None
RA	131_Ptrc_HPS_PHI	2974	T→G	0.059000000000000004	intergenic	lacIq	–/–	intergenic	None
RA	131_Ptrc_HPS_PHI	3015	A→C	0.053	intergenic	lacIq	–/–	intergenic	None
RA	131_Ptrc_HPS_PHI	3044	A→C	0.076	intergenic	lacIq	–/–	intergenic	None
RA	131_Ptrc_HPS_PHI	3392	A→C	0.09	intergenic	lacIq	–/–	intergenic	None
RA	131_Ptrc_HPS_PHI	3404	T→G	0.078	intergenic	lacIq	–/–	intergenic	None
RA	131_Ptrc_HPS_PHI	3413	A→C	0.107	intergenic	lacIq	–/–	intergenic	None
RA	131_Ptrc_HPS_PHI	3428	A→T	0.161	intergenic	lacIq	–/–	intergenic	None
RA	131_Ptrc_HPS_PHI	3430	T→G	0.115	intergenic	lacIq	–/–	intergenic	None
RA	131_Ptrc_HPS_PHI	3442	A→C	0.07400000000000001	intergenic	lacIq	–/–	intergenic	None
RA	131_Ptrc_HPS_PHI	3443	A→C	0.243	intergenic	lacIq	–/–	intergenic	None
RA	131_Ptrc_HPS_PHI	3450	A→C	0.195	intergenic	lacIq	–/–	intergenic	None
RA	131_Ptrc_HPS_PHI	3460	T→G	0.177	intergenic	lacIq	–/–	intergenic	None
RA	131_Ptrc_HPS_PHI	4072	C→A	0.29100000000000004	intergenic	lacIq	–/–	intergenic	None
RA	131_Ptrc_HPS_PHI	4741	G→A	0.166	intergenic	lacIq	–/–	intergenic	None
RA	CP009273	958	G→T	0.07400000000000001	D208Y	thrA	Bifunctional aspartokinase/homoserine dehydrogenase 1	D	208	Y
RA	CP009273	5144	G→A	0.94	intergenic	thrC	L‑threonine synthase/DUF2502 family putative periplasmic protein	intergenic	None
RA	CP009273	8598	G→T	0.098	D121Y	talB	transaldolase B	D	121	Y
RA	CP009273	10444	G→T	0.934	F17L	satP	succinate‑acetate transporter	F	17	L
RA	CP009273	12901	G→A	1.0	D247N	dnaK	chaperone Hsp70, with co‑chaperone DnaJ	D	247	N
RA	CP009273	15125	G→T	0.127	D320Y	dnaJ	chaperone Hsp40, DnaK co‑chaperone	D	320	Y
RA	CP009273	19844	G→T	0.053	I157I	insB1	IS1 transposase B	I	157	I
RA	CP009273	25546	G→T	0.915	D114Y	lspA	prolipoprotein signal peptidase (signal peptidase II)	D	114	Y
RA	CP009273	28818	G→T	0.185	D149Y	dapB	dihydrodipicolinate reductase	D	149	Y
RA	CP009273	29139	G→T	0.943	G256C	dapB	dihydrodipicolinate reductase	G	256	C
RA	CP009273	41442	G→T	0.251	R164S	caiT	putative transporter	R	164	S
RA	CP009273	42150	G→A	0.45799999999999996	intergenic	caiT	putative transporter/anaerobic carnitine reduction putative electron transfer flavoprotein subunit	intergenic	None
RA	CP009273	42415	A→C	0.115	T5P	fixA	anaerobic carnitine reduction putative electron transfer flavoprotein subunit	T	5	P
RA	CP009273	49840	G→T	1.0	A6A	folA	dihydrofolate reductase	A	6	A
RA	CP009273	51352	A→T	0.158	G85G	apaG	protein associated with Co2+ and Mg2+ efflux	G	85	G
RA	CP009273	54103	G→T	0.075	R200R	surA	peptidyl‑prolyl cis‑trans isomerase (PPIase)	R	200	R
RA	CP009273	55590	G→T	0.9079999999999999	T507K	lptD	LPS assembly OM complex LptDE, beta‑barrel component	T	507	K
RA	CP009273	56677	G→T	0.9440000000000001	R145S	lptD	LPS assembly OM complex LptDE, beta‑barrel component	R	145	S
RA	CP009273	69367	C→A	0.094	M16I	thiQ	thiamine, thiamine pyrophosphate ABC transporter ATPase; ThiBPQ thiamine, thiamine pyrophosphate importer	M	16	I
RA	CP009273	70465	G→T	0.055999999999999994	H182N	thiP	thiamine, thiamine pyrophosphate ABC transporter permease; ThiBPQ thiamine, thiamine pyrophosphate importer	H	182	N
RA	CP009273	76763	T→A	0.057	T197S	leuC	3‑isopropylmalate dehydratase large subunit	T	197	S
RA	CP009273	76821	G→T	0.304	G177G	leuC	3‑isopropylmalate dehydratase large subunit	G	177	G
RA	CP009273	80123	C→T	0.917	G25S	leuL	leu operon leader peptide	G	25	S
RA	CP009273	80491	G→T	0.095	intergenic	leuL	leu operon leader peptide/global transcription factor	intergenic	None
RA	CP009273	81562	C→A	0.8859999999999999	I236I	leuO	global transcription factor	I	236	I
RA	CP009273	85890	G→T	0.301	intergenic	cra	transcriptional repressor‑activator for carbon metabolism/RsmH methytransferase inhibitor	intergenic	None
RA	CP009273	90252	G→T	0.066	A200A	murE	UDP‑N‑acetylmuramoyl‑L‑alanyl‑D‑glutamate:meso‑ diaminopimelate ligase	A	200	A
RA	CP009273	92294	C→A	0.299	R386R	murF	UDP‑N‑acetylmuramoyl‑tripeptide:D‑alanyl‑D‑ alanine ligase	R	386	R
RA	CP009273	92728	G→T	0.096	L80L	mraY	phospho‑N‑acetylmuramoyl‑pentapeptide transferase	L	80	L
RA	CP009273	93391	G→T	0.373	T301T	mraY	phospho‑N‑acetylmuramoyl‑pentapeptide transferase	T	301	T
RA	CP009273	95670	G→A	0.09699999999999999	G261S	ftsW	lipid II flippase; integral membrane protein involved in stabilizing FstZ ring during cell division	G	261	S
RA	CP009273	97521	C→A	0.948	A90A	murC	UDP‑N‑acetylmuramate:L‑alanine ligase	A	90	A
RA	CP009273	97893	T→A	0.308	F214L	murC	UDP‑N‑acetylmuramate:L‑alanine ligase	F	214	L
RA	CP009273	103467	G→T	0.907	D142Y	lpxC	UDP‑3‑O‑acyl N‑acetylglucosamine deacetylase	D	142	Y
RA	CP009273	104561	G→T	0.9079999999999999	A124S	secM	regulator of secA translation	A	124	S
RA	CP009273	104582	A→T	0.332	T131S	secM	regulator of secA translation	T	131	S
RA	CP009273	107298	C→A	0.055	R845S	secA	preprotein translocase subunit, ATPase	R	845	S
RA	CP009273	109050	C→T	0.1	E13K	zapD	FtsZ stabilizer	E	13	K
RA	CP009273	109800	A→T	0.19899999999999998	intergenic	coaE	dephospho‑CoA kinase/GMP reductase	intergenic	None
RA	CP009273	110883	A→T	0.198	Y318F	guaC	GMP reductase	Y	318	F
RA	CP009273	112729	G→T	0.098	D286E	hofB	T2SE secretion family protein; P‑loop ATPase superfamily protein	D	286	E
RA	CP009273	113722	G→T	0.062	V105V	ppdD	putative prepilin peptidase‑dependent pilin	V	105	V
RA	CP009273	118873	G→T	1.0	D99Y	pdhR	pyruvate dehydrogenase complex repressor; autorepressor	D	99	Y
RA	CP009273	122790	G→T	0.11699999999999999	A203A	aceF	pyruvate dehydrogenase, dihydrolipoyltransacetylase component E2	A	203	A
RA	CP009273	125412	G→T	0.066	K338N	lpd	lipoamide dehydrogenase, E3 component is part of three enzyme complexes	K	338	N
RA	CP009273	126488	G→T	0.055999999999999994	V420V	yacH	uncharacterized protein	V	420	V
RA	CP009273	132639	T→A	0.213	T105S	speE	spermidine synthase (putrescine aminopropyltransferase)	T	105	S
RA	CP009273	134028	G→T	0.39799999999999996	A153A	cueO	multicopper oxidase (laccase)	A	153	A
RA	CP009273	134652	G→T	0.316	M361I	cueO	multicopper oxidase (laccase)	M	361	I
RA	CP009273	137038	Δ1 bp	0.057999999999999996	coding	gcd	glucose dehydrogenase	NaN	None
RA	CP009273	142460	T→A	0.937	F298Y	yadE	putative polysaccharide deacetylase lipoprotein	F	298	Y
RA	CP009273	142912	G→T	0.091	F90L	panD	aspartate 1‑decarboxylase	F	90	L
RA	CP009273	151296	C→A	0.085	M206I	htrE	putative outer membrane usher protein	M	206	I
RA	CP009273	153468	C→T	0.062	intergenic	yadN	putative fimbrial‑like adhesin protein/2‑amino‑4‑hydroxy‑6‑hydroxymethyldihyropteridine pyrophosphokinase	intergenic	None
RA	CP009273	153472	G→T	0.925	intergenic	yadN	putative fimbrial‑like adhesin protein/2‑amino‑4‑hydroxy‑6‑hydroxymethyldihyropteridine pyrophosphokinase	intergenic	None
RA	CP009273	154753	G→T	0.106	G287G	pcnB	poly(A) polymerase	G	287	G
RA	CP009273	158287	C→A	0.9440000000000001	D78Y	ligT	2'‑5' RNA ligase	D	78	Y
RA	CP009273	161068	A→C	0.11199999999999999	intergenic	hrpB	putative ATP‑dependent helicase/fused glycosyl transferase and transpeptidase	intergenic	None
RA	CP009273	162905	G→T	0.062	V563V	mrcB	fused glycosyl transferase and transpeptidase	V	563	V
RA	CP009273	172107	G→T	0.263	E172*	clcA	H(+)/Cl(‑) exchange transporter	E	172	*
RA	CP009273	172979	G→T	0.13699999999999998	A462A	clcA	H(+)/Cl(‑) exchange transporter	A	462	A
RA	CP009273	176783	G→T	0.436	D354Y	dgt	deoxyguanosine triphosphate triphosphohydrolase	D	354	Y
RA	CP009273	176864	C→T	0.163	L381L	dgt	deoxyguanosine triphosphate triphosphohydrolase	L	381	L
RA	CP009273	179424	G→T	0.157	D159Y	cdaR	carbohydrate diacid regulon transcriptional regulator; autoregulator	D	159	Y
RA	CP009273	183669	C→A	0.19	R490L	glnD	uridylyltransferase	R	490	L
RA	CP009273	186279	A→T	0.306	noncoding	tff	novel sRNA, function unknown	noncoding	None
RA	CP009273	201962	A→T	0.42	D117V	dnaE	DNA polymerase III alpha subunit	D	117	V
RA	CP009273	210546	C→A	0.059000000000000004	V23F	yaeP	UPF0253 family protein	V	23	F
RA	CP009273	215833	G→T	0.261	N83K	tsaA	tRNA‑Thr(GGU) m(6)t(6)A37 methyltransferase, SAM‑dependent	N	83	K
RA	CP009273	217932	A→C	0.385	I59M	metI	DL‑methionine transporter subunit	I	59	M
RA	CP009273	229707	G→T	0.086	R246S	mltD	putative membrane‑bound lytic murein transglycosylase D	R	246	S
RA	CP009273	230579	C→T	1.0	E231K	gloB	hydroxyacylglutathione hydrolase	E	231	K
RA	CP009273	232860	G→T	0.9309999999999999	D103Y	dnaQ	DNA polymerase III epsilon subunit	D	103	Y
RA	CP009273	233931	G→A	0.342	S37N	yafT	lipoprotein	S	37	N
RA	CP009273	236234	A→T	0.41	V148E	yafV	putative NAD(P)‑binding C‑N hydrolase family amidase	V	148	E
RA	CP009273	238195	G→T	0.9279999999999999	V532V	fadE	acyl coenzyme A dehydrogenase	V	532	V
RA	CP009273	245779	C→A	0.08900000000000001	pseudogene	lfhA	pseudogene, flagellar system protein, promoterless fragment; flagellar biosynthesis	pseudogene	None
RA	CP009273	250722	G→T	0.054000000000000006	intergenic	prfH	pseudogene, RF‑1 domain family; probable peptide chain release factor/aminoacyl‑histidine dipeptidase (peptidase D)	intergenic	None
RA	CP009273	250880	G→T	0.292	P442T	pepD	aminoacyl‑histidine dipeptidase (peptidase D)	P	442	T
RA	CP009273	251998	T→C	0.092	K69R	pepD	aminoacyl‑histidine dipeptidase (peptidase D)	K	69	R
RA	CP009273	262114	C→A	0.469	D51Y	yafY	lipoprotein, inner membrane; overproduction stimulates degP expression; CP4‑6 prophage	D	51	Y
RA	CP009273	263270	C→A	0.051	V149V	yafZ	CP4‑6 prophage; conserved protein	V	149	V
RA	CP009273	274735	A→T	0.8909999999999999	pseudogene	afuB	pseudogene, CP4‑6 prophage; ABC transporter permease family;Phage or Prophage Related	pseudogene	None
RA	CP009273	279334	C→A	0.19399999999999998	I141I	yagF	CP4‑6 prophage; dehydratase family protein	I	141	I
RA	CP009273	280268	G→T	0.09	A453S	yagF	CP4‑6 prophage; dehydratase family protein	A	453	S
RA	CP009273	289036	G→T	0.055999999999999994	I198I	yagL	CP4‑6 prophage; DNA‑binding protein	I	198	I
RA	CP009273	291453	A→T	0.257	L452*	intF	CP4‑6 prophage; putative phage integrase	L	452	*
RA	CP009273	295092	G→T	0.287	G518G	paoC	PaoABC aldehyde oxidoreductase, Moco‑containing subunit	G	518	G
RA	CP009273	295695	T→G	0.08199999999999999	E317D	paoC	PaoABC aldehyde oxidoreductase, Moco‑containing subunit	E	317	D
RA	CP009273	302428	G→T	0.266	P34Q	ecpD	polymerized tip adhesin of ECP fibers	P	34	Q
RA	CP009273	305655	G→T	0.062	S28*	ecpB	ECP production pilus chaperone	S	28	*
RA	CP009273	307454	G→A	0.179	intergenic	ecpR	putative transcriptional regulator for the ecp operon/uncharacterized protein	intergenic	None
RA	CP009273	312532	G→A	0.941	pseudogene	ykgA	pseudogene, AraC family;putative regulator; Not classified; putative ARAC‑type regulatory protein	pseudogene	None
RA	CP009273	314027	C→T	0.11	E2K	rclC	reactive chlorine species (RCS) stress resistance inner membrane protein	E	2	K
RA	CP009273	317205	G→A	0.386	intergenic	rclR	reactive chlorine species (RCS)‑specific activator of the rcl genes/cysteine‑rich LutA family protein; putative electron transport chain YkgEFG component	intergenic	None
RA	CP009273	320430	A→T	0.11599999999999999	Y216N	ykgH	putative inner membrane protein	Y	216	N
RA	CP009273	320920	G→A	0.914	S52S	ykgH	putative inner membrane protein	S	52	S
RA	CP009273	321223	C→A	0.915	intergenic	ykgH	putative inner membrane protein/choline dehydrogenase, a flavoprotein	intergenic	None
RA	CP009273	326385	G→T	0.27	P404P	betT	choline transporter of high affinity	P	404	P
RA	CP009273	329887	G→T	0.14	I86I	yahB	putative DNA‑bindng transcriptional regulator	I	86	I
RA	CP009273	334849	G→T	0.054000000000000006	E272*	yahG	DUF1116 family protein	E	272	*
RA	CP009273	344800	G→T	0.8809999999999999	E136D	prpB	2‑methylisocitrate lyase	E	136	D
RA	CP009273	345384	G→C	0.071	intergenic	prpB	2‑methylisocitrate lyase/2‑methylcitrate synthase	intergenic	None
RA	CP009273	347382	G→T	0.302	E153*	prpD	2‑methylcitrate dehydratase	E	153	*
RA	CP009273	362159	G→T	0.9420000000000001	I165I	mhpR	mhp operon transcriptional activator	I	165	I
RA	CP009273	365572	G→A	0.064	pseudogene	mhpC	pseudogene, IS30 insertion	pseudogene	None
RA	CP009273	373757	G→T	0.061	S23*	frmB	S‑formylglutathione hydrolase	S	23	*
RA	CP009273	380236	C→A	0.11199999999999999	intergenic	yaiS	putative PIG‑L family deacetylase/taurine transporter subunit	intergenic	None
RA	CP009273	385339	A→T	0.052000000000000005	intergenic	hemB	5‑aminolevulinate dehydratase (porphobilinogen synthase)/pseudogene, autotransporter family;putative structure; Not classified; interrupted by IS3; putative flagellin structural protein	intergenic	None
RA	CP009273	385485	C→T	0.07200000000000001	intergenic	hemB	5‑aminolevulinate dehydratase (porphobilinogen synthase)/pseudogene, autotransporter family;putative structure; Not classified; interrupted by IS3; putative flagellin structural protein	intergenic	None
RA	CP009273	385815	G→T	0.391	pseudogene	yaiT	pseudogene, autotransporter family;putative structure; Not classified; interrupted by IS3; putative flagellin structural protein	pseudogene	None
RA	CP009273	386569	C→A	0.124	pseudogene	yaiT	pseudogene, autotransporter family;putative structure; Not classified; interrupted by IS3; putative flagellin structural protein	pseudogene	None
RA	CP009273	394744	G→T	0.08900000000000001	R16S	yaiY	DUF2755 family inner membrane protein	R	16	S
RA	CP009273	396883	A→G	0.9109999999999999	Q14Q	iraP	anti‑RssB factor, RpoS stabilzer during Pi starvation; anti‑adapter protein	Q	14	Q
RA	CP009273	397959	G→A	0.40299999999999997	A253T	phoA	bacterial alkaline phosphatase	A	253	T
RA	CP009273	402340	G→T	0.943	V160V	aroL	shikimate kinase II	V	160	V
RA	CP009273	406075	C→A	0.9470000000000001	P159Q	mak	manno(fructo)kinase	P	159	Q
RA	CP009273	411027	G→T	0.95	L61L	sbcC	exonuclease, dsDNA, ATP‑dependent	L	61	L
RA	CP009273	411446	C→T	0.06	Q321Q	sbcD	exonuclease, dsDNA, ATP‑dependent	Q	321	Q
RA	CP009273	421799	C→A	0.8740000000000001	I69I	tgt	tRNA‑guanine transglycosylase	I	69	I
RA	CP009273	423068	C→A	0.184	A109E	yajC	SecYEG protein translocase auxillary subunit	A	109	E
RA	CP009273	425143	G→T	0.41700000000000004	T61T	secF	SecYEG protein translocase auxillary subunit	T	61	T
RA	CP009273	427603	C→T	0.179	intergenic	tsx	nucleoside channel, receptor of phage T6 and colicin K/putative lipoprotein	intergenic	None
RA	CP009273	433551	G→T	0.94	S14Y	yajO	2‑carboxybenzaldehyde reductase	S	14	Y
RA	CP009273	434663	A→C	0.9309999999999999	I324S	dxs	1‑deoxyxylulose‑5‑phosphate synthase, thiamine triphosphate‑binding, FAD‑requiring	I	324	S
RA	CP009273	435336	G→T	0.9420000000000001	Q100K	dxs	1‑deoxyxylulose‑5‑phosphate synthase, thiamine triphosphate‑binding, FAD‑requiring	Q	100	K
RA	CP009273	437076	A→T	0.098	K24N	thiI	tRNA s(4)U8 sulfurtransferase	K	24	N
RA	CP009273	437672	T→A	0.934	V223E	thiI	tRNA s(4)U8 sulfurtransferase	V	223	E
RA	CP009273	440793	G→T	0.069	R444S	yajR	putative transporter	R	444	S
RA	CP009273	441811	A→C	0.162	I104M	yajR	putative transporter	I	104	M
RA	CP009273	444489	G→A	0.94	R537C	cyoB	cytochrome o ubiquinol oxidase subunit I	R	537	C
RA	CP009273	446369	T→G	0.455	Q233P	cyoA	cytochrome o ubiquinol oxidase subunit II	Q	233	P
RA	CP009273	450290	G→A	1.0	intergenic	bolA	stationary‑phase morphogene, transcriptional repressor for mreB; also regulator for dacA, dacC, and ampC/peptidyl‑prolyl cis/trans isomerase (trigger factor)	intergenic	None
RA	CP009273	451853	C→A	0.28	T422N	tig	peptidyl‑prolyl cis/trans isomerase (trigger factor)	T	422	N
RA	CP009273	453656	T→A	0.264	S259T	clpX	ATPase and specificity subunit of ClpX‑ClpP ATP‑dependent serine protease	S	259	T
RA	CP009273	456298	T→A	0.94	L652Q	lon	DNA‑binding ATP‑dependent protease La	L	652	Q
RA	CP009273	456588	G→T	0.9129999999999999	D749Y	lon	DNA‑binding ATP‑dependent protease La	D	749	Y
RA	CP009273	458681	C→A	0.086	I437I	ppiD	periplasmic folding chaperone, has an inactive PPIase domain	I	437	I
RA	CP009273	465341	A→C	0.284	I339L	mdlA	putative multidrug transporter subunit of ABC superfamily, ATP‑binding component	I	339	L
RA	CP009273	469770	C→A	0.10099999999999999	R283L	tesB	acyl‑CoA thioesterase 2	R	283	L
RA	CP009273	469916	Δ1 bp	0.092	coding	tesB	acyl‑CoA thioesterase 2	NaN	None
RA	CP009273	470280	G→T	0.061	A113E	tesB	acyl‑CoA thioesterase 2	A	113	E
RA	CP009273	474138	G→T	0.94	intergenic	ylaB	putative membrane‑anchored cyclic‑di‑GMP phosphodiesterase/DUF1449 family inner membrane protein	intergenic	None
RA	CP009273	475502	T→A	0.253	intergenic	maa	maltose O‑acetyltransferase/modulator of gene expression, with H‑NS	intergenic	None
RA	CP009273	475805	C→A	0.917	A120A	tomB	Hha toxicity attenuator; conjugation‑related protein	A	120	A
RA	CP009273	476508	C→T	0.054000000000000006	intergenic	tomB	Hha toxicity attenuator; conjugation‑related protein/multidrug efflux system protein	intergenic	None
RA	CP009273	479122	G→T	0.083	F246L	acrB	multidrug efflux system protein	F	246	L
RA	CP009273	479244	C→A	0.932	A206S	acrB	multidrug efflux system protein	A	206	S
RA	CP009273	480820	C→T	0.919	D86N	acrA	multidrug efflux system	D	86	N
RA	CP009273	481667	G→A	0.9359999999999999	A151T	acrR	transcriptional repressor	A	151	T
RA	CP009273	486912	C→A	0.267	I15I	apt	adenine phosphoribosyltransferase	I	15	I
RA	CP009273	488839	G→A	0.051	S431N	dnaX	DNA polymerase III/DNA elongation factor III, tau and gamma subunits	S	431	N
RA	CP009273	500613	G→T	0.059000000000000004	G82C	ushA	bifunctional UDP‑sugar hydrolase/5'‑nucleotidase	G	82	C
RA	CP009273	503734	G→A	0.07200000000000001	E21K	ybaQ	putative DNA‑binding transcriptional regulator	E	21	K
RA	CP009273	509737	G→A	0.418	E97K	cueR	copper‑responsive regulon transcriptional regulator	E	97	K
RA	CP009273	511619	A→T	0.26	Q82L	fetA	iron exporter, ATP‑binding subunit, ABC transporter FetAB subunit; peroxide resistance protein	Q	82	L
RA	CP009273	522859	T→G	0.207	S1381R	rhsD	Rhs family putative polymorphic toxin	S	1381	R
RA	CP009273	523413	G→T	0.183	pseudogene	rhsH	pseudogene, Rhs familly protein	pseudogene	None
RA	CP009273	524,334:1	+T	1.0	pseudogene	ybbD	pseudogene	pseudogene	None
RA	CP009273	525631	C→A	0.066	R351L	mnmH	tRNA 2‑selenouridine synthase, selenophosphate‑dependent	R	351	L
RA	CP009273	527186	T→A	0.1	L164F	allS	allD operon transcriptional activator	L	164	F
RA	CP009273	530466	C→A	1.0	F365L	gcl	glyoxylate carboligase	F	365	L
RA	CP009273	531155	G→A	0.054000000000000006	intergenic	gcl	glyoxylate carboligase/hydroxypyruvate isomerase	intergenic	None
RA	CP009273	531748	C→A	0.06	Q195K	hyi	hydroxypyruvate isomerase	Q	195	K
RA	CP009273	538153	A→C	0.06	E270D	glxK	glycerate kinase II	E	270	D
RA	CP009273	542200	Δ1 bp	0.93	coding	fdrA	putative NAD(P)‑binding acyl‑CoA synthetase	NaN	None
RA	CP009273	546491	G→T	0.903	V199V	ybcF	putative carbonate kinase	V	199	V
RA	CP009273	549397	G→T	1.0	intergenic	lpxH	UDP‑2,3‑diacylglucosamine pyrophosphohydrolase/peptidyl‑prolyl cis‑trans isomerase B (rotamase B)	intergenic	None
RA	CP009273	552831	A→T	0.264	F123I	folD	bifunctional 5,10‑methylene‑tetrahydrofolate dehydrogenase/ 5,10‑methylene‑tetrahydrofolate cyclohydrolase	F	123	I
RA	CP009273	554327	G→T	0.102	intergenic	sfmA	FimA homolog/putative periplasmic pilus chaperone	intergenic	None
RA	CP009273	557303	A→T	0.28800000000000003	E717D	sfmD	putative outer membrane export usher protein	E	717	D
RA	CP009273	557592	G→T	0.42700000000000005	D814Y	sfmD	putative outer membrane export usher protein	D	814	Y
RA	CP009273	557784	G→T	0.081	intergenic	sfmD	putative outer membrane export usher protein/FimA homolog	intergenic	None
RA	CP009273	557887	A→T	0.062	S32S	sfmH	FimA homolog	S	32	S
RA	CP009273	560919	G→T	0.17600000000000002	V172V	intD	DLP12 prophage; putative phage integrase	V	172	V
RA	CP009273	568464	G→T	0.12300000000000001	E30*	ninE	DLP12 prophage; conserved protein	E	30	*
RA	CP009273	576998	G→T	0.8740000000000001	pseudogene	aaaD	pseudogene; DLP12 prophage; tail fiber assembly protein family;Phage or Prophage Related	pseudogene	None
RA	CP009273	581203	A→T	0.946	intergenic	ompT	DLP12 prophage; outer membrane protease VII (outer membrane protein 3b)/tRNA‑OTHER	intergenic	None
RA	CP009273	583341	T→G	1.0	S33R	ybcH	PRK09936 family protein	S	33	R
RA	CP009273	594191	C→T	0.125	R8C	cusA	copper/silver efflux system, membrane component	R	8	C
RA	CP009273	598081	G→T	0.147	G223C	pheP	phenylalanine transporter	G	223	C
RA	CP009273	602045	C→A	0.115	L265L	ybdK	weak gamma‑glutamyl:cysteine ligase	L	265	L
RA	CP009273	603207	G→T	0.098	noncoding	sokE	sRNA at remnant mokE/hokE locus	noncoding	None
RA	CP009273	607931	G→A	1.0	S7F	fepA	iron‑enterobactin outer membrane transporter	S	7	F
RA	CP009273	611240	G→T	0.052000000000000005	R543L	entF	enterobactin synthase multienzyme complex component, ATP‑dependent	R	543	L
RA	CP009273	615143	C→A	0.272	T171T	fepC	iron‑enterobactin transporter subunit	T	171	T
RA	CP009273	616411	C→A	0.063	A78A	fepG	iron‑enterobactin transporter subunit	A	78	A
RA	CP009273	619048	C→A	0.395	A307S	fepB	iron‑enterobactin transporter subunit	A	307	S
RA	CP009273	623935	C→A	0.105	I262I	entB	isochorismatase	I	262	I
RA	CP009273	625165	G→A	0.087	G137E	entH	enterobactin synthesis proofreading thioesterase	G	137	E
RA	CP009273	625364	G→T	0.9390000000000001	G5G	cstA	carbon starvation protein involved in peptide utilization; APC peptide transporter family protein	G	5	G
RA	CP009273	628732	G→A	0.102	R68C	ybdH	putative oxidoreductase	R	68	C
RA	CP009273	638504	G→T	0.05	D321Y	ybdR	putative Zn‑dependent NAD(P)‑binding oxidoreductase	D	321	Y
RA	CP009273	638755	G→T	0.065	V404V	ybdR	putative Zn‑dependent NAD(P)‑binding oxidoreductase	V	404	V
RA	CP009273	639231	G→A	0.9490000000000001	L65F	rnk	regulator of nucleoside diphosphate kinase	L	65	F
RA	CP009273	647234	C→T	0.41	E27K	citC	[citrate [pro‑3S]‑lyase] ligase	E	27	K
RA	CP009273	647422	G→T	0.917	intergenic	citC	[citrate [pro‑3S]‑lyase] ligase/sensory histidine kinase in two‑component regulatory system with CitB	intergenic	None
RA	CP009273	647509	T→C	0.932	intergenic	citC	[citrate [pro‑3S]‑lyase] ligase/sensory histidine kinase in two‑component regulatory system with CitB	intergenic	None
RA	CP009273	648056	C→A	0.937	F122L	citA	sensory histidine kinase in two‑component regulatory system with CitB	F	122	L
RA	CP009273	650141	G→T	0.139	V428V	dcuC	anaerobic C4‑dicarboxylate transport	V	428	V
RA	CP009273	651654	A→G	0.126	intergenic	dcuC	anaerobic C4‑dicarboxylate transport/phospholipid:lipid A palmitoyltransferase	intergenic	None
RA	CP009273	652465	G→T	0.051	L151L	pagP	phospholipid:lipid A palmitoyltransferase	L	151	L
RA	CP009273	652865	Δ1 bp	0.9420000000000001	coding	cspE	constitutive cold shock family transcription antitermination protein; negative regulator of cspA transcription; RNA melting protein; ssDNA‑binding protein	NaN	None
RA	CP009273	662108	A→T	0.919	V522V	mrdA	transpeptidase involved in peptidoglycan synthesis (penicillin‑binding protein 2)	V	522	V
RA	CP009273	662631	C→A	1.0	R348L	mrdA	transpeptidase involved in peptidoglycan synthesis (penicillin‑binding protein 2)	R	348	L
RA	CP009273	664243	C→A	0.258	D84Y	rsfS	ribosomal silencing factor	D	84	Y
RA	CP009273	666998	G→T	0.247	L22I	holA	DNA polymerase III, delta subunit	L	22	I
RA	CP009273	667348	G→T	0.43700000000000006	Q99K	lptE	LPS assembly OM complex LptDE, lipoprotein component	Q	99	K
RA	CP009273	672142	T→A	0.40700000000000003	intergenic	ybeQ	Sel1 family TPR‑like repeat protein/uncharacterized protein	intergenic	None
RA	CP009273	689079	C→A	0.132	E445*	miaB	tRNA‑i(6)A37 methylthiotransferase	E	445	*
RA	CP009273	693739	G→T	0.455	H299N	asnB	asparagine synthetase B	H	299	N
RA	CP009273	695910	G→T	0.051	R381S	nagC	N‑acetylglucosamine‑inducible nag divergent operon transcriptional repressor	R	381	S
RA	CP009273	702649	G→T	0.069	P367P	glnS	glutamyl‑tRNA synthetase	P	367	P
RA	CP009273	705588	C→A	1.0	intergenic	chiQ	chitosugar‑induced verified lipoprotein/ferric iron uptake regulon transcriptional repressor; autorepressor	intergenic	None
RA	CP009273	705997	C→T	0.076	A36T	fur	ferric iron uptake regulon transcriptional repressor; autorepressor	A	36	T
RA	CP009273	706097	A→C	0.488	T2T	fur	ferric iron uptake regulon transcriptional repressor; autorepressorryhB‑regulated fur leader peptide	T	2	T
RA	CP009273	706185	A→G	0.204	intergenic	uof	ryhB‑regulated fur leader peptide/flavodoxin 1	intergenic	None
RA	CP009273	706479	C→A	0.115	R148L	fldA	flavodoxin 1	R	148	L
RA	CP009273	723846	A→C	0.271	W115G	kdpA	potassium translocating ATPase, subunit A	W	115	G
RA	CP009273	724813	A→T	0.9440000000000001	intergenic	ybfA	DUF2517 family protein/Rhs family putative polymorphic toxin	intergenic	None
RA	CP009273	725650	G→T	0.287	P204P	rhsC	Rhs family putative polymorphic toxin	P	204	P
RA	CP009273	729149	G→A	0.149	D1371N	rhsC	Rhs family putative polymorphic toxin	D	1371	N
RA	CP009273	729456	G→A	0.423	R75R	ybfB	putative membrane protein	R	75	R
RA	CP009273	732494	G→T	0.385	pseudogene	ybfL	pseudogene, DDE domain transposase family;putative factor; Not classified; putative receptor protein	pseudogene	None
RA	CP009273	734870	C→A	0.078	H138Q	ybgA	DUF1722 family protein	H	138	Q
RA	CP009273	735817	G→T	0.27699999999999997	L285L	phr	deoxyribodipyrimidine photolyase, FAD‑binding	L	285	L
RA	CP009273	742840	G→T	0.159	A129E	abrB	regulator of aidB expression; inner membrane protein	A	129	E
RA	CP009273	743278	G→A	0.27699999999999997	intergenic	abrB	regulator of aidB expression; inner membrane protein/putative fimbrial protein	intergenic	None
RA	CP009273	745420	C→A	0.065	G736C	ybgQ	putative outer membrane protein	G	736	C
RA	CP009273	748382	C→A	0.135	intergenic	ybgD	putative fimbrial‑like adhesin protein/citrate synthase	intergenic	None
RA	CP009273	750112	A→T	0.304	intergenic	gltA	citrate synthase/succinate dehydrogenase, membrane subunit, binds cytochrome b556	intergenic	None
RA	CP009273	753205	C→A	0.099	Q21K	sdhB	succinate dehydrogenase, FeS subunit	Q	21	K
RA	CP009273	754572	G→T	1.0	E137D	sucA	2‑oxoglutarate decarboxylase, thiamine triphosphate‑binding	E	137	D
RA	CP009273	757353	A→T	0.28	N126Y	sucB	dihydrolipoyltranssuccinase	N	126	Y
RA	CP009273	759000	C→A	0.945	F177L	sucC	succinyl‑CoA synthetase, beta subunit	F	177	L
RA	CP009273	761420	C→T	0.223	intergenic	mngR	Transcriptional repressor for the mannosyl‑D‑glycerate catabolic operon/fused 2‑O‑a‑mannosyl‑D‑glycerate specific PTS enzymes: IIA component/IIB component/IIC component	intergenic	None
RA	CP009273	768068	G→T	0.062	P385P	cydA	cytochrome d terminal oxidase, subunit I	P	385	P
RA	CP009273	784901	C→A	0.052000000000000005	A179S	galK	galactokinase	A	179	S
RA	CP009273	788902	G→T	1.0	R115S	modF	fused molybdate transporter subunits of ABC superfamily: ATP‑binding components	R	115	S
RA	CP009273	789044	G→T	0.3	I67I	modF	fused molybdate transporter subunits of ABC superfamily: ATP‑binding components	I	67	I
RA	CP009273	792351	G→T	0.245	A114A	modC	molybdate transporter subunit	A	114	A
RA	CP009273	793055	C→A	0.066	S349*	modC	molybdate transporter subunit	S	349	*
RA	CP009273	796379	A→T	0.055	P55P	ybhH	putative PrpF family isomerase	P	55	P
RA	CP009273	800488	G→T	0.889	V510V	ybhJ	putative hydratase	V	510	V
RA	CP009273	800779	G→T	1.0	E607D	ybhJ	putative hydratase	E	607	D
RA	CP009273	805693	A→C	0.109	E298D	bioB	biotin synthase	E	298	D
RA	CP009273	813820	G→T	0.099	E104*	moaB	inactive molybdopterin adenylyltransferase	E	104	*
RA	CP009273	816152	C→A	0.156	intergenic	ybhL	UPF0005 family inner membrane protein/UPF0005 family inner membrane protein	intergenic	None
RA	CP009273	816292	A→T	0.245	H15L	ybhM	UPF0005 family inner membrane protein	H	15	L
RA	CP009273	818362	G→T	0.205	G278G	clsB	cardiolipin synthase 2	G	278	G
RA	CP009273	819862	G→T	0.11	P31Q	ybhP	endo/exonuclease/phosphatase family protein	P	31	Q
RA	CP009273	828374	G→T	0.912	V11V	ybiA	DUF1768 family protein	V	11	V
RA	CP009273	829223	G→A	0.096	S233N	dinG	ATP‑dependent DNA helicase	S	233	N
RA	CP009273	832445	G→T	0.892	P213P	ybiC	putative dehydrogenase	P	213	P
RA	CP009273	843299	C→A	0.867	W54C	glnH	glutamine transporter subunit	W	54	C
RA	CP009273	851782	A→T	0.25	K122*	ybiT	putative transporter subunit of ABC superfamily: ATP‑binding component	K	122	*
RA	CP009273	853014	G→T	0.064	intergenic	ybiT	putative transporter subunit of ABC superfamily: ATP‑binding component/DUF1479 family protein	intergenic	None
RA	CP009273	858992	C→T	0.10300000000000001	intergenic	ybiY	putative pyruvate formate lyase activating enzyme/fructose‑6‑phosphate aldolase 1	intergenic	None
RA	CP009273	861323	T→A	0.159	S166S	moeA	molybdopterin molybdenumtransferase; molybdopterin biosynthesis protein	S	166	S
RA	CP009273	863481	T→G	0.14800000000000002	L169R	gsiA	glutathione transporter ATP‑binding protein, ABC superfamily	L	169	R
RA	CP009273	863745	T→A	0.29600000000000004	F257Y	gsiA	glutathione transporter ATP‑binding protein, ABC superfamily	F	257	Y
RA	CP009273	868097	C→T	0.05	T251I	gsiD	glutathione transporter, permease component, ABC superfamily	T	251	I
RA	CP009273	868473	A→C	0.168	I13I	yliE	putative membrane‑anchored cyclic‑di‑GMP phosphodiesterase	I	13	I
RA	CP009273	868897	G→T	0.287	D155Y	yliE	putative membrane‑anchored cyclic‑di‑GMP phosphodiesterase	D	155	Y
RA	CP009273	876447	G→A	0.9420000000000001	D89N	dacC	D‑alanyl‑D‑alanine carboxypeptidase (penicillin‑binding protein 6a)	D	89	N
RA	CP009273	876738	G→T	0.077	D186Y	dacC	D‑alanyl‑D‑alanine carboxypeptidase (penicillin‑binding protein 6a)	D	186	Y
RA	CP009273	877482	C→A	0.29	D237Y	deoR	deoxyribose‑5‑phosphate‑inducible deoxyribose operon transcriptional repressor; repressor of nupG and tsx	D	237	Y
RA	CP009273	879085	G→T	1.0	intergenic	ybjG	undecaprenyl pyrophosphate phosphatase/multidrug efflux system protein	intergenic	None
RA	CP009273	884152	G→T	0.183	S375*	ybjL	putative transporter	S	375	*
RA	CP009273	889044	G→T	0.23600000000000002	intergenic	ybjN	negative regulator of motility; multicopy suppressor of coaA(Ts)/putrescine transporter subunit: periplasmic‑binding component of ABC superfamily	intergenic	None
RA	CP009273	899961	T→A	0.165	intergenic	ybjP	lipoprotein/UPF0145 family protein	intergenic	None
RA	CP009273	907596	G→T	0.35600000000000004	P4Q	hcr	HCP oxidoreductase, NADH‑dependent	P	4	Q
RA	CP009273	925160	G→T	0.8809999999999999	S420*	cydD	fused glutathione, cysteine exporter subunits of ABC superfamily: membrane component/ATP‑binding component	S	420	*
RA	CP009273	925355	A→T	0.307	L355Q	cydD	fused glutathione, cysteine exporter subunits of ABC superfamily: membrane component/ATP‑binding component	L	355	Q
RA	CP009273	925957	A→T	0.268	I154I	cydD	fused glutathione, cysteine exporter subunits of ABC superfamily: membrane component/ATP‑binding component	I	154	I
RA	CP009273	943573	G→T	0.853	A297S	ycaM	putative transporter	A	297	S
RA	CP009273	949634	C→T	0.071	V97I	focA	formate channel	V	97	I
RA	CP009273	949653	A→G	0.055999999999999994	F90F	focA	formate channel	F	90	F
RA	CP009273	955568	A→T	0.442	intergenic	aroA	5‑enolpyruvylshikimate‑3‑phosphate synthetase/putative peptidase‑related chaperone	intergenic	None
RA	CP009273	958417	A→T	0.11	N323Y	rpsA	30S ribosomal subunit protein S1	N	323	Y
RA	CP009273	963256	G→A	0.29	D394N	msbA	fused lipid transporter subunits of ABC superfamily: membrane component/ATP‑binding component	D	394	N
RA	CP009273	968415	G→T	1.0	S148*	ycbC	DUF218 superfamily protein	S	148	*
RA	CP009273	976873	C→A	0.287	A124E	ldtD	murein L,D‑transpeptidase	A	124	E
RA	CP009273	991460	A→T	0.166	L314Q	ssuA	aliphatic sulfonate binding protein, SsuABC ABC transporter	L	314	Q
RA	CP009273	992050	T→A	0.053	E117D	ssuA	aliphatic sulfonate binding protein, SsuABC ABC transporter	E	117	D
RA	CP009273	997965	G→T	0.38299999999999995	D235Y	elfG	putative fimbrial‑like adhesin protein	D	235	Y
RA	CP009273	999165	A→C	0.079	T91P	ycbV	putative fimbrial‑like adhesin protein	T	91	P
RA	CP009273	1016392	G→A	0.051	intergenic	sulA	SOS cell division inhibitor/CRP‑S‑dependent promoter expression factor	intergenic	None
RA	CP009273	1022182	G→T	0.073	P97Q	mgsA	methylglyoxal synthase	P	97	Q
RA	CP009273	1024703	G→T	0.428	G241G	rlmI	23S rRNA m(5)C1962 methyltransferase, SAM‑dependent	G	241	G
RA	CP009273	1048588	C→A	0.076	P77P	yccM	putative 4Fe‑4S membrane protein	P	77	P
RA	CP009273	1048928	C→A	0.9079999999999999	E903*	torS	hybrid sensory histidine kinase in two‑component regulatory system with TorR	E	903	*
RA	CP009273	1049407	G→T	0.902	T743K	torS	hybrid sensory histidine kinase in two‑component regulatory system with TorR	T	743	K
RA	CP009273	1060203	G→A	0.059000000000000004	V238I	yccE	uncharacterized protein	V	238	I
RA	CP009273	1073243	C→A	0.247	G366C	putA	fused DNA‑binding transcriptional regulator/proline dehydrogenase/pyrroline‑5‑carboxylate dehydrogenase	G	366	C
RA	CP009273	1073863	G→T	0.21899999999999997	S159*	putA	fused DNA‑binding transcriptional regulator/proline dehydrogenase/pyrroline‑5‑carboxylate dehydrogenase	S	159	*
RA	CP009273	1077911	A→C	0.9359999999999999	K71N	efeO	inactive ferrous ion transporter EfeUOB	K	71	N
RA	CP009273	1083419	C→T	0.07200000000000001	S632N	pgaB	poly‑beta‑1,6‑N‑acetyl‑D‑glucosamine (PGA) N‑deacetylase outer membrane export lipoprotein	S	632	N
RA	CP009273	1083443	G→T	0.552	S624*	pgaB	poly‑beta‑1,6‑N‑acetyl‑D‑glucosamine (PGA) N‑deacetylase outer membrane export lipoprotein	S	624	*
RA	CP009273	1084103	A→T	0.871	L404*	pgaB	poly‑beta‑1,6‑N‑acetyl‑D‑glucosamine (PGA) N‑deacetylase outer membrane export lipoprotein	L	404	*
RA	CP009273	1099378	A→C	0.061	intergenic	csgD	csgBAC operon transcriptional regulator/curlin nucleator protein, minor subunit in curli complex	intergenic	None
RA	CP009273	1116964	A→G	0.9309999999999999	intergenic	dinI	DNA damage‑inducible protein I/dihydro‑orotase	intergenic	None
RA	CP009273	1121219	G→T	0.084	E68*	rimJ	ribosomal‑protein‑S5‑alanine N‑acetyltransferase	E	68	*
RA	CP009273	1122582	G→T	0.054000000000000006	V107V	yceM	putative oxidoreductase	V	107	V
RA	CP009273	1132494	T→A	0.24100000000000002	I255I	flgI	putative flagellar basal body protein	I	255	I
RA	CP009273	1147164	G→A	0.087	D32N	acpP	acyl carrier protein (ACP)	D	32	N
RA	CP009273	1151750	G→T	0.9440000000000001	R178L	holB	DNA polymerase III, delta prime subunit	R	178	L
RA	CP009273	1152278	G→T	0.917	E16*	ycfH	putative DNase	E	16	*
RA	CP009273	1153110	T→A	0.071	intergenic	ycfH	putative DNase/fused glucose‑specific PTS enzymes: IIB component/IIC component	intergenic	None
RA	CP009273	1164454	G→A	0.153	intergenic	ycfQ	repressor for bhsA(ycfR)/biofilm, cell surface and signaling protein	intergenic	None
RA	CP009273	1165425	C→A	0.057	D136Y	ldtC	L,D‑transpeptidase linking Lpp to murein	D	136	Y
RA	CP009273	1173073	T→A	0.23	F100I	lolE	lipoprotein‑releasing system transmembrane protein	F	100	I
RA	CP009273	1175193	A→T	0.245	E36V	cobB	deacetylase of acs and cheY, chemotaxis regulator	E	36	V
RA	CP009273	1181431	G→T	0.13699999999999998	E44D	pepT	peptidase T	E	44	D
RA	CP009273	1191676	C→T	0.366	H366H	icd	e14 prophage; isocitrate dehydrogenase, specific for NADP+	H	366	H
RA	CP009273	1191688	C→T	0.349	T370T	icd	e14 prophage; isocitrate dehydrogenase, specific for NADP+	T	370	T
RA	CP009273	1191701	T→C	0.332	L375L	icd	e14 prophage; isocitrate dehydrogenase, specific for NADP+	L	375	L
RA	CP009273	1191703	A→G	0.33299999999999996	L375L	icd	e14 prophage; isocitrate dehydrogenase, specific for NADP+	L	375	L
RA	CP009273	1191733	C→T	0.21600000000000003	N385N	icd	e14 prophage; isocitrate dehydrogenase, specific for NADP+	N	385	N
RA	CP009273	1191736	G→C	0.21600000000000003	A386A	icd	e14 prophage; isocitrate dehydrogenase, specific for NADP+	A	386	A
RA	CP009273	1191739	A→G	0.203	K387K	icd	e14 prophage; isocitrate dehydrogenase, specific for NADP+	K	387	K
RA	CP009273	1191748	C→T	0.13699999999999998	T390T	icd	e14 prophage; isocitrate dehydrogenase, specific for NADP+	T	390	T
RA	CP009273	1191760	G→A	0.10400000000000001	E394E	icd	e14 prophage; isocitrate dehydrogenase, specific for NADP+	E	394	E
RA	CP009273	1193516	T→G	0.242	N60H	ymfE	e14 prophage; putative inner membrane protein	N	60	H
RA	CP009273	1193873	G→T	0.852	intergenic	ymfE	e14 prophage; putative inner membrane protein/e14 prophage; cell death peptidase, inhibitor of T4 late gene expression	intergenic	None
RA	CP009273	1194194	C→A	0.209	S15*	lit	e14 prophage; cell death peptidase, inhibitor of T4 late gene expression	S	15	*
RA	CP009273	1197650	T→C	0.106	intergenic	ymfJ	e14 prophage; uncharacterized protein/e14 prophage; repressor protein phage e14	intergenic	None
RA	CP009273	1198429	C→T	0.079	intergenic	cohE	e14 prophage; repressor protein phage e14/e14 prophage; putative DNA‑binding transcriptional regulator	intergenic	None
RA	CP009273	1204284	C→A	0.467	D98Y	tfaE	e14 prophage; putative tail fiber assembly protein	D	98	Y
RA	CP009273	1204620	C→A	0.135	pseudogene	stfE	pseudogene, e14 prophage; side tail fiber protein fragment family;Phage or Prophage Related	pseudogene	None
RA	CP009273	1206749	A→T	0.065	intergenic	mcrA	putative 5‑methylcytosine/5‑hydroxymethylcytosine‑specific restriction nuclease; 5‑methylcytosine DNA binding protein; e14 prophage gene/pseudogene, isocitrate dehydrogenase C‑terminal gene fragment; idcC' is a 54 codon 3' gene fragment created during e14 prophage insertion	intergenic	None
RA	CP009273	1211169	C→A	0.8859999999999999	intergenic	bluF	anti‑repressor for YcgE, blue light‑responsive; FAD‑binding; has c‑di‑GMP phosphodiesterase‑like EAL domain, but does not degrade c‑di‑GMP/RcsB connector protein for regulation of biofilm and acid‑resistance	intergenic	None
RA	CP009273	1219533	A→G	0.9209999999999999	intergenic	ycgI	pseudogene/cell division topological specificity factor	intergenic	None
RA	CP009273	1220996	G→T	1.0	R181R	minC	cell division inhibitor	R	181	R
RA	CP009273	1224292	G→A	0.9309999999999999	D8N	ycgN	UPF0153 family cysteine cluster protein	D	8	N
RA	CP009273	1226292	T→A	0.903	C24S	umuD	DNA polymerase V, subunit D	C	24	S
RA	CP009273	1226819	G→T	0.079	D60Y	umuC	DNA polymerase V, subunit C	D	60	Y
RA	CP009273	1227613	C→A	0.259	N324K	umuC	DNA polymerase V, subunit C	N	324	K
RA	CP009273	1228033	C→A	0.078	A152S	dsbB	oxidoreductase that catalyzes reoxidation of DsbA protein disulfide isomerase I	A	152	S
RA	CP009273	1228591	G→T	0.9259999999999999	intergenic	dsbB	oxidoreductase that catalyzes reoxidation of DsbA protein disulfide isomerase I/sodium:proton antiporter	intergenic	None
RA	CP009273	1233254	G→T	0.053	A76A	dadA	D‑amino acid dehydrogenase	A	76	A
RA	CP009273	1245682	T→G	0.135	T205P	dhaK	dihydroxyacetone kinase, PTS‑dependent, dihydroxyacetone‑binding subunit	T	205	P
RA	CP009273	1251120	T→A	0.289	T97S	ycgV	putative adhesin	T	97	S
RA	CP009273	1274399	G→T	0.075	A329A	narK	nitrate/nitrite transporter	A	329	A
RA	CP009273	1276723	C→A	0.055999999999999994	T468T	narG	nitrate reductase 1, alpha subunit	T	468	T
RA	CP009273	1277786	G→A	0.9329999999999999	D823N	narG	nitrate reductase 1, alpha subunit	D	823	N
RA	CP009273	1282421	A→T	0.08800000000000001	intergenic	narI	nitrate reductase 1, gamma (cytochrome b(NR)) subunit/rtT sRNA, processed from tyrT transcript	intergenic	None
RA	CP009273	1284124	C→A	0.062	intergenic	purU	formyltetrahydrofolate hydrolase/UPF0225 family protein	intergenic	None
RA	CP009273	1288669	A→T	0.40299999999999997	intergenic	hns	global DNA‑binding transcriptional dual regulator H‑NS/thymidine kinase/deoxyuridine kinase	intergenic	None
RA	CP009273	1293293	A→T	0.052000000000000005	F95L	adhE	fused acetaldehyde‑CoA dehydrogenase/iron‑dependent alcohol dehydrogenase/pyruvate‑formate lyase deactivase	F	95	L
RA	CP009273	1299742	C→A	0.057	A244A	oppD	oligopeptide transporter subunit	A	244	A
RA	CP009273	1300115	A→T	0.12300000000000001	Q32L	oppF	oligopeptide transporter subunit	Q	32	L
RA	CP009273	1301604	A→T	0.16	I433I	clsA	cardiolipin synthase 1	I	433	I
RA	CP009273	1322140	T→A	0.945	T159S	btuR	cob(I)yrinic acid a,c‑diamide adenosyltransferase	T	159	S
RA	CP009273	1330955	G→T	0.38299999999999995	D290Y	acnA	aconitate hydratase 1	D	290	Y
RA	CP009273	1334048	G→T	0.295	E154D	pgpB	phosphatidylglycerophosphatase B	E	154	D
RA	CP009273	1337533	G→T	0.9309999999999999	A18E	osmB	lipoprotein	A	18	E
RA	CP009273	1340901	A→T	0.265	S33S	gmr	cyclic‑di‑GMP phosphodiesterase; csgD regulator; modulator of Rnase II stability	S	33	S
RA	CP009273	1345484	A→C	0.054000000000000006	intergenic	fabI	enoyl‑[acyl‑carrier‑protein] reductase, NADH‑dependent/DUF559 family endonuclease‑related protein	intergenic	None
RA	CP009273	1346661	T→A	0.057	P77P	sapF	antimicrobial peptide transport ABC system ATP‑binding protein	P	77	P
RA	CP009273	1350579	C→A	0.068	L263L	sapA	antimicrobial peptide transport ABC transporter periplasmic binding protein	L	263	L
RA	CP009273	1351351	G→T	0.071	S6*	sapA	antimicrobial peptide transport ABC transporter periplasmic binding protein	S	6	*
RA	CP009273	1365283	G→T	0.9490000000000001	E271*	ycjM	alpha amylase catalytic domain family protein	E	271	*
RA	CP009273	1369694	G→A	0.15	D159N	ycjQ	putative Zn‑dependent NAD(P)‑binding oxidoreductase	D	159	N
JC JC	CP009273	1376043	IS5 (–) +4 bp	1.0	pseudogene	ycjV	pseudogene; putative ATP‑binding component of a transport system	pseudogene	None
RA	CP009273	1377394	C→T	0.945	A275A	ycjW	LacI family putative transcriptional repressor	A	275	A
RA	CP009273	1383189	G→T	0.051	M1M	ycjG	L‑Ala‑D/L‑Glu epimerase	M	1	M
RA	CP009273	1386008	G→T	0.9309999999999999	Q35K	ycjY	S9 homolog non‑peptidase family protein	Q	35	K
RA	CP009273	1388406	G→T	0.9359999999999999	R308L	mppA	murein tripeptide (L‑ala‑gamma‑D‑glutamyl‑meso‑DAP) transporter subunit	R	308	L
RA	CP009273	1396370	G→T	0.12300000000000001	N381K	abgB	p‑aminobenzoyl‑glutamate hydrolase, B subunit	N	381	K
RA	CP009273	1417454	C→A	0.32299999999999995	pseudogene	ydaW	Rac prophage; pseudogene, DNA‑binding protein family;Phage or Prophage Related	pseudogene	None
RA	CP009273	1419486	G→T	0.078	W483L	trkG	Rac prophage; potassium transporter subunit	W	483	L
RA	CP009273	1424234	C→A	0.8909999999999999	S310*	stfR	Rac prophage; putative tail fiber protein	S	310	*
JC JC	CP009273	1428894	IS2 (–) +5 bp	0.8859999999999999	intergenic	ynaE	cold shock protein, Rac prophage/pseudogene, prophage Rac integration site ttcA duplication;Phage or Prophage Related	intergenic	None
RA	CP009273	1429000	C→A	0.154	intergenic	ynaE	cold shock protein, Rac prophage/pseudogene, prophage Rac integration site ttcA duplication;Phage or Prophage Related	intergenic	None
RA	CP009273	1439518	C→A	0.903	S737S	ydbH	putative membrane‑anchored protein, function unknown	S	737	S
RA	CP009273	1441854	C→A	0.077	R27S	feaB	phenylacetaldehyde dehydrogenase	R	27	S
RA	CP009273	1443093	C→A	0.293	L440I	feaB	phenylacetaldehyde dehydrogenase	L	440	I
RA	CP009273	1443196	A→T	0.292	Q474L	feaB	phenylacetaldehyde dehydrogenase	Q	474	L
RA	CP009273	1443900	C→A	0.054000000000000006	E569D	tynA	tyramine oxidase, copper‑requiring	E	569	D
RA	CP009273	1444739	G→A	0.281	P290S	tynA	tyramine oxidase, copper‑requiring	P	290	S
RA	CP009273	1445781	G→T	0.105	intergenic	tynA	tyramine oxidase, copper‑requiring/fused oxepin‑CoA hydrolase/3‑oxo‑5,6‑dehydrosuberyl‑CoA semialdehyde dehydrogenase	intergenic	None
RA	CP009273	1448418	C→T	0.114	L79F	paaA	ring 1,2‑phenylacetyl‑CoA epoxidase subunit	L	79	F
RA	CP009273	1448466	C→A	0.192	Q95K	paaA	ring 1,2‑phenylacetyl‑CoA epoxidase subunit	Q	95	K
RA	CP009273	1451422	A→T	0.447	T246S	paaE	ring 1,2‑phenylacetyl‑CoA epoxidase, NAD(P)H oxidoreductase component	T	246	S
RA	CP009273	1454724	G→T	0.909	G472C	paaH	3‑hydroxyadipyl‑CoA dehydrogenase, NAD+‑dependent	G	472	C
RA	CP009273	1468378	G→T	0.073	intergenic	ydbA	pseudogene, autotransporter homolog; interrupted by IS2 and IS30/putative NAD(P)‑binding oxidoreductase	intergenic	None
RA	CP009273	1477570	G→A	0.06	D85N	hrpA	putative ATP‑dependent helicase	D	85	N
RA	CP009273	1488630	C→A	0.261	T233T	ydcI	putative DNA‑binding transcriptional regulator	T	233	T
RA	CP009273	1511697	G→T	0.07200000000000001	A18S	ydcX	DUF2566 family protein	A	18	S
RA	CP009273	1519349	T→A	1.0	K297*	ansP	L‑asparagine transporter	K	297	*
RA	CP009273	1529506	C→T	0.276	G204S	yddE	PhzC‑PhzF family protein	G	204	S
RA	CP009273	1533556	G→T	0.225	H1098N	narZ	nitrate reductase 2 (NRZ), alpha subunit	H	1098	N
RA	CP009273	1533940	C→T	0.115	A970T	narZ	nitrate reductase 2 (NRZ), alpha subunit	A	970	T
RA	CP009273	1539808	G→T	0.102	pseudogene	yddK	pseudogene, leucine‑rich protein; putative glycoportein	pseudogene	None
RA	CP009273	1543233	G→T	0.09	D526Y	fdnG	formate dehydrogenase‑N, alpha subunit, nitrate‑inducible	D	526	Y
RA	CP009273	1548144	G→T	0.9420000000000001	intergenic	adhP	ethanol‑active dehydrogenase/acetaldehyde‑active reductase/malate dehydrogenase, (decarboxylating, NAD‑requiring) (malic enzyme)	intergenic	None
RA	CP009273	1552629	C→A	0.441	D216Y	ddpD	D,D‑dipeptide permease system, ATP‑binding component	D	216	Y
RA	CP009273	1563276	G→T	0.9470000000000001	H491N	gadC	glutamate:gamma‑aminobutyric acid antiporter	H	491	N
RA	CP009273	1565497	G→A	0.899	S269L	gadB	glutamate decarboxylase B, PLP‑dependent	S	269	L
RA	CP009273	1566392	A→T	0.28	intergenic	gadB	glutamate decarboxylase B, PLP‑dependent/putative periplasmic M16 family zinc metalloendopeptidase	intergenic	None
RA	CP009273	1575339	G→T	0.897	F481L	ydeN	putative Ser‑type periplasmic non‑aryl sulfatase	F	481	L
RA	CP009273	1586871	G→T	0.245	intergenic	hipB	antitoxin of HipAB toxin‑antitoxin system/pseudogene, AidA homolog	intergenic	None
RA	CP009273	1588326	A→T	0.052000000000000005	pseudogene	yneO	pseudogene, AidA homolog	pseudogene	None
RA	CP009273	1593189	T→G	0.081	A426A	lsrK	autoinducer‑2 (AI‑2) kinase	A	426	A
RA	CP009273	1601793	C→A	0.076	S64Y	tam	trans‑aconitate methyltransferase	S	64	Y
RA	CP009273	1602131	G→T	0.249	D177Y	tam	trans‑aconitate methyltransferase	D	177	Y
RA	CP009273	1603440	G→A	0.893	intergenic	yneE	bestrophin family putative inner membrane protein/altronate oxidoreductase, NAD‑dependent	intergenic	None
RA	CP009273	1604418	C→A	0.11699999999999999	D174Y	uxaB	altronate oxidoreductase, NAD‑dependent	D	174	Y
RA	CP009273	1610766	C→T	0.084	S249S	yneK	uncharacterized protein	S	249	S
RA	CP009273	1611158	G→T	0.073	intergenic	yneK	uncharacterized protein/arabinose efflux transporter, arabinose‑inducible	intergenic	None
RA	CP009273	1615440	G→T	0.10800000000000001	intergenic	eamA	cysteine and O‑acetyl‑L‑serine efflux system/putative transporter	intergenic	None
RA	CP009273	1620961	T→G	0.873	Q226P	dcp	dipeptidyl carboxypeptidase II	Q	226	P
RA	CP009273	1623050	G→T	0.096	D148Y	rspR	transcriptional repressor for rspAB	D	148	Y
RA	CP009273	1624474	T→A	0.067	T233S	ydfI	putative NAD‑dependent D‑mannonate oxidoreductase	T	233	S
RA	CP009273	1625116	T→A	0.091	N19Y	ydfI	putative NAD‑dependent D‑mannonate oxidoreductase	N	19	Y
RA	CP009273	1628207	G→A	0.922	G110E	pinQ	Qin prophage; putative site‑specific recombinase	G	110	E
RA	CP009273	1646412	A→T	0.115	pseudogene	intQ	pseudogene, Qin prophage; phage integrase family;Phage or Prophage Related	pseudogene	None
RA	CP009273	1647785	T→C	0.10400000000000001	K130E	rspB	putative Zn‑dependent NAD(P)‑binding oxidoreductase	K	130	E
RA	CP009273	1648870	A→T	0.14300000000000002	W177R	rspA	bifunctional D‑altronate/D‑mannonate dehydratase	W	177	R
RA	CP009273	1656349	G→T	0.063	D513Y	ynfF	S‑ and N‑oxide reductase, A subunit, periplasmic	D	513	Y
RA	CP009273	1661763	C→A	1.0	P353P	mlc	glucosamine anaerobic growth regulon transcriptional repressor; autorepressor	P	353	P
RA	CP009273	1670193	G→T	0.057999999999999996	A142E	pntB	pyridine nucleotide transhydrogenase, beta subunit	A	142	E
RA	CP009273	1677054	G→T	0.052000000000000005	L213L	rstA	response regulator of RstAB two‑component system, low Mg‑responsive via PhoQP	L	213	L
RA	CP009273	1689180	T→G	0.368	E383D	uidA	beta‑D‑glucuronidase	E	383	D
RA	CP009273	1690981	G→T	0.201	A110E	uidR	transcriptional repressor	A	110	E
RA	CP009273	1692573	C→A	0.379	D289Y	malI	transcriptional repressor of Mal regulon	D	289	Y
RA	CP009273	1694085	C→T	0.057	V158V	malX	fused maltose and glucose‑specific PTS enzymes: IIB component, IIC component	V	158	V
RA	CP009273	1696612	A→T	0.93	E41D	add	adenosine deaminase	E	41	D
RA	CP009273	1699862	T→A	0.39799999999999996	L119*	ydgK	DUF2569 family inner membrane protein	L	119	*
RA	CP009273	1702966	T→A	0.08800000000000001	R597R	rsxC	SoxR iron‑sulfur cluster reduction factor component; putative membrane‑associated NADH oxidoreductase of electron transport complex	R	597	R
RA	CP009273	1703062	T→A	0.11900000000000001	R629R	rsxC	SoxR iron‑sulfur cluster reduction factor component; putative membrane‑associated NADH oxidoreductase of electron transport complex	R	629	R
RA	CP009273	1703071	A→T	0.114	A632A	rsxC	SoxR iron‑sulfur cluster reduction factor component; putative membrane‑associated NADH oxidoreductase of electron transport complex	A	632	A
RA	CP009273	1711397	C→T	0.91	R28Q	tyrS	tyrosyl‑tRNA synthetase	R	28	Q
RA	CP009273	1717253	C→A	0.07200000000000001	T292T	ydhK	putative efflux protein (PET) component of YdhJK efflux pump	T	292	T
RA	CP009273	1723809	G→T	0.423	E156*	lhr	putative ATP‑dependent helicase	E	156	*
RA	CP009273	1724534	G→T	0.091	V397V	lhr	putative ATP‑dependent helicase	V	397	V
RA	CP009273	1725272	G→T	0.22899999999999998	A643A	lhr	putative ATP‑dependent helicase	A	643	A
RA	CP009273	1726437	C→A	0.095	L1032I	lhr	putative ATP‑dependent helicase	L	1032	I
RA	CP009273	1731038	C→A	0.068	V170V	ydhP	putative transporter	V	170	V
RA	CP009273	1747034	C→A	0.22	D352Y	ydhV	putative oxidoreductase subunit	D	352	Y
RA	CP009273	1752893	T→A	0.183	P30P	ldtE	murein L,D‑transpeptidase	P	30	P
RA	CP009273	1754950	T→A	0.867	I367F	sufD	component of SufBCD Fe‑S cluster assembly scaffold	I	367	F
RA	CP009273	1764150	G→T	0.436	D274Y	ydiK	UPF0118 family inner membrane protein	D	274	Y
RA	CP009273	1766617	A→T	0.209	intergenic	ydiM	MFS superfamily sugar transport 1 family protein/MFS transporter superfamily protein	intergenic	None
RA	CP009273	1767963	C→A	0.223	P399T	ydiN	MFS transporter superfamily protein	P	399	T
RA	CP009273	1770281	T→A	0.932	D146E	ydiF	putative acetyl‑CoA:acetoacetyl‑CoA transferase: alpha subunit/beta subunit	D	146	E
RA	CP009273	1777451	C→A	0.401	A55E	fadK	short chain acyl‑CoA synthetase, anaerobic	A	55	E
RA	CP009273	1781457	G→A	0.07	intergenic	ppsA	phosphoenolpyruvate synthase/bifunctional regulatory protein: PEP synthase kinase and PEP synthase pyrophosphorylase	intergenic	None
RA	CP009273	1788981	A→T	0.061	S143R	btuC	vitamin B12 transporter subunit: membrane component of ABC superfamily	S	143	R
RA	CP009273	1791509	C→A	0.26	P231P	pheT	phenylalanine tRNA synthetase, beta subunit	P	231	P
RA	CP009273	1795267	A→T	0.315	F521I	thrS	threonyl‑tRNA synthetase	F	521	I
RA	CP009273	1797761	G→T	0.054000000000000006	pseudogene	arpB	pseudogene, ankyrin repeats	pseudogene	None
RA	CP009273	1798112	C→A	0.086	pseudogene	arpB	pseudogene, ankyrin repeats	pseudogene	None
RA	CP009273	1798834	G→A	0.263	pseudogene	arpB	pseudogene, ankyrin repeats	pseudogene	None
RA	CP009273	1800416	C→T	0.107	intergenic	ydiY	acid‑inducible putative outer membrane protein/6‑phosphofructokinase II	intergenic	None
RA	CP009273	1801107	A→T	0.11	I161F	pfkB	6‑phosphofructokinase II	I	161	F
RA	CP009273	1802047	G→A	1.0	intergenic	ydiZ	uncharacterized protein/fructosamine kinase family protein	intergenic	None
RA	CP009273	1803109	C→T	0.45899999999999996	A128T	yniB	putative inner membrane protein	A	128	T
RA	CP009273	1805071	C→A	0.126	intergenic	ydjM	inner membrane protein regulated by LexA/putative transporter	intergenic	None
RA	CP009273	1811203	G→A	0.105	L64F	chbG	chito‑oligosaccharide deacetylase	L	64	F
RA	CP009273	1813263	C→A	0.324	E148*	chbR	repressor of chb operon for N,N'‑diacetylchitobiose utilization	E	148	*
RA	CP009273	1821696	A→T	0.41	L274Q	astB	succinylarginine dihydrolase	L	274	Q
RA	CP009273	1825763	C→A	0.907	A159A	astC	succinylornithine transaminase, PLP‑dependent	A	159	A
RA	CP009273	1832413	C→A	0.934	L315L	ynjC	inner membrane putative ABC superfamily transporter permease	L	315	L
RA	CP009273	1833730	C→A	1.0	R3S	ynjE	molybdopterin synthase sulfurtransferase	R	3	S
RA	CP009273	1848031	C→T	0.081	G69D	ydjE	putative transporter	G	69	D
RA	CP009273	1850797	C→A	0.129	R130L	ydjH	putative kinase	R	130	L
RA	CP009273	1850880	C→A	0.324	V102V	ydjH	putative kinase	V	102	V
RA	CP009273	1862404	G→T	0.29100000000000004	E414*	yeaG	protein kinase, endogenous substrate unidentified; autokinase	E	414	*
RA	CP009273	1865422	C→A	0.943	R261R	yeaI	putative membrane‑anchored diguanylate cyclase	R	261	R
RA	CP009273	1867537	C→A	0.115	R414S	yeaJ	putative diguanylate cyclase	R	414	S
RA	CP009273	1868749	A→C	0.209	E47D	yeaL	UPF0756 family putative inner membrane protein	E	47	D
RA	CP009273	1871563	C→A	0.091	R76L	yoaF	DUF333 family outer membrane lipoprotein	R	76	L
RA	CP009273	1872520	G→T	1.0	P183P	yeaP	diguanylate cyclase	P	183	P
RA	CP009273	1873569	C→A	0.053	intergenic	yeaQ	UPF0410 family protein/uncharacterized protein	intergenic	None
RA	CP009273	1884367	T→A	0.063	V141V	yeaY	Slp family lipoprotein, RpoE‑regulated	V	141	V
RA	CP009273	1892211	C→A	0.063	G341G	sdaA	L‑serine dehydratase 1	G	341	G
RA	CP009273	1902115	C→A	0.075	intergenic	yobF	DUF2527 family heat‑induced protein/putative inner membrane protein	intergenic	None
RA	CP009273	1905599	C→A	0.057	A356E	yebQ	putative transporter	A	356	E
RA	CP009273	1909342	T→A	1.0	E150D	proQ	RNA chaperone, putative ProP translation regulator	E	150	D
RA	CP009273	1932701	C→A	0.063	Q266K	pykA	pyruvate kinase II	Q	266	K
RA	CP009273	1933223	G→T	0.052000000000000005	E440*	pykA	pyruvate kinase II	E	440	*
RA	CP009273	1942066	G→T	0.29100000000000004	H115N	yebC	UPF0082 family protein	H	115	N
RA	CP009273	1943414	C→A	0.069	D456Y	aspS	aspartyl‑tRNA synthetase	D	456	Y
RA	CP009273	1944177	C→A	1.0	L201L	aspS	aspartyl‑tRNA synthetase	L	201	L
RA	CP009273	1948050	C→A	0.18600000000000003	L118I	cmoB	tRNA (cmo5U34)‑carboxymethyltransferase, carboxy‑SAM‑dependent	L	118	I
RA	CP009273	1959915	C→A	0.386	P178P	flhB	flagellin export apparatus, substrate specificity protein	P	178	P
RA	CP009273	1969291	G→T	1.0	I97I	cheA	fused chemotactic sensory histidine kinase in two‑component regulatory system with CheB and CheY: sensory histidine kinase/signal sensing protein	I	97	I
RA	CP009273	1973690	A→G	0.09	A468A	otsA	trehalose‑6‑phosphate synthase	A	468	A
RA	CP009273	1974836	C→T	0.083	W86*	otsA	trehalose‑6‑phosphate synthase	W	86	*
RA	CP009273	1975265	C→A	0.212	D202Y	otsB	trehalose‑6‑phosphate phosphatase, biosynthetic	D	202	Y
RA	CP009273	1984987	C→A	0.355	T38T	yecA	UPF0149 family protein	T	38	T
RA	CP009273	1985366	G→T	0.266	noncoding	leuZ	tRNA‑Leu	noncoding	None
RA	CP009273	1986289	T→A	0.919	N4Y	pgsA	phosphatidylglycerophosphate synthetase	N	4	Y
RA	CP009273	1991843	G→A	0.252	L40F	yecS	ABC family putative inner membrane permease	L	40	F
RA	CP009273	1997314	G→T	0.868	intergenic	fliC	flagellar filament structural protein (flagellin)/flagellar filament capping protein	intergenic	None
RA	CP009273	1999098	C→A	0.06	V105V	fliS	flagellar protein potentiates polymerization	V	105	V
RA	CP009273	1999632	G→T	0.897	intergenic	fliT	putative flagellar synthesis and assembly chaperone/cytoplasmic alpha‑amylase	intergenic	None
RA	CP009273	2007547	C→A	0.33399999999999996	R280S	fliF	flagellar basal‑body MS‑ring and collar protein	R	280	S
RA	CP009273	2020166	C→A	0.9209999999999999	D445Y	yedQ	putative membrane‑anchored diguanylate cyclase	D	445	Y
RA	CP009273	2020985	C→T	0.08900000000000001	E172K	yedQ	putative membrane‑anchored diguanylate cyclase	E	172	K
RA	CP009273	2030998	C→A	0.182	P212P	yedV	putative sensory kinase in two‑component regulatory system with YedW	P	212	P
RA	CP009273	2034714	C→T	0.064	intergenic	yedZ	inner membrane heme subunit for periplasmic YedYZ reductase/zinc and cadmium binding protein, periplasmic	intergenic	None
RA	CP009273	2035090	C→A	0.899	Q79K	zinT	zinc and cadmium binding protein, periplasmic	Q	79	K
RA	CP009273	2038804	C→A	0.08800000000000001	P129Q	yeeJ	putative adhesin	P	129	Q
RA	CP009273	2039694	C→T	0.11800000000000001	R426C	yeeJ	putative adhesin	R	426	C
RA	CP009273	2040800	C→A	0.257	T794T	yeeJ	putative adhesin	T	794	T
RA	CP009273	2041982	A→T	0.156	S1188S	yeeJ	putative adhesin	S	1188	S
RA	CP009273	2050611	C→T	0.061	G91G	yeeN	UPF0082 family protein	G	91	G
RA	CP009273	2053397	C→A	0.067	noncoding	asnU	tRNA‑Asn	noncoding	None
RA	CP009273	2066503	C→A	0.078	S495*	flu	CP4‑44 prophage; antigen 43 (Ag43) phase‑variable biofilm formation autotransporter	S	495	*
RA	CP009273	2067205	G→A	0.13	G729D	flu	CP4‑44 prophage; antigen 43 (Ag43) phase‑variable biofilm formation autotransporter	G	729	D
RA	CP009273	2067399	G→T	0.085	A794S	flu	CP4‑44 prophage; antigen 43 (Ag43) phase‑variable biofilm formation autotransporter	A	794	S
RA	CP009273	2067829	C→A	0.07400000000000001	S937*	flu	CP4‑44 prophage; antigen 43 (Ag43) phase‑variable biofilm formation autotransporter	S	937	*
RA	CP009273	2074680	A→T	0.909	W22R	sbmC	DNA gyrase inhibitor	W	22	R
RA	CP009273	2077212	A→T	0.47700000000000004	N326Y	sbcB	exodeoxyribonuclease I; exonuclease I	N	326	Y
RA	CP009273	2090880	C→A	0.066	L301L	wzzB	regulator of length of O‑antigen component of lipopolysaccharide chains	L	301	L
RA	CP009273	2098004	G→T	0.10400000000000001	H188N	wbbJ	putative lipopolysaccharide biosynthesis O‑acetyl transferase	H	188	N
RA	CP009273	2098995	C→A	0.948	G182*	wbbI	d‑Galf:alpha‑d‑Glc beta‑1,6‑galactofuranosyltransferase	G	182	*
RA	CP009273	2102205	C→A	0.17	V287V	wzxB	putative polisoprenol‑linked O‑antigen transporter	V	287	V
RA	CP009273	2102364	T→C	0.069	I234M	wzxB	putative polisoprenol‑linked O‑antigen transporter	I	234	M
RA	CP009273	2,108,219:1	+A	1.0	coding	wcaM	colanic acid biosynthesis protein	NaN	None
RA	CP009273	2110346	G→A	0.456	T88I	wcaL	putative glycosyl transferase	T	88	I
RA	CP009273	2114414	C→A	0.198	V208F	wcaJ	colanic biosynthesis UDP‑glucose lipid carrier transferase	V	208	F
RA	CP009273	2114911	A→T	0.929	L42Q	wcaJ	colanic biosynthesis UDP‑glucose lipid carrier transferase	L	42	Q
RA	CP009273	2115361	C→A	0.295	R367L	cpsG	phosphomannomutase	R	367	L
RA	CP009273	2135016	C→A	0.243	V26V	asmA	suppressor of OmpF assembly mutants; putative outer membrane protein assembly factor; inner membrane‑anchored periplasmic protein	V	26	V
RA	CP009273	2139910	G→T	0.95	R1055L	yegE	putative diguanylate cyclase	R	1055	L
RA	CP009273	2142983	C→A	0.07400000000000001	R495L	yegI	protein kinase‑related putative non‑specific DNA‑binding protein	R	495	L
RA	CP009273	2144474	C→A	0.9470000000000001	intergenic	yegI	protein kinase‑related putative non‑specific DNA‑binding protein/uncharacterized protein	intergenic	None
RA	CP009273	2146030	T→A	0.09	S194C	yegL	VMA domain protein	S	194	C
RA	CP009273	2148615	C→A	0.198	R373R	mdtA	multidrug efflux system, subunit A	R	373	R
RA	CP009273	2149603	A→T	0.912	E287V	mdtB	multidrug efflux system, subunit B	E	287	V
RA	CP009273	2154431	G→T	0.094	L855L	mdtC	multidrug efflux system, subunit C	L	855	L
RA	CP009273	2162105	T→A	0.21600000000000003	intergenic	yegR	uncharacterized protein/phosphatidylglycerol kinase, metal‑dependent	intergenic	None
RA	CP009273	2163087	C→A	0.322	R299S	yegS	phosphatidylglycerol kinase, metal‑dependent	R	299	S
RA	CP009273	2168487	A→T	0.434	D14E	gatA	galactitol‑specific enzyme IIA component of PTS	D	14	E
RA	CP009273	2168795	C→A	0.9329999999999999	D336Y	gatZ	D‑tagatose 1,6‑bisphosphate aldolase 2, subunit	D	336	Y
RA	CP009273	2174132	G→T	0.064	E187*	yegU	ADP‑ribosylglycohydrolase family protein	E	187	*
RA	CP009273	2175796	C→A	0.063	S155S	yegW	putative DNA‑binding transcriptional regulator	S	155	S
RA	CP009273	2176481	G→T	0.083	A217D	yegX	putative family 25 glycosyl hydrolase	A	217	D
RA	CP009273	2179205	G→T	0.929	A24E	rcnR	transcriptional repressor of rcnA	A	24	E
RA	CP009273	2181645	A→G	0.8859999999999999	N83N	yehA	putative fimbrial‑like adhesin protein	N	83	N
RA	CP009273	2189888	C→A	0.18600000000000003	intergenic	metG	methionyl‑tRNA synthetase/DUF4132 family pseudogene; defective yehI paralog; molybdate metabolism regulator, first fragment; molybdate metabolism regulator, second fragment 2; yehI' molR mutations have phenotypes and the N‑terminal molR fragment of yehI' may be expressed and may have retained or evolved MolR function	intergenic	None
RA	CP009273	2191496	C→A	0.273	pseudogene	yehH	DUF4132 family pseudogene; defective yehI paralog; molybdate metabolism regulator, first fragment; molybdate metabolism regulator, second fragment 2; yehI' molR mutations have phenotypes and the N‑terminal molR fragment of yehI' may be expressed and may have retained or evolved MolR function	pseudogene	None
RA	CP009273	2193783	C→A	0.162	A9E	yehI	DUF4132 domain‑containing protein	A	9	E
RA	CP009273	2194695	T→A	1.0	L313Q	yehI	DUF4132 domain‑containing protein	L	313	Q
RA	CP009273	2195449	A→T	0.9440000000000001	E564D	yehI	DUF4132 domain‑containing protein	E	564	D
RA	CP009273	2197797	A→T	0.27	intergenic	yehK	uncharacterized protein/putative ABC superfamily transporter ATP‑binding subunit	intergenic	None
RA	CP009273	2204432	G→T	0.07200000000000001	pseudogene	yehQ	pseudogene	pseudogene	None
RA	CP009273	2209162	C→A	0.41600000000000004	I9I	yohO	putative membrane protein	I	9	I
RA	CP009273	2216296	C→A	0.946	I211I	dld	D‑lactate dehydrogenase, FAD‑binding, NADH independent	I	211	I
RA	CP009273	2220503	C→T	0.281	V83M	yohF	putative oxidoreductase	V	83	M
RA	CP009273	2222656	A→C	0.155	intergenic	yohP	uncharacterized protein/tRNA‑dihydrouridine synthase C	intergenic	None
RA	CP009273	2223247	C→T	0.436	W206*	dusC	tRNA‑dihydrouridine synthase C	W	206	*
RA	CP009273	2224212	C→A	0.121	P37Q	yohJ	UPF0299 family inner membrane protein	P	37	Q
RA	CP009273	2224396	T→A	0.057	V98V	yohJ	UPF0299 family inner membrane protein	V	98	V
RA	CP009273	2225190	C→T	0.862	G231G	yohK	LrgB family inner membrane protein	G	231	G
RA	CP009273	2225260	C→T	0.16899999999999998	intergenic	yohK	LrgB family inner membrane protein/cytidine/deoxycytidine deaminase	intergenic	None
RA	CP009273	2225529	G→T	0.055999999999999994	S69S	cdd	cytidine/deoxycytidine deaminase	S	69	S
RA	CP009273	2233142	A→T	0.171	V229E	mglB	methyl‑galactoside transporter subunit	V	229	E
RA	CP009273	2237098	G→T	0.948	H12N	folE	GTP cyclohydrolase I	H	12	N
RA	CP009273	2238975	T→A	0.055	Q425L	cirA	colicin IA outer membrane receptor and translocator; ferric iron‑catecholate transporter	Q	425	L
RA	CP009273	2240361	C→A	0.126	intergenic	cirA	colicin IA outer membrane receptor and translocator; ferric iron‑catecholate transporter/lysine transporter	intergenic	None
RA	CP009273	2243089	G→T	0.16899999999999998	I3I	yeiE	putative DNA‑binding transcriptional regulator	I	3	I
RA	CP009273	2250632	T→G	0.054000000000000006	L61F	psuT	putative nucleoside transporter	L	61	F
RA	CP009273	2259689	C→A	0.174	intergenic	yeiP	elongation factor P‑like protein/putative NAD‑dependent D‑mannonate oxidoreductase	intergenic	None
RA	CP009273	2262414	C→A	0.071	H28N	lpxT	lipid A 1‑diphosphate synthase; undecaprenyl pyrophosphate:lipid A 1‑phosphate phosphotransferase	H	28	N
RA	CP009273	2263137	C→A	0.373	intergenic	lpxT	lipid A 1‑diphosphate synthase; undecaprenyl pyrophosphate:lipid A 1‑phosphate phosphotransferase/murein DD‑endopeptidase, space‑maker hydrolase, mutational suppressor of prc thermosensitivity, outer membrane lipoprotein	intergenic	None
RA	CP009273	2263171	T→C	0.11199999999999999	intergenic	lpxT	lipid A 1‑diphosphate synthase; undecaprenyl pyrophosphate:lipid A 1‑phosphate phosphotransferase/murein DD‑endopeptidase, space‑maker hydrolase, mutational suppressor of prc thermosensitivity, outer membrane lipoprotein	intergenic	None
RA	CP009273	2264143	G→A	1.0	intergenic	mepS	murein DD‑endopeptidase, space‑maker hydrolase, mutational suppressor of prc thermosensitivity, outer membrane lipoprotein/resistance protein for phages lambda and N4, putative membrane‑anchored cyclic‑di‑GMP phosphodiesterase	intergenic	None
RA	CP009273	2270338	T→A	0.308	L187Q	yejF	microcin C transporter, ATP‑binding subunit; ABC family	L	187	Q
RA	CP009273	2278192	T→G	0.081	L113R	yejM	essential inner membrane DUF3413 domain‑containing protein; lipid A production and membrane permeability factor	L	113	R
RA	CP009273	2278791	A→C	0.10099999999999999	I313L	yejM	essential inner membrane DUF3413 domain‑containing protein; lipid A production and membrane permeability factor	I	313	L
RA	CP009273	2287829	C→A	0.43200000000000005	S185S	ccmF	heme lyase, CcmF subunit	S	185	S
RA	CP009273	2289043	C→A	0.419	W8L	ccmD	cytochrome c biogenesis protein	W	8	L
RA	CP009273	2289091	C→A	0.08900000000000001	E237*	ccmC	heme exporter subunit	E	237	*
RA	CP009273	2289374	C→A	0.946	V142V	ccmC	heme exporter subunit	V	142	V
RA	CP009273	2292271	A→T	0.212	C263S	napH	ferredoxin‑type protein essential for electron transfer from ubiquinol to periplasmic nitrate reductase (NapAB)	C	263	S
RA	CP009273	2294769	C→A	0.08199999999999999	P488P	napA	nitrate reductase, periplasmic, large subunit	P	488	P
RA	CP009273	2298128	C→T	0.064	intergenic	eco	ecotin, a serine protease inhibitor/malate dehydrogenase, FAD/NAD(P)‑binding domain	intergenic	None
RA	CP009273	2298159	T→C	0.085	intergenic	eco	ecotin, a serine protease inhibitor/malate dehydrogenase, FAD/NAD(P)‑binding domain	intergenic	None
RA	CP009273	2298277	T→A	0.133	intergenic	eco	ecotin, a serine protease inhibitor/malate dehydrogenase, FAD/NAD(P)‑binding domain	intergenic	None
RA	CP009273	2303070	T→G	0.92	Q272P	ada	fused DNA‑binding transcriptional dual regulator/O6‑methylguanine‑DNA methyltransferase	Q	272	P
RA	CP009273	2305116	C→A	1.0	intergenic	apbE	putative thiamine‑synthetic flavin transferase lipoprotein/outer membrane porin protein C	intergenic	None
RA	CP009273	2305135	T→C	0.946	Y365C	ompC	outer membrane porin protein C	Y	365	C
RA	CP009273	2311008	T→A	0.22899999999999998	H783L	rcsC	hybrid sensory kinase in two‑component regulatory system with RcsB and YojN	H	783	L
RA	CP009273	2313924	C→A	0.29100000000000004	R135S	atoS	sensory histidine kinase in two‑component regulatory system with AtoC	R	135	S
RA	CP009273	2321041	G→T	0.09300000000000001	F194L	yfaP	DUF2135 family protein, putative host defense protein	F	194	L
RA	CP009273	2323370	G→T	0.053	pseudogene	yfaS	pseudogene, bacterial alpha2‑macroglobulin YfaS variant family; putative membrane protein	pseudogene	None
RA	CP009273	2329729	G→T	0.09699999999999999	A132E	yfaA	DUF2138 family protein, putative host defense protein	A	132	E
RA	CP009273	2330502	C→A	0.897	D800Y	gyrA	DNA gyrase (type II topoisomerase), subunit A	D	800	Y
RA	CP009273	2331288	C→T	0.138	D538N	gyrA	DNA gyrase (type II topoisomerase), subunit A	D	538	N
RA	CP009273	2344807	G→T	0.053	V349V	glpT	sn‑glycerol‑3‑phosphate transporter	V	349	V
RA	CP009273	2345023	C→A	0.052000000000000005	P277P	glpT	sn‑glycerol‑3‑phosphate transporter	P	277	P
RA	CP009273	2346251	C→A	0.062	I42I	glpA	sn‑glycerol‑3‑phosphate dehydrogenase (anaerobic), large subunit, FAD/NAD(P)‑binding	I	42	I
RA	CP009273	2348894	T→A	0.442	V384E	glpB	sn‑glycerol‑3‑phosphate dehydrogenase (anaerobic), membrane anchor subunit	V	384	E
RA	CP009273	2352573	C→A	0.93	P353P	rhmT	putative L‑rhamnonate transporter	P	353	P
RA	CP009273	2353889	C→A	0.27899999999999997	V335V	rhmD	L‑rhamnonate dehydratase	V	335	V
RA	CP009273	2359673	G→T	0.9279999999999999	M89I	arnB	uridine 5'‑(beta‑1‑threo‑pentapyranosyl‑4‑ulose diphosphate) aminotransferase, PLP‑dependent	M	89	I
RA	CP009273	2360045	C→A	0.111	V213V	arnB	uridine 5'‑(beta‑1‑threo‑pentapyranosyl‑4‑ulose diphosphate) aminotransferase, PLP‑dependent	V	213	V
RA	CP009273	2362338	T→A	0.9440000000000001	L274Q	arnA	fused UDP‑L‑Ara4N formyltransferase/UDP‑GlcA C‑4'‑decarboxylase	L	274	Q
RA	CP009273	2366555	T→G	0.23600000000000002	F62C	arnF	undecaprenyl phosphate‑alpha‑L‑ara4N exporter; flippase ArnEF subunit	F	62	C
RA	CP009273	2,370,361:1	+G	0.89	coding	menH	2‑succinyl‑6‑hydroxy‑2, 4‑cyclohexadiene‑1‑carboxylate synthase	NaN	None
RA	CP009273	2370837	Δ1 bp	0.254	coding	menH	2‑succinyl‑6‑hydroxy‑2, 4‑cyclohexadiene‑1‑carboxylate synthase	NaN	None
RA	CP009273	2370987	C→A	1.0	E29*	menH	2‑succinyl‑6‑hydroxy‑2, 4‑cyclohexadiene‑1‑carboxylate synthase	E	29	*
RA	CP009273	2373129	C→A	0.251	D332Y	menF	isochorismate synthase 2	D	332	Y
RA	CP009273	2379450	C→T	0.10300000000000001	P38S	yfbL	putative peptidase	P	38	S
RA	CP009273	2380078	C→T	0.386	S247F	yfbL	putative peptidase	S	247	F
RA	CP009273	2383897	C→A	0.41600000000000004	R363L	nuoN	NADH:ubiquinone oxidoreductase, membrane subunit N	R	363	L
RA	CP009273	2387701	C→A	0.063	M275I	nuoL	NADH:ubiquinone oxidoreductase, membrane subunit L	M	275	I
RA	CP009273	2394288	C→A	0.096	L249L	nuoF	NADH:ubiquinone oxidoreductase, chain F	L	249	L
RA	CP009273	2395041	C→A	0.122	R164L	nuoE	NADH:ubiquinone oxidoreductase, chain E	R	164	L
RA	CP009273	2395151	C→A	0.094	T127T	nuoE	NADH:ubiquinone oxidoreductase, chain E	T	127	T
RA	CP009273	2399210	G→T	0.94	S304*	lrhA	transcriptional repressor of flagellar, motility and chemotaxis genes	S	304	*
RA	CP009273	2405946	T→G	0.922	Q43P	yfbU	UPF0304 family protein	Q	43	P
RA	CP009273	2407678	T→A	0.25	S244T	ackA	acetate kinase A and propionate kinase 2	S	244	T
RA	CP009273	2412205	C→A	0.428	D151Y	yfcD	putative NUDIX hydrolase	D	151	Y
RA	CP009273	2416101	C→A	0.94	intergenic	yfcH	putative NAD‑dependent nucleotide‑sugar epimerase/transposase_31 family protein	intergenic	None
RA	CP009273	2417358	C→A	0.079	E211*	hisP	histidine/lysine/arginine/ornithine transporter subunit	E	211	*
RA	CP009273	2422841	C→A	0.902	D293Y	purF	amidophosphoribosyltransferase	D	293	Y
RA	CP009273	2424074	C→T	1.0	D57N	cvpA	colicin V production membrane protein	D	57	N
RA	CP009273	2426731	G→T	0.205	I225I	accD	acetyl‑CoA carboxylase, beta (carboxyltransferase) subunit	I	225	I
RA	CP009273	2434701	C→A	0.055999999999999994	A128A	fabB	3‑oxoacyl‑[acyl‑carrier‑protein] synthase I	A	128	A
RA	CP009273	2442770	A→C	0.251	D253E	yfcO	DUF2544 family putative outer membrane protein	D	253	E
RA	CP009273	2442790	C→A	0.125	D247Y	yfcO	DUF2544 family putative outer membrane protein	D	247	Y
RA	CP009273	2442971	C→A	0.059000000000000004	E186D	yfcO	DUF2544 family putative outer membrane protein	E	186	D
RA	CP009273	2450335	C→T	0.9390000000000001	intergenic	sixA	phosphohistidine phosphatase/fused enoyl‑CoA hydratase and epimerase and isomerase/3‑hydroxyacyl‑CoA dehydrogenase	intergenic	None
RA	CP009273	2450346	G→T	0.937	intergenic	sixA	phosphohistidine phosphatase/fused enoyl‑CoA hydratase and epimerase and isomerase/3‑hydroxyacyl‑CoA dehydrogenase	intergenic	None
RA	CP009273	2452454	G→T	0.9259999999999999	P62Q	fadJ	fused enoyl‑CoA hydratase and epimerase and isomerase/3‑hydroxyacyl‑CoA dehydrogenase	P	62	Q
RA	CP009273	2453358	G→T	0.233	I197I	fadI	beta‑ketoacyl‑CoA thiolase, anaerobic, subunit	I	197	I
RA	CP009273	2454297	T→G	0.9440000000000001	E39D	yfcZ	UPF0381 family protein	E	39	D
RA	CP009273	2456282	C→A	0.28300000000000003	intergenic	fadL	long‑chain fatty acid outer membrane transporter/uncharacterized protein	intergenic	None
RA	CP009273	2464043	A→T	0.069	intergenic	gtrS	serotype‑specific glucosyl transferase, CPS‑53 (KpLE1) prophage/pseudogene, CPS‑53 (KpLE1) prophage; tail fiber assembly protein fragment;Phage or Prophage Related	intergenic	None
RA	CP009273	2474418	G→T	0.9159999999999999	S413*	emrY	putative multidrug efflux system	S	413	*
RA	CP009273	2483811	A→T	0.085	V540E	oxc	oxalyl CoA decarboxylase, ThDP‑dependent	V	540	E
RA	CP009273	2494310	C→A	0.182	T150K	ypdB	response regulator activating yhjX; pyruvate‑responsive YpdAB two‑component system	T	150	K
RA	CP009273	2494747	G→T	0.106	D47Y	ypdC	putative DNA‑binding protein	D	47	Y
RA	CP009273	2495918	C→A	0.23199999999999998	V683F	fryA	putative PTS enzyme, Hpr component/enzyme I component/enzyme IIA component	V	683	F
RA	CP009273	2503015	C→A	0.151	intergenic	glk	glucokinase/putative ion channel protein	intergenic	None
RA	CP009273	2503813	A→C	0.11800000000000001	A235A	yfeO	putative ion channel protein	A	235	A
RA	CP009273	2504065	C→T	0.27699999999999997	G319G	yfeO	putative ion channel protein	G	319	G
RA	CP009273	2514152	G→T	0.061	intergenic	gltX	glutamyl‑tRNA synthetase/tRNA‑Val	intergenic	None
RA	CP009273	2516553	T→G	0.179	E264D	xapB	xanthosine transporter	E	264	D
RA	CP009273	2520652	C→A	0.9279999999999999	I116I	yfeH	putative inorganic ion transporter	I	116	I
RA	CP009273	2526023	T→A	0.157	Y86N	cysK	cysteine synthase A, O‑acetylserine sulfhydrolase A subunit	Y	86	N
RA	CP009273	2526851	A→T	0.076	intergenic	cysK	cysteine synthase A, O‑acetylserine sulfhydrolase A subunit/phosphohistidinoprotein‑hexose phosphotransferase component of PTS system (Hpr)	intergenic	None
RA	CP009273	2532274	A→T	0.05	A223A	cysM	cysteine synthase B (O‑acetylserine sulfhydrolase B)	A	223	A
RA	CP009273	2540445	G→T	0.053	A138A	murP	N‑acetylmuramic acid permease, EIIBC component, PTS system	A	138	A
RA	CP009273	2542627	T→G	0.42200000000000004	I389M	yfeW	penicillin binding protein PBP4B; weak DD‑carboxypeptidase activity	I	389	M
RA	CP009273	2549676	C→A	0.9259999999999999	L28L	eutL	putative ethanol utilization carboxysome structural protein	L	28	L
RA	CP009273	2559092	C→A	0.188	A384A	eutA	reactivating factor for ethanolamine ammonia lyase	A	384	A
RA	CP009273	2568332	G→T	0.055999999999999994	R11S	eutQ	RmlC‑like cupin domain protein	R	11	S
RA	CP009273	2568720	C→T	0.9309999999999999	A33T	eutP	putative P‑loop NTPase ethanolamine utilization protein	A	33	T
RA	CP009273	2573363	C→A	0.157	V123V	tktB	transketolase 2, thiamine triphosphate‑binding	V	123	V
RA	CP009273	2576325	C→A	1.0	E171D	nudK	GDP‑mannose pyrophosphatase	E	171	D
RA	CP009273	2576879	G→T	0.052000000000000005	intergenic	nudK	GDP‑mannose pyrophosphatase/putative oxidoreductase, FeS binding subunit/NAD/FAD‑binding subunit	intergenic	None
RA	CP009273	2582519	C→A	0.09	N522K	acrD	aminoglycoside/multidrug efflux system	N	522	K
RA	CP009273	2583584	T→A	0.07200000000000001	I877I	acrD	aminoglycoside/multidrug efflux system	I	877	I
RA	CP009273	2586676	G→T	0.083	H152N	ypfH	palmitoyl‑CoA esterase activity, uncertain physiological substrate	H	152	N
RA	CP009273	2586791	G→T	0.254	G113G	ypfH	palmitoyl‑CoA esterase activity, uncertain physiological substrate	G	113	G
RA	CP009273	2,587,029:1	+G	0.937	coding	ypfH	palmitoyl‑CoA esterase activity, uncertain physiological substrate	NaN	None
RA	CP009273	2589808	G→T	0.083	Q97K	ypfJ	putative neutral zinc metallopeptidase	Q	97	K
RA	CP009273	2589933	G→A	0.932	T55I	ypfJ	putative neutral zinc metallopeptidase	T	55	I
RA	CP009273	2597173	T→G	0.397	L666R	hyfB	hydrogenase 4, membrane subunit	L	666	R
RA	CP009273	2598122	T→G	0.076	L306R	hyfC	hydrogenase 4, membrane subunit	L	306	R
RA	CP009273	2598312	C→A	0.076	A48E	hyfD	hydrogenase 4, membrane subunit	A	48	E
RA	CP009273	2601404	C→T	0.102	L377F	hyfF	hydrogenase 4, membrane subunit	L	377	F
RA	CP009273	2604731	C→T	0.08800000000000001	R223W	hyfI	hydrogenase 4, Fe‑S subunit	R	223	W
RA	CP009273	2606516	G→T	0.9109999999999999	D420Y	hyfR	hydrogenase‑4 transcriptional activator	D	420	Y
RA	CP009273	2610619	C→A	0.053	G389G	bepA	periplasmic metalloprotease and chaperone for OM protein maintenance and assembly	G	389	G
RA	CP009273	2610919	C→A	0.929	intergenic	bepA	periplasmic metalloprotease and chaperone for OM protein maintenance and assembly/putative oxidoreductase	intergenic	None
RA	CP009273	2614168	C→A	0.927	D22Y	upp	uracil phosphoribosyltransferase	D	22	Y
RA	CP009273	2618693	G→T	0.435	E74*	ppx	exopolyphosphatase	E	74	*
RA	CP009273	2619125	G→T	0.27	G218C	ppx	exopolyphosphatase	G	218	C
RA	CP009273	2619563	C→A	0.11199999999999999	R364R	ppx	exopolyphosphatase	R	364	R
RA	CP009273	2632012	C→A	0.419	intergenic	bamB	BamABCDE complex OM biogenesis lipoprotein/putative anti‑RcsB factor	intergenic	None
RA	CP009273	2645592	C→A	0.059000000000000004	D19Y	yfhM	bacterial alpha2‑macroglobulin colonization factor ECAM; anti‑host protease defense factor; periplasmic inner membrane‑anchored lipoprotein	D	19	Y
RA	CP009273	2646327	G→T	0.053	D159Y	sseA	3‑mercaptopyruvate sulfurtransferase	D	159	Y
RA	CP009273	2647590	C→A	0.078	E235*	sseB	rhodanase‑like enzyme, sulfur transfer from thiosulfate	E	235	*
RA	CP009273	2651665	G→T	0.9470000000000001	G210G	hscA	DnaK‑like molecular chaperone specific for IscU	G	210	G
RA	CP009273	2661569	C→A	0.061	M229I	hcaR	hca operon transcriptional regulator	M	229	I
RA	CP009273	2664115	C→A	0.172	R123R	hcaF	3‑phenylpropionate dioxygenase, small (beta) subunit	R	123	R
RA	CP009273	2665693	C→A	0.195	G96G	hcaD	phenylpropionate dioxygenase, ferredoxin reductase subunit	G	96	G
RA	CP009273	2669978	C→A	0.387	A69A	yphD	inner membrane putative ABC superfamily sugar transporter permease	A	69	A
RA	CP009273	2670904	G→T	0.12300000000000001	R273S	yphE	putative sugar transporter subunit of ABC superfamily, ATP‑binding component	R	273	S
RA	CP009273	2671274	C→A	0.946	T149T	yphE	putative sugar transporter subunit of ABC superfamily, ATP‑binding component	T	149	T
RA	CP009273	2674117	C→A	0.11900000000000001	R663L	yphG	DUF4380 domain‑containing TPR repeat protein	R	663	L
RA	CP009273	2678030	C→A	0.29600000000000004	A279A	glyA	serine hydroxymethyltransferase	A	279	A
RA	CP009273	2678315	C→A	0.08	A184A	glyA	serine hydroxymethyltransferase	A	184	A
RA	CP009273	2680236	T→A	0.09300000000000001	L348Q	hmp	fused nitric oxide dioxygenase/dihydropteridine reductase 2	L	348	Q
RA	CP009273	2681873	T→A	1.0	Q97L	glrR	response regulator regulating glmY sRNA in two‑component system with sensor protein GlrK	Q	97	L
RA	CP009273	2683829	C→A	0.927	R210L	glrK	sensor protein kinase regulating glmY sRNA in two‑component system with response regulator GlrR	R	210	L
RA	CP009273	2692793	C→A	0.38299999999999995	H226N	yfhH	putative DNA‑binding transcriptional regulator	H	226	N
RA	CP009273	2694843	G→T	0.39	I82I	pdxJ	pyridoxine 5'‑phosphate synthase	I	82	I
RA	CP009273	2699380	C→A	0.44299999999999995	P368P	lepA	back‑translocating elongation factor EF4, GTPase	P	368	P
RA	CP009273	2715643	G→T	0.937	E778*	pka	protein lysine acetyltransferase	E	778	*
RA	CP009273	2719426	T→C	1.0	intergenic	kgtP	alpha‑ketoglutarate transporter/5S ribosomal RNA of rrnG operon	intergenic	None
RA	CP009273	2726786	C→A	0.9420000000000001	A249A	clpB	protein disaggregation chaperone	A	249	A
RA	CP009273	2727213	G→T	0.081	S107*	clpB	protein disaggregation chaperone	S	107	*
RA	CP009273	2733753	C→T	1.0	E253K	aroF	3‑deoxy‑D‑arabino‑heptulosonate‑7‑phosphate synthase, tyrosine‑repressible	E	253	K
RA	CP009273	2735293	A→T	0.295	I20I	yfiR	putative periplasmic inhibitor of YfiN activity	I	20	I
RA	CP009273	2742753	C→A	0.06	I207I	yfjD	UPF0053 family inner membrane protein	I	207	I
RA	CP009273	2749134	C→A	0.073	intergenic	smpB	trans‑translation protein/CP4‑57 prophage; integrase	intergenic	None
RA	CP009273	2757927	A→T	0.172	S196T	yfjL	CP4‑57 putative defective prophage, DUF4297/DUF1837 polymorphic toxin family protein	S	196	T
RA	CP009273	2760687	A→T	0.07400000000000001	V115V	rnlB	CP4‑57 prophage; uncharacterized protein	V	115	V
RA	CP009273	2761733	T→A	0.299	V222E	yfjP	CP4‑57 prophage; 50S ribosome‑binding GTPase family protein	V	222	E
RA	CP009273	2771358	G→A	0.9490000000000001	intergenic	ypjF	CP4‑57 prophage; toxin of the YpjF‑YfjZ toxin‑antitoxin system/adhesin‑like autotransporter	intergenic	None
RA	CP009273	2776219	C→A	0.057999999999999996	intergenic	ypjA	adhesin‑like autotransporter/pseudogene, invertase resolvase family	intergenic	None
RA	CP009273	2778281	C→T	0.226	pseudogene	ypjC	pseudogene	pseudogene	None
RA	CP009273	2779067	C→A	0.907	intergenic	ypjC	pseudogene/tRNA‑Ile	intergenic	None
RA	CP009273	2803846	C→A	0.278	I48I	ygaH	putative L‑valine exporter, norvaline resistance protein	I	48	I
RA	CP009273	2805420	C→A	0.057999999999999996	A212E	emrA	multidrug efflux system	A	212	E
RA	CP009273	2806022	G→T	0.078	T16T	emrB	multidrug efflux system protein	T	16	T
RA	CP009273	2806531	T→G	0.193	L186R	emrB	multidrug efflux system protein	L	186	R
RA	CP009273	2808646	G→T	0.16899999999999998	R385S	gshA	glutamate‑cysteine ligase	R	385	S
RA	CP009273	2811275	T→G	0.065	intergenic	argQ	tRNA‑Arg/tRNA‑Arg	intergenic	None
RA	CP009273	2811405	A→G	0.053	intergenic	argQ	tRNA‑Arg/tRNA‑Arg	intergenic	None
RA	CP009273	2812467	C→A	0.059000000000000004	M13I	csrA	pleiotropic regulatory protein for carbon source metabolism	M	13	I
RA	CP009273	2813731	G→T	0.128	A547E	alaS	alanyl‑tRNA synthetase	A	547	E
RA	CP009273	2825783	C→T	0.9470000000000001	intergenic	norR	anaerobic nitric oxide reductase DNA‑binding transcriptional activator/anaerobic nitric oxide reductase flavorubredoxin	intergenic	None
RA	CP009273	2828952	C→A	0.941	T611T	hypF	carbamoyl phosphate phosphatase and maturation protein for [NiFe] hydrogenases	T	611	T
RA	CP009273	2831086	C→A	0.41100000000000003	E127*	hydN	formate dehydrogenase‑H, [4Fe‑4S] ferredoxin subunit	E	127	*
RA	CP009273	2835094	C→A	0.39	P249Q	ascB	cryptic 6‑phospho‑beta‑glucosidase	P	249	Q
RA	CP009273	2841044	C→A	0.89	A519A	hycC	hydrogenase 3, membrane subunit	A	519	A
RA	CP009273	2846112	C→A	0.365	I206I	hypD	hydrogenase maturation protein	I	206	I
RA	CP009273	2850790	C→A	0.925	I113I	mutS	methyl‑directed mismatch repair protein	I	113	I
RA	CP009273	2860460	G→T	0.271	R151S	rpoS	RNA polymerase, sigma S (sigma 38) factor	R	151	S
RA	CP009273	2864588	C→A	0.055999999999999994	D26Y	truD	tRNA(Glu) pseudouridine(13) synthase	D	26	Y
JC	CP009273	2871516	Δ124 bp	0.073	intergenic	iap	aminopeptidase in alkaline phosphatase isozyme conversion/CRISPR adaptation ssRNA endonuclease	intergenic	None
RA	CP009273	2873087	G→T	0.9259999999999999	V15V	ygbT	multifunctional endonuclease Cas1, CRISPR adaptation protein; DNA repair enzyme	V	15	V
RA	CP009273	2876760	C→T	0.932	G246G	casA	CRISP RNA (crRNA) containing Cascade antiviral complex protein	G	246	G
RA	CP009273	2878668	G→T	1.0	V637V	ygcB	R‑loop helicase‑annealase Cas3 needed for Cascade anti‑viral activity	V	637	V
RA	CP009273	2879449	G→T	0.897	S377*	ygcB	R‑loop helicase‑annealase Cas3 needed for Cascade anti‑viral activity	S	377	*
RA	CP009273	2880202	G→T	0.142	S126*	ygcB	R‑loop helicase‑annealase Cas3 needed for Cascade anti‑viral activity	S	126	*
RA	CP009273	2883189	C→A	0.057	V90V	cysI	sulfite reductase, beta subunit, NAD(P)‑binding, heme‑binding	V	90	V
RA	CP009273	2888584	G→T	0.945	I185I	ygcQ	putative flavoprotein	I	185	I
RA	CP009273	2891304	C→A	0.081	intergenic	ygcS	putative transporter/putative FAD‑containing dehydrogenase	intergenic	None
RA	CP009273	2893446	T→A	0.384	K63*	ygcW	putative dehydrogenase	K	63	*
RA	CP009273	2899073	C→A	0.055999999999999994	R2S	ygcG	uncharacterized protein	R	2	S
RA	CP009273	2901394	C→A	0.064	A544A	pyrG	CTP synthetase	A	544	A
RA	CP009273	2914100	C→A	0.06	A2A	gudX	glucarate dehydratase‑related protein, substrate unknown	A	2	A
RA	CP009273	2915010	C→A	0.133	T150T	gudP	putative D‑glucarate transporter	T	150	T
RA	CP009273	2927355	A→C	0.063	intergenic	fucA	L‑fuculose‑1‑phosphate aldolase/L‑fucose transporter	intergenic	None
RA	CP009273	2930508	G→T	0.051	A522A	fucI	L‑fucose isomerase	A	522	A
RA	CP009273	2931717	C→A	1.0	N307K	fucK	L‑fuculokinase	N	307	K
RA	CP009273	2932832	C→A	0.266	R36S	fucR	l‑fucose operon activator	R	36	S
RA	CP009273	2932835	C→T	0.39	R37C	fucR	l‑fucose operon activator	R	37	C
RA	CP009273	2934843	G→T	0.9440000000000001	H50N	ygdD	UPF0382 family inner membrane protein	H	50	N
RA	CP009273	2936686	G→T	0.24600000000000002	intergenic	ygdI	DUF903 family verified lipoprotein/cysteine sulfinate desulfinase	intergenic	None
RA	CP009273	2938035	G→T	0.053	P45P	csdE	CsdA‑binding activator; Fe‑S protein	P	45	P
RA	CP009273	2938640	C→A	0.16699999999999998	D188Y	tcdA	tRNA threonylcarbamoyladenosine dehydratase; sulfur acceptor for CsdA	D	188	Y
RA	CP009273	2940829	A→T	0.073	intergenic	metZ	tRNA‑Met/tRNA‑Met	intergenic	None
RA	CP009273	2953547	C→A	0.073	L747L	recC	exonuclease V (RecBCD complex), gamma chain	L	747	L
RA	CP009273	2957480	C→A	0.249	L19F	ppdA	putative prepilin peptidase‑dependent protein	L	19	F
RA	CP009273	2959004	G→A	1.0	I131I	lgt	phosphatidylglycerol‑prolipoprotein diacylglyceryl transferase	I	131	I
RA	CP009273	2959786	C→A	0.111	E670*	ptsP	fused PTS enzyme: PEP‑protein phosphotransferase (enzyme I)/GAF domain containing protein	E	670	*
RA	CP009273	2960251	C→A	0.07400000000000001	E515*	ptsP	fused PTS enzyme: PEP‑protein phosphotransferase (enzyme I)/GAF domain containing protein	E	515	*
RA	CP009273	2962962	T→A	0.439	intergenic	rppH	RNA pyrophosphohydrolase/methyl‑directed mismatch repair protein	intergenic	None
RA	CP009273	2967572	A→G	0.317	F601S	aas	fused 2‑acylglycerophospho‑ethanolamine acyl transferase/acyl‑acyl carrier protein synthetase	F	601	S
RA	CP009273	2985256	G→T	0.052000000000000005	intergenic	ygeG	SycD‑like chaperone family TPR‑repeat‑containing protein/putative transcriptional regulator	intergenic	None
RA	CP009273	2985884	C→T	0.41200000000000003	I144I	ygeH	putative transcriptional regulator	I	144	I
RA	CP009273	2987928	C→A	0.239	pseudogene	ygeK	pseudogene; putative 2‑component transcriptional regulator	pseudogene	None
RA	CP009273	2988554	G→A	0.35	intergenic	ygeK	pseudogene; putative 2‑component transcriptional regulator/pseudogene	intergenic	None
RA	CP009273	2988641	T→C	0.08199999999999999	intergenic	ygeK	pseudogene; putative 2‑component transcriptional regulator/pseudogene	intergenic	None
RA	CP009273	2989295	C→A	1.0	pseudogene	ygeN	pseudogene	pseudogene	None
RA	CP009273	2993211	C→A	0.9329999999999999	V14L	ygeR	LysM domain‑containing M23 family putative peptidase; septation lipoprotein	V	14	L
RA	CP009273	2993699	C→A	0.9420000000000001	intergenic	ygeR	LysM domain‑containing M23 family putative peptidase; septation lipoprotein/xanthine dehydrogenase, molybdenum binding subunit	intergenic	None
RA	CP009273	2995335	C→A	0.139	V544V	xdhA	xanthine dehydrogenase, molybdenum binding subunit	V	544	V
RA	CP009273	2999286	G→T	0.08199999999999999	intergenic	ygeV	putative sigma‑54‑interacting transcriptional activator/putative carbamoyltransferase	intergenic	None
RA	CP009273	3001453	C→A	0.07	Y195*	ygeX	2,3‑diaminopropionate ammonia lyase, PLP‑dependent	Y	195	*
RA	CP009273	3005841	Δ1 bp	0.08800000000000001	intergenic	yqeA	putative amino acid kinase/XdhC‑CoxI family protein with NAD(P)‑binding Rossman fold	intergenic	None
RA	CP009273	3007428	C→A	0.061	V57V	yqeB	XdhC‑CoxI family protein with NAD(P)‑binding Rossman fold	V	57	V
RA	CP009273	3009187	G→T	0.397	intergenic	mocA	CTP:molybdopterin cytidylyltransferase/putative Fe‑S subunit oxidoreductase subunit	intergenic	None
RA	CP009273	3009272	G→A	0.073	intergenic	mocA	CTP:molybdopterin cytidylyltransferase/putative Fe‑S subunit oxidoreductase subunit	intergenic	None
RA	CP009273	3016372	C→A	0.22699999999999998	F566L	xdhD	putative hypoxanthine oxidase, molybdopterin‑binding/Fe‑S binding	F	566	L
RA	CP009273	3017285	G→T	0.91	D871Y	xdhD	putative hypoxanthine oxidase, molybdopterin‑binding/Fe‑S binding	D	871	Y
RA	CP009273	3019203	G→T	0.28800000000000003	E27*	guaD	guanine deaminase	E	27	*
RA	CP009273	3022877	G→T	0.08900000000000001	R472S	ygfT	putative oxidoreductase, Fe‑S subunit/nucleotide‑binding subunit	R	472	S
RA	CP009273	3022888	C→A	0.086	R468L	ygfT	putative oxidoreductase, Fe‑S subunit/nucleotide‑binding subunit	R	468	L
RA	CP009273	3024081	A→C	0.43	V70V	ygfT	putative oxidoreductase, Fe‑S subunit/nucleotide‑binding subunit	V	70	V
RA	CP009273	3024983	C→G	0.941	G86G	uacT	uric acid permease	G	86	G
RA	CP009273	3025678	A→T	0.249	Q318L	uacT	uric acid permease	Q	318	L
RA	CP009273	3028224	G→T	0.215	L104I	lysS	lysine tRNA synthetase, constitutive	L	104	I
RA	CP009273	3028266	C→A	0.114	D90Y	lysS	lysine tRNA synthetase, constitutive	D	90	Y
RA	CP009273	3029817	A→T	0.134	V550E	recJ	ssDNA exonuclease, 5' ‑‑> 3'‑specific	V	550	E
RA	CP009273	3030181	G→T	0.33399999999999996	H429N	recJ	ssDNA exonuclease, 5' ‑‑> 3'‑specific	H	429	N
RA	CP009273	3039409	T→G	0.084	intergenic	ygfF	putative NAD(P)‑dependent oxidoreductase with NAD(P)‑binding Rossmann‑fold domain/glycine decarboxylase, PLP‑dependent, subunit (protein P) of glycine cleavage complex	intergenic	None
RA	CP009273	3041026	C→A	0.165	D459Y	gcvP	glycine decarboxylase, PLP‑dependent, subunit (protein P) of glycine cleavage complex	D	459	Y
RA	CP009273	3044281	G→A	0.191	intergenic	gcvT	aminomethyltransferase, tetrahydrofolate‑dependent, subunit (T protein) of glycine cleavage complex/2‑octaprenylphenol hydroxylase, FAD‑dependent	intergenic	None
RA	CP009273	3044464	G→A	0.9159999999999999	intergenic	gcvT	aminomethyltransferase, tetrahydrofolate‑dependent, subunit (T protein) of glycine cleavage complex/2‑octaprenylphenol hydroxylase, FAD‑dependent	intergenic	None
RA	CP009273	3046958	T→A	0.079	E414D	pepP	proline aminopeptidase P II	E	414	D
RA	CP009273	3049577	T→G	0.14	intergenic	ssrS	6S RNA inhibits RNA polymerase promoter binding/5‑formyltetrahydrofolate cyclo‑ligase family protein	intergenic	None
RA	CP009273	3049645	G→A	0.111	E16K	fau	5‑formyltetrahydrofolate cyclo‑ligase family protein	E	16	K
RA	CP009273	3055069	C→A	0.281	V287V	scpA	methylmalonyl‑CoA mutase	V	287	V
RA	CP009273	3057492	A→T	0.11800000000000001	E47D	scpB	methylmalonyl‑CoA decarboxylase, biotin‑independent	E	47	D
RA	CP009273	3058692	C→T	0.292	P178S	scpC	propionyl‑CoA:succinate CoA transferase	P	178	S
RA	CP009273	3058769	C→T	0.442	I203I	scpC	propionyl‑CoA:succinate CoA transferase	I	203	I
RA	CP009273	3064483	C→A	0.205	D41Y	fbaA	fructose‑bisphosphate aldolase, class II	D	41	Y
RA	CP009273	3064914	G→T	0.83	I356I	pgk	phosphoglycerate kinase	I	356	I
RA	CP009273	3068135	G→T	0.28600000000000003	F140L	yggD	MtlR family putative transcriptional repressor	F	140	L
RA	CP009273	3072314	C→A	0.18	E126*	cmtB	putative mannitol‑specific enzyme IIA component of PTS	E	126	*
RA	CP009273	3075114	C→A	1.0	intergenic	tktA	transketolase 1, thiamine triphosphate‑binding/Phe‑Phe periplasmic metalloprotease, OM lipoprotein; low salt‑inducible; heat shock protein that binds Era	intergenic	None
RA	CP009273	3076526	C→A	1.0	D211Y	speB	agmatinase	D	211	Y
RA	CP009273	3080618	T→A	0.9359999999999999	V185E	metK	S‑adenosylmethionine synthetase	V	185	E
RA	CP009273	3081697	T→A	0.22699999999999998	C19S	galP	D‑galactose transporter	C	19	S
RA	CP009273	3088065	C→A	0.374	V125V	yggR	putative PilT family AAA+ ATPase	V	125	V
RA	CP009273	3092182	C→A	0.24	C248F	yggM	DUF1202 family putative secreted protein	C	248	F
RA	CP009273	3097262	C→T	0.47200000000000003	F297F	mutY	adenine DNA glycosylase	F	297	F
RA	CP009273	3097763	A→T	0.055	intergenic	yggX	protein that protects iron‑sulfur proteins against oxidative damage/membrane‑bound lytic murein transglycosylase C	intergenic	None
RA	CP009273	3102941	T→A	0.085	S10R	yqgA	DUF554 family putative inner membrane protein	S	10	R
RA	CP009273	3104247	C→A	0.23600000000000002	R80L	yghD	putative membrane‑anchored secretion pathway M‑type protein	R	80	L
RA	CP009273	3110751	C→A	0.91	R574L	yghJ	DUF4092 family putative lipoprotein peptidase	R	574	L
RA	CP009273	3111434	C→A	0.892	A346A	yghJ	DUF4092 family putative lipoprotein peptidase	A	346	A
RA	CP009273	3120216	C→A	0.93	D389Y	glcD	glycolate oxidase subunit, FAD‑linked	D	389	Y
RA	CP009273	3132601	T→G	0.276	I172M	yghU	putative S‑transferase	I	172	M
RA	CP009273	3142668	G→T	0.38	L55I	yqhA	UPF0114 family putative inner membrane protein	L	55	I
RA	CP009273	3144158	C→A	0.899	intergenic	yghA	putative oxidoreductase/membrane spanning protein in TonB‑ExbB‑ExbD complex	intergenic	None
RA	CP009273	3164230	C→A	0.40700000000000003	R130S	qseC	quorum sensing sensory histidine kinase in two‑component regulatory system with QseB	R	130	S
RA	CP009273	3173669	G→T	0.915	A189A	ygiB	DUF1190 family protein	A	189	A
RA	CP009273	3176733	G→T	0.47700000000000004	intergenic	zupT	zinc transporter/3,4‑dihydroxy‑2‑butanone‑4‑phosphate synthase	intergenic	None
RA	CP009273	3191839	T→A	0.146	N388Y	glnE	fused deadenylyltransferase/adenylyltransferase for glutamine synthetase	N	388	Y
RA	CP009273	3211527	C→A	0.052000000000000005	A303A	aer	fused signal transducer for aerotaxis sensory component/methyl accepting chemotaxis component	A	303	A
RA	CP009273	3214709	C→A	0.257	intergenic	ygjH	putative tRNA binding protein; putative tRNA corner chaperone/transcriptional repressor	intergenic	None
RA	CP009273	3215927	C→A	0.19399999999999998	intergenic	ebgR	transcriptional repressor/evolved beta‑D‑galactosidase, alpha subunit	intergenic	None
RA	CP009273	3217289	A→T	0.41600000000000004	H433L	ebgA	evolved beta‑D‑galactosidase, alpha subunit	H	433	L
RA	CP009273	3224028	C→A	0.08	L594L	ygjK	alpha‑glucosidase	L	594	L
RA	CP009273	3224419	C→A	0.057	R725S	ygjK	alpha‑glucosidase	R	725	S
RA	CP009273	3224927	C→A	0.9420000000000001	intergenic	ygjK	alpha‑glucosidase/2,4‑dienoyl‑CoA reductase, NADH and FMN‑linked	intergenic	None
RA	CP009273	3226008	G→T	0.075	A329S	fadH	2,4‑dienoyl‑CoA reductase, NADH and FMN‑linked	A	329	S
RA	CP009273	3230012	C→A	0.06	R38R	ygjQ	DUF218 superfamily protein	R	38	R
RA	CP009273	3230857	C→G	0.441	A63G	ygjR	putative NAD(P)‑dependent dehydrogenase	A	63	G
RA	CP009273	3231349	A→C	0.469	Q227P	ygjR	putative NAD(P)‑dependent dehydrogenase	Q	227	P
RA	CP009273	3233218	C→A	0.054000000000000006	intergenic	alx	putative membrane‑bound redox modulator/sodium:serine/threonine symporter	intergenic	None
RA	CP009273	3237654	C→A	0.251	M149I	uxaC	uronate isomerase	M	149	I
RA	CP009273	3239086	C→A	0.09	I208I	exuT	hexuronate transporter	I	208	I
RA	CP009273	3245848	G→T	0.9109999999999999	L62L	yhaH	DUF805 family inner membrane protein	L	62	L
RA	CP009273	3246634	A→T	0.27399999999999997	intergenic	yhaI	DUF805 family inner membrane protein/LysR family putative transcriptional regulator	intergenic	None
RA	CP009273	3247778	T→G	0.053	L34W	yhaK	redox‑sensitive bicupin	L	34	W
RA	CP009273	3252258	C→A	0.93	D251Y	tdcG	L‑serine dehydratase 3, anaerobic	D	251	Y
RA	CP009273	3257209	C→A	0.059000000000000004	E390*	tdcC	L‑threonine/L‑serine transporter	E	390	*
RA	CP009273	3263466	G→T	0.20800000000000002	intergenic	yhaC	pentapetide repeats‑related protein/RNase P, M1 RNA component	intergenic	None
RA	CP009273	3266646	C→A	0.899	G91C	garL	alpha‑dehydro‑beta‑deoxy‑D‑glucarate aldolase	G	91	C
RA	CP009273	3267286	C→A	0.10400000000000001	P327P	garP	putative (D)‑galactarate transporter	P	327	P
RA	CP009273	3274047	T→A	0.062	*158R	agaV	N‑acetylgalactosamine‑specific enzyme IIB component of PTS	*	158	R
RA	CP009273	3275040	C→A	0.125	intergenic	agaA	pseudogene, N‑acetylgalactosamine‑6‑phosphate deacetylase fragment; putative N‑acetylgalactosamine‑6‑phosphate deacetylase/tagatose‑6‑phosphate ketose/aldose isomerase	intergenic	None
RA	CP009273	3275220	C→T	0.079	intergenic	agaA	pseudogene, N‑acetylgalactosamine‑6‑phosphate deacetylase fragment; putative N‑acetylgalactosamine‑6‑phosphate deacetylase/tagatose‑6‑phosphate ketose/aldose isomerase	intergenic	None
RA	CP009273	3292914	C→A	0.053	D121Y	yhbP	UPF0306 family protein	D	121	Y
RA	CP009273	3296612	G→T	0.429	A255A	yhbV	U32 peptidase family protein	A	255	A
RA	CP009273	3298059	C→A	0.07	R373L	mtr	tryptophan transporter of high affinity	R	373	L
RA	CP009273	3302027	G→T	0.932	S86*	nlpI	lipoprotein involved in osmotic sensitivity and filamentation	S	86	*
RA	CP009273	3309022	G→T	0.075	R118S	infB	translation initiation factor IF‑2	R	118	S
RA	CP009273	3311918	C→T	0.055	intergenic	metY	tRNA‑Met/argininosuccinate synthetase	intergenic	None
RA	CP009273	3312862	T→A	0.28600000000000003	R289R	argG	argininosuccinate synthetase	R	289	R
RA	CP009273	3314591	C→T	0.07	A128T	yhbX	putative EptAB family phosphoethanolamine transferase, inner membrane protein	A	128	T
RA	CP009273	3314870	C→A	0.9109999999999999	A35S	yhbX	putative EptAB family phosphoethanolamine transferase, inner membrane protein	A	35	S
RA	CP009273	3329704	G→T	0.203	V50V	murA	UDP‑N‑acetylglucosamine 1‑carboxyvinyltransferase	V	50	V
RA	CP009273	3332632	G→T	0.09300000000000001	L265I	mlaF	ABC transporter maintaining OM lipid asymmetry, ATP‑binding protein	L	265	I
RA	CP009273	3332963	C→A	0.253	A154A	mlaF	ABC transporter maintaining OM lipid asymmetry, ATP‑binding protein	A	154	A
RA	CP009273	3335651	C→A	0.068	S7*	kdsC	3‑deoxy‑D‑manno‑octulosonate 8‑phosphate phosphatase	S	7	*
RA	CP009273	3347778	G→A	0.937	intergenic	yhcC	putative Fe‑S oxidoreductase, Radical SAM superfamily protein/glutamate synthase, large subunit	intergenic	None
RA	CP009273	3351650	G→T	0.433	E1189D	gltB	glutamate synthase, large subunit	E	1189	D
RA	CP009273	3354405	C→T	0.9329999999999999	intergenic	gltD	glutamate synthase, 4Fe‑4S protein, small subunit/periplasmic protein	intergenic	None
RA	CP009273	3357204	G→T	0.055	E347*	yhcD	putative outer membrane fimbrial subunit usher protein	E	347	*
RA	CP009273	3357229	C→A	0.27899999999999997	S355*	yhcD	putative outer membrane fimbrial subunit usher protein	S	355	*
RA	CP009273	3361234	G→T	0.085	D17Y	yhcG	DUF1016 family protein in the PD‑(D/E)XK nuclease superfamily	D	17	Y
RA	CP009273	3363149	C→A	0.06	A187A	nanK	N‑acetylmannosamine kinase	A	187	A
RA	CP009273	3365607	G→T	0.946	I109I	nanT	sialic acid transporter	I	109	I
RA	CP009273	3368168	C→T	0.067	intergenic	nanR	transcriptional repressor of the nan operon, induced by sialic acid/putative transporter	intergenic	None
RA	CP009273	3372048	C→A	0.21	intergenic	rplM	50S ribosomal subunit protein L13/putative AFG1‑like family P‑loop ATPase	intergenic	None
RA	CP009273	3373985	C→A	0.9329999999999999	intergenic	yhcB	DUF1043 family inner membrane‑anchored protein/serine endoprotease, periplasmic	intergenic	None
RA	CP009273	3375260	G→T	0.909	D387Y	degQ	serine endoprotease, periplasmic	D	387	Y
RA	CP009273	3378786	C→T	0.057	intergenic	argR	l‑arginine‑responsive arginine metabolism regulon transcriptional regulator/cadmium and peroxide resistance protein, stress‑induced	intergenic	None
RA	CP009273	3380174	C→A	0.31	S458S	aaeB	p‑hydroxybenzoic acid efflux system component	S	458	S
RA	CP009273	3380982	T→A	0.069	Q189L	aaeB	p‑hydroxybenzoic acid efflux system component	Q	189	L
RA	CP009273	3385571	C→G	0.065	intergenic	tldD	putative peptidase/DUF3971‑AsmA2 domains protein	intergenic	None
RA	CP009273	3386303	A→T	0.122	I1105I	yhdP	DUF3971‑AsmA2 domains protein	I	1105	I
RA	CP009273	3386672	C→A	0.249	P982P	yhdP	DUF3971‑AsmA2 domains protein	P	982	P
RA	CP009273	3396082	G→T	0.9229999999999999	R204S	csrD	targeting factor for csrBC sRNA degradation	R	204	S
RA	CP009273	3397642	C→A	0.126	S267*	acuI	putative acryloyl‑CoA reductase	S	267	*
RA	CP009273	3407007	G→A	0.42100000000000004	intergenic	acrS	acrAB operon transcriptional repressor/cytoplasmic membrane lipoprotein	intergenic	None
RA	CP009273	3407008	G→A	0.172	intergenic	acrS	acrAB operon transcriptional repressor/cytoplasmic membrane lipoprotein	intergenic	None
RA	CP009273	3409807	C→A	0.07200000000000001	I472I	acrF	multidrug efflux system protein	I	472	I
RA	CP009273	3411136	G→T	0.129	A915A	acrF	multidrug efflux system protein	A	915	A
RA	CP009273	3415551	C→A	0.07200000000000001	P290T	yhdY	putative amino‑acid transporter subunit	P	290	T
RA	CP009273	3417999	C→A	0.051	noncoding	rrlD	23S ribosomal RNA of rrnD operon	noncoding	None
RA	CP009273	3433018	T→G	0.08800000000000001	E114A	rplQ	50S ribosomal subunit protein L17	E	114	A
RA	CP009273	3437010	C→A	0.157	V149V	secY	preprotein translocase membrane subunit	V	149	V
RA	CP009273	3437638	G→T	0.22399999999999998	G87G	rplO	50S ribosomal subunit protein L15	G	87	G
RA	CP009273	3440151	G→T	0.937	I31I	rpsN	30S ribosomal subunit protein S14	I	31	I
RA	CP009273	3440444	G→T	1.0	S118S	rplE	50S ribosomal subunit protein L5	S	118	S
RA	CP009273	3440597	G→T	0.054000000000000006	I67I	rplE	50S ribosomal subunit protein L5	I	67	I
RA	CP009273	3440832	T→C	0.894	N99D	rplX	50S ribosomal subunit protein L24	N	99	D
RA	CP009273	3447853	A→T	0.129	V302E	gspA	general secretory pathway component, cryptic	V	302	E
RA	CP009273	3455867	C→A	0.9490000000000001	I55I	gspJ	putative general secretory pathway component, cryptic	I	55	I
RA	CP009273	3457607	G→T	0.061	V109V	gspL	general secretory pathway component, cryptic	V	109	V
RA	CP009273	3457896	C→A	0.066	P206T	gspL	general secretory pathway component, cryptic	P	206	T
RA	CP009273	3462472	G→T	0.128	G247G	chiA	periplasmic endochitinase	G	247	G
RA	CP009273	3467941	C→T	0.095	intergenic	rpsL	30S ribosomal subunit protein S12/mnm(5)‑s(2)U34‑tRNA synthesis 2‑thiolation protein	intergenic	None
RA	CP009273	3473139	G→T	1.0	I276I	kefB	potassium:proton antiporter	I	276	I
RA	CP009273	3479769	A→T	0.95	E97D	crp	cAMP‑activated global transcription factor, mediator of catabolite repression	E	97	D
RA	CP009273	3483095	C→A	0.24	V149F	argD	bifunctional acetylornithine aminotransferase/ succinyldiaminopimelate aminotransferase	V	149	F
RA	CP009273	3488966	G→C	0.893	A533P	nirB	nitrite reductase, large subunit, NAD(P)H‑binding	A	533	P
RA	CP009273	3489397	C→A	0.873	F676L	nirB	nitrite reductase, large subunit, NAD(P)H‑binding	F	676	L
RA	CP009273	3490359	C→T	0.084	intergenic	nirD	nitrite reductase, NAD(P)H‑binding, small subunit/nitrite transporter	intergenic	None
RA	CP009273	3495516	C→A	0.09699999999999999	S297*	frlB	fructoselysine‑6‑P‑deglycase	S	297	*
RA	CP009273	3498239	A→C	0.133	intergenic	frlR	putative DNA‑binding transcriptional regulator/FNR‑regulated pyridoxal phosphate‑dependent aminotransferase family protein	intergenic	None
RA	CP009273	3501571	C→A	0.9279999999999999	G127C	php	phosphotriesterase homology protein	G	127	C
RA	CP009273	3504143	G→T	0.419	R65S	yhfX	putative pyridoxal 5'‑phosphate binding protein	R	65	S
RA	CP009273	3504943	C→A	0.187	R254L	yhfZ	putative DNA‑binding transcriptional regulator	R	254	L
RA	CP009273	3507749	G→T	0.878	H224N	rpe	D‑ribulose‑5‑phosphate 3‑epimerase	H	224	N
RA	CP009273	3510311	C→A	0.23199999999999998	G119C	damX	cell division protein that binds to the septal ring	G	119	C
RA	CP009273	3513424	A→T	0.467	V213V	hofQ	DNA catabolic putative fimbrial transporter	V	213	V
RA	CP009273	3519657	G→T	1.0	intergenic	nudE	adenosine nucleotide hydrolase; substrates include Ap3A, Ap2A, ADP‑ribose, NADH/inner membrane protein	intergenic	None
RA	CP009273	3525950	C→T	0.276	intergenic	yhgE	DUF4153 family putative inner membrane protein/phosphoenolpyruvate carboxykinase	intergenic	None
RA	CP009273	3542744	T→A	0.1	Q229L	malQ	4‑alpha‑glucanotransferase (amylomaltase)	Q	229	L
RA	CP009273	3543959	G→T	0.9440000000000001	A625E	malP	maltodextrin phosphorylase	A	625	E
RA	CP009273	3544788	T→C	0.051	M349V	malP	maltodextrin phosphorylase	M	349	V
RA	CP009273	3548048	T→A	0.128	S535R	malT	mal regulon transcriptional activator	S	535	R
RA	CP009273	3550177	T→A	0.081	Q11L	rtcA	RNA 3'‑terminal phosphate cyclase	Q	11	L
RA	CP009273	3551503	T→C	0.171	intergenic	rtcB	RNA‑splicing ligase/sigma 54‑dependent transcriptional regulator of rtcBA expression	intergenic	None
RA	CP009273	3557815	T→A	0.08800000000000001	K709N	glgP	glycogen phosphorylase	K	709	N
RA	CP009273	3561574	C→A	0.941	W372L	glgC	glucose‑1‑phosphate adenylyltransferase	W	372	L
RA	CP009273	3563911	C→A	0.114	E257*	glgX	glycogen debranching enzyme	E	257	*
RA	CP009273	3571118	G→T	0.068	F323L	gntR	d‑gluconate inducible gluconate regulon transcriptional repressor	F	323	L
RA	CP009273	3576895	T→A	0.05	V18E	insA	IS1 repressor TnpA	V	18	E
RA	CP009273	3580673	G→T	0.15	R124I	yhhA	DUF2756 family protein	R	124	I
RA	CP009273	3585079	C→A	0.247	A203S	ugpB	glycerol‑3‑phosphate transporter subunit	A	203	S
RA	CP009273	3588904	A→T	0.262	L287Q	livH	leucine/isoleucine/valine transporter subunit	L	287	Q
RA	CP009273	3590930	T→A	0.071	intergenic	livK	leucine transporter subunit/PanD autocleavage accelerator, panothenate synthesis	intergenic	None
RA	CP009273	3598440	C→A	0.228	N34K	yhhL	DUF1145 family protein	N	34	K
RA	CP009273	3618112	G→T	0.085	A125A	yhhI	putative transposase	A	125	A
RA	CP009273	3626167	A→T	0.061	intergenic	yhiJ	DUF4049 family protein/pseudogene, DUF4049 family protein	intergenic	None
RA	CP009273	3629013	C→A	0.06	F271L	yhiM	acid resistance protein, inner membrane	F	271	L
RA	CP009273	3632600	T→G	0.243	intergenic	pitA	phosphate transporter, low‑affinity; tellurite importer/universal stress (ethanol tolerance) protein B	intergenic	None
RA	CP009273	3639127	G→T	0.057999999999999996	R128L	rlmJ	23S rRNA m(6)A2030 methyltransferase, SAM‑dependent	R	128	L
RA	CP009273	3639551	C→A	0.285	T269T	rlmJ	23S rRNA m(6)A2030 methyltransferase, SAM‑dependent	T	269	T
RA	CP009273	3641650	G→A	0.061	intergenic	agrA	Inactive antisense sRNA/Antisense sRNA antitoxin for the DinQ toxin	intergenic	None
RA	CP009273	3643207	C→A	0.114	L305I	arsB	arsenite/antimonite transporter	L	305	I
RA	CP009273	3647164	C→A	0.069	intergenic	yhiS	pseudogene/outer membrane lipoprotein	intergenic	None
RA	CP009273	3652706	G→T	0.057999999999999996	V39F	mdtE	anaerobic multidrug efflux transporter, ArcA‑regulated	V	39	F
RA	CP009273	3656367	C→A	0.11	A865E	mdtF	anaerobic multidrug efflux transporter, ArcA‑regulated	A	865	E
RA	CP009273	3662660	T→C	0.902	intergenic	yhjA	putative cytochrome C peroxidase/cytoplasmic trehalase	intergenic	None
RA	CP009273	3670418	C→A	0.05	P431P	yhjG	putative inner membrane‑anchored periplasmic AsmA family protein	P	431	P
RA	CP009273	3676982	T→A	0.075	intergenic	dctA	C4‑dicarboxylic acid, orotate and citrate transporter/cyclic‑di‑GMP phosphodiesterase	intergenic	None
RA	CP009273	3679022	C→T	0.071	intergenic	yhjK	cyclic‑di‑GMP phosphodiesterase/cellulose synthase subunit	intergenic	None
RA	CP009273	3679301	T→G	1.0	Q1078P	bcsC	cellulose synthase subunit	Q	1078	P
RA	CP009273	3679324	C→A	1.0	M1070I	bcsC	cellulose synthase subunit	M	1070	I
RA	CP009273	3680910	G→T	0.8809999999999999	H542N	bcsC	cellulose synthase subunit	H	542	N
RA	CP009273	3689369	C→A	0.087	A59A	yhjR	DUF2629 family protein	A	59	A
RA	CP009273	3698875	G→T	0.39799999999999996	F92L	dppB	dipeptide/heme transporter	F	92	L
RA	CP009273	3701561	G→A	0.285	intergenic	dppA	dipeptide transporter/tRNA‑Pro	intergenic	None
RA	CP009273	3703272	C→A	0.314	A188A	eptB	KDO phosphoethanolamine transferase, Ca(2+)‑inducible	A	188	A
RA	CP009273	3711401	T→A	0.12300000000000001	N244K	ghrB	glyoxylate/hydroxypyruvate reductase B	N	244	K
RA	CP009273	3717788	C→A	0.9329999999999999	P297P	glyQ	glycine tRNA synthetase, alpha subunit	P	297	P
RA	CP009273	3718959	C→A	0.281	L38F	ysaB	uncharacterized protein	L	38	F
RA	CP009273	3721470	T→G	0.065	D421A	xylB	xylulokinase	D	421	A
RA	CP009273	3721480	T→G	0.067	T418P	xylB	xylulokinase	T	418	P
RA	CP009273	3721504	T→G	0.105	S410R	xylB	xylulokinase	S	410	R
RA	CP009273	3730615	C→A	0.221	intergenic	bax	putative glucosaminidase/alpha‑amylase	intergenic	None
RA	CP009273	3738431	C→A	0.937	P90T	yiaN	2,3‑diketo‑L‑gulonate TRAP transporter large permease protein	P	90	T
RA	CP009273	3759388	C→A	0.3	N1282K	rhsA	Rhs family protein, putative polymorphic toxin; putative polysaccharide synthesis/export protein; putative neighboring cell growth inhibitor	N	1282	K
RA	CP009273	3767000	G→T	0.382	D454Y	mtlA	fused mannitol‑specific PTS enzymes: IIA components/IIB components/IIC components	D	454	Y
RA	CP009273	3767143	C→A	0.059000000000000004	I501I	mtlA	fused mannitol‑specific PTS enzymes: IIA components/IIB components/IIC components	I	501	I
RA	CP009273	3769093	C→A	0.09	T54T	mtlR	mannitol operon repressor	T	54	T
RA	CP009273	3774382	T→G	0.175	intergenic	lldD	L‑lactate dehydrogenase, FMN‑linked/tRNA Leu mC34,mU34 2'‑O‑methyltransferase, SAM‑dependent	intergenic	None
RA	CP009273	3774412	A→C	0.073	intergenic	lldD	L‑lactate dehydrogenase, FMN‑linked/tRNA Leu mC34,mU34 2'‑O‑methyltransferase, SAM‑dependent	intergenic	None
RA	CP009273	3774460	G→C	0.084	intergenic	lldD	L‑lactate dehydrogenase, FMN‑linked/tRNA Leu mC34,mU34 2'‑O‑methyltransferase, SAM‑dependent	intergenic	None
RA	CP009273	3774466	G→C	0.12300000000000001	intergenic	lldD	L‑lactate dehydrogenase, FMN‑linked/tRNA Leu mC34,mU34 2'‑O‑methyltransferase, SAM‑dependent	intergenic	None
RA	CP009273	3774518	A→C	0.17300000000000001	intergenic	lldD	L‑lactate dehydrogenase, FMN‑linked/tRNA Leu mC34,mU34 2'‑O‑methyltransferase, SAM‑dependent	intergenic	None
RA	CP009273	3785915	G→T	0.924	intergenic	kbl	glycine C‑acetyltransferase/YibB family protein, function unknown	intergenic	None
RA	CP009273	3791588	T→A	0.231	intergenic	waaL	O‑antigen ligase/lipopolysaccharide core biosynthesis	intergenic	None
JC JC	CP009273	3795902	IS5 (+) +4 bp	0.054000000000000006	coding	waaR	UDP‑D‑galactose:(glucosyl)lipopolysaccharide‑ alpha‑1,3‑D‑galactosyltransferase	NaN	None
RA	CP009273	3802238	A→T	0.156	A113A	waaA	3‑deoxy‑D‑manno‑octulosonic‑acid transferase (KDO transferase)	A	113	A
RA	CP009273	3810195	C→A	0.948	R54S	yicC	UPF0701 family protein	R	54	S
RA	CP009273	3814302	T→A	0.297	S77C	ligB	DNA ligase, NAD(+)‑dependent	S	77	C
RA	CP009273	3816601	A→T	0.932	H281L	spoT	bifunctional (p)ppGpp synthetase II/ guanosine‑3',5'‑bis pyrophosphate 3'‑pyrophosphohydrolase	H	281	L
RA	CP009273	3816686	G→T	0.083	S309S	spoT	bifunctional (p)ppGpp synthetase II/ guanosine‑3',5'‑bis pyrophosphate 3'‑pyrophosphohydrolase	S	309	S
RA	CP009273	3818010	C→A	0.925	H46N	trmH	tRNA mG18‑2'‑O‑methyltransferase, SAM‑dependent	H	46	N
RA	CP009273	3822340	A→C	0.12	Q12H	xanP	xanthine permease	Q	12	H
RA	CP009273	3825702	C→A	0.9079999999999999	K732N	yicI	putative alpha‑glucosidase	K	732	N
RA	CP009273	3828206	T→A	0.17600000000000002	S362C	yicJ	putative transporter	S	362	C
RA	CP009273	3829020	G→T	0.07	F90L	yicJ	putative transporter	F	90	L
RA	CP009273	3829416	C→A	0.051	intergenic	yicJ	putative transporter/tRNA‑Sec	intergenic	None
RA	CP009273	3829715	T→G	0.06	intergenic	selC	tRNA‑Sec/pseudogene	intergenic	None
RA	CP009273	3830197	C→A	0.9259999999999999	intergenic	yicT	pseudogene/putative arabinose efflux transporter	intergenic	None
RA	CP009273	3830311	G→T	0.895	intergenic	yicT	pseudogene/putative arabinose efflux transporter	intergenic	None
RA	CP009273	3834958	G→T	0.057	Q48K	nepI	putative transporter	Q	48	K
RA	CP009273	3835154	G→A	0.28	intergenic	nepI	putative transporter/DUF1198 family protein	intergenic	None
RA	CP009273	3838672	T→A	0.08199999999999999	L450Q	ade	cryptic adenine deaminase	L	450	Q
RA	CP009273	3846307	C→A	0.204	A14A	ivbL	ilvB operon leader peptide	A	14	A
RA	CP009273	3849854	A→T	0.051	H27L	yidI	inner membrane protein	H	27	L
RA	CP009273	3851275	G→T	0.23	H164N	yidJ	sulfatase/phosphatase superfamily protein	H	164	N
RA	CP009273	3857630	C→A	0.075	R124R	yidP	UTRA domain‑containing GntR family putative transcriptional regulator	R	124	R
RA	CP009273	3860159	C→A	1.0	P33P	ibpB	heat shock chaperone	P	33	P
RA	CP009273	3860327	C→A	0.401	intergenic	ibpB	heat shock chaperone/heat shock chaperone	intergenic	None
RA	CP009273	3860653	C→A	0.40299999999999997	E44*	ibpA	heat shock chaperone	E	44	*
RA	CP009273	3860715	A→T	0.059000000000000004	L23*	ibpA	heat shock chaperone	L	23	*
RA	CP009273	3865120	C→A	0.42	intergenic	dgoT	D‑galactonate transporter/galactonate dehydratase	intergenic	None
RA	CP009273	3871025	T→G	0.063	intergenic	yidB	DUF937 family protein/DNA gyrase, subunit B	intergenic	None
RA	CP009273	3874100	C→A	0.10099999999999999	R161L	recF	gap repair protein	R	161	L
RA	CP009273	3876274	C→A	0.062	P272P	dnaA	chromosomal replication initiator protein DnaA, DNA‑binding transcriptional dual regulator	P	272	P
RA	CP009273	3882020	G→T	0.095	intergenic	tnaC	tryptophanase leader peptide/tryptophanase/L‑cysteine desulfhydrase, PLP‑dependent	intergenic	None
RA	CP009273	3883535	T→A	0.09300000000000001	intergenic	tnaA	tryptophanase/L‑cysteine desulfhydrase, PLP‑dependent/tryptophan transporter of low affinity	intergenic	None
RA	CP009273	3885645	C→A	0.083	T224K	mdtL	multidrug efflux system protein	T	224	K
RA	CP009273	3891994	G→T	0.062	intergenic	cbrC	UPF0167 family protein/putative 6‑phosphogluconolactonase	intergenic	None
RA	CP009273	3893385	C→A	0.076	D185Y	yieL	putative xylanase	D	185	Y
RA	CP009273	3894614	C→A	0.156	A323S	bglH	carbohydrate‑specific outer membrane porin, cryptic	A	323	S
RA	CP009273	3896189	G→T	0.136	T291T	bglB	cryptic phospho‑beta‑glucosidase B	T	291	T
RA	CP009273	3898349	G→A	0.054000000000000006	F203F	bglF	fused beta‑glucoside‑specific PTS enzymes: IIA component/IIB component/IIC component	F	203	F
RA	CP009273	3904487	G→T	0.054000000000000006	I133I	pstS	periplasmic phosphate binding protein, high‑affinity	I	133	I
RA	CP009273	3906261	C→A	0.122	E256D	glmS	L‑glutamine:D‑fructose‑6‑phosphate aminotransferase	E	256	D
RA	CP009273	3907508	T→A	0.05	K351N	glmU	fused N‑acetyl glucosamine‑1‑phosphate uridyltransferase/glucosamine‑1‑phosphate acetyl transferase	K	351	N
RA	CP009273	3907559	A→T	0.06	P334P	glmU	fused N‑acetyl glucosamine‑1‑phosphate uridyltransferase/glucosamine‑1‑phosphate acetyl transferase	P	334	P
RA	CP009273	3910894	C→A	0.9329999999999999	M244I	atpG	F1 sector of membrane‑bound ATP synthase, gamma subunit	M	244	I
RA	CP009273	3914395	T→A	0.09300000000000001	Q52L	atpE	F0 sector of membrane‑bound ATP synthase, subunit c	Q	52	L
RA	CP009273	3915091	C→A	0.08800000000000001	T107T	atpB	F0 sector of membrane‑bound ATP synthase, subunit a	T	107	T
RA	CP009273	3916052	C→A	0.315	intergenic	atpI	ATP synthase, membrane‑bound accessory factor/16S rRNA m(7)G527 methyltransferase, SAM‑dependent; glucose‑inhibited cell‑division protein	intergenic	None
RA	CP009273	3916830	C→A	0.938	D71Y	rsmG	16S rRNA m(7)G527 methyltransferase, SAM‑dependent; glucose‑inhibited cell‑division protein	D	71	Y
RA	CP009273	3917548	C→A	0.163	S482S	mnmG	5‑methylaminomethyl‑2‑thiouridine modification at tRNA U34	S	482	S
RA	CP009273	3920013	G→T	0.065	D117E	asnC	transcriptional activator of asnA; autorepressor	D	117	E
RA	CP009273	3923028	C→A	0.43799999999999994	D476Y	ravA	hexameric AAA+ MoxR family ATPase, putative molecular chaperone	D	476	Y
RA	CP009273	3926831	G→T	0.902	D41Y	rbsD	putative cytoplasmic sugar‑binding protein	D	41	Y
RA	CP009273	3927972	G→T	0.359	E279*	rbsA	fused D‑ribose transporter subunits of ABC superfamily: ATP‑binding components	E	279	*
RA	CP009273	3933680	G→T	0.278	S98*	hsrA	putative multidrug or homocysteine efflux system	S	98	*
RA	CP009273	3935100	G→T	0.444	intergenic	yieP	putative transcriptional regulator/16S ribosomal RNA of rrnC operon	intergenic	None
RA	CP009273	3944000	T→A	0.102	pseudogene	ilvG	pseudogene, acetolactate synthase 2 large subunit, valine‑insensitive; acetolactate synthase II, large subunit, cryptic, interrupted	pseudogene	None
RA	CP009273	3948349	C→A	0.07	L504L	ilvD	dihydroxyacid dehydratase	L	504	L
RA	CP009273	3950395	C→A	0.272	E262D	ilvY	transcriptional activator of ilvC; autorepressor	E	262	D
RA	CP009273	3952658	C→T	0.368	D443D	ilvC	ketol‑acid reductoisomerase, NAD(P)‑binding	D	443	D
RA	CP009273	3952852	A→T	0.133	intergenic	ilvC	ketol‑acid reductoisomerase, NAD(P)‑binding/peptidyl‑prolyl cis‑trans isomerase C (rotamase C)	intergenic	None
RA	CP009273	3955039	C→A	0.06	H335N	rep	DNA helicase and single‑stranded DNA‑dependent ATPase	H	335	N
RA	CP009273	3956662	T→G	0.09300000000000001	S310R	gpp	guanosine pentaphosphatase/exopolyphosphatase	S	310	R
RA	CP009273	3959243	G→T	0.07400000000000001	P41P	trxA	thioredoxin 1	P	41	P
RA	CP009273	3960036	G→A	0.938	R87H	rho	transcription termination factor	R	87	H
RA	CP009273	3966854	C→A	0.8959999999999999	R325S	rffG	dTDP‑glucose 4,6‑dehydratase	R	325	S
RA	CP009273	3967474	G→T	0.429	A169A	rffH	glucose‑1‑phosphate thymidylyltransferase	A	169	A
RA	CP009273	3969710	G→T	0.889	G25C	wzxE	O‑antigen translocase	G	25	C
RA	CP009273	3970026	C→A	0.171	A130D	wzxE	O‑antigen translocase	A	130	D
RA	CP009273	3976568	A→T	0.057	Y84F	aslB	putative AslA‑specific sulfatase‑maturating enzyme	Y	84	F
RA	CP009273	3988075	T→A	0.9159999999999999	V65E	yifL	putative lipoprotein	V	65	E
RA	CP009273	3994076	A→T	0.924	L114*	yigE	DUF2233 family protein	L	114	*
RA	CP009273	3994247	A→T	0.9490000000000001	V57E	yigE	DUF2233 family protein	V	57	E
RA	CP009273	3998903	C→A	0.133	L228I	pldA	outer membrane phospholipase A	L	228	I
RA	CP009273	4001030	G→T	0.061	V603F	recQ	ATP‑dependent DNA helicase	V	603	F
RA	CP009273	4002848	G→T	0.055	V107F	pldB	lysophospholipase L2	V	107	F
RA	CP009273	4009667	T→C	0.11800000000000001	intergenic	ysgA	putative carboxymethylenebutenolidase/uridine phosphorylase	intergenic	None
RA	CP009273	4009705	G→A	0.922	intergenic	ysgA	putative carboxymethylenebutenolidase/uridine phosphorylase	intergenic	None
RA	CP009273	4024827	G→T	0.442	D103Y	pepQ	proline dipeptidase	D	103	Y
RA	CP009273	4035421	G→T	0.436	intergenic	mobA	molybdopterin‑guanine dinucleotide synthase/DUF1040 protein YihD	intergenic	None
RA	CP009273	4039399	G→T	0.19	F188L	yihG	inner membrane protein, inner membrane acyltransferase	F	188	L
RA	CP009273	4046172	A→T	0.366	K256N	hemN	coproporphyrinogen III oxidase, SAM and NAD(P)H dependent, oxygen‑independent	K	256	N
RA	CP009273	4047387	G→T	0.095	H418N	glnG	fused DNA‑binding response regulator in two‑component regulatory system with GlnL: response regulator/sigma54 interaction protein	H	418	N
RA	CP009273	4052201	C→A	0.055999999999999994	F145L	typA	GTP‑binding protein	F	145	L
RA	CP009273	4054222	T→A	0.085	V139D	yihL	putative DNA‑binding transcriptional regulator	V	139	D
RA	CP009273	4056018	T→A	0.929	F138I	yihN	MFS transporter family protein	F	138	I
RA	CP009273	4057706	A→T	0.07200000000000001	intergenic	ompL	outer membrane porin L/putative transporter	intergenic	None
RA	CP009273	4062424	G→T	0.9279999999999999	I71I	yihQ	alpha‑glucosidase	I	71	I
RA	CP009273	4066133	T→G	1.0	S267R	yihU	gamma‑hydroxybutyrate dehydrogenase, NADH‑dependent	S	267	R
RA	CP009273	4068208	C→A	0.94	G60G	yihW	DeoR family putative transcriptional regulator	G	60	G
RA	CP009273	4070728	G→T	0.077	M118I	dtd	D‑tyr‑tRNA(Tyr) deacylase	M	118	I
RA	CP009273	4078761	C→A	0.121	R141L	fdoG	formate dehydrogenase‑O, large subunit	R	141	L
RA	CP009273	4094362	C→A	0.94	W181L	cpxA	sensory histidine kinase in two‑component regulatory system with CpxR	W	181	L
RA	CP009273	4096555	G→T	0.114	S53S	fieF	ferrous iron and zinc transporter	S	53	S
RA	CP009273	4097822	G→T	0.93	E115*	pfkA	6‑phosphofructokinase I	E	115	*
RA	CP009273	4101697	G→T	0.061	S149*	yiiQ	DUF1454 family putative periplasmic protein	S	149	*
RA	CP009273	4105186	C→A	0.133	D108Y	glpX	fructose 1,6‑bisphosphatase II	D	108	Y
RA	CP009273	4107450	A→G	0.053	I190T	glpF	glycerol facilitator	I	190	T
RA	CP009273	4108097	A→C	0.096	intergenic	glpF	glycerol facilitator/FtsZ stabilizer; septal ring assembly factor, stimulates cell division	intergenic	None
RA	CP009273	4122248	A→T	0.44	intergenic	metL	Bifunctional aspartokinase/homoserine dehydrogenase 2/5,10‑methylenetetrahydrofolate reductase	intergenic	None
RA	CP009273	4127022	T→G	1.0	E188D	yijF	DUF1287 family protein	E	188	D
RA	CP009273	4143375	A→G	0.107	intergenic	ppc	phosphoenolpyruvate carboxylase/acetylornithine deacetylase	intergenic	None
RA	CP009273	4143605	G→T	0.252	intergenic	ppc	phosphoenolpyruvate carboxylase/acetylornithine deacetylase	intergenic	None
RA	CP009273	4144697	C→A	0.111	A27S	argE	acetylornithine deacetylase	A	27	S
RA	CP009273	4150043	G→T	0.125	H226N	sthA	pyridine nucleotide transhydrogenase, soluble	H	226	N
RA	CP009273	4150091	G→T	0.08	R210S	sthA	pyridine nucleotide transhydrogenase, soluble	R	210	S
RA	CP009273	4150197	G→T	0.237	H174Q	sthA	pyridine nucleotide transhydrogenase, soluble	H	174	Q
RA	CP009273	4158047	G→T	0.163	noncoding	rrsB	16S ribosomal RNA of rrnB operon	noncoding	None
RA	CP009273	4163151	G→T	0.055999999999999994	V48F	birA	bifunctional biotin‑[acetylCoA carboxylase] holoenzyme synthetase/ DNA‑binding transcriptional repressor, bio‑5'‑AMP‑binding	V	48	F
RA	CP009273	4163570	T→A	0.301	I187I	birA	bifunctional biotin‑[acetylCoA carboxylase] holoenzyme synthetase/ DNA‑binding transcriptional repressor, bio‑5'‑AMP‑binding	I	187	I
RA	CP009273	4167908	T→A	0.165	W80R	nusG	transcription termination factor	W	80	R
RA	CP009273	4168956	C→A	0.069	I50I	rplA	50S ribosomal subunit protein L1	I	50	I
RA	CP009273	4173145	A→T	0.496	Q658L	rpoB	RNA polymerase, beta subunit	Q	658	L
RA	CP009273	4176823	G→T	0.938	D516Y	rpoC	RNA polymerase, beta prime subunit	D	516	Y
RA	CP009273	4177037	T→A	0.054000000000000006	L587Q	rpoC	RNA polymerase, beta prime subunit	L	587	Q
RA	CP009273	4178758	G→T	0.255	G1161C	rpoC	RNA polymerase, beta prime subunit	G	1161	C
RA	CP009273	4183054	C→A	0.111	A151S	thiF	adenylyltransferase, modifies ThiS C‑terminus	A	151	S
RA	CP009273	4189766	C→A	0.08	T112K	yjaG	DUF416 domain protein	T	112	K
RA	CP009273	4205855	A→T	0.081	A150A	aceB	malate synthase A	A	150	A
RA	CP009273	4206588	G→T	0.057	E395*	aceB	malate synthase A	E	395	*
RA	CP009273	4207552	G→T	0.39899999999999997	M172I	aceA	isocitrate lyase	M	172	I
RA	CP009273	4207558	G→T	0.284	A174A	aceA	isocitrate lyase	A	174	A
RA	CP009273	4211576	G→T	0.915	S280R	arpA	ankyrin repeat protein	S	280	R
RA	CP009273	4211803	G→A	0.935	P205S	arpA	ankyrin repeat protein	P	205	S
RA	CP009273	4214563	A→T	0.43200000000000005	T270S	metH	homocysteine‑N5‑methyltetrahydrofolate transmethylase, B12‑dependent	T	270	S
RA	CP009273	4217818	G→T	0.079	V54F	yjbB	putative Na+/Pi‑cotransporter	V	54	F
RA	CP009273	4218928	G→A	0.235	E424K	yjbB	putative Na+/Pi‑cotransporter	E	424	K
RA	CP009273	4219081	C→A	0.14800000000000002	R475S	yjbB	putative Na+/Pi‑cotransporter	R	475	S
RA	CP009273	4220948	G→T	0.157	D223Y	rluF	23S rRNA pseudouridine(2604) synthase	D	223	Y
RA	CP009273	4230913	A→T	0.93	W424R	xylE	D‑xylose transporter	W	424	R
RA	CP009273	4235869	G→T	0.41700000000000004	A160E	malE	maltose transporter subunit	A	160	E
RA	CP009273	4241633	C→T	0.326	pseudogene	yjbI	pseudogene, SopA‑related, pentapeptide repeats‑containing	pseudogene	None
RA	CP009273	4242509	C→T	0.371	L26F	ubiC	chorismate‑‑pyruvate lyase	L	26	F
RA	CP009273	4256589	G→T	0.055	E294*	alr	alanine racemase, biosynthetic, PLP‑binding	E	294	*
RA	CP009273	4257593	C→T	0.155	N184N	tyrB	tyrosine aminotransferase, tyrosine‑repressible, PLP‑dependent	N	184	N
RA	CP009273	4258418	G→A	0.083	intergenic	tyrB	tyrosine aminotransferase, tyrosine‑repressible, PLP‑dependent/uncharacterized protein	intergenic	None
RA	CP009273	4259065	C→A	0.066	intergenic	yjbS	uncharacterized protein/acid phosphatase/phosphotransferase, class B, non‑specific	intergenic	None
RA	CP009273	4260920	G→T	0.064	R112L	yjbR	DUF419 family protein	R	112	L
RA	CP009273	4265064	C→A	0.89	intergenic	yjcB	putative inner membrane protein/putative membrane‑anchored cyclic‑di‑GMP phosphodiesterase	intergenic	None
RA	CP009273	4268967	A→T	0.156	S187S	yjcD	inner membrane putative guanine permease	S	187	S
RA	CP009273	4270316	G→T	0.086	E137*	yjcE	putative cation/proton antiporter	E	137	*
RA	CP009273	4271906	C→T	0.322	E366E	yjcF	pentapeptide repeats protein	E	366	E
RA	CP009273	4273297	A→T	0.326	W512R	actP	acetate transporter	W	512	R
RA	CP009273	4274748	C→A	0.07	R28L	actP	acetate transporter	R	28	L
RA	CP009273	4274926	A→C	1.0	I72M	yjcH	DUF485 family inner membrane protein	I	72	M
RA	CP009273	4275142	C→A	0.9	intergenic	yjcH	DUF485 family inner membrane protein/acetyl‑CoA synthetase	intergenic	None
RA	CP009273	4276940	G→T	0.06	F120L	acs	acetyl‑CoA synthetase	F	120	L
RA	CP009273	4290080	G→T	1.0	I256I	mdtP	outer membrane factor of efflux pump	I	256	I
RA	CP009273	4297485	G→C	0.461	G44G	alsK	D‑allose kinase	G	44	G
RA	CP009273	4297846	C→A	0.917	M150I	alsE	allulose‑6‑phosphate 3‑epimerase	M	150	I
RA	CP009273	4300333	T→A	0.256	E155D	alsA	fused D‑allose transporter subunits of ABC superfamily: ATP‑binding components	E	155	D
RA	CP009273	4303614	T→A	1.0	*150R	rpiB	ribose 5‑phosphate isomerase B/allose 6‑phosphate isomerase	*	150	R
RA	CP009273	4304132	G→T	0.157	intergenic	yjdP	putative periplasmic protein/5‑phospho‑alpha‑D‑ribosyl 1,2‑cyclic phosphate phosphodiesterase	intergenic	None
RA	CP009273	4305623	C→A	0.053	V93L	phnN	ribose 1,5‑bisphosphokinase	V	93	L
RA	CP009273	4308395	G→T	0.31	H63N	phnK	carbon‑phosphorus lyase complex subunit, putative ATP transporter ATP‑binding protein	H	63	N
RA	CP009273	4315765	A→G	0.065	intergenic	yjdN	metalloprotein superfamily protein/zinc‑ribbon family protein	intergenic	None
RA	CP009273	4317243	C→A	0.075	R98S	crfC	clamp‑binding sister replication fork colocalization protein, dynamin‑related	R	98	S
RA	CP009273	4320106	T→A	0.15	intergenic	yjcZ	YjcZ family protein, mutational suppressor of yhjH motility mutation/proline/glycine betaine transporter	intergenic	None
RA	CP009273	4328019	G→A	0.057	intergenic	adiY	adi system transcriptional activator/arginine decarboxylase	intergenic	None
RA	CP009273	4330426	Δ1 bp	1.0	intergenic	adiA	arginine decarboxylase/melibiose operon transcriptional regulator; autoregulator	intergenic	None
RA	CP009273	4333431	C→A	0.114	I82I	melB	melibiose:sodium symporter	I	82	I
RA	CP009273	4335195	G→T	0.195	L61I	yjdF	DUF2238 family inner membrane protein	L	61	I
RA	CP009273	4335262	C→A	0.052000000000000005	V38V	yjdF	DUF2238 family inner membrane protein	V	38	V
RA	CP009273	4336681	A→T	0.23399999999999999	Y155N	fumB	anaerobic class I fumarate hydratase (fumarase B)	Y	155	N
RA	CP009273	4338712	T→A	0.16699999999999998	intergenic	dcuB	C4‑dicarboxylate transporter, anaerobic; DcuS co‑sensor/response regulator in two‑component regulatory system with DcuS	intergenic	None
RA	CP009273	4341023	A→T	0.872	Y153N	dcuS	sensory histidine kinase in two‑component regulatory system with DcuR, regulator of anaerobic fumarate respiration	Y	153	N
RA	CP009273	4345995	C→A	0.276	V78V	dtpC	dipeptide and tripeptide permease	V	78	V
RA	CP009273	4354610	A→T	0.187	W84R	dsbD	fused thiol:disulfide interchange protein: activator of DsbC/conserved protein	W	84	R
RA	CP009273	4355606	G→T	0.087	H329N	dcuA	C4‑dicarboxylate antiporter	H	329	N
RA	CP009273	4358920	G→T	0.45399999999999996	R147L	fxsA	suppressor of F exclusion of phage T7	R	147	L
RA	CP009273	4367605	G→T	0.086	intergenic	blc	outer membrane lipoprotein (lipocalin), cell division and growth function/penicillin‑binding protein; beta‑lactamase, intrinsically weak	intergenic	None
RA	CP009273	4371380	G→T	0.135	G252G	frdA	fumarate reductase (anaerobic) catalytic and NAD/flavoprotein subunit	G	252	G
RA	CP009273	4372891	A→T	0.3	A144A	epmA	Elongation Factor P Lys34 lysyltransferase	A	144	A
RA	CP009273	4373522	C→T	0.057	intergenic	epmA	Elongation Factor P Lys34 lysyltransferase/putative transporter	intergenic	None
RA	CP009273	4375157	A→C	0.051	*501S	yjeM	putative transporter	*	501	S
RA	CP009273	4376178	C→A	0.475	E1004*	mscM	mechanosensitive channel protein, miniconductance	E	1004	*
RA	CP009273	4378778	G→T	0.373	S137*	mscM	mechanosensitive channel protein, miniconductance	S	137	*
RA	CP009273	4388902	G→T	0.945	A558A	mutL	methyl‑directed mismatch repair protein	A	558	A
RA	CP009273	4394875	G→T	0.449	A124A	purA	adenylosuccinate synthetase	A	124	A
RA	CP009273	4396598	A→T	0.943	E43V	rnr	exoribonuclease R, RNase R	E	43	V
RA	CP009273	4396680	C→A	0.099	F70L	rnr	exoribonuclease R, RNase R	F	70	L
RA	CP009273	4398152	A→T	0.08800000000000001	Q561L	rnr	exoribonuclease R, RNase R	Q	561	L
RA	CP009273	4401343	A→T	0.094	S75S	yjfK	DUF2491 family protein	S	75	S
RA	CP009273	4402665	T→G	0.10400000000000001	G154G	yjfM	DUF1190 family protein	G	154	G
RA	CP009273	4402850	G→T	0.401	L2L	yjfC	ATP‑Grasp family ATPase	L	2	L
RA	CP009273	4402870	G→T	0.063	R9L	yjfC	ATP‑Grasp family ATPase	R	9	L
RA	CP009273	4405735	G→T	0.253	intergenic	aidB	DNA alkylation damage repair protein; flavin‑containing DNA binding protein, weak isovaleryl CoA dehydrogenase/DUF1471 family periplasmic protein	intergenic	None
RA	CP009273	4405747	G→T	0.125	intergenic	aidB	DNA alkylation damage repair protein; flavin‑containing DNA binding protein, weak isovaleryl CoA dehydrogenase/DUF1471 family periplasmic protein	intergenic	None
RA	CP009273	4407017	C→T	0.08199999999999999	I83I	yjfP	acyl CoA esterase	I	83	I
RA	CP009273	4407307	A→T	0.131	H180L	yjfP	acyl CoA esterase	H	180	L
RA	CP009273	4411867	G→T	0.05	E115*	ulaC	L‑ascorbate‑specific enzyme IIA component of PTS	E	115	*
RA	CP009273	4413467	G→T	0.11	D269Y	ulaE	L‑xylulose 5‑phosphate 3‑epimerase	D	269	Y
RA	CP009273	4417551	A→C	0.938	pseudogene	ytfA	pseudogene, related to transcriptional regulators	pseudogene	None
RA	CP009273	4417755	C→A	0.054000000000000006	pseudogene	ytfA	pseudogene, related to transcriptional regulators	pseudogene	None
RA	CP009273	4421791	G→T	0.23600000000000002	R4S	ytfE	iron‑sulfur cluster repair protein RIC	R	4	S
RA	CP009273	4423419	G→T	0.06	S141R	qorB	NAD(P)H:quinone oxidoreductase	S	141	R
RA	CP009273	4427761	G→T	0.086	A80S	ytfI	uncharacterized protein	A	80	S
RA	CP009273	4428092	G→T	0.424	G190V	ytfI	uncharacterized protein	G	190	V
RA	CP009273	4429851	C→A	0.165	P394P	ytfL	UPF0053 family inner membrane protein	P	394	P
RA	CP009273	4431420	G→T	0.068	H192N	msrA	methionine sulfoxide reductase A	H	192	N
RA	CP009273	4440321	C→A	0.29100000000000004	I181I	ytfQ	galactofuranose binding proteint: periplasmic‑binding component of ABC superfamily	I	181	I
RA	CP009273	4458254	T→A	1.0	V271V	mgtA	magnesium transporter	V	271	V
RA	CP009273	4458609	G→T	0.938	D390Y	mgtA	magnesium transporter	D	390	Y
RA	CP009273	4461317	G→T	0.061	A299E	pyrB	aspartate carbamoyltransferase, catalytic subunit	A	299	E
RA	CP009273	4462966	A→T	0.152	Y21N	yjgH	UPF0131 family protein	Y	21	N
RA	CP009273	4465818	A→C	0.075	N189H	yjgL	uncharacterized protein	N	189	H
RA	CP009273	4465836	C→T	0.247	L195L	yjgL	uncharacterized protein	L	195	L
RA	CP009273	4468165	A→G	0.935	intergenic	argI	ornithine carbamoyltransferase 1/protein inhibitor of RNase E	intergenic	None
RA	CP009273	4469550	G→A	0.94	A2T	yjgN	DUF898 family inner membrane protein	A	2	T
RA	CP009273	4469639	T→G	0.053	N31K	yjgN	DUF898 family inner membrane protein	N	31	K
RA	CP009273	4470017	G→A	0.9	M157I	yjgN	DUF898 family inner membrane protein	M	157	I
RA	CP009273	4470873	G→T	0.402	R928S	valS	valyl‑tRNA synthetase	R	928	S
RA	CP009273	4474526	C→A	0.133	D415Y	pepA	multifunctional aminopeptidase A: a cyteinylglycinase, transcription regulator and site‑specific recombination factor	D	415	Y
RA	CP009273	4481249	A→T	0.248	V365E	idnT	L‑idonate and D‑gluconate transporter	V	365	E
RA	CP009273	4494150	C→A	0.085	V92V	yjhB	putative transporter	V	92	V
RA	CP009273	4494721	G→A	0.40299999999999997	A283T	yjhB	putative transporter	A	283	T
RA	CP009273	4495560	A→T	0.294	N153Y	yjhC	putative oxidoreductase	N	153	Y
RA	CP009273	4497253	G→T	0.19699999999999998	pseudogene	insO	pseudogene, IS911 transposase B;IS, phage, Tn; Transposon‑related functions; extrachromosomal; transposon related	pseudogene	None
RA	CP009273	4504603	G→T	0.066	T631K	fecA	ferric citrate outer membrane transporter	T	631	K
RA	CP009273	4512693	T→A	1.0	K407*	yjhG	putative dehydratase	K	407	*
RA	CP009273	4514591	G→T	0.064	V79V	yjhH	putative lyase/synthase	V	79	V
RA	CP009273	4519217	A→T	0.102	F282I	sgcC	putative PTS system EIIC permease component	F	282	I
RA	CP009273	4523001	T→A	0.37200000000000005	intergenic	yjhP	putative methyltransferase/putative acetyltransferase	intergenic	None
RA	CP009273	4525234	G→A	0.925	pseudogene	yjhR	pseudogene, helicase family; putative frameshift suppressor	pseudogene	None
RA	CP009273	4529263	A→T	0.134	L19*	nanC	N‑acetylnuraminic acid outer membrane channel protein	L	19	*
RA	CP009273	4529937	C→T	0.132	intergenic	nanC	N‑acetylnuraminic acid outer membrane channel protein/tyrosine recombinase/inversion of on/off regulator of fimA	intergenic	None
RA	CP009273	4530002	C→A	0.188	intergenic	nanC	N‑acetylnuraminic acid outer membrane channel protein/tyrosine recombinase/inversion of on/off regulator of fimA	intergenic	None
RA	CP009273	4530300	G→T	0.095	intergenic	nanC	N‑acetylnuraminic acid outer membrane channel protein/tyrosine recombinase/inversion of on/off regulator of fimA	intergenic	None
RA	CP009273	4531143	A→T	0.938	I124F	fimB	tyrosine recombinase/inversion of on/off regulator of fimA	I	124	F
RA	CP009273	4531451	A→G	0.153	intergenic	fimB	tyrosine recombinase/inversion of on/off regulator of fimA/tyrosine recombinase/inversion of on/off regulator of fimA	intergenic	None
RA	CP009273	4532449	G→T	0.057	*199L	fimE	tyrosine recombinase/inversion of on/off regulator of fimA	*	199	L
RA	CP009273	4541449	A→T	0.348	intergenic	gntP	fructuronate transporter/mannonate hydrolase	intergenic	None
RA	CP009273	4552902	A→T	0.057	N173K	yjiK	SdiA‑regulated family putative membrane‑anchored protein; putative phytase‑like esterase	N	173	K
RA	CP009273	4555156	G→T	0.905	A171E	yjiM	putative 2‑hydroxyglutaryl‑CoA dehydratase	A	171	E
RA	CP009273	4555620	T→G	0.235	E16D	yjiM	putative 2‑hydroxyglutaryl‑CoA dehydratase	E	16	D
RA	CP009273	4562043	C→A	1.0	intergenic	yjiS	DUF1127 family protein/pseudogene	intergenic	None
RA	CP009273	4565742	C→A	0.28	pseudogene	yjiV	pseudogene; conserved hypothetical protein	pseudogene	None
RA	CP009273	4569865	G→T	0.09699999999999999	intergenic	symR	sRNA antisense regulator destabilizing divergent and overlapping symE mRNA/specificity determinant for hsdM and hsdR	intergenic	None
RA	CP009273	4570803	G→A	0.07	I159I	hsdS	specificity determinant for hsdM and hsdR	I	159	I
RA	CP009273	4571233	G→A	0.424	S16F	hsdS	specificity determinant for hsdM and hsdR	S	16	F
RA	CP009273	4573623	C→A	0.073	pseudogene	hsdR	pseudogene, premature stop codon, host restriction; endonuclease R	pseudogene	None
RA	CP009273	4577836	C→A	0.08900000000000001	D283Y	yjiA	GTP‑binding protein, putative GTPase	D	283	Y
RA	CP009273	4582677	G→T	0.077	E402*	tsr	methyl‑accepting chemotaxis protein I, serine sensor receptor	E	402	*
RA	CP009273	4584381	G→T	0.909	I53I	yjjL	L‑galactonate transporter	I	53	I
RA	CP009273	4584756	A→T	0.46	*305K	yjjM	yjjMN operon transcriptional activator	*	305	K
RA	CP009273	4585338	A→T	0.8640000000000001	S111T	yjjM	yjjMN operon transcriptional activator	S	111	T
RA	CP009273	4586617	G→T	0.055999999999999994	D271Y	yjjN	L‑galactonate oxidoreductase	D	271	Y
RA	CP009273	4590074	A→C	0.18899999999999997	V240G	dnaC	DNA biosynthesis protein	V	240	G
RA	CP009273	4591139	C→A	0.44799999999999995	D66Y	dnaT	DNA biosynthesis protein (primosomal protein I)	D	66	Y
RA	CP009273	4592373	G→T	0.092	pseudogene	yjjP	pseudogene, premature stop codon, putative structural protein	pseudogene	None
RA	CP009273	4596108	T→A	0.059000000000000004	intergenic	leuP	tRNA‑Leu/tRNA‑Leu	intergenic	None
RA	CP009273	4596116	A→C	0.051	intergenic	leuP	tRNA‑Leu/tRNA‑Leu	intergenic	None
RA	CP009273	4596243	T→A	0.42700000000000005	intergenic	leuQ	tRNA‑Leu/16S rRNA m(2)G1207 methyltransferase, SAM‑dependent	intergenic	None
RA	CP009273	4604138	A→G	0.055	intergenic	yjjV	putative DNase/putative pyruvate formate lyase activating enzyme	intergenic	None
RA	CP009273	4604261	A→C	0.053	intergenic	yjjV	putative DNase/putative pyruvate formate lyase activating enzyme	intergenic	None
RA	CP009273	4604320	T→C	0.11599999999999999	intergenic	yjjV	putative DNase/putative pyruvate formate lyase activating enzyme	intergenic	None
RA	CP009273	4604966	G→T	0.094	A132E	yjjW	putative pyruvate formate lyase activating enzyme	A	132	E
RA	CP009273	4609367	A→T	0.066	*441L	deoA	thymidine phosphorylase	*	441	L
RA	CP009273	4611581	C→A	0.073	intergenic	deoD	purine‑nucleoside phosphorylase/putative protein kinase	intergenic	None
RA	CP009273	4612781	C→A	0.24100000000000002	A399E	yjjJ	putative protein kinase	A	399	E
RA	CP009273	4617009	G→T	0.23	A427A	radA	DNA repair protein	A	427	A
RA	CP009273	4624581	C→A	0.185	E183*	rob	right oriC‑binding transcriptional activator, AraC family	E	183	*
RA	CP009273	4625288	T→C	0.894	intergenic	rob	right oriC‑binding transcriptional activator, AraC family/putative periplasmic protein	intergenic	None
RA	CP009273	4629324	G→T	0.10099999999999999	D444Y	creD	inner membrane protein	D	444	Y
RA	CP009273	4629649	A→T	0.23399999999999999	Y159N	arcA	response regulator in two‑component regulatory system with ArcB or CpxA	Y	159	N
RA	CP009273	4629850	C→T	0.146	G92S	arcA	response regulator in two‑component regulatory system with ArcB or CpxA	G	92	S
RA	pSEVA424‑mdh2_C.	1132	2 bp→TT	1.0	intergenic	–	–/–	intergenic	None
RA	pSEVA424‑mdh2_C.	2610	C→A	0.079	intergenic	–	–/–	intergenic	None
RA	pSEVA424‑mdh2_C.	2922	T→G	0.07400000000000001	intergenic	–	–/–	intergenic	None
RA	pSEVA424‑mdh2_C.	2945	A→T	0.078	intergenic	–	–/–	intergenic	None
RA	pSEVA424‑mdh2_C.	2953	A→C	0.07200000000000001	intergenic	–	–/–	intergenic	None
RA	pSEVA424‑mdh2_C.	2959	T→G	0.145	intergenic	–	–/–	intergenic	None
RA	pSEVA424‑mdh2_C.	2967	T→G	0.06	intergenic	–	–/–	intergenic	None
RA	pSEVA424‑mdh2_C.	2,970:1	+A	0.934	intergenic	–	–/–	intergenic	None
RA	pSEVA424‑mdh2_C.	2972	T→G	1.0	intergenic	–	–/–	intergenic	None
RA	pSEVA424‑mdh2_C.	2973	G→C	0.9420000000000001	intergenic	–	–/–	intergenic	None
RA	pSEVA424‑mdh2_C.	2981	A→C	0.1	intergenic	–	–/–	intergenic	None
JC	pSEVA424‑mdh2_C.	3413	Δ56 bp	0.053	intergenic	–	–/–	intergenic	None
RA	pSEVA424‑mdh2_C.	5167	Δ1 bp	0.145	intergenic	–	–/–	intergenic	None
RA	pSEVA424‑mdh2_C.	5174	T→A	0.085	intergenic	–	–/–	intergenic	None
RA	pSEVA424‑mdh2_C.	5185	C→T	0.44	intergenic	–	–/–	intergenic	None
RA	pSEVA424‑mdh2_C.	5746	C→A	0.062	H165N	c.necator		H	165	N
