# Supplementary material for: Generation of an Escherichia coli strain growing on methanol via the ribulose monophosphate cycle
Source: Nat Commun. 2022 Sep 6;13:5243. doi: 10.1038/s41467-022-32744-9 (PMC9448777; doi:10.1038/s41467-022-32744-9)
Supplement: Supplementary file 11 — Source Data [file 41467_2022_32744_MOESM11_ESM.zip › source_data/Supplementary Figure 7/A19_CS_204/mutations_all_0.0.csv]

evidence	seq id	position	mutation	freq	annotation	gene	description	WT_aa	pos_aa	mut_aa
RA	131_Ptrc_HPS_PHI	588	C→A	0.151	M1I	PHI	Unnamed: 7_level_1	M	1	I
RA	131_Ptrc_HPS_PHI	1350	G→T	0.353	intergenic	HPS	–/–	intergenic	None
RA	131_Ptrc_HPS_PHI	1382	T→A	0.081	intergenic	HPS	–/–	intergenic	None
RA	131_Ptrc_HPS_PHI	1395	A→T	0.273	intergenic	HPS	–/–	intergenic	None
RA	131_Ptrc_HPS_PHI	2964	A→C	0.051	intergenic	lacIq	–/–	intergenic	None
RA	131_Ptrc_HPS_PHI	2974	T→G	0.064	intergenic	lacIq	–/–	intergenic	None
RA	131_Ptrc_HPS_PHI	3015	A→C	0.061	intergenic	lacIq	–/–	intergenic	None
RA	131_Ptrc_HPS_PHI	3036	T→G	0.10300000000000001	intergenic	lacIq	–/–	intergenic	None
RA	131_Ptrc_HPS_PHI	3044	A→C	0.1	intergenic	lacIq	–/–	intergenic	None
RA	131_Ptrc_HPS_PHI	3392	A→C	0.061	intergenic	lacIq	–/–	intergenic	None
RA	131_Ptrc_HPS_PHI	3405	G→C	0.051	intergenic	lacIq	–/–	intergenic	None
RA	131_Ptrc_HPS_PHI	3442	A→C	0.092	intergenic	lacIq	–/–	intergenic	None
RA	131_Ptrc_HPS_PHI	3443	A→G	0.145	intergenic	lacIq	–/–	intergenic	None
RA	131_Ptrc_HPS_PHI	3450	A→C	0.204	intergenic	lacIq	–/–	intergenic	None
RA	131_Ptrc_HPS_PHI	3460	T→G	0.19	intergenic	lacIq	–/–	intergenic	None
RA	131_Ptrc_HPS_PHI	4072	C→A	0.071	intergenic	lacIq	–/–	intergenic	None
RA	CP009273	2577	C→A	0.521	G747G	thrA	Bifunctional aspartokinase/homoserine dehydrogenase 1	G	747	G
RA	CP009273	5144	G→A	1.0	intergenic	thrC	L‑threonine synthase/DUF2502 family putative periplasmic protein	intergenic	None
RA	CP009273	10444	G→T	1.0	F17L	satP	succinate‑acetate transporter	F	17	L
RA	CP009273	12901	G→A	1.0	D247N	dnaK	chaperone Hsp70, with co‑chaperone DnaJ	D	247	N
RA	CP009273	25546	G→T	1.0	D114Y	lspA	prolipoprotein signal peptidase (signal peptidase II)	D	114	Y
RA	CP009273	29139	G→T	1.0	G256C	dapB	dihydrodipicolinate reductase	G	256	C
RA	CP009273	31450	G→T	0.09300000000000001	G212C	carB	carbamoyl‑phosphate synthase large subunit	G	212	C
RA	CP009273	41442	G→T	0.39799999999999996	R164S	caiT	putative transporter	R	164	S
RA	CP009273	42150	G→A	0.589	intergenic	caiT	putative transporter/anaerobic carnitine reduction putative electron transfer flavoprotein subunit	intergenic	None
RA	CP009273	46091	G→T	0.055999999999999994	V95V	yaaU	putative transporter	V	95	V
RA	CP009273	49840	G→T	1.0	A6A	folA	dihydrofolate reductase	A	6	A
RA	CP009273	51352	A→T	0.365	G85G	apaG	protein associated with Co2+ and Mg2+ efflux	G	85	G
RA	CP009273	55590	G→T	1.0	T507K	lptD	LPS assembly OM complex LptDE, beta‑barrel component	T	507	K
RA	CP009273	56677	G→T	1.0	R145S	lptD	LPS assembly OM complex LptDE, beta‑barrel component	R	145	S
RA	CP009273	70249	A→C	0.361	C254G	thiP	thiamine, thiamine pyrophosphate ABC transporter permease; ThiBPQ thiamine, thiamine pyrophosphate importer	C	254	G
RA	CP009273	76821	G→T	0.1	G177G	leuC	3‑isopropylmalate dehydratase large subunit	G	177	G
RA	CP009273	80123	C→T	1.0	G25S	leuL	leu operon leader peptide	G	25	S
RA	CP009273	81562	C→A	1.0	I236I	leuO	global transcription factor	I	236	I
RA	CP009273	84481	G→A	0.054000000000000006	intergenic	ilvH	acetolactate synthase 3, small subunit, valine‑sensitive/transcriptional repressor‑activator for carbon metabolism	intergenic	None
RA	CP009273	85890	G→T	0.419	intergenic	cra	transcriptional repressor‑activator for carbon metabolism/RsmH methytransferase inhibitor	intergenic	None
RA	CP009273	86729	G→T	0.055	R50L	rsmH	16S rRNA m(4)C1402 methyltransferase, SAM‑dependent	R	50	L
RA	CP009273	92294	C→A	0.374	R386R	murF	UDP‑N‑acetylmuramoyl‑tripeptide:D‑alanyl‑D‑ alanine ligase	R	386	R
RA	CP009273	93391	G→T	0.5529999999999999	T301T	mraY	phospho‑N‑acetylmuramoyl‑pentapeptide transferase	T	301	T
RA	CP009273	95765	G→T	0.051	P292P	ftsW	lipid II flippase; integral membrane protein involved in stabilizing FstZ ring during cell division	P	292	P
RA	CP009273	95873	G→T	0.446	S328S	ftsW	lipid II flippase; integral membrane protein involved in stabilizing FstZ ring during cell division	S	328	S
RA	CP009273	97521	C→A	1.0	A90A	murC	UDP‑N‑acetylmuramate:L‑alanine ligase	A	90	A
RA	CP009273	97893	T→A	0.397	F214L	murC	UDP‑N‑acetylmuramate:L‑alanine ligase	F	214	L
RA	CP009273	103467	G→T	1.0	D142Y	lpxC	UDP‑3‑O‑acyl N‑acetylglucosamine deacetylase	D	142	Y
RA	CP009273	103902	T→A	0.05	F287I	lpxC	UDP‑3‑O‑acyl N‑acetylglucosamine deacetylase	F	287	I
RA	CP009273	104561	G→T	1.0	A124S	secM	regulator of secA translation	A	124	S
RA	CP009273	104582	A→T	0.36	T131S	secM	regulator of secA translation	T	131	S
RA	CP009273	110883	A→T	0.08800000000000001	Y318F	guaC	GMP reductase	Y	318	F
RA	CP009273	116052	G→T	0.066	L95L	ampE	ampicillin resistance inner membrane protein; putative signaling protein in beta‑lactamase regulation	L	95	L
RA	CP009273	118873	G→T	1.0	D99Y	pdhR	pyruvate dehydrogenase complex repressor; autorepressor	D	99	Y
RA	CP009273	119467	G→T	0.52	intergenic	pdhR	pyruvate dehydrogenase complex repressor; autorepressor/pyruvate dehydrogenase, decarboxylase component E1, thiamine triphosphate‑binding	intergenic	None
RA	CP009273	124371	C→A	0.43	intergenic	aceF	pyruvate dehydrogenase, dihydrolipoyltransacetylase component E2/lipoamide dehydrogenase, E3 component is part of three enzyme complexes	intergenic	None
RA	CP009273	125412	G→T	0.052000000000000005	K338N	lpd	lipoamide dehydrogenase, E3 component is part of three enzyme complexes	K	338	N
RA	CP009273	126667	G→T	0.057	R361R	yacH	uncharacterized protein	R	361	R
RA	CP009273	134028	G→T	0.5770000000000001	A153A	cueO	multicopper oxidase (laccase)	A	153	A
RA	CP009273	134203	G→T	0.1	D212Y	cueO	multicopper oxidase (laccase)	D	212	Y
RA	CP009273	134652	G→T	0.363	M361I	cueO	multicopper oxidase (laccase)	M	361	I
RA	CP009273	142460	T→A	1.0	F298Y	yadE	putative polysaccharide deacetylase lipoprotein	F	298	Y
RA	CP009273	146343	G→T	0.44	T366T	yadC	putative fimbrial‑like adhesin protein	T	366	T
RA	CP009273	151620	C→A	0.373	K98N	htrE	putative outer membrane usher protein	K	98	N
RA	CP009273	153472	G→T	1.0	intergenic	yadN	putative fimbrial‑like adhesin protein/2‑amino‑4‑hydroxy‑6‑hydroxymethyldihyropteridine pyrophosphokinase	intergenic	None
RA	CP009273	158287	C→A	1.0	D78Y	ligT	2'‑5' RNA ligase	D	78	Y
RA	CP009273	161068	A→C	0.128	intergenic	hrpB	putative ATP‑dependent helicase/fused glycosyl transferase and transpeptidase	intergenic	None
RA	CP009273	172107	G→T	0.369	E172*	clcA	H(+)/Cl(‑) exchange transporter	E	172	*
RA	CP009273	172979	G→T	0.317	A462A	clcA	H(+)/Cl(‑) exchange transporter	A	462	A
RA	CP009273	175636	T→G	0.11599999999999999	K2T	mtn	5'‑methylthioadenosine/S‑adenosylhomocysteine nucleosidase	K	2	T
RA	CP009273	176783	G→T	0.545	D354Y	dgt	deoxyguanosine triphosphate triphosphohydrolase	D	354	Y
RA	CP009273	176864	C→T	0.34299999999999997	L381L	dgt	deoxyguanosine triphosphate triphosphohydrolase	L	381	L
RA	CP009273	183669	C→A	0.057999999999999996	R490L	glnD	uridylyltransferase	R	490	L
RA	CP009273	186279	A→T	0.365	noncoding	tff	novel sRNA, function unknown	noncoding	None
RA	CP009273	189654	G→T	0.055	R99L	frr	ribosome recycling factor	R	99	L
RA	CP009273	194124	C→A	0.40700000000000003	I364I	rseP	inner membrane zinc RIP metalloprotease; RpoE activator, by degrading RseA; cleaved signal peptide endoprotease	I	364	I
RA	CP009273	201962	A→T	0.58	D117V	dnaE	DNA polymerase III alpha subunit	D	117	V
RA	CP009273	215833	G→T	0.297	N83K	tsaA	tRNA‑Thr(GGU) m(6)t(6)A37 methyltransferase, SAM‑dependent	N	83	K
RA	CP009273	217932	A→C	0.5670000000000001	I59M	metI	DL‑methionine transporter subunit	I	59	M
RA	CP009273	230579	C→T	1.0	E231K	gloB	hydroxyacylglutathione hydrolase	E	231	K
RA	CP009273	232860	G→T	1.0	D103Y	dnaQ	DNA polymerase III epsilon subunit	D	103	Y
RA	CP009273	233931	G→A	0.292	S37N	yafT	lipoprotein	S	37	N
RA	CP009273	236234	A→T	0.536	V148E	yafV	putative NAD(P)‑binding C‑N hydrolase family amidase	V	148	E
RA	CP009273	238195	G→T	1.0	V532V	fadE	acyl coenzyme A dehydrogenase	V	532	V
RA	CP009273	247002	G→T	0.332	pseudogene	lafU	pseudogene, lateral flagellar motor protein fragment	pseudogene	None
RA	CP009273	250880	G→T	0.369	P442T	pepD	aminoacyl‑histidine dipeptidase (peptidase D)	P	442	T
RA	CP009273	253769	C→T	0.085	V252V	frsA	fermentation‑respiration switch protein; PTS Enzyme IIA(Glc)‑binding protein; pNP‑butyrate esterase activity	V	252	V
RA	CP009273	258054	G→T	0.47700000000000004	G281C	proA	gamma‑glutamylphosphate reductase	G	281	C
RA	CP009273	262114	C→A	0.57	D51Y	yafY	lipoprotein, inner membrane; overproduction stimulates degP expression; CP4‑6 prophage	D	51	Y
RA	CP009273	266127	C→A	0.349	pseudogene	insN	pseudogene, IS911 transposase A;IS, phage, Tn; Transposon‑related functions; extrachromosomal; transposon related	pseudogene	None
RA	CP009273	274735	A→T	0.94	pseudogene	afuB	pseudogene, CP4‑6 prophage; ABC transporter permease family;Phage or Prophage Related	pseudogene	None
RA	CP009273	278052	G→T	0.166	G22C	yagE	2‑keto‑3‑deoxy gluconate (KDG) aldolase; CP4‑6 prophage	G	22	C
RA	CP009273	291453	A→T	0.087	L452*	intF	CP4‑6 prophage; putative phage integrase	L	452	*
RA	CP009273	295092	G→T	0.31	G518G	paoC	PaoABC aldehyde oxidoreductase, Moco‑containing subunit	G	518	G
RA	CP009273	302428	G→T	0.057	P34Q	ecpD	polymerized tip adhesin of ECP fibers	P	34	Q
RA	CP009273	312532	G→A	1.0	pseudogene	ykgA	pseudogene, AraC family;putative regulator; Not classified; putative ARAC‑type regulatory protein	pseudogene	None
RA	CP009273	314408	A→G	0.418	D435D	rclA	reactive chlorine stress species (RCS) resistance protein; pyridine nucleotide‑dependent disulfide oxidoreductase family	D	435	D
RA	CP009273	315372	C→A	0.053	G114V	rclA	reactive chlorine stress species (RCS) resistance protein; pyridine nucleotide‑dependent disulfide oxidoreductase family	G	114	V
RA	CP009273	317205	G→A	0.508	intergenic	rclR	reactive chlorine species (RCS)‑specific activator of the rcl genes/cysteine‑rich LutA family protein; putative electron transport chain YkgEFG component	intergenic	None
RA	CP009273	320920	G→A	1.0	S52S	ykgH	putative inner membrane protein	S	52	S
RA	CP009273	321223	C→A	1.0	intergenic	ykgH	putative inner membrane protein/choline dehydrogenase, a flavoprotein	intergenic	None
RA	CP009273	326385	G→T	0.375	P404P	betT	choline transporter of high affinity	P	404	P
RA	CP009273	340402	G→T	0.052000000000000005	L172L	yahL	uncharacterized protein	L	172	L
RA	CP009273	344800	G→T	1.0	E136D	prpB	2‑methylisocitrate lyase	E	136	D
RA	CP009273	347382	G→T	0.441	E153*	prpD	2‑methylcitrate dehydratase	E	153	*
RA	CP009273	353368	A→G	0.059000000000000004	intergenic	codA	cytosine/isoguanine deaminase/transcriptional activator of cyn operon; autorepressor	intergenic	None
RA	CP009273	360317	C→A	0.48100000000000004	intergenic	lacZ	pseudogene, truncated/DNA‑binding transcriptional repressor	intergenic	None
RA	CP009273	362159	G→T	1.0	I165I	mhpR	mhp operon transcriptional activator	I	165	I
RA	CP009273	376412	G→A	0.095	pseudogene	yaiX	pseudogene, interrupted by IS2A, acetyltransferase homolog; nonfunctional; interruped by IS2; putative transferase	pseudogene	None
RA	CP009273	385815	G→T	0.603	pseudogene	yaiT	pseudogene, autotransporter family;putative structure; Not classified; interrupted by IS3; putative flagellin structural protein	pseudogene	None
RA	CP009273	388341	G→T	0.076	S6*	insE1	IS3 transposase A	S	6	*
RA	CP009273	395951	G→T	0.413	V143V	ddlA	D‑alanine‑D‑alanine ligase A	V	143	V
RA	CP009273	396883	A→G	0.943	Q14Q	iraP	anti‑RssB factor, RpoS stabilzer during Pi starvation; anti‑adapter protein	Q	14	Q
RA	CP009273	397959	G→A	0.5529999999999999	A253T	phoA	bacterial alkaline phosphatase	A	253	T
RA	CP009273	399531	G→T	0.085	A125S	yaiC	diguanylate cyclase, cellulose regualtor	A	125	S
RA	CP009273	402340	G→T	1.0	V160V	aroL	shikimate kinase II	V	160	V
RA	CP009273	406075	C→A	1.0	P159Q	mak	manno(fructo)kinase	P	159	Q
RA	CP009273	411027	G→T	1.0	L61L	sbcC	exonuclease, dsDNA, ATP‑dependent	L	61	L
RA	CP009273	421799	C→A	1.0	I69I	tgt	tRNA‑guanine transglycosylase	I	69	I
RA	CP009273	425143	G→T	0.568	T61T	secF	SecYEG protein translocase auxillary subunit	T	61	T
RA	CP009273	427603	C→T	0.315	intergenic	tsx	nucleoside channel, receptor of phage T6 and colicin K/putative lipoprotein	intergenic	None
RA	CP009273	433551	G→T	1.0	S14Y	yajO	2‑carboxybenzaldehyde reductase	S	14	Y
RA	CP009273	433738	A→C	0.467	intergenic	yajO	2‑carboxybenzaldehyde reductase/1‑deoxyxylulose‑5‑phosphate synthase, thiamine triphosphate‑binding, FAD‑requiring	intergenic	None
RA	CP009273	434663	A→C	1.0	I324S	dxs	1‑deoxyxylulose‑5‑phosphate synthase, thiamine triphosphate‑binding, FAD‑requiring	I	324	S
RA	CP009273	435336	G→T	1.0	Q100K	dxs	1‑deoxyxylulose‑5‑phosphate synthase, thiamine triphosphate‑binding, FAD‑requiring	Q	100	K
RA	CP009273	437672	T→A	1.0	V223E	thiI	tRNA s(4)U8 sulfurtransferase	V	223	E
RA	CP009273	444489	G→A	1.0	R537C	cyoB	cytochrome o ubiquinol oxidase subunit I	R	537	C
RA	CP009273	446369	T→G	0.545	Q233P	cyoA	cytochrome o ubiquinol oxidase subunit II	Q	233	P
RA	CP009273	450290	G→A	1.0	intergenic	bolA	stationary‑phase morphogene, transcriptional repressor for mreB; also regulator for dacA, dacC, and ampC/peptidyl‑prolyl cis/trans isomerase (trigger factor)	intergenic	None
RA	CP009273	451853	C→A	0.35200000000000004	T422N	tig	peptidyl‑prolyl cis/trans isomerase (trigger factor)	T	422	N
RA	CP009273	453656	T→A	0.428	S259T	clpX	ATPase and specificity subunit of ClpX‑ClpP ATP‑dependent serine protease	S	259	T
RA	CP009273	456298	T→A	1.0	L652Q	lon	DNA‑binding ATP‑dependent protease La	L	652	Q
RA	CP009273	456588	G→T	1.0	D749Y	lon	DNA‑binding ATP‑dependent protease La	D	749	Y
RA	CP009273	462982	A→T	0.244	T39S	cof	thiamine pyrimidine pyrophosphate hydrolase; HMP‑PP phosphatase	T	39	S
RA	CP009273	465341	A→C	0.40700000000000003	I339L	mdlA	putative multidrug transporter subunit of ABC superfamily, ATP‑binding component	I	339	L
RA	CP009273	474138	G→T	1.0	intergenic	ylaB	putative membrane‑anchored cyclic‑di‑GMP phosphodiesterase/DUF1449 family inner membrane protein	intergenic	None
RA	CP009273	475502	T→A	0.369	intergenic	maa	maltose O‑acetyltransferase/modulator of gene expression, with H‑NS	intergenic	None
RA	CP009273	475805	C→A	1.0	A120A	tomB	Hha toxicity attenuator; conjugation‑related protein	A	120	A
RA	CP009273	479244	C→A	1.0	A206S	acrB	multidrug efflux system protein	A	206	S
RA	CP009273	480820	C→T	1.0	D86N	acrA	multidrug efflux system	D	86	N
RA	CP009273	481667	G→A	1.0	A151T	acrR	transcriptional repressor	A	151	T
RA	CP009273	486912	C→A	0.385	I15I	apt	adenine phosphoribosyltransferase	I	15	I
RA	CP009273	498579	G→T	0.445	A39E	ybaL	inner membrane putative NAD(P)‑binding transporter	A	39	E
RA	CP009273	500613	G→T	0.084	G82C	ushA	bifunctional UDP‑sugar hydrolase/5'‑nucleotidase	G	82	C
RA	CP009273	507163	G→T	0.064	G23C	glsA	glutaminase 1	G	23	C
RA	CP009273	509737	G→A	0.599	E97K	cueR	copper‑responsive regulon transcriptional regulator	E	97	K
RA	CP009273	511170	G→T	0.34700000000000003	V20V	qmcA	PHB domain membrane‑anchored putative protease	V	20	V
RA	CP009273	511619	A→T	0.33399999999999996	Q82L	fetA	iron exporter, ATP‑binding subunit, ABC transporter FetAB subunit; peroxide resistance protein	Q	82	L
RA	CP009273	522859	T→G	0.091	S1381R	rhsD	Rhs family putative polymorphic toxin	S	1381	R
RA	CP009273	523413	G→T	0.054000000000000006	pseudogene	rhsH	pseudogene, Rhs familly protein	pseudogene	None
RA	CP009273	523781	G→T	0.133	pseudogene	rhsH	pseudogene, Rhs familly protein	pseudogene	None
RA	CP009273	524,334:1	+T	1.0	pseudogene	ybbD	pseudogene	pseudogene	None
RA	CP009273	525631	C→A	0.06	R351L	mnmH	tRNA 2‑selenouridine synthase, selenophosphate‑dependent	R	351	L
RA	CP009273	530466	C→A	1.0	F365L	gcl	glyoxylate carboligase	F	365	L
RA	CP009273	538153	A→C	0.066	E270D	glxK	glycerate kinase II	E	270	D
RA	CP009273	542200	Δ1 bp	1.0	coding	fdrA	putative NAD(P)‑binding acyl‑CoA synthetase	NaN	None
RA	CP009273	546491	G→T	1.0	V199V	ybcF	putative carbonate kinase	V	199	V
RA	CP009273	546782	G→T	0.065	S296S	ybcF	putative carbonate kinase	S	296	S
RA	CP009273	549397	G→T	1.0	intergenic	lpxH	UDP‑2,3‑diacylglucosamine pyrophosphohydrolase/peptidyl‑prolyl cis‑trans isomerase B (rotamase B)	intergenic	None
RA	CP009273	552831	A→T	0.385	F123I	folD	bifunctional 5,10‑methylene‑tetrahydrofolate dehydrogenase/ 5,10‑methylene‑tetrahydrofolate cyclohydrolase	F	123	I
RA	CP009273	557303	A→T	0.36200000000000004	E717D	sfmD	putative outer membrane export usher protein	E	717	D
RA	CP009273	557592	G→T	0.5760000000000001	D814Y	sfmD	putative outer membrane export usher protein	D	814	Y
RA	CP009273	560966	G→T	0.106	L157I	intD	DLP12 prophage; putative phage integrase	L	157	I
RA	CP009273	564074	A→C	0.126	N102H	emrE	DLP12 prophage; multidrug resistance protein	N	102	H
RA	CP009273	566710	G→T	0.45	G121V	ybcL	inactive polymorphonuclear leukocyte migration suppressor; DLP12 prophage; secreted protein, UPF0098 family	G	121	V
RA	CP009273	566742	A→T	0.052000000000000005	K132*	ybcL	inactive polymorphonuclear leukocyte migration suppressor; DLP12 prophage; secreted protein, UPF0098 family	K	132	*
RA	CP009273	571745	G→T	0.43799999999999994	pseudogene	nmpC	DLP12 prophage; truncated outer membrane porin (pseudogene);IS, phage, Tn; Phage or Prophage Related; outer membrane porin protein; locus of qsr prophage	pseudogene	None
RA	CP009273	576653	G→T	0.424	A122S	nohD	DLP12 prophage; DNA packaging protein	A	122	S
RA	CP009273	576998	G→T	1.0	pseudogene	aaaD	pseudogene; DLP12 prophage; tail fiber assembly protein family;Phage or Prophage Related	pseudogene	None
RA	CP009273	580102	G→T	0.41	intergenic	appY	global transcriptional activator; DLP12 prophage/DLP12 prophage; outer membrane protease VII (outer membrane protein 3b)	intergenic	None
RA	CP009273	581203	A→T	1.0	intergenic	ompT	DLP12 prophage; outer membrane protease VII (outer membrane protein 3b)/tRNA‑OTHER	intergenic	None
RA	CP009273	583341	T→G	1.0	S33R	ybcH	PRK09936 family protein	S	33	R
RA	CP009273	607931	G→A	1.0	S7F	fepA	iron‑enterobactin outer membrane transporter	S	7	F
RA	CP009273	615143	C→A	0.07400000000000001	T171T	fepC	iron‑enterobactin transporter subunit	T	171	T
RA	CP009273	619048	C→A	0.589	A307S	fepB	iron‑enterobactin transporter subunit	A	307	S
RA	CP009273	625364	G→T	1.0	G5G	cstA	carbon starvation protein involved in peptide utilization; APC peptide transporter family protein	G	5	G
RA	CP009273	630742	C→A	0.40700000000000003	E31*	ybdM	Spo0J family protein, ParB‑like nuclease domain	E	31	*
RA	CP009273	631999	C→A	0.34700000000000003	P9P	ybdN	PAPS reductase‑like domain protein	P	9	P
RA	CP009273	632286	C→A	0.508	E263D	ybdO	putative DNA‑binding transcriptional regulator	E	263	D
RA	CP009273	639231	G→A	1.0	L65F	rnk	regulator of nucleoside diphosphate kinase	L	65	F
RA	CP009273	647234	C→T	0.542	E27K	citC	[citrate [pro‑3S]‑lyase] ligase	E	27	K
RA	CP009273	647422	G→T	1.0	intergenic	citC	[citrate [pro‑3S]‑lyase] ligase/sensory histidine kinase in two‑component regulatory system with CitB	intergenic	None
RA	CP009273	647509	T→C	1.0	intergenic	citC	[citrate [pro‑3S]‑lyase] ligase/sensory histidine kinase in two‑component regulatory system with CitB	intergenic	None
RA	CP009273	648056	C→A	1.0	F122L	citA	sensory histidine kinase in two‑component regulatory system with CitB	F	122	L
RA	CP009273	651666	G→A	0.078	intergenic	dcuC	anaerobic C4‑dicarboxylate transport/phospholipid:lipid A palmitoyltransferase	intergenic	None
RA	CP009273	652597	C→T	1.0	intergenic	pagP	phospholipid:lipid A palmitoyltransferase/constitutive cold shock family transcription antitermination protein; negative regulator of cspA transcription; RNA melting protein; ssDNA‑binding protein	intergenic	None
RA	CP009273	652865	Δ1 bp	1.0	coding	cspE	constitutive cold shock family transcription antitermination protein; negative regulator of cspA transcription; RNA melting protein; ssDNA‑binding protein	NaN	None
RA	CP009273	662108	A→T	1.0	V522V	mrdA	transpeptidase involved in peptidoglycan synthesis (penicillin‑binding protein 2)	V	522	V
RA	CP009273	662631	C→A	1.0	R348L	mrdA	transpeptidase involved in peptidoglycan synthesis (penicillin‑binding protein 2)	R	348	L
RA	CP009273	664243	C→A	0.402	D84Y	rsfS	ribosomal silencing factor	D	84	Y
RA	CP009273	666998	G→T	0.36700000000000005	L22I	holA	DNA polymerase III, delta subunit	L	22	I
RA	CP009273	667348	G→T	0.612	Q99K	lptE	LPS assembly OM complex LptDE, lipoprotein component	Q	99	K
RA	CP009273	672142	T→A	0.5529999999999999	intergenic	ybeQ	Sel1 family TPR‑like repeat protein/uncharacterized protein	intergenic	None
RA	CP009273	679765	G→T	0.434	S35Y	rihA	ribonucleoside hydrolase 1	S	35	Y
RA	CP009273	693739	G→T	0.5329999999999999	H299N	asnB	asparagine synthetase B	H	299	N
RA	CP009273	705588	C→A	1.0	intergenic	chiQ	chitosugar‑induced verified lipoprotein/ferric iron uptake regulon transcriptional repressor; autorepressor	intergenic	None
RA	CP009273	706097	A→C	0.597	T2T	fur	ferric iron uptake regulon transcriptional repressor; autorepressorryhB‑regulated fur leader peptide	T	2	T
RA	CP009273	709827	G→T	0.429	D272Y	pgm	phosphoglucomutase	D	272	Y
RA	CP009273	723846	A→C	0.36700000000000005	W115G	kdpA	potassium translocating ATPase, subunit A	W	115	G
RA	CP009273	724813	A→T	1.0	intergenic	ybfA	DUF2517 family protein/Rhs family putative polymorphic toxin	intergenic	None
RA	CP009273	725650	G→T	0.32	P204P	rhsC	Rhs family putative polymorphic toxin	P	204	P
RA	CP009273	726890	G→T	0.06	D618Y	rhsC	Rhs family putative polymorphic toxin	D	618	Y
RA	CP009273	729456	G→A	0.516	R75R	ybfB	putative membrane protein	R	75	R
RA	CP009273	732494	G→T	0.5579999999999999	pseudogene	ybfL	pseudogene, DDE domain transposase family;putative factor; Not classified; putative receptor protein	pseudogene	None
RA	CP009273	733539	G→A	0.09300000000000001	intergenic	ybfL	pseudogene, DDE domain transposase family;putative factor; Not classified; putative receptor protein/H repeat‑associated putative transposase	intergenic	None
RA	CP009273	734498	C→A	0.061	I14I	ybgA	DUF1722 family protein	I	14	I
RA	CP009273	735817	G→T	0.355	L285L	phr	deoxyribodipyrimidine photolyase, FAD‑binding	L	285	L
RA	CP009273	738,124:1	+T	0.445	intergenic	dtpD	dipeptide and tripeptide permease D/NIF3 family metal‑binding protein	intergenic	None
RA	CP009273	741706	G→T	0.083	A106S	nei	endonuclease VIII/ 5‑formyluracil/5‑hydroxymethyluracil DNA glycosylase	A	106	S
RA	CP009273	742840	G→T	0.275	A129E	abrB	regulator of aidB expression; inner membrane protein	A	129	E
RA	CP009273	743278	G→A	0.366	intergenic	abrB	regulator of aidB expression; inner membrane protein/putative fimbrial protein	intergenic	None
RA	CP009273	748327	G→A	0.063	intergenic	ybgD	putative fimbrial‑like adhesin protein/citrate synthase	intergenic	None
RA	CP009273	748382	C→A	0.051	intergenic	ybgD	putative fimbrial‑like adhesin protein/citrate synthase	intergenic	None
RA	CP009273	750112	A→T	0.369	intergenic	gltA	citrate synthase/succinate dehydrogenase, membrane subunit, binds cytochrome b556	intergenic	None
RA	CP009273	754572	G→T	1.0	E137D	sucA	2‑oxoglutarate decarboxylase, thiamine triphosphate‑binding	E	137	D
RA	CP009273	757353	A→T	0.434	N126Y	sucB	dihydrolipoyltranssuccinase	N	126	Y
RA	CP009273	759000	C→A	1.0	F177L	sucC	succinyl‑CoA synthetase, beta subunit	F	177	L
RA	CP009273	761420	C→T	0.096	intergenic	mngR	Transcriptional repressor for the mannosyl‑D‑glycerate catabolic operon/fused 2‑O‑a‑mannosyl‑D‑glycerate specific PTS enzymes: IIA component/IIB component/IIC component	intergenic	None
RA	CP009273	767694	G→A	0.43799999999999994	E261K	cydA	cytochrome d terminal oxidase, subunit I	E	261	K
RA	CP009273	779699	G→T	0.34700000000000003	S194*	zitB	zinc efflux system	S	194	*
RA	CP009273	788902	G→T	1.0	R115S	modF	fused molybdate transporter subunits of ABC superfamily: ATP‑binding components	R	115	S
RA	CP009273	789044	G→T	0.396	I67I	modF	fused molybdate transporter subunits of ABC superfamily: ATP‑binding components	I	67	I
RA	CP009273	792351	G→T	0.376	A114A	modC	molybdate transporter subunit	A	114	A
RA	CP009273	792957	C→A	0.05	V316V	modC	molybdate transporter subunit	V	316	V
RA	CP009273	796821	G→T	0.135	A203S	ybhH	putative PrpF family isomerase	A	203	S
RA	CP009273	800488	G→T	1.0	V510V	ybhJ	putative hydratase	V	510	V
RA	CP009273	800779	G→T	1.0	E607D	ybhJ	putative hydratase	E	607	D
RA	CP009273	809297	G→T	0.051	D106Y	uvrB	excinulease of nucleotide excision repair, DNA damage recognition component	D	106	Y
RA	CP009273	813435	C→T	0.062	F312F	moaA	molybdopterin biosynthesis protein A	F	312	F
RA	CP009273	816152	C→A	0.373	intergenic	ybhL	UPF0005 family inner membrane protein/UPF0005 family inner membrane protein	intergenic	None
RA	CP009273	816292	A→T	0.376	H15L	ybhM	UPF0005 family inner membrane protein	H	15	L
RA	CP009273	818362	G→T	0.06	G278G	clsB	cardiolipin synthase 2	G	278	G
RA	CP009273	825641	G→T	0.402	A153A	ybiH	DUF1956 domain‑containing tetR family putative transcriptional regulator	A	153	A
RA	CP009273	828374	G→T	1.0	V11V	ybiA	DUF1768 family protein	V	11	V
RA	CP009273	828819	G→T	0.053	P98P	dinG	ATP‑dependent DNA helicase	P	98	P
RA	CP009273	832445	G→T	1.0	P213P	ybiC	putative dehydrogenase	P	213	P
RA	CP009273	834794	C→A	0.06	D732Y	fiu	catecholate siderophore receptor Fiu	D	732	Y
RA	CP009273	837698	G→A	0.37	intergenic	mcbA	colanic acid mucoidy stimulation protein/23S rRNA m(6)A1618 methyltransferase, SAM‑dependent	intergenic	None
RA	CP009273	843299	C→A	1.0	W54C	glnH	glutamine transporter subunit	W	54	C
RA	CP009273	851782	A→T	0.42700000000000005	K122*	ybiT	putative transporter subunit of ABC superfamily: ATP‑binding component	K	122	*
RA	CP009273	863745	T→A	0.425	F257Y	gsiA	glutathione transporter ATP‑binding protein, ABC superfamily	F	257	Y
RA	CP009273	868897	G→T	0.381	D155Y	yliE	putative membrane‑anchored cyclic‑di‑GMP phosphodiesterase	D	155	Y
RA	CP009273	870070	G→T	0.077	V546F	yliE	putative membrane‑anchored cyclic‑di‑GMP phosphodiesterase	V	546	F
RA	CP009273	876447	G→A	1.0	D89N	dacC	D‑alanyl‑D‑alanine carboxypeptidase (penicillin‑binding protein 6a)	D	89	N
RA	CP009273	877482	C→A	0.38299999999999995	D237Y	deoR	deoxyribose‑5‑phosphate‑inducible deoxyribose operon transcriptional repressor; repressor of nupG and tsx	D	237	Y
RA	CP009273	879085	G→T	1.0	intergenic	ybjG	undecaprenyl pyrophosphate phosphatase/multidrug efflux system protein	intergenic	None
RA	CP009273	879590	G→T	0.084	P154P	mdfA	multidrug efflux system protein	P	154	P
RA	CP009273	884152	G→T	0.331	S375*	ybjL	putative transporter	S	375	*
RA	CP009273	889044	G→T	0.349	intergenic	ybjN	negative regulator of motility; multicopy suppressor of coaA(Ts)/putrescine transporter subunit: periplasmic‑binding component of ABC superfamily	intergenic	None
RA	CP009273	890555	G→T	0.423	D37Y	potG	putrescine transporter subunit: ATP‑binding component of ABC superfamily	D	37	Y
RA	CP009273	898457	G→T	0.409	intergenic	artI	arginine transporter subunit/arginine transporter subunit	intergenic	None
RA	CP009273	907596	G→T	0.42200000000000004	P4Q	hcr	HCP oxidoreductase, NADH‑dependent	P	4	Q
RA	CP009273	912119	C→A	0.10400000000000001	P64Q	ybjD	putative OLD family ATP‑dependent endonuclease; DUF2813 family protein	P	64	Q
RA	CP009273	919422	G→T	0.063	D235Y	clpA	ATPase and specificity subunit of ClpA‑ClpP ATP‑dependent serine protease, chaperone activity	D	235	Y
RA	CP009273	925160	G→T	1.0	S420*	cydD	fused glutathione, cysteine exporter subunits of ABC superfamily: membrane component/ATP‑binding component	S	420	*
RA	CP009273	925355	A→T	0.364	L355Q	cydD	fused glutathione, cysteine exporter subunits of ABC superfamily: membrane component/ATP‑binding component	L	355	Q
RA	CP009273	925957	A→T	0.385	I154I	cydD	fused glutathione, cysteine exporter subunits of ABC superfamily: membrane component/ATP‑binding component	I	154	I
RA	CP009273	932814	T→A	0.07200000000000001	intergenic	ftsK	DNA translocase at septal ring sorting daughter chromsomes/lipoprotein chaperone	intergenic	None
RA	CP009273	943573	G→T	1.0	A297S	ycaM	putative transporter	A	297	S
RA	CP009273	954765	C→A	0.451	G166G	aroA	5‑enolpyruvylshikimate‑3‑phosphate synthetase	G	166	G
RA	CP009273	955568	A→T	0.595	intergenic	aroA	5‑enolpyruvylshikimate‑3‑phosphate synthetase/putative peptidase‑related chaperone	intergenic	None
RA	CP009273	963256	G→A	0.37	D394N	msbA	fused lipid transporter subunits of ABC superfamily: membrane component/ATP‑binding component	D	394	N
RA	CP009273	968415	G→T	1.0	S148*	ycbC	DUF218 superfamily protein	S	148	*
RA	CP009273	976873	C→A	0.379	A124E	ldtD	murein L,D‑transpeptidase	A	124	E
RA	CP009273	991613	G→C	0.069	A263G	ssuA	aliphatic sulfonate binding protein, SsuABC ABC transporter	A	263	G
RA	CP009273	992050	T→A	0.057	E117D	ssuA	aliphatic sulfonate binding protein, SsuABC ABC transporter	E	117	D
RA	CP009273	997965	G→T	0.623	D235Y	elfG	putative fimbrial‑like adhesin protein	D	235	Y
RA	CP009273	1011409	C→A	0.055999999999999994	*173L	fabA	beta‑hydroxydecanoyl thioester dehydrase	*	173	L
RA	CP009273	1016392	G→A	0.059000000000000004	intergenic	sulA	SOS cell division inhibitor/CRP‑S‑dependent promoter expression factor	intergenic	None
RA	CP009273	1024703	G→T	0.611	G241G	rlmI	23S rRNA m(5)C1962 methyltransferase, SAM‑dependent	G	241	G
RA	CP009273	1048928	C→A	1.0	E903*	torS	hybrid sensory histidine kinase in two‑component regulatory system with TorR	E	903	*
RA	CP009273	1049407	G→T	1.0	T743K	torS	hybrid sensory histidine kinase in two‑component regulatory system with TorR	T	743	K
RA	CP009273	1063638	G→T	0.05	K34N	ymdF	KGG family protein	K	34	N
RA	CP009273	1073243	C→A	0.35600000000000004	G366C	putA	fused DNA‑binding transcriptional regulator/proline dehydrogenase/pyrroline‑5‑carboxylate dehydrogenase	G	366	C
RA	CP009273	1073863	G→T	0.08199999999999999	S159*	putA	fused DNA‑binding transcriptional regulator/proline dehydrogenase/pyrroline‑5‑carboxylate dehydrogenase	S	159	*
RA	CP009273	1077911	A→C	1.0	K71N	efeO	inactive ferrous ion transporter EfeUOB	K	71	N
RA	CP009273	1083443	G→T	0.565	S624*	pgaB	poly‑beta‑1,6‑N‑acetyl‑D‑glucosamine (PGA) N‑deacetylase outer membrane export lipoprotein	S	624	*
RA	CP009273	1083792	G→T	0.05	R508S	pgaB	poly‑beta‑1,6‑N‑acetyl‑D‑glucosamine (PGA) N‑deacetylase outer membrane export lipoprotein	R	508	S
RA	CP009273	1084103	A→T	0.9420000000000001	L404*	pgaB	poly‑beta‑1,6‑N‑acetyl‑D‑glucosamine (PGA) N‑deacetylase outer membrane export lipoprotein	L	404	*
RA	CP009273	1087360	G→T	0.494	P129Q	pgaA	biofilm adhesin polysaccharide PGA secretin; OM porin; poly‑beta‑1,6‑N‑acetyl‑D‑glucosamine export protein	P	129	Q
RA	CP009273	1095709	C→A	0.128	intergenic	ycdY	redox enzyme maturation protein (REMP) chaperone for YcdX/DUF1097 family inner membrane protein	intergenic	None
RA	CP009273	1098939	A→T	0.155	intergenic	csgD	csgBAC operon transcriptional regulator/curlin nucleator protein, minor subunit in curli complex	intergenic	None
RA	CP009273	1105607	G→T	0.054000000000000006	D273Y	opgG	osmoregulated periplasmic glucan (OPG) biosynthesis periplasmic protein	D	273	Y
RA	CP009273	1116601	T→A	0.35100000000000003	intergenic	bssS	biofilm regulator/DNA damage‑inducible protein I	intergenic	None
RA	CP009273	1116964	A→G	1.0	intergenic	dinI	DNA damage‑inducible protein I/dihydro‑orotase	intergenic	None
RA	CP009273	1132098	G→T	0.42200000000000004	M123I	flgI	putative flagellar basal body protein	M	123	I
RA	CP009273	1132494	T→A	0.392	I255I	flgI	putative flagellar basal body protein	I	255	I
RA	CP009273	1151485	G→T	0.08900000000000001	V90F	holB	DNA polymerase III, delta prime subunit	V	90	F
RA	CP009273	1151750	G→T	1.0	R178L	holB	DNA polymerase III, delta prime subunit	R	178	L
RA	CP009273	1152278	G→T	1.0	E16*	ycfH	putative DNase	E	16	*
RA	CP009273	1161438	C→A	0.355	intergenic	ycfP	putative UPF0227 family esterase/respiratory NADH dehydrogenase 2/cupric reductase	intergenic	None
RA	CP009273	1164454	G→A	0.325	intergenic	ycfQ	repressor for bhsA(ycfR)/biofilm, cell surface and signaling protein	intergenic	None
RA	CP009273	1173073	T→A	0.075	F100I	lolE	lipoprotein‑releasing system transmembrane protein	F	100	I
RA	CP009273	1175193	A→T	0.349	E36V	cobB	deacetylase of acs and cheY, chemotaxis regulator	E	36	V
RA	CP009273	1176357	G→T	0.09300000000000001	L123I	ycfZ	inner membrane protein	L	123	I
RA	CP009273	1191676	C→T	0.49700000000000005	H366H	icd	e14 prophage; isocitrate dehydrogenase, specific for NADP+	H	366	H
RA	CP009273	1191688	C→T	0.47600000000000003	T370T	icd	e14 prophage; isocitrate dehydrogenase, specific for NADP+	T	370	T
RA	CP009273	1191701	T→C	0.428	L375L	icd	e14 prophage; isocitrate dehydrogenase, specific for NADP+	L	375	L
RA	CP009273	1191703	A→G	0.42100000000000004	L375L	icd	e14 prophage; isocitrate dehydrogenase, specific for NADP+	L	375	L
RA	CP009273	1191733	C→T	0.255	N385N	icd	e14 prophage; isocitrate dehydrogenase, specific for NADP+	N	385	N
RA	CP009273	1191736	G→C	0.254	A386A	icd	e14 prophage; isocitrate dehydrogenase, specific for NADP+	A	386	A
RA	CP009273	1191739	A→G	0.245	K387K	icd	e14 prophage; isocitrate dehydrogenase, specific for NADP+	K	387	K
RA	CP009273	1191748	C→T	0.21	T390T	icd	e14 prophage; isocitrate dehydrogenase, specific for NADP+	T	390	T
RA	CP009273	1191760	G→A	0.138	E394E	icd	e14 prophage; isocitrate dehydrogenase, specific for NADP+	E	394	E
RA	CP009273	1193873	G→T	1.0	intergenic	ymfE	e14 prophage; putative inner membrane protein/e14 prophage; cell death peptidase, inhibitor of T4 late gene expression	intergenic	None
RA	CP009273	1195030	C→A	0.067	L294I	lit	e14 prophage; cell death peptidase, inhibitor of T4 late gene expression	L	294	I
RA	CP009273	1196362	G→A	0.11599999999999999	R43W	xisE	e14 prophage; putative excisionase	R	43	W
RA	CP009273	1201506	T→G	0.07400000000000001	pseudogene	beeE	pseudogene, portal protein family, e14 prophage;Phage or Prophage Related	pseudogene	None
RA	CP009273	1204284	C→A	0.9	D98Y	tfaE	e14 prophage; putative tail fiber assembly protein	D	98	Y
RA	CP009273	1204620	C→A	0.094	pseudogene	stfE	pseudogene, e14 prophage; side tail fiber protein fragment family;Phage or Prophage Related	pseudogene	None
RA	CP009273	1211169	C→A	1.0	intergenic	bluF	anti‑repressor for YcgE, blue light‑responsive; FAD‑binding; has c‑di‑GMP phosphodiesterase‑like EAL domain, but does not degrade c‑di‑GMP/RcsB connector protein for regulation of biofilm and acid‑resistance	intergenic	None
RA	CP009273	1214456	T→C	0.35	N6N	ymgF	inner membrane division septum protein	N	6	N
RA	CP009273	1219533	A→G	1.0	intergenic	ycgI	pseudogene/cell division topological specificity factor	intergenic	None
RA	CP009273	1220996	G→T	1.0	R181R	minC	cell division inhibitor	R	181	R
RA	CP009273	1224292	G→A	1.0	D8N	ycgN	UPF0153 family cysteine cluster protein	D	8	N
RA	CP009273	1224528	G→T	0.07	L86L	ycgN	UPF0153 family cysteine cluster protein	L	86	L
RA	CP009273	1226292	T→A	1.0	C24S	umuD	DNA polymerase V, subunit D	C	24	S
RA	CP009273	1227613	C→A	0.365	N324K	umuC	DNA polymerase V, subunit C	N	324	K
RA	CP009273	1228591	G→T	1.0	intergenic	dsbB	oxidoreductase that catalyzes reoxidation of DsbA protein disulfide isomerase I/sodium:proton antiporter	intergenic	None
RA	CP009273	1238721	C→A	0.31	A29E	emtA	lytic murein endotransglycosylase E	A	29	E
RA	CP009273	1251120	T→A	0.462	T97S	ycgV	putative adhesin	T	97	S
RA	CP009273	1266853	C→A	0.051	A151A	chaA	calcium/sodium:proton antiporter	A	151	A
RA	CP009273	1277786	G→A	1.0	D823N	narG	nitrate reductase 1, alpha subunit	D	823	N
RA	CP009273	1282421	A→T	0.09300000000000001	intergenic	narI	nitrate reductase 1, gamma (cytochrome b(NR)) subunit/rtT sRNA, processed from tyrT transcript	intergenic	None
RA	CP009273	1288669	A→T	0.59	intergenic	hns	global DNA‑binding transcriptional dual regulator H‑NS/thymidine kinase/deoxyuridine kinase	intergenic	None
RA	CP009273	1310130	T→A	0.066	K55*	yciG	KGG family protein	K	55	*
RA	CP009273	1322140	T→A	1.0	T159S	btuR	cob(I)yrinic acid a,c‑diamide adenosyltransferase	T	159	S
RA	CP009273	1330955	G→T	0.529	D290Y	acnA	aconitate hydratase 1	D	290	Y
RA	CP009273	1332486	G→T	0.41200000000000003	R800L	acnA	aconitate hydratase 1	R	800	L
RA	CP009273	1334048	G→T	0.41100000000000003	E154D	pgpB	phosphatidylglycerophosphatase B	E	154	D
RA	CP009273	1337498	G→T	0.075	R30R	osmB	lipoprotein	R	30	R
RA	CP009273	1337533	G→T	0.9329999999999999	A18E	osmB	lipoprotein	A	18	E
RA	CP009273	1340820	G→T	0.431	I60I	gmr	cyclic‑di‑GMP phosphodiesterase; csgD regulator; modulator of Rnase II stability	I	60	I
RA	CP009273	1340901	A→T	0.358	S33S	gmr	cyclic‑di‑GMP phosphodiesterase; csgD regulator; modulator of Rnase II stability	S	33	S
RA	CP009273	1365283	G→T	1.0	E271*	ycjM	alpha amylase catalytic domain family protein	E	271	*
RA	CP009273	1372069	G→T	0.435	E327D	ycjS	putative NADH‑binding oxidoreductase	E	327	D
JC JC	CP009273	1376043	IS5 (–) +4 bp	1.0	pseudogene	ycjV	pseudogene; putative ATP‑binding component of a transport system	pseudogene	None
RA	CP009273	1377394	C→T	1.0	A275A	ycjW	LacI family putative transcriptional repressor	A	275	A
RA	CP009273	1386008	G→T	1.0	Q35K	ycjY	S9 homolog non‑peptidase family protein	Q	35	K
RA	CP009273	1388406	G→T	1.0	R308L	mppA	murein tripeptide (L‑ala‑gamma‑D‑glutamyl‑meso‑DAP) transporter subunit	R	308	L
RA	CP009273	1392834	C→A	0.064	D16Y	uspE	stress‑induced protein	D	16	Y
RA	CP009273	1406275	C→A	0.111	L406F	intR	Rac prophage; integrase	L	406	F
RA	CP009273	1417454	C→A	0.42100000000000004	pseudogene	ydaW	Rac prophage; pseudogene, DNA‑binding protein family;Phage or Prophage Related	pseudogene	None
RA	CP009273	1424234	C→A	0.9279999999999999	S310*	stfR	Rac prophage; putative tail fiber protein	S	310	*
RA	CP009273	1424558	C→A	0.433	A418E	stfR	Rac prophage; putative tail fiber protein	A	418	E
JC JC	CP009273	1428894	IS2 (–) +5 bp	1.0	intergenic	ynaE	cold shock protein, Rac prophage/pseudogene, prophage Rac integration site ttcA duplication;Phage or Prophage Related	intergenic	None
RA	CP009273	1429517	G→T	0.076	I120I	uspF	stress‑induced protein, ATP‑binding protein	I	120	I
RA	CP009273	1439518	C→A	1.0	S737S	ydbH	putative membrane‑anchored protein, function unknown	S	737	S
RA	CP009273	1443093	C→A	0.34600000000000003	L440I	feaB	phenylacetaldehyde dehydrogenase	L	440	I
RA	CP009273	1443196	A→T	0.466	Q474L	feaB	phenylacetaldehyde dehydrogenase	Q	474	L
RA	CP009273	1444739	G→A	0.33299999999999996	P290S	tynA	tyramine oxidase, copper‑requiring	P	290	S
RA	CP009273	1448466	C→A	0.08199999999999999	Q95K	paaA	ring 1,2‑phenylacetyl‑CoA epoxidase subunit	Q	95	K
RA	CP009273	1451422	A→T	0.588	T246S	paaE	ring 1,2‑phenylacetyl‑CoA epoxidase, NAD(P)H oxidoreductase component	T	246	S
RA	CP009273	1454724	G→T	1.0	G472C	paaH	3‑hydroxyadipyl‑CoA dehydrogenase, NAD+‑dependent	G	472	C
RA	CP009273	1457811	A→T	0.415	T6S	paaX	transcriptional repressor of phenylacetic acid degradation paa operon, phenylacetyl‑CoA inducer	T	6	S
RA	CP009273	1460593	C→G	0.07400000000000001	pseudogene	ydbA	pseudogene, autotransporter homolog; interrupted by IS2 and IS30	pseudogene	None
RA	CP009273	1460602	T→C	0.059000000000000004	pseudogene	ydbA	pseudogene, autotransporter homolog; interrupted by IS2 and IS30	pseudogene	None
RA	CP009273	1460695	T→G	0.071	pseudogene	ydbA	pseudogene, autotransporter homolog; interrupted by IS2 and IS30	pseudogene	None
RA	CP009273	1481236	G→T	0.48100000000000004	intergenic	hrpA	putative ATP‑dependent helicase/DUF218 superfamily protein, SAM‑binding	intergenic	None
RA	CP009273	1488630	C→A	0.36200000000000004	T233T	ydcI	putative DNA‑binding transcriptional regulator	T	233	T
RA	CP009273	1493345	A→T	0.135	T51S	rimL	ribosomal‑protein‑L7/L12‑serine acetyltransferase	T	51	S
RA	CP009273	1499199	A→T	0.457	V380E	ydcO	BenE family inner membrane putative transporter	V	380	E
RA	CP009273	1503867	G→A	0.1	A35T	hicB	antitoxin for the HicAB toxin‑antitoxin system	A	35	T
RA	CP009273	1515368	G→A	0.054000000000000006	T652I	yncD	putative iron outer membrane transporter	T	652	I
RA	CP009273	1519349	T→A	1.0	K297*	ansP	L‑asparagine transporter	K	297	*
RA	CP009273	1520062	G→T	0.11900000000000001	A59E	ansP	L‑asparagine transporter	A	59	E
RA	CP009273	1521126	G→A	0.094	intergenic	yncG	glutathione S‑transferase homolog/IPR020099 family protein	intergenic	None
RA	CP009273	1529506	C→T	0.109	G204S	yddE	PhzC‑PhzF family protein	G	204	S
RA	CP009273	1533556	G→T	0.122	H1098N	narZ	nitrate reductase 2 (NRZ), alpha subunit	H	1098	N
RA	CP009273	1540526	C→A	0.42700000000000005	intergenic	yddL	putative lipoprotein;putative membrane; Not classified; putative outer membrane porin protein/aromatic amino acid exporter	intergenic	None
RA	CP009273	1542441	T→A	0.317	F262I	fdnG	formate dehydrogenase‑N, alpha subunit, nitrate‑inducible	F	262	I
RA	CP009273	1545413	T→A	0.064	D232E	fdnH	formate dehydrogenase‑N, Fe‑S (beta) subunit, nitrate‑inducible	D	232	E
RA	CP009273	1548144	G→T	1.0	intergenic	adhP	ethanol‑active dehydrogenase/acetaldehyde‑active reductase/malate dehydrogenase, (decarboxylating, NAD‑requiring) (malic enzyme)	intergenic	None
RA	CP009273	1552629	C→A	0.5379999999999999	D216Y	ddpD	D,D‑dipeptide permease system, ATP‑binding component	D	216	Y
RA	CP009273	1554588	G→T	0.39399999999999996	A200E	ddpB	D‑ala‑D‑ala transporter subunit	A	200	E
RA	CP009273	1563276	G→T	1.0	H491N	gadC	glutamate:gamma‑aminobutyric acid antiporter	H	491	N
RA	CP009273	1564175	G→T	0.349	S191*	gadC	glutamate:gamma‑aminobutyric acid antiporter	S	191	*
RA	CP009273	1565497	G→A	1.0	S269L	gadB	glutamate decarboxylase B, PLP‑dependent	S	269	L
RA	CP009273	1566392	A→T	0.36	intergenic	gadB	glutamate decarboxylase B, PLP‑dependent/putative periplasmic M16 family zinc metalloendopeptidase	intergenic	None
RA	CP009273	1572192	G→T	0.37200000000000005	L470I	yddA	putative multidrug transporter subunit of ABC superfamily, membrane component/ATP‑binding component	L	470	I
RA	CP009273	1575339	G→T	1.0	F481L	ydeN	putative Ser‑type periplasmic non‑aryl sulfatase	F	481	L
RA	CP009273	1586871	G→T	0.059000000000000004	intergenic	hipB	antitoxin of HipAB toxin‑antitoxin system/pseudogene, AidA homolog	intergenic	None
RA	CP009273	1588516	G→T	0.086	pseudogene	yneO	pseudogene, AidA homolog	pseudogene	None
RA	CP009273	1591853	C→A	0.42200000000000004	pseudogene	yneO	pseudogene, AidA homolog	pseudogene	None
RA	CP009273	1591894	C→A	0.354	pseudogene	yneO	pseudogene, AidA homolog	pseudogene	None
RA	CP009273	1593900	G→T	0.27	N189K	lsrK	autoinducer‑2 (AI‑2) kinase	N	189	K
RA	CP009273	1602131	G→T	0.426	D177Y	tam	trans‑aconitate methyltransferase	D	177	Y
RA	CP009273	1603440	G→A	1.0	intergenic	yneE	bestrophin family putative inner membrane protein/altronate oxidoreductase, NAD‑dependent	intergenic	None
RA	CP009273	1604655	C→A	0.057999999999999996	E95*	uxaB	altronate oxidoreductase, NAD‑dependent	E	95	*
RA	CP009273	1605105	C→T	0.413	intergenic	uxaB	altronate oxidoreductase, NAD‑dependent/putative membrane‑bound diguanylate cyclase	intergenic	None
RA	CP009273	1620961	T→G	1.0	Q226P	dcp	dipeptidyl carboxypeptidase II	Q	226	P
RA	CP009273	1628207	G→A	1.0	G110E	pinQ	Qin prophage; putative site‑specific recombinase	G	110	E
RA	CP009273	1646993	C→T	0.47700000000000004	intergenic	intQ	pseudogene, Qin prophage; phage integrase family;Phage or Prophage Related/pseudogene, MFS transporter family; interrupted by Qin prophage;Phage or Prophage Related; putative transport protein	intergenic	None
RA	CP009273	1657332	A→T	0.054000000000000006	D29V	ynfG	oxidoreductase, Fe‑S subunit	D	29	V
RA	CP009273	1660918	C→A	0.138	V187L	ynfK	putative dethiobiotin synthetase	V	187	L
RA	CP009273	1661763	C→A	1.0	P353P	mlc	glucosamine anaerobic growth regulon transcriptional repressor; autorepressor	P	353	P
RA	CP009273	1663639	G→T	0.321	R71R	ynfL	LysR family putative transcriptional regulator	R	71	R
RA	CP009273	1670193	G→T	0.057999999999999996	A142E	pntB	pyridine nucleotide transhydrogenase, beta subunit	A	142	E
RA	CP009273	1680642	C→A	0.092	E68D	fumC	fumarate hydratase (fumarase C),aerobic Class II	E	68	D
RA	CP009273	1689180	T→G	0.573	E383D	uidA	beta‑D‑glucuronidase	E	383	D
RA	CP009273	1690981	G→T	0.07200000000000001	A110E	uidR	transcriptional repressor	A	110	E
RA	CP009273	1692573	C→A	0.551	D289Y	malI	transcriptional repressor of Mal regulon	D	289	Y
RA	CP009273	1696612	A→T	1.0	E41D	add	adenosine deaminase	E	41	D
RA	CP009273	1698343	C→A	0.39399999999999996	D75Y	ydgJ	putative oxidoreductase	D	75	Y
RA	CP009273	1699862	T→A	0.606	L119*	ydgK	DUF2569 family inner membrane protein	L	119	*
RA	CP009273	1699884	C→A	0.064	T126T	ydgK	DUF2569 family inner membrane protein	T	126	T
RA	CP009273	1702966	T→A	0.078	R597R	rsxC	SoxR iron‑sulfur cluster reduction factor component; putative membrane‑associated NADH oxidoreductase of electron transport complex	R	597	R
RA	CP009273	1703071	A→T	0.086	A632A	rsxC	SoxR iron‑sulfur cluster reduction factor component; putative membrane‑associated NADH oxidoreductase of electron transport complex	A	632	A
RA	CP009273	1711397	C→T	1.0	R28Q	tyrS	tyrosyl‑tRNA synthetase	R	28	Q
RA	CP009273	1718636	G→T	0.46	L93I	sodC	superoxide dismutase, Cu, Zn, periplasmic	L	93	I
RA	CP009273	1723809	G→T	0.588	E156*	lhr	putative ATP‑dependent helicase	E	156	*
RA	CP009273	1725272	G→T	0.053	A643A	lhr	putative ATP‑dependent helicase	A	643	A
RA	CP009273	1727497	G→T	0.087	R1385L	lhr	putative ATP‑dependent helicase	R	1385	L
RA	CP009273	1732758	G→T	0.439	D220Y	purR	transcriptional repressor, hypoxanthine‑binding	D	220	Y
RA	CP009273	1739413	A→G	0.05	S324S	ydhQ	autotransporter adhesin‑related protein	S	324	S
RA	CP009273	1747774	A→T	0.057	F105Y	ydhV	putative oxidoreductase subunit	F	105	Y
RA	CP009273	1751673	T→G	0.382	intergenic	pykF	pyruvate kinase I/murein lipoprotein	intergenic	None
RA	CP009273	1752893	T→A	0.387	P30P	ldtE	murein L,D‑transpeptidase	P	30	P
RA	CP009273	1753293	G→T	0.409	V85V	sufE	sulfur acceptor protein	V	85	V
RA	CP009273	1754950	T→A	1.0	I367F	sufD	component of SufBCD Fe‑S cluster assembly scaffold	I	367	F
RA	CP009273	1764150	G→T	0.537	D274Y	ydiK	UPF0118 family inner membrane protein	D	274	Y
RA	CP009273	1767963	C→A	0.055	P399T	ydiN	MFS transporter superfamily protein	P	399	T
RA	CP009273	1769440	C→A	0.374	A166A	aroD	3‑dehydroquinate dehydratase	A	166	A
RA	CP009273	1770281	T→A	1.0	D146E	ydiF	putative acetyl‑CoA:acetoacetyl‑CoA transferase: alpha subunit/beta subunit	D	146	E
RA	CP009273	1777451	C→A	0.578	A55E	fadK	short chain acyl‑CoA synthetase, anaerobic	A	55	E
RA	CP009273	1778497	G→T	0.141	A404S	fadK	short chain acyl‑CoA synthetase, anaerobic	A	404	S
RA	CP009273	1788981	A→T	0.397	S143R	btuC	vitamin B12 transporter subunit: membrane component of ABC superfamily	S	143	R
RA	CP009273	1791509	C→A	0.354	P231P	pheT	phenylalanine tRNA synthetase, beta subunit	P	231	P
RA	CP009273	1795267	A→T	0.361	F521I	thrS	threonyl‑tRNA synthetase	F	521	I
RA	CP009273	1795354	G→T	0.065	R492S	thrS	threonyl‑tRNA synthetase	R	492	S
RA	CP009273	1798234	G→T	0.46399999999999997	pseudogene	arpB	pseudogene, ankyrin repeats	pseudogene	None
RA	CP009273	1798834	G→A	0.36700000000000005	pseudogene	arpB	pseudogene, ankyrin repeats	pseudogene	None
RA	CP009273	1802047	G→A	1.0	intergenic	ydiZ	uncharacterized protein/fructosamine kinase family protein	intergenic	None
RA	CP009273	1803109	C→T	0.547	A128T	yniB	putative inner membrane protein	A	128	T
RA	CP009273	1805246	T→A	0.064	L19Q	ydjN	putative transporter	L	19	Q
RA	CP009273	1813263	C→A	0.39	E148*	chbR	repressor of chb operon for N,N'‑diacetylchitobiose utilization	E	148	*
RA	CP009273	1813497	C→A	0.11599999999999999	D70Y	chbR	repressor of chb operon for N,N'‑diacetylchitobiose utilization	D	70	Y
RA	CP009273	1816882	C→A	0.11	A56A	nadE	NAD synthetase, NH3/glutamine‑dependent	A	56	A
RA	CP009273	1821696	A→T	0.5539999999999999	L274Q	astB	succinylarginine dihydrolase	L	274	Q
RA	CP009273	1822975	C→A	0.462	A339A	astD	succinylglutamic semialdehyde dehydrogenase	A	339	A
RA	CP009273	1825763	C→A	1.0	A159A	astC	succinylornithine transaminase, PLP‑dependent	A	159	A
RA	CP009273	1832413	C→A	1.0	L315L	ynjC	inner membrane putative ABC superfamily transporter permease	L	315	L
RA	CP009273	1833730	C→A	1.0	R3S	ynjE	molybdopterin synthase sulfurtransferase	R	3	S
RA	CP009273	1836072	C→A	0.33299999999999996	A109E	nudG	CTP pyrophosphohydrolase; also hydrolyzes 2‑hydroxy‑dATP, 8‑hydroxy‑dGTP, 5‑hydroxy‑CTP, dCTP and 5‑methyl‑dCTP	A	109	E
RA	CP009273	1838201	C→A	0.055999999999999994	E310*	ynjI	inner membrane protein	E	310	*
RA	CP009273	1838387	T→A	0.068	I248F	ynjI	inner membrane protein	I	248	F
RA	CP009273	1842604	A→T	0.065	S110S	ydjA	putative oxidoreductase	S	110	S
RA	CP009273	1850880	C→A	0.381	V102V	ydjH	putative kinase	V	102	V
RA	CP009273	1855538	C→A	0.057	D18Y	ydjL	putative Zn‑dependent NAD(P)‑binding oxidoreductase	D	18	Y
RA	CP009273	1862404	G→T	0.36700000000000005	E414*	yeaG	protein kinase, endogenous substrate unidentified; autokinase	E	414	*
RA	CP009273	1864752	C→A	0.239	S37R	yeaI	putative membrane‑anchored diguanylate cyclase	S	37	R
RA	CP009273	1865422	C→A	1.0	R261R	yeaI	putative membrane‑anchored diguanylate cyclase	R	261	R
RA	CP009273	1868749	A→C	0.076	E47D	yeaL	UPF0756 family putative inner membrane protein	E	47	D
RA	CP009273	1872520	G→T	1.0	P183P	yeaP	diguanylate cyclase	P	183	P
RA	CP009273	1873569	C→A	0.07400000000000001	intergenic	yeaQ	UPF0410 family protein/uncharacterized protein	intergenic	None
RA	CP009273	1904572	C→A	0.065	R14R	yebQ	putative transporter	R	14	R
RA	CP009273	1909063	A→C	0.053	F4C	prc	carboxy‑terminal protease for penicillin‑binding protein 3	F	4	C
RA	CP009273	1909342	T→A	1.0	E150D	proQ	RNA chaperone, putative ProP translation regulator	E	150	D
RA	CP009273	1929069	A→G	0.29600000000000004	intergenic	edd	6‑phosphogluconate dehydratase/glucose‑6‑phosphate 1‑dehydrogenase	intergenic	None
RA	CP009273	1932672	A→T	0.067	E256V	pykA	pyruvate kinase II	E	256	V
RA	CP009273	1934464	C→A	0.382	intergenic	lpxM	myristoyl‑acyl carrier protein (ACP)‑dependent acyltransferase/murein DD‑endopeptidase, space‑maker hydrolase, septation protein	intergenic	None
RA	CP009273	1937083	A→T	0.17600000000000002	T55T	znuC	zinc transporter subunit: ATP‑binding component of ABC superfamily	T	55	T
RA	CP009273	1942066	G→T	0.337	H115N	yebC	UPF0082 family protein	H	115	N
RA	CP009273	1943414	C→A	0.057	D456Y	aspS	aspartyl‑tRNA synthetase	D	456	Y
RA	CP009273	1944177	C→A	1.0	L201L	aspS	aspartyl‑tRNA synthetase	L	201	L
RA	CP009273	1946006	G→T	0.474	D119Y	yecE	UPF0759 family protein	D	119	Y
RA	CP009273	1948050	C→A	0.325	L118I	cmoB	tRNA (cmo5U34)‑carboxymethyltransferase, carboxy‑SAM‑dependent	L	118	I
RA	CP009273	1959915	C→A	0.563	P178P	flhB	flagellin export apparatus, substrate specificity protein	P	178	P
RA	CP009273	1963108	C→A	0.061	E172*	cheR	chemotaxis regulator, protein‑glutamate methyltransferase	E	172	*
RA	CP009273	1969291	G→T	1.0	I97I	cheA	fused chemotactic sensory histidine kinase in two‑component regulatory system with CheB and CheY: sensory histidine kinase/signal sensing protein	I	97	I
RA	CP009273	1978094	C→T	0.11	E153K	araG	fused L‑arabinose transporter subunits of ABC superfamily: ATP‑binding components	E	153	K
RA	CP009273	1984478	G→T	0.445	P208Q	yecA	UPF0149 family protein	P	208	Q
RA	CP009273	1984987	C→A	0.557	T38T	yecA	UPF0149 family protein	T	38	T
RA	CP009273	1986289	T→A	1.0	N4Y	pgsA	phosphatidylglycerophosphate synthetase	N	4	Y
RA	CP009273	1991843	G→A	0.092	L40F	yecS	ABC family putative inner membrane permease	L	40	F
RA	CP009273	1997314	G→T	1.0	intergenic	fliC	flagellar filament structural protein (flagellin)/flagellar filament capping protein	intergenic	None
RA	CP009273	1999632	G→T	1.0	intergenic	fliT	putative flagellar synthesis and assembly chaperone/cytoplasmic alpha‑amylase	intergenic	None
RA	CP009273	2007547	C→A	0.41	R280S	fliF	flagellar basal‑body MS‑ring and collar protein	R	280	S
RA	CP009273	2015451	T→A	0.426	G34G	fliP	flagellar biosynthesis protein	G	34	G
RA	CP009273	2018405	G→T	0.125	intergenic	dsrB	uncharacterized protein/uncharacterized protein	intergenic	None
RA	CP009273	2018422	T→A	0.42700000000000005	intergenic	dsrB	uncharacterized protein/uncharacterized protein	intergenic	None
RA	CP009273	2020166	C→A	1.0	D445Y	yedQ	putative membrane‑anchored diguanylate cyclase	D	445	Y
RA	CP009273	2034060	G→T	0.384	G33C	yedZ	inner membrane heme subunit for periplasmic YedYZ reductase	G	33	C
RA	CP009273	2035090	C→A	0.9329999999999999	Q79K	zinT	zinc and cadmium binding protein, periplasmic	Q	79	K
RA	CP009273	2040800	C→A	0.354	T794T	yeeJ	putative adhesin	T	794	T
RA	CP009273	2043389	G→T	0.079	L1657F	yeeJ	putative adhesin	L	1657	F
RA	CP009273	2046371	A→T	0.08900000000000001	pseudogene	yeeL	pseudogene, glycosyltransferase homology	pseudogene	None
RA	CP009273	2050363	G→A	0.10400000000000001	V9I	yeeN	UPF0082 family protein	V	9	I
RA	CP009273	2050864	G→T	0.054000000000000006	D176Y	yeeN	UPF0082 family protein	D	176	Y
RA	CP009273	2060661	T→A	0.375	N48Y	insH1	IS5 transposase and trans‑activator	N	48	Y
RA	CP009273	2061545	C→A	0.386	intergenic	yoeG	pseudogene, CP4‑44 putative prophage remnant;Phage or Prophage Related/pseudogene, CP4‑44 putative prophage remnant;Phage or Prophage Related	intergenic	None
RA	CP009273	2068098	G→T	0.34	E1027*	flu	CP4‑44 prophage; antigen 43 (Ag43) phase‑variable biofilm formation autotransporter	E	1027	*
RA	CP009273	2074680	A→T	1.0	W22R	sbmC	DNA gyrase inhibitor	W	22	R
RA	CP009273	2075255	T→A	0.054000000000000006	V258V	dacD	D‑alanyl‑D‑alanine carboxypeptidase (penicillin‑binding protein 6b)	V	258	V
RA	CP009273	2077212	A→T	0.512	N326Y	sbcB	exodeoxyribonuclease I; exonuclease I	N	326	Y
RA	CP009273	2078671	C→A	0.084	A112A	yeeE	UPF0394 family inner membrane protein	A	112	A
RA	CP009273	2082619	C→T	0.408	intergenic	yeeZ	putative epimerase/toxin of the YoeB‑YefM toxin‑antitoxin system	intergenic	None
RA	CP009273	2096834	C→A	0.068	pseudogene	wbbL	lipopolysaccharide biosynthesis protein, N‑ter fragment (pseudogene)	pseudogene	None
RA	CP009273	2098995	C→A	1.0	G182*	wbbI	d‑Galf:alpha‑d‑Glc beta‑1,6‑galactofuranosyltransferase	G	182	*
RA	CP009273	2102786	C→T	0.435	V94I	wzxB	putative polisoprenol‑linked O‑antigen transporter	V	94	I
RA	CP009273	2102969	G→A	0.053	L33F	wzxB	putative polisoprenol‑linked O‑antigen transporter	L	33	F
RA	CP009273	2107281	G→T	0.051	V176V	wcaN	putative regulatory subunit for GalU	V	176	V
RA	CP009273	2,108,219:1	+A	1.0	coding	wcaM	colanic acid biosynthesis protein	NaN	None
RA	CP009273	2110346	G→A	0.585	T88I	wcaL	putative glycosyl transferase	T	88	I
RA	CP009273	2111376	C→A	0.055	A170A	wcaK	colanic acid biosynthesis protein	A	170	A
RA	CP009273	2114414	C→A	0.073	V208F	wcaJ	colanic biosynthesis UDP‑glucose lipid carrier transferase	V	208	F
RA	CP009273	2114911	A→T	1.0	L42Q	wcaJ	colanic biosynthesis UDP‑glucose lipid carrier transferase	L	42	Q
RA	CP009273	2115361	C→A	0.418	R367L	cpsG	phosphomannomutase	R	367	L
RA	CP009273	2121234	C→A	0.354	E188*	gmd	GDP‑D‑mannose dehydratase, NAD(P)‑binding	E	188	*
RA	CP009273	2122216	C→A	0.078	A52S	wcaF	putative acyl transferase	A	52	S
RA	CP009273	2135016	C→A	0.057999999999999996	V26V	asmA	suppressor of OmpF assembly mutants; putative outer membrane protein assembly factor; inner membrane‑anchored periplasmic protein	V	26	V
RA	CP009273	2135194	A→T	0.11	V168E	dcd	2'‑deoxycytidine 5'‑triphosphate deaminase	V	168	E
RA	CP009273	2135719	C→A	0.098	intergenic	dcd	2'‑deoxycytidine 5'‑triphosphate deaminase/uridine/cytidine kinase	intergenic	None
RA	CP009273	2139450	G→T	0.183	E902*	yegE	putative diguanylate cyclase	E	902	*
RA	CP009273	2139910	G→T	1.0	R1055L	yegE	putative diguanylate cyclase	R	1055	L
RA	CP009273	2144474	C→A	1.0	intergenic	yegI	protein kinase‑related putative non‑specific DNA‑binding protein/uncharacterized protein	intergenic	None
RA	CP009273	2148615	C→A	0.37	R373R	mdtA	multidrug efflux system, subunit A	R	373	R
RA	CP009273	2149603	A→T	1.0	E287V	mdtB	multidrug efflux system, subunit B	E	287	V
RA	CP009273	2155768	T→C	0.456	I275T	mdtD	putative arabinose efflux transporter	I	275	T
RA	CP009273	2162105	T→A	0.115	intergenic	yegR	uncharacterized protein/phosphatidylglycerol kinase, metal‑dependent	intergenic	None
RA	CP009273	2163087	C→A	0.34	R299S	yegS	phosphatidylglycerol kinase, metal‑dependent	R	299	S
RA	CP009273	2168487	A→T	0.391	D14E	gatA	galactitol‑specific enzyme IIA component of PTS	D	14	E
RA	CP009273	2168795	C→A	1.0	D336Y	gatZ	D‑tagatose 1,6‑bisphosphate aldolase 2, subunit	D	336	Y
RA	CP009273	2179205	G→T	1.0	A24E	rcnR	transcriptional repressor of rcnA	A	24	E
RA	CP009273	2181645	A→G	0.943	N83N	yehA	putative fimbrial‑like adhesin protein	N	83	N
RA	CP009273	2191496	C→A	0.37200000000000005	pseudogene	yehH	DUF4132 family pseudogene; defective yehI paralog; molybdate metabolism regulator, first fragment; molybdate metabolism regulator, second fragment 2; yehI' molR mutations have phenotypes and the N‑terminal molR fragment of yehI' may be expressed and may have retained or evolved MolR function	pseudogene	None
RA	CP009273	2194695	T→A	1.0	L313Q	yehI	DUF4132 domain‑containing protein	L	313	Q
RA	CP009273	2195449	A→T	1.0	E564D	yehI	DUF4132 domain‑containing protein	E	564	D
RA	CP009273	2197797	A→T	0.32799999999999996	intergenic	yehK	uncharacterized protein/putative ABC superfamily transporter ATP‑binding subunit	intergenic	None
RA	CP009273	2208664	G→T	0.095	R107L	mlrA	transcriptional activator of csgD and csgBA	R	107	L
RA	CP009273	2209162	C→A	0.5820000000000001	I9I	yohO	putative membrane protein	I	9	I
RA	CP009273	2216296	C→A	1.0	I211I	dld	D‑lactate dehydrogenase, FAD‑binding, NADH independent	I	211	I
RA	CP009273	2220503	C→T	0.35700000000000004	V83M	yohF	putative oxidoreductase	V	83	M
RA	CP009273	2222656	A→C	0.134	intergenic	yohP	uncharacterized protein/tRNA‑dihydrouridine synthase C	intergenic	None
RA	CP009273	2223247	C→T	0.595	W206*	dusC	tRNA‑dihydrouridine synthase C	W	206	*
RA	CP009273	2224396	T→A	0.324	V98V	yohJ	UPF0299 family inner membrane protein	V	98	V
RA	CP009273	2225190	C→T	1.0	G231G	yohK	LrgB family inner membrane protein	G	231	G
RA	CP009273	2235258	G→A	0.09699999999999999	intergenic	galS	galactose‑ and fucose‑inducible galactose regulon transcriptional isorepressor; mgl operon transcriptional repressor; autorepressor/DUF418 family putative inner membrane protein	intergenic	None
RA	CP009273	2237098	G→T	1.0	H12N	folE	GTP cyclohydrolase I	H	12	N
RA	CP009273	2240937	A→T	0.068	C359S	lysP	lysine transporter	C	359	S
RA	CP009273	2253140	C→A	0.138	intergenic	psuK	pseudouridine kinase/fused fructose‑specific PTS enzymes: IIBcomponent/IIC components	intergenic	None
RA	CP009273	2263137	C→A	0.575	intergenic	lpxT	lipid A 1‑diphosphate synthase; undecaprenyl pyrophosphate:lipid A 1‑phosphate phosphotransferase/murein DD‑endopeptidase, space‑maker hydrolase, mutational suppressor of prc thermosensitivity, outer membrane lipoprotein	intergenic	None
RA	CP009273	2264143	G→A	1.0	intergenic	mepS	murein DD‑endopeptidase, space‑maker hydrolase, mutational suppressor of prc thermosensitivity, outer membrane lipoprotein/resistance protein for phages lambda and N4, putative membrane‑anchored cyclic‑di‑GMP phosphodiesterase	intergenic	None
RA	CP009273	2270338	T→A	0.361	L187Q	yejF	microcin C transporter, ATP‑binding subunit; ABC family	L	187	Q
RA	CP009273	2281503	C→A	0.057999999999999996	pseudogene	yejO	pseudogene, autotransporter outer membrane homology;putative transport; Not classified; putative ATP‑binding component of a transport system	pseudogene	None
RA	CP009273	2287829	C→A	0.531	S185S	ccmF	heme lyase, CcmF subunit	S	185	S
RA	CP009273	2289043	C→A	0.565	W8L	ccmD	cytochrome c biogenesis protein	W	8	L
RA	CP009273	2289374	C→A	1.0	V142V	ccmC	heme exporter subunit	V	142	V
RA	CP009273	2303070	T→G	1.0	Q272P	ada	fused DNA‑binding transcriptional dual regulator/O6‑methylguanine‑DNA methyltransferase	Q	272	P
RA	CP009273	2303607	A→C	0.507	L93R	ada	fused DNA‑binding transcriptional dual regulator/O6‑methylguanine‑DNA methyltransferase	L	93	R
RA	CP009273	2305116	C→A	1.0	intergenic	apbE	putative thiamine‑synthetic flavin transferase lipoprotein/outer membrane porin protein C	intergenic	None
RA	CP009273	2305135	T→C	1.0	Y365C	ompC	outer membrane porin protein C	Y	365	C
RA	CP009273	2306584	T→A	0.055	noncoding	micF	sRNA antisense regulator affecting ompF expression, Hfq‑dependent	noncoding	None
RA	CP009273	2306671	C→T	0.057	intergenic	micF	sRNA antisense regulator affecting ompF expression, Hfq‑dependent/phosphotransfer intermediate protein in two‑component regulatory system with RcsBC	intergenic	None
RA	CP009273	2310213	G→T	0.552	K186N	rcsB	response regulator in two‑component regulatory system with RcsC and YojN	K	186	N
RA	CP009273	2311008	T→A	0.087	H783L	rcsC	hybrid sensory kinase in two‑component regulatory system with RcsB and YojN	H	783	L
RA	CP009273	2312708	C→A	0.07400000000000001	A216A	rcsC	hybrid sensory kinase in two‑component regulatory system with RcsB and YojN	A	216	A
RA	CP009273	2313924	C→A	0.364	R135S	atoS	sensory histidine kinase in two‑component regulatory system with AtoC	R	135	S
RA	CP009273	2319204	G→T	0.083	G324C	atoE	short chain fatty acid transporter	G	324	C
RA	CP009273	2330502	C→A	1.0	D800Y	gyrA	DNA gyrase (type II topoisomerase), subunit A	D	800	Y
RA	CP009273	2331288	C→T	0.285	D538N	gyrA	DNA gyrase (type II topoisomerase), subunit A	D	538	N
RA	CP009273	2341217	C→A	0.358	H119N	nrdB	ribonucleoside‑diphosphate reductase 1, beta subunit, ferritin‑like protein	H	119	N
RA	CP009273	2346906	G→T	0.12300000000000001	D261Y	glpA	sn‑glycerol‑3‑phosphate dehydrogenase (anaerobic), large subunit, FAD/NAD(P)‑binding	D	261	Y
RA	CP009273	2348894	T→A	0.521	V384E	glpB	sn‑glycerol‑3‑phosphate dehydrogenase (anaerobic), membrane anchor subunit	V	384	E
RA	CP009273	2352573	C→A	1.0	P353P	rhmT	putative L‑rhamnonate transporter	P	353	P
RA	CP009273	2353889	C→A	0.35	V335V	rhmD	L‑rhamnonate dehydratase	V	335	V
RA	CP009273	2359673	G→T	1.0	M89I	arnB	uridine 5'‑(beta‑1‑threo‑pentapyranosyl‑4‑ulose diphosphate) aminotransferase, PLP‑dependent	M	89	I
RA	CP009273	2362338	T→A	1.0	L274Q	arnA	fused UDP‑L‑Ara4N formyltransferase/UDP‑GlcA C‑4'‑decarboxylase	L	274	Q
RA	CP009273	2366555	T→G	0.077	F62C	arnF	undecaprenyl phosphate‑alpha‑L‑ara4N exporter; flippase ArnEF subunit	F	62	C
RA	CP009273	2,370,361:1	+G	1.0	coding	menH	2‑succinyl‑6‑hydroxy‑2, 4‑cyclohexadiene‑1‑carboxylate synthase	NaN	None
RA	CP009273	2370837	Δ1 bp	0.406	coding	menH	2‑succinyl‑6‑hydroxy‑2, 4‑cyclohexadiene‑1‑carboxylate synthase	NaN	None
RA	CP009273	2370987	C→A	1.0	E29*	menH	2‑succinyl‑6‑hydroxy‑2, 4‑cyclohexadiene‑1‑carboxylate synthase	E	29	*
RA	CP009273	2373129	C→A	0.078	D332Y	menF	isochorismate synthase 2	D	332	Y
RA	CP009273	2380078	C→T	0.517	S247F	yfbL	putative peptidase	S	247	F
RA	CP009273	2383897	C→A	0.585	R363L	nuoN	NADH:ubiquinone oxidoreductase, membrane subunit N	R	363	L
RA	CP009273	2387397	G→T	0.053	L377I	nuoL	NADH:ubiquinone oxidoreductase, membrane subunit L	L	377	I
RA	CP009273	2399210	G→T	1.0	S304*	lrhA	transcriptional repressor of flagellar, motility and chemotaxis genes	S	304	*
RA	CP009273	2400861	G→A	0.09	intergenic	lrhA	transcriptional repressor of flagellar, motility and chemotaxis genes/valine‑pyruvate aminotransferase 2	intergenic	None
RA	CP009273	2405946	T→G	1.0	Q43P	yfbU	UPF0304 family protein	Q	43	P
RA	CP009273	2407678	T→A	0.38299999999999995	S244T	ackA	acetate kinase A and propionate kinase 2	S	244	T
RA	CP009273	2412205	C→A	0.569	D151Y	yfcD	putative NUDIX hydrolase	D	151	Y
RA	CP009273	2415498	G→T	0.396	T104T	yfcH	putative NAD‑dependent nucleotide‑sugar epimerase	T	104	T
RA	CP009273	2416101	C→A	1.0	intergenic	yfcH	putative NAD‑dependent nucleotide‑sugar epimerase/transposase_31 family protein	intergenic	None
RA	CP009273	2422841	C→A	1.0	D293Y	purF	amidophosphoribosyltransferase	D	293	Y
RA	CP009273	2423034	G→T	0.462	G228G	purF	amidophosphoribosyltransferase	G	228	G
RA	CP009273	2424074	C→T	1.0	D57N	cvpA	colicin V production membrane protein	D	57	N
RA	CP009273	2425016	G→T	0.063	R50S	dedD	membrane‑anchored periplasmic protein involved in septation	R	50	S
RA	CP009273	2425587	C→A	0.151	D279Y	folC	bifunctional folylpolyglutamate synthase/ dihydrofolate synthase	D	279	Y
RA	CP009273	2426731	G→T	0.353	I225I	accD	acetyl‑CoA carboxylase, beta (carboxyltransferase) subunit	I	225	I
RA	CP009273	2434701	C→A	0.051	A128A	fabB	3‑oxoacyl‑[acyl‑carrier‑protein] synthase I	A	128	A
RA	CP009273	2435550	T→A	0.053	F103Y	mnmC	fused 5‑methylaminomethyl‑2‑thiouridine‑forming enzyme methyltransferase and FAD‑dependent demodification enzyme	F	103	Y
RA	CP009273	2442770	A→C	0.365	D253E	yfcO	DUF2544 family putative outer membrane protein	D	253	E
RA	CP009273	2442790	C→A	0.34299999999999997	D247Y	yfcO	DUF2544 family putative outer membrane protein	D	247	Y
RA	CP009273	2444107	T→G	0.512	N150H	yfcQ	putative fimbrial‑like adhesin protein	N	150	H
RA	CP009273	2450335	C→T	1.0	intergenic	sixA	phosphohistidine phosphatase/fused enoyl‑CoA hydratase and epimerase and isomerase/3‑hydroxyacyl‑CoA dehydrogenase	intergenic	None
RA	CP009273	2450346	G→T	1.0	intergenic	sixA	phosphohistidine phosphatase/fused enoyl‑CoA hydratase and epimerase and isomerase/3‑hydroxyacyl‑CoA dehydrogenase	intergenic	None
RA	CP009273	2452454	G→T	1.0	P62Q	fadJ	fused enoyl‑CoA hydratase and epimerase and isomerase/3‑hydroxyacyl‑CoA dehydrogenase	P	62	Q
RA	CP009273	2453358	G→T	0.085	I197I	fadI	beta‑ketoacyl‑CoA thiolase, anaerobic, subunit	I	197	I
RA	CP009273	2454297	T→G	1.0	E39D	yfcZ	UPF0381 family protein	E	39	D
RA	CP009273	2456282	C→A	0.47	intergenic	fadL	long‑chain fatty acid outer membrane transporter/uncharacterized protein	intergenic	None
RA	CP009273	2463910	G→T	0.126	R434I	gtrS	serotype‑specific glucosyl transferase, CPS‑53 (KpLE1) prophage	R	434	I
RA	CP009273	2463920	C→A	0.065	D437E	gtrS	serotype‑specific glucosyl transferase, CPS‑53 (KpLE1) prophage	D	437	E
RA	CP009273	2466183	G→T	0.12	H60N	yfdN	CPS‑53 (KpLE1) prophage; uncharacterized protein	H	60	N
RA	CP009273	2472897	A→T	0.478	T73S	dsdA	D‑serine dehydratase	T	73	S
RA	CP009273	2474418	G→T	1.0	S413*	emrY	putative multidrug efflux system	S	413	*
RA	CP009273	2475340	G→T	0.054000000000000006	L106I	emrY	putative multidrug efflux system	L	106	I
RA	CP009273	2494310	C→A	0.053	T150K	ypdB	response regulator activating yhjX; pyruvate‑responsive YpdAB two‑component system	T	150	K
RA	CP009273	2495918	C→A	0.385	V683F	fryA	putative PTS enzyme, Hpr component/enzyme I component/enzyme IIA component	V	683	F
RA	CP009273	2503015	C→A	0.38799999999999996	intergenic	glk	glucokinase/putative ion channel protein	intergenic	None
RA	CP009273	2504065	C→T	0.391	G319G	yfeO	putative ion channel protein	G	319	G
RA	CP009273	2505337	T→A	0.271	L283F	mntH	manganese/divalent cation transporter	L	283	F
RA	CP009273	2514152	G→T	0.063	intergenic	gltX	glutamyl‑tRNA synthetase/tRNA‑Val	intergenic	None
RA	CP009273	2520652	C→A	1.0	I116I	yfeH	putative inorganic ion transporter	I	116	I
RA	CP009273	2522624	C→A	0.39	A304A	ligA	DNA ligase, NAD(+)‑dependent	A	304	A
RA	CP009273	2526583	C→A	0.086	I272I	cysK	cysteine synthase A, O‑acetylserine sulfhydrolase A subunit	I	272	I
RA	CP009273	2541934	C→A	0.085	S158R	yfeW	penicillin binding protein PBP4B; weak DD‑carboxypeptidase activity	S	158	R
RA	CP009273	2542627	T→G	0.604	I389M	yfeW	penicillin binding protein PBP4B; weak DD‑carboxypeptidase activity	I	389	M
RA	CP009273	2545086	C→A	0.43799999999999994	D138Y	ypeA	putative acyl‑CoA transferase	D	138	Y
RA	CP009273	2549676	C→A	1.0	L28L	eutL	putative ethanol utilization carboxysome structural protein	L	28	L
RA	CP009273	2561221	C→A	0.53	P82P	eutH	ethanolamine transporter	P	82	P
RA	CP009273	2568720	C→T	1.0	A33T	eutP	putative P‑loop NTPase ethanolamine utilization protein	A	33	T
RA	CP009273	2576325	C→A	1.0	E171D	nudK	GDP‑mannose pyrophosphatase	E	171	D
RA	CP009273	2586791	G→T	0.402	G113G	ypfH	palmitoyl‑CoA esterase activity, uncertain physiological substrate	G	113	G
RA	CP009273	2,587,029:1	+G	1.0	coding	ypfH	palmitoyl‑CoA esterase activity, uncertain physiological substrate	NaN	None
RA	CP009273	2589933	G→A	1.0	T55I	ypfJ	putative neutral zinc metallopeptidase	T	55	I
RA	CP009273	2596912	C→A	0.10800000000000001	S579*	hyfB	hydrogenase 4, membrane subunit	S	579	*
RA	CP009273	2597173	T→G	0.583	L666R	hyfB	hydrogenase 4, membrane subunit	L	666	R
RA	CP009273	2603728	A→C	0.466	Q69P	hyfH	hydrogenase 4, Fe‑S subunit	Q	69	P
RA	CP009273	2606516	G→T	1.0	D420Y	hyfR	hydrogenase‑4 transcriptional activator	D	420	Y
RA	CP009273	2610919	C→A	1.0	intergenic	bepA	periplasmic metalloprotease and chaperone for OM protein maintenance and assembly/putative oxidoreductase	intergenic	None
RA	CP009273	2611391	T→A	0.37	intergenic	yfgD	putative oxidoreductase/ATPase regulatory factor involved in DnaA inactivation	intergenic	None
RA	CP009273	2612335	C→A	0.151	A395A	uraA	uracil permease	A	395	A
RA	CP009273	2614168	C→A	1.0	D22Y	upp	uracil phosphoribosyltransferase	D	22	Y
RA	CP009273	2615370	C→A	0.413	S272Y	purM	phosphoribosylaminoimidazole synthetase	S	272	Y
RA	CP009273	2617515	T→G	0.273	I371M	ppk	polyphosphate kinase, component of RNA degradosome	I	371	M
RA	CP009273	2618693	G→T	0.5720000000000001	E74*	ppx	exopolyphosphatase	E	74	*
RA	CP009273	2619125	G→T	0.39899999999999997	G218C	ppx	exopolyphosphatase	G	218	C
RA	CP009273	2632012	C→A	0.5489999999999999	intergenic	bamB	BamABCDE complex OM biogenesis lipoprotein/putative anti‑RcsB factor	intergenic	None
RA	CP009273	2651665	G→T	1.0	G210G	hscA	DnaK‑like molecular chaperone specific for IscU	G	210	G
RA	CP009273	2653259	C→A	0.081	intergenic	iscA	FeS cluster assembly protein/iron‑sulfur cluster assembly scaffold protein	intergenic	None
RA	CP009273	2654383	A→T	0.09699999999999999	C170S	iscS	cysteine desulfurase (tRNA sulfurtransferase), PLP‑dependent	C	170	S
RA	CP009273	2655892	T→A	0.054000000000000006	intergenic	iscR	isc operon transcriptional repressor; suf operon transcriptional activator; oxidative stress‑ and iron starvation‑inducible; autorepressor/tRNA mC32,mU32 2'‑O‑methyltransferase, SAM‑dependent	intergenic	None
RA	CP009273	2658679	G→T	0.486	intergenic	yfhR	putative S9 family prolyl oligopeptidase/stationary phase inducible protein	intergenic	None
RA	CP009273	2664115	C→A	0.272	R123R	hcaF	3‑phenylpropionate dioxygenase, small (beta) subunit	R	123	R
RA	CP009273	2668994	C→A	0.35	D43Y	yphC	putative Zn‑dependent NAD(P)‑binding oxidoreductase	D	43	Y
RA	CP009273	2669191	G→T	0.099	R332S	yphD	inner membrane putative ABC superfamily sugar transporter permease	R	332	S
RA	CP009273	2669978	C→A	0.499	A69A	yphD	inner membrane putative ABC superfamily sugar transporter permease	A	69	A
RA	CP009273	2671274	C→A	1.0	T149T	yphE	putative sugar transporter subunit of ABC superfamily, ATP‑binding component	T	149	T
RA	CP009273	2678030	C→A	0.314	A279A	glyA	serine hydroxymethyltransferase	A	279	A
RA	CP009273	2679151	C→T	0.064	intergenic	glyA	serine hydroxymethyltransferase/fused nitric oxide dioxygenase/dihydropteridine reductase 2	intergenic	None
RA	CP009273	2681873	T→A	1.0	Q97L	glrR	response regulator regulating glmY sRNA in two‑component system with sensor protein GlrK	Q	97	L
RA	CP009273	2683829	C→A	1.0	R210L	glrK	sensor protein kinase regulating glmY sRNA in two‑component system with response regulator GlrR	R	210	L
RA	CP009273	2688062	C→A	0.105	D281Y	purL	phosphoribosylformyl‑glycineamide synthetase	D	281	Y
RA	CP009273	2692793	C→A	0.599	H226N	yfhH	putative DNA‑binding transcriptional regulator	H	226	N
RA	CP009273	2694564	G→T	0.102	I175I	pdxJ	pyridoxine 5'‑phosphate synthase	I	175	I
RA	CP009273	2694843	G→T	0.578	I82I	pdxJ	pyridoxine 5'‑phosphate synthase	I	82	I
RA	CP009273	2699380	C→A	0.531	P368P	lepA	back‑translocating elongation factor EF4, GTPase	P	368	P
RA	CP009273	2706575	C→A	0.081	I107I	srmB	ATP‑dependent RNA helicase	I	107	I
RA	CP009273	2711249	G→T	0.078	G213G	yfiF	putative methyltransferase	G	213	G
RA	CP009273	2715643	G→T	1.0	E778*	pka	protein lysine acetyltransferase	E	778	*
RA	CP009273	2719426	T→C	1.0	intergenic	kgtP	alpha‑ketoglutarate transporter/5S ribosomal RNA of rrnG operon	intergenic	None
RA	CP009273	2726786	C→A	1.0	A249A	clpB	protein disaggregation chaperone	A	249	A
RA	CP009273	2730789	G→T	0.375	E93*	raiA	cold shock protein associated with 30S ribosomal subunit	E	93	*
RA	CP009273	2733627	G→T	0.054000000000000006	R295S	aroF	3‑deoxy‑D‑arabino‑heptulosonate‑7‑phosphate synthase, tyrosine‑repressible	R	295	S
RA	CP009273	2733753	C→T	1.0	E253K	aroF	3‑deoxy‑D‑arabino‑heptulosonate‑7‑phosphate synthase, tyrosine‑repressible	E	253	K
RA	CP009273	2735293	A→T	0.335	I20I	yfiR	putative periplasmic inhibitor of YfiN activity	I	20	I
RA	CP009273	2740948	C→A	0.41	T69T	ffh	Signal Recognition Particle (SRP) component with 4.5S RNA (ffs)	T	69	T
RA	CP009273	2740971	G→T	0.07	H62N	ffh	Signal Recognition Particle (SRP) component with 4.5S RNA (ffs)	H	62	N
RA	CP009273	2756683	G→T	0.055999999999999994	L73I	yfjK	DEAD/H helicase‑like protein, CP4‑57 putative defective prophage	L	73	I
RA	CP009273	2761733	T→A	0.387	V222E	yfjP	CP4‑57 prophage; 50S ribosome‑binding GTPase family protein	V	222	E
RA	CP009273	2762153	C→A	0.183	R44S	yfjQ	CP4‑57 prophage; uncharacterized protein	R	44	S
RA	CP009273	2765545	C→A	0.07	pseudogene	yfjV	pseudogene, CP4‑57 prophage;Phage or Prophage Related; putative pump protein	pseudogene	None
RA	CP009273	2771358	G→A	1.0	intergenic	ypjF	CP4‑57 prophage; toxin of the YpjF‑YfjZ toxin‑antitoxin system/adhesin‑like autotransporter	intergenic	None
RA	CP009273	2778281	C→T	0.08800000000000001	pseudogene	ypjC	pseudogene	pseudogene	None
RA	CP009273	2779067	C→A	1.0	intergenic	ypjC	pseudogene/tRNA‑Ile	intergenic	None
RA	CP009273	2783587	C→A	0.051	R83S	lhgO	L‑2‑hydroxyglutarate oxidase	R	83	S
RA	CP009273	2786234	G→T	0.055	A47A	gabT	4‑aminobutyrate aminotransferase, PLP‑dependent	A	47	A
RA	CP009273	2799737	C→A	0.40299999999999997	V123V	proW	glycine betaine transporter subunit	V	123	V
RA	CP009273	2799851	C→A	0.057	V161V	proW	glycine betaine transporter subunit	V	161	V
RA	CP009273	2805849	T→C	0.059000000000000004	L355P	emrA	multidrug efflux system	L	355	P
RA	CP009273	2808987	G→T	0.502	S271*	gshA	glutamate‑cysteine ligase	S	271	*
RA	CP009273	2811133	A→T	0.052000000000000005	intergenic	yqaB	fructose‑1‑P and 6‑phosphogluconate phosphatase/tRNA‑Arg	intergenic	None
RA	CP009273	2811408	T→A	0.052000000000000005	intergenic	argQ	tRNA‑Arg/tRNA‑Arg	intergenic	None
RA	CP009273	2819102	G→T	0.431	intergenic	mltB	membrane‑bound lytic murein transglycosylase B/glucitol/sorbitol‑specific enzyme IIC component of PTS	intergenic	None
RA	CP009273	2825783	C→T	1.0	intergenic	norR	anaerobic nitric oxide reductase DNA‑binding transcriptional activator/anaerobic nitric oxide reductase flavorubredoxin	intergenic	None
RA	CP009273	2828952	C→A	1.0	T611T	hypF	carbamoyl phosphate phosphatase and maturation protein for [NiFe] hydrogenases	T	611	T
RA	CP009273	2831086	C→A	0.5	E127*	hydN	formate dehydrogenase‑H, [4Fe‑4S] ferredoxin subunit	E	127	*
RA	CP009273	2831465	C→A	0.064	intergenic	hydN	formate dehydrogenase‑H, [4Fe‑4S] ferredoxin subunit/asc operon transcriptional repressor; prpBC operon repressor	intergenic	None
RA	CP009273	2835094	C→A	0.5529999999999999	P249Q	ascB	cryptic 6‑phospho‑beta‑glucosidase	P	249	Q
RA	CP009273	2835894	C→A	0.066	intergenic	ascB	cryptic 6‑phospho‑beta‑glucosidase/protease involved in processing C‑terminal end of HycE	intergenic	None
RA	CP009273	2837370	C→A	0.08	R67L	hycG	hydrogenase 3 and formate hydrogenase complex, HycG subunit	R	67	L
RA	CP009273	2837725	C→A	0.099	E129D	hycF	formate hydrogenlyase complex iron‑sulfur protein	E	129	D
RA	CP009273	2841044	C→A	0.945	A519A	hycC	hydrogenase 3, membrane subunit	A	519	A
RA	CP009273	2842289	C→T	0.10400000000000001	V104V	hycC	hydrogenase 3, membrane subunit	V	104	V
RA	CP009273	2846112	C→A	0.556	I206I	hypD	hydrogenase maturation protein	I	206	I
RA	CP009273	2847161	C→A	0.068	I183I	hypE	carbamoyl dehydratase, hydrogenases 1,2,3 maturation protein	I	183	I
RA	CP009273	2848487	G→T	0.057	R264L	fhlA	formate hydrogenlyase transcriptional activator	R	264	L
RA	CP009273	2850790	C→A	1.0	I113I	mutS	methyl‑directed mismatch repair protein	I	113	I
RA	CP009273	2854711	G→A	0.085	intergenic	ygbI	DeoR family putative transcriptional regulator/putative dehydrogenase	intergenic	None
RA	CP009273	2,854,737:1	+T	0.07400000000000001	intergenic	ygbI	DeoR family putative transcriptional regulator/putative dehydrogenase	intergenic	None
RA	CP009273	2860460	G→T	0.081	R151S	rpoS	RNA polymerase, sigma S (sigma 38) factor	R	151	S
RA	CP009273	2871140	C→A	0.08900000000000001	intergenic	iap	aminopeptidase in alkaline phosphatase isozyme conversion/CRISPR adaptation ssRNA endonuclease	intergenic	None
RA	CP009273	2873087	G→T	1.0	V15V	ygbT	multifunctional endonuclease Cas1, CRISPR adaptation protein; DNA repair enzyme	V	15	V
RA	CP009273	2876760	C→T	1.0	G246G	casA	CRISP RNA (crRNA) containing Cascade antiviral complex protein	G	246	G
RA	CP009273	2878668	G→T	1.0	V637V	ygcB	R‑loop helicase‑annealase Cas3 needed for Cascade anti‑viral activity	V	637	V
RA	CP009273	2879449	G→T	1.0	S377*	ygcB	R‑loop helicase‑annealase Cas3 needed for Cascade anti‑viral activity	S	377	*
RA	CP009273	2888584	G→T	1.0	I185I	ygcQ	putative flavoprotein	I	185	I
RA	CP009273	2890009	C→A	0.069	A407A	ygcS	putative transporter	A	407	A
RA	CP009273	2893446	T→A	0.527	K63*	ygcW	putative dehydrogenase	K	63	*
RA	CP009273	2895997	C→A	0.27899999999999997	A248E	ygcE	putative kinase	A	248	E
RA	CP009273	2896310	C→A	0.33299999999999996	S352R	ygcE	putative kinase	S	352	R
RA	CP009273	2927355	A→C	0.057	intergenic	fucA	L‑fuculose‑1‑phosphate aldolase/L‑fucose transporter	intergenic	None
RA	CP009273	2931717	C→A	1.0	N307K	fucK	L‑fuculokinase	N	307	K
RA	CP009273	2932832	C→A	0.4	R36S	fucR	l‑fucose operon activator	R	36	S
RA	CP009273	2932835	C→T	0.565	R37C	fucR	l‑fucose operon activator	R	37	C
RA	CP009273	2934843	G→T	1.0	H50N	ygdD	UPF0382 family inner membrane protein	H	50	N
RA	CP009273	2936686	G→T	0.363	intergenic	ygdI	DUF903 family verified lipoprotein/cysteine sulfinate desulfinase	intergenic	None
RA	CP009273	2938640	C→A	0.376	D188Y	tcdA	tRNA threonylcarbamoyladenosine dehydratase; sulfur acceptor for CsdA	D	188	Y
RA	CP009273	2957480	C→A	0.35700000000000004	L19F	ppdA	putative prepilin peptidase‑dependent protein	L	19	F
RA	CP009273	2959004	G→A	1.0	I131I	lgt	phosphatidylglycerol‑prolipoprotein diacylglyceryl transferase	I	131	I
RA	CP009273	2960713	Δ1 bp	0.377	coding	ptsP	fused PTS enzyme: PEP‑protein phosphotransferase (enzyme I)/GAF domain containing protein	NaN	None
RA	CP009273	2962962	T→A	0.57	intergenic	rppH	RNA pyrophosphohydrolase/methyl‑directed mismatch repair protein	intergenic	None
RA	CP009273	2967572	A→G	0.377	F601S	aas	fused 2‑acylglycerophospho‑ethanolamine acyl transferase/acyl‑acyl carrier protein synthetase	F	601	S
RA	CP009273	2969887	C→A	0.084	intergenic	omrB	sRNA antisense regulator downregulates OM proteins and curli; positively regulated by OmpR/EnvZ, Hfq‑dependent/galactose‑inducible d‑galactose regulon transcriptional repressor; autorepressor	intergenic	None
RA	CP009273	2978850	C→A	0.43799999999999994	V34V	yqeF	short chain acyltransferase	V	34	V
RA	CP009273	2979127	C→T	0.141	intergenic	yqeF	short chain acyltransferase/putative transporter	intergenic	None
RA	CP009273	2983700	T→G	0.08199999999999999	Q7P	yqeK	uncharacterized protein	Q	7	P
RA	CP009273	2985884	C→T	0.563	I144I	ygeH	putative transcriptional regulator	I	144	I
RA	CP009273	2987787	C→A	0.075	pseudogene	pbl	pseudogene, peptidoglycan‑binding enzyme family	pseudogene	None
RA	CP009273	2987928	C→A	0.06	pseudogene	ygeK	pseudogene; putative 2‑component transcriptional regulator	pseudogene	None
RA	CP009273	2988554	G→A	0.521	intergenic	ygeK	pseudogene; putative 2‑component transcriptional regulator/pseudogene	intergenic	None
RA	CP009273	2988737	T→G	0.37799999999999995	pseudogene	ygeN	pseudogene	pseudogene	None
RA	CP009273	2989295	C→A	1.0	pseudogene	ygeN	pseudogene	pseudogene	None
RA	CP009273	2993211	C→A	1.0	V14L	ygeR	LysM domain‑containing M23 family putative peptidase; septation lipoprotein	V	14	L
RA	CP009273	2993699	C→A	1.0	intergenic	ygeR	LysM domain‑containing M23 family putative peptidase; septation lipoprotein/xanthine dehydrogenase, molybdenum binding subunit	intergenic	None
RA	CP009273	2995335	C→A	0.36	V544V	xdhA	xanthine dehydrogenase, molybdenum binding subunit	V	544	V
RA	CP009273	3009187	G→T	0.525	intergenic	mocA	CTP:molybdopterin cytidylyltransferase/putative Fe‑S subunit oxidoreductase subunit	intergenic	None
RA	CP009273	3012429	A→G	0.055999999999999994	N1004S	ygfK	putative Fe‑S subunit oxidoreductase subunit	N	1004	S
RA	CP009273	3016192	G→T	0.35100000000000003	M506I	xdhD	putative hypoxanthine oxidase, molybdopterin‑binding/Fe‑S binding	M	506	I
RA	CP009273	3017285	G→T	1.0	D871Y	xdhD	putative hypoxanthine oxidase, molybdopterin‑binding/Fe‑S binding	D	871	Y
RA	CP009273	3017379	C→A	0.07200000000000001	P902Q	xdhD	putative hypoxanthine oxidase, molybdopterin‑binding/Fe‑S binding	P	902	Q
RA	CP009273	3019203	G→T	0.43200000000000005	E27*	guaD	guanine deaminase	E	27	*
RA	CP009273	3019343	G→T	0.345	L73L	guaD	guanine deaminase	L	73	L
RA	CP009273	3024081	A→C	0.523	V70V	ygfT	putative oxidoreductase, Fe‑S subunit/nucleotide‑binding subunit	V	70	V
RA	CP009273	3024983	C→G	1.0	G86G	uacT	uric acid permease	G	86	G
RA	CP009273	3025678	A→T	0.431	Q318L	uacT	uric acid permease	Q	318	L
RA	CP009273	3028224	G→T	0.057	L104I	lysS	lysine tRNA synthetase, constitutive	L	104	I
RA	CP009273	3030181	G→T	0.581	H429N	recJ	ssDNA exonuclease, 5' ‑‑> 3'‑specific	H	429	N
RA	CP009273	3035271	G→T	0.435	V200V	ygfZ	iron‑sulfur cluster repair protein, plumbagin resistance	V	200	V
RA	CP009273	3036052	C→A	0.428	S152S	yqfA	hemolysin III family HylIII inner membrane protein	S	152	S
RA	CP009273	3041026	C→A	0.078	D459Y	gcvP	glycine decarboxylase, PLP‑dependent, subunit (protein P) of glycine cleavage complex	D	459	Y
RA	CP009273	3043625	G→A	0.055	I134I	gcvT	aminomethyltransferase, tetrahydrofolate‑dependent, subunit (T protein) of glycine cleavage complex	I	134	I
RA	CP009273	3044281	G→A	0.33799999999999997	intergenic	gcvT	aminomethyltransferase, tetrahydrofolate‑dependent, subunit (T protein) of glycine cleavage complex/2‑octaprenylphenol hydroxylase, FAD‑dependent	intergenic	None
RA	CP009273	3044437	T→A	0.418	intergenic	gcvT	aminomethyltransferase, tetrahydrofolate‑dependent, subunit (T protein) of glycine cleavage complex/2‑octaprenylphenol hydroxylase, FAD‑dependent	intergenic	None
RA	CP009273	3044464	G→A	1.0	intergenic	gcvT	aminomethyltransferase, tetrahydrofolate‑dependent, subunit (T protein) of glycine cleavage complex/2‑octaprenylphenol hydroxylase, FAD‑dependent	intergenic	None
RA	CP009273	3046473	G→T	0.314	N135K	ubiH	2‑octaprenyl‑6‑methoxyphenol hydroxylase, FAD/NAD(P)‑binding	N	135	K
RA	CP009273	3047237	G→T	0.064	I321I	pepP	proline aminopeptidase P II	I	321	I
RA	CP009273	3049645	G→A	0.342	E16K	fau	5‑formyltetrahydrofolate cyclo‑ligase family protein	E	16	K
RA	CP009273	3051943	A→G	0.05	intergenic	serA	D‑3‑phosphoglycerate dehydrogenase/ribose 5‑phosphate isomerase, constitutive	intergenic	None
RA	CP009273	3051973	C→T	0.053	intergenic	serA	D‑3‑phosphoglycerate dehydrogenase/ribose 5‑phosphate isomerase, constitutive	intergenic	None
RA	CP009273	3055069	C→A	0.33299999999999996	V287V	scpA	methylmalonyl‑CoA mutase	V	287	V
RA	CP009273	3055407	C→T	0.106	S400L	scpA	methylmalonyl‑CoA mutase	S	400	L
RA	CP009273	3056567	T→A	0.083	F74L	argK	membrane ATPase/protein kinase	F	74	L
RA	CP009273	3058692	C→T	0.397	P178S	scpC	propionyl‑CoA:succinate CoA transferase	P	178	S
RA	CP009273	3058769	C→T	0.5660000000000001	I203I	scpC	propionyl‑CoA:succinate CoA transferase	I	203	I
RA	CP009273	3064406	A→T	0.054000000000000006	A66A	fbaA	fructose‑bisphosphate aldolase, class II	A	66	A
RA	CP009273	3064483	C→A	0.059000000000000004	D41Y	fbaA	fructose‑bisphosphate aldolase, class II	D	41	Y
RA	CP009273	3064914	G→T	0.948	I356I	pgk	phosphoglycerate kinase	I	356	I
RA	CP009273	3068135	G→T	0.433	F140L	yggD	MtlR family putative transcriptional repressor	F	140	L
RA	CP009273	3068854	C→A	0.42200000000000004	E230*	yggF	fructose 1,6 bisphosphatase isozyme	E	230	*
RA	CP009273	3074352	C→T	0.361	D215N	tktA	transketolase 1, thiamine triphosphate‑binding	D	215	N
RA	CP009273	3074868	C→A	0.065	D43Y	tktA	transketolase 1, thiamine triphosphate‑binding	D	43	Y
RA	CP009273	3075114	C→A	1.0	intergenic	tktA	transketolase 1, thiamine triphosphate‑binding/Phe‑Phe periplasmic metalloprotease, OM lipoprotein; low salt‑inducible; heat shock protein that binds Era	intergenic	None
RA	CP009273	3076526	C→A	1.0	D211Y	speB	agmatinase	D	211	Y
RA	CP009273	3079949	G→T	0.051	intergenic	yqgC	uncharacterized protein/S‑adenosylmethionine synthetase	intergenic	None
RA	CP009273	3080098	T→G	0.41200000000000003	S12A	metK	S‑adenosylmethionine synthetase	S	12	A
RA	CP009273	3080618	T→A	1.0	V185E	metK	S‑adenosylmethionine synthetase	V	185	E
RA	CP009273	3080922	C→A	0.07	I286I	metK	S‑adenosylmethionine synthetase	I	286	I
RA	CP009273	3081697	T→A	0.1	C19S	galP	D‑galactose transporter	C	19	S
RA	CP009273	3088065	C→A	0.555	V125V	yggR	putative PilT family AAA+ ATPase	V	125	V
RA	CP009273	3088235	C→A	0.435	A69S	yggR	putative PilT family AAA+ ATPase	A	69	S
RA	CP009273	3092182	C→A	0.055999999999999994	C248F	yggM	DUF1202 family putative secreted protein	C	248	F
RA	CP009273	3093737	A→C	0.297	T117T	ansB	periplasmic L‑asparaginase 2	T	117	T
RA	CP009273	3097262	C→T	0.585	F297F	mutY	adenine DNA glycosylase	F	297	F
RA	CP009273	3104247	C→A	0.057	R80L	yghD	putative membrane‑anchored secretion pathway M‑type protein	R	80	L
RA	CP009273	3108896	A→T	0.052000000000000005	A1192A	yghJ	DUF4092 family putative lipoprotein peptidase	A	1192	A
RA	CP009273	3110751	C→A	1.0	R574L	yghJ	DUF4092 family putative lipoprotein peptidase	R	574	L
RA	CP009273	3111434	C→A	1.0	A346A	yghJ	DUF4092 family putative lipoprotein peptidase	A	346	A
RA	CP009273	3120216	C→A	1.0	D389Y	glcD	glycolate oxidase subunit, FAD‑linked	D	389	Y
RA	CP009273	3132601	T→G	0.386	I172M	yghU	putative S‑transferase	I	172	M
RA	CP009273	3133918	C→A	0.064	E81*	hybE	hydrogenase 2‑specific chaperone	E	81	*
RA	CP009273	3142668	G→T	0.54	L55I	yqhA	UPF0114 family putative inner membrane protein	L	55	I
RA	CP009273	3144158	C→A	1.0	intergenic	yghA	putative oxidoreductase/membrane spanning protein in TonB‑ExbB‑ExbD complex	intergenic	None
RA	CP009273	3152523	C→A	0.078	A661A	ygiQ	Radical SAM superfamily protein	A	661	A
RA	CP009273	3154570	A→C	0.07400000000000001	intergenic	ygiQ	Radical SAM superfamily protein/septal ring component that protects the divisome from stress; multicopy suppressor of ftsI(Ts)	intergenic	None
RA	CP009273	3164049	G→T	0.38299999999999995	M69I	qseC	quorum sensing sensory histidine kinase in two‑component regulatory system with QseB	M	69	I
RA	CP009273	3164230	C→A	0.557	R130S	qseC	quorum sensing sensory histidine kinase in two‑component regulatory system with QseB	R	130	S
RA	CP009273	3173669	G→T	1.0	A189A	ygiB	DUF1190 family protein	A	189	A
RA	CP009273	3176733	G→T	0.547	intergenic	zupT	zinc transporter/3,4‑dihydroxy‑2‑butanone‑4‑phosphate synthase	intergenic	None
RA	CP009273	3184654	A→T	0.099	N222Y	yqiI	fimbrial protein	N	222	Y
RA	CP009273	3190985	C→A	0.124	P672P	glnE	fused deadenylyltransferase/adenylyltransferase for glutamine synthetase	P	672	P
RA	CP009273	3208581	C→A	0.39	E84D	mug	G/U mismatch‑specific DNA glycosylase; xanthine DNA glycosylase	E	84	D
RA	CP009273	3211421	T→A	0.073	K339*	aer	fused signal transducer for aerotaxis sensory component/methyl accepting chemotaxis component	K	339	*
RA	CP009273	3213497	C→A	0.052000000000000005	I215I	patA	putrescine:2‑oxoglutaric acid aminotransferase, PLP‑dependent	I	215	I
RA	CP009273	3214709	C→A	0.07200000000000001	intergenic	ygjH	putative tRNA binding protein; putative tRNA corner chaperone/transcriptional repressor	intergenic	None
RA	CP009273	3217289	A→T	0.5489999999999999	H433L	ebgA	evolved beta‑D‑galactosidase, alpha subunit	H	433	L
RA	CP009273	3221666	G→T	0.129	M169I	ygjJ	putative periplasmic protein	M	169	I
RA	CP009273	3224927	C→A	1.0	intergenic	ygjK	alpha‑glucosidase/2,4‑dienoyl‑CoA reductase, NADH and FMN‑linked	intergenic	None
RA	CP009273	3225300	C→A	0.125	Q93K	fadH	2,4‑dienoyl‑CoA reductase, NADH and FMN‑linked	Q	93	K
RA	CP009273	3226008	G→T	0.07200000000000001	A329S	fadH	2,4‑dienoyl‑CoA reductase, NADH and FMN‑linked	A	329	S
RA	CP009273	3229926	C→A	0.46399999999999997	L10I	ygjQ	DUF218 superfamily protein	L	10	I
RA	CP009273	3230492	C→A	0.064	A198A	ygjQ	DUF218 superfamily protein	A	198	A
RA	CP009273	3230857	C→G	0.5379999999999999	A63G	ygjR	putative NAD(P)‑dependent dehydrogenase	A	63	G
RA	CP009273	3231349	A→C	0.48	Q227P	ygjR	putative NAD(P)‑dependent dehydrogenase	Q	227	P
RA	CP009273	3237654	C→A	0.057	M149I	uxaC	uronate isomerase	M	149	I
RA	CP009273	3237920	T→A	0.09699999999999999	K61*	uxaC	uronate isomerase	K	61	*
RA	CP009273	3245224	C→A	0.076	P281Q	yqjG	putative S‑transferase	P	281	Q
RA	CP009273	3245848	G→T	1.0	L62L	yhaH	DUF805 family inner membrane protein	L	62	L
RA	CP009273	3246634	A→T	0.35600000000000004	intergenic	yhaI	DUF805 family inner membrane protein/LysR family putative transcriptional regulator	intergenic	None
RA	CP009273	3249389	C→A	0.10099999999999999	A208S	yhaM	putative L‑serine dehydratase alpha chain	A	208	S
RA	CP009273	3252258	C→A	1.0	D251Y	tdcG	L‑serine dehydratase 3, anaerobic	D	251	Y
RA	CP009273	3254793	C→A	0.18899999999999997	D329Y	tdcE	pyruvate formate‑lyase 4/2‑ketobutyrate formate‑lyase	D	329	Y
RA	CP009273	3263466	G→T	0.45	intergenic	yhaC	pentapetide repeats‑related protein/RNase P, M1 RNA component	intergenic	None
RA	CP009273	3266646	C→A	1.0	G91C	garL	alpha‑dehydro‑beta‑deoxy‑D‑glucarate aldolase	G	91	C
RA	CP009273	3285476	C→A	0.09699999999999999	I259I	yraK	putative fimbrial‑like adhesin protein	I	259	I
RA	CP009273	3296612	G→T	0.619	A255A	yhbV	U32 peptidase family protein	A	255	A
RA	CP009273	3299314	C→A	0.057	intergenic	mtr	tryptophan transporter of high affinity/ATP‑dependent RNA helicase	intergenic	None
RA	CP009273	3302027	G→T	1.0	S86*	nlpI	lipoprotein involved in osmotic sensitivity and filamentation	S	86	*
RA	CP009273	3312862	T→A	0.389	R289R	argG	argininosuccinate synthetase	R	289	R
RA	CP009273	3314870	C→A	1.0	A35S	yhbX	putative EptAB family phosphoethanolamine transferase, inner membrane protein	A	35	S
RA	CP009273	3324066	C→A	0.4	E350*	obgE	GTPase involved in cell partioning and DNA repair	E	350	*
RA	CP009273	3329704	G→T	0.10400000000000001	V50V	murA	UDP‑N‑acetylglucosamine 1‑carboxyvinyltransferase	V	50	V
RA	CP009273	3332963	C→A	0.413	A154A	mlaF	ABC transporter maintaining OM lipid asymmetry, ATP‑binding protein	A	154	A
RA	CP009273	3334892	G→T	0.251	D90Y	kdsD	D‑arabinose 5‑phosphate isomerase	D	90	Y
RA	CP009273	3347778	G→A	1.0	intergenic	yhcC	putative Fe‑S oxidoreductase, Radical SAM superfamily protein/glutamate synthase, large subunit	intergenic	None
RA	CP009273	3351650	G→T	0.611	E1189D	gltB	glutamate synthase, large subunit	E	1189	D
RA	CP009273	3354405	C→T	1.0	intergenic	gltD	glutamate synthase, 4Fe‑4S protein, small subunit/periplasmic protein	intergenic	None
RA	CP009273	3357229	C→A	0.307	S355*	yhcD	putative outer membrane fimbrial subunit usher protein	S	355	*
RA	CP009273	3360045	G→T	0.215	F11L	insH1	IS5 transposase and trans‑activator	F	11	L
RA	CP009273	3360830	A→T	0.23199999999999998	A182A	yhcF	putative transcriptional regulator	A	182	A
RA	CP009273	3365607	G→T	1.0	I109I	nanT	sialic acid transporter	I	109	I
RA	CP009273	3372318	G→T	0.43	R347R	yhcM	putative AFG1‑like family P‑loop ATPase	R	347	R
RA	CP009273	3373985	C→A	1.0	intergenic	yhcB	DUF1043 family inner membrane‑anchored protein/serine endoprotease, periplasmic	intergenic	None
RA	CP009273	3374563	C→A	0.067	I154I	degQ	serine endoprotease, periplasmic	I	154	I
RA	CP009273	3375260	G→T	1.0	D387Y	degQ	serine endoprotease, periplasmic	D	387	Y
RA	CP009273	3380174	C→A	0.391	S458S	aaeB	p‑hydroxybenzoic acid efflux system component	S	458	S
RA	CP009273	3384533	G→T	0.079	V285V	tldD	putative peptidase	V	285	V
RA	CP009273	3385571	C→G	0.061	intergenic	tldD	putative peptidase/DUF3971‑AsmA2 domains protein	intergenic	None
RA	CP009273	3386672	C→A	0.414	P982P	yhdP	DUF3971‑AsmA2 domains protein	P	982	P
RA	CP009273	3395059	C→A	0.455	V545F	csrD	targeting factor for csrBC sRNA degradation	V	545	F
RA	CP009273	3396082	G→T	1.0	R204S	csrD	targeting factor for csrBC sRNA degradation	R	204	S
RA	CP009273	3397316	C→A	0.08800000000000001	G158G	acuI	putative acryloyl‑CoA reductase	G	158	G
RA	CP009273	3399100	C→A	0.426	F102L	accB	acetyl CoA carboxylase, BCCP subunit	F	102	L
RA	CP009273	3407007	G→A	0.5379999999999999	intergenic	acrS	acrAB operon transcriptional repressor/cytoplasmic membrane lipoprotein	intergenic	None
RA	CP009273	3412733	G→T	0.396	pseudogene	yhdW	pseudogene, amino‑acid transporter homology;putative transport; Not classified; putative periplasmic binding transport protein; periplasmic‑binding component of ABC superfamily	pseudogene	None
RA	CP009273	3415551	C→A	0.05	P290T	yhdY	putative amino‑acid transporter subunit	P	290	T
RA	CP009273	3416890	T→G	0.055	noncoding	rrfF	5S ribosomal RNA of rrnD operon	noncoding	None
RA	CP009273	3416899	A→G	0.05	noncoding	rrfF	5S ribosomal RNA of rrnD operon	noncoding	None
RA	CP009273	3425514	C→A	0.065	E104*	smg	DUF494 family putative periplasmic protein	E	104	*
RA	CP009273	3440151	G→T	1.0	I31I	rpsN	30S ribosomal subunit protein S14	I	31	I
RA	CP009273	3440444	G→T	1.0	S118S	rplE	50S ribosomal subunit protein L5	S	118	S
RA	CP009273	3440832	T→C	1.0	N99D	rplX	50S ribosomal subunit protein L24	N	99	D
RA	CP009273	3451616	T→G	0.341	V627V	gspD	general secretory pathway component, cryptic	V	627	V
RA	CP009273	3452566	C→A	0.09699999999999999	T290K	gspE	general secretory pathway component, cryptic	T	290	K
RA	CP009273	3455867	C→A	1.0	I55I	gspJ	putative general secretory pathway component, cryptic	I	55	I
RA	CP009273	3460771	T→A	0.128	E814D	chiA	periplasmic endochitinase	E	814	D
RA	CP009273	3473139	G→T	1.0	I276I	kefB	potassium:proton antiporter	I	276	I
RA	CP009273	3479769	A→T	1.0	E97D	crp	cAMP‑activated global transcription factor, mediator of catabolite repression	E	97	D
RA	CP009273	3481214	G→T	0.098	P355P	yhfK	putative transporter, FUSC superfamily inner membrane protein, tandem domains	P	355	P
RA	CP009273	3483095	C→A	0.39799999999999996	V149F	argD	bifunctional acetylornithine aminotransferase/ succinyldiaminopimelate aminotransferase	V	149	F
RA	CP009273	3488966	G→C	1.0	A533P	nirB	nitrite reductase, large subunit, NAD(P)H‑binding	A	533	P
RA	CP009273	3489397	C→A	1.0	F676L	nirB	nitrite reductase, large subunit, NAD(P)H‑binding	F	676	L
RA	CP009273	3501571	C→A	1.0	G127C	php	phosphotriesterase homology protein	G	127	C
RA	CP009273	3504143	G→T	0.5820000000000001	R65S	yhfX	putative pyridoxal 5'‑phosphate binding protein	R	65	S
RA	CP009273	3507749	G→T	0.9259999999999999	H224N	rpe	D‑ribulose‑5‑phosphate 3‑epimerase	H	224	N
RA	CP009273	3508852	G→T	0.09300000000000001	P141T	dam	DNA adenine methyltransferase	P	141	T
RA	CP009273	3510311	C→A	0.391	G119C	damX	cell division protein that binds to the septal ring	G	119	C
RA	CP009273	3513424	A→T	0.578	V213V	hofQ	DNA catabolic putative fimbrial transporter	V	213	V
RA	CP009273	3519657	G→T	1.0	intergenic	nudE	adenosine nucleotide hydrolase; substrates include Ap3A, Ap2A, ADP‑ribose, NADH/inner membrane protein	intergenic	None
RA	CP009273	3525950	C→T	0.32799999999999996	intergenic	yhgE	DUF4153 family putative inner membrane protein/phosphoenolpyruvate carboxykinase	intergenic	None
RA	CP009273	3543775	T→G	0.08199999999999999	A686A	malP	maltodextrin phosphorylase	A	686	A
RA	CP009273	3543959	G→T	1.0	A625E	malP	maltodextrin phosphorylase	A	625	E
RA	CP009273	3544521	G→T	0.228	H438N	malP	maltodextrin phosphorylase	H	438	N
RA	CP009273	3545107	G→T	0.122	A242A	malP	maltodextrin phosphorylase	A	242	A
RA	CP009273	3554644	C→A	0.057	E57*	glpG	rhomboid intramembrane serine protease	E	57	*
RA	CP009273	3561574	C→A	1.0	W372L	glgC	glucose‑1‑phosphate adenylyltransferase	W	372	L
RA	CP009273	3571618	C→A	0.449	D157Y	gntR	d‑gluconate inducible gluconate regulon transcriptional repressor	D	157	Y
RA	CP009273	3577507	C→A	0.46299999999999997	I157I	insB1	IS1 transposase B	I	157	I
RA	CP009273	3577849	G→A	0.126	intergenic	yrhA	pseudogene, interrupted by IS1E/stable heat shock chaperone	intergenic	None
RA	CP009273	3579976	C→A	0.051	G70W	ggt	gamma‑glutamyltranspeptidase	G	70	W
RA	CP009273	3580673	G→T	0.363	R124I	yhhA	DUF2756 family protein	R	124	I
RA	CP009273	3585079	C→A	0.33799999999999997	A203S	ugpB	glycerol‑3‑phosphate transporter subunit	A	203	S
RA	CP009273	3588904	A→T	0.381	L287Q	livH	leucine/isoleucine/valine transporter subunit	L	287	Q
RA	CP009273	3593024	G→A	0.055	intergenic	livJ	leucine/isoleucine/valine transporter subunit/RNA polymerase, sigma 32 (sigma H) factor	intergenic	None
RA	CP009273	3598440	C→A	0.055	N34K	yhhL	DUF1145 family protein	N	34	K
RA	CP009273	3609958	C→A	0.455	I139I	nikC	nickel transporter subunit	I	139	I
RA	CP009273	3612551	G→T	0.06	intergenic	nikR	transcriptional repressor, Ni‑binding/Rhs family putative polymorphic toxin, putative neighboring cell growth inhibitor	intergenic	None
RA	CP009273	3612708	C→A	0.45	L53I	rhsB	Rhs family putative polymorphic toxin, putative neighboring cell growth inhibitor	L	53	I
RA	CP009273	3620035	C→A	0.10400000000000001	T43T	yhhJ	inner membrane putative ABC transporter permease	T	43	T
RA	CP009273	3622863	G→T	0.297	V12V	rbbA	ribosome‑associated ATPase: ATP‑binding protein/ATP‑binding membrane protein	V	12	V
RA	CP009273	3629439	C→A	0.42200000000000004	intergenic	yhiM	acid resistance protein, inner membrane/putative oxidoreductase	intergenic	None
RA	CP009273	3632600	T→G	0.402	intergenic	pitA	phosphate transporter, low‑affinity; tellurite importer/universal stress (ethanol tolerance) protein B	intergenic	None
RA	CP009273	3633738	G→T	0.069	D90Y	uspA	universal stress global response regulator	D	90	Y
RA	CP009273	3639551	C→A	0.358	T269T	rlmJ	23S rRNA m(6)A2030 methyltransferase, SAM‑dependent	T	269	T
RA	CP009273	3642200	C→A	0.11699999999999999	R105R	arsR	arsenical resistance operon transcriptional repressor; autorepressor	R	105	R
RA	CP009273	3646763	C→A	0.085	pseudogene	yhiS	pseudogene	pseudogene	None
RA	CP009273	3652706	G→T	0.08900000000000001	V39F	mdtE	anaerobic multidrug efflux transporter, ArcA‑regulated	V	39	F
RA	CP009273	3660949	C→T	0.055	intergenic	gadA	glutamate decarboxylase A, PLP‑dependent/putative cytochrome C peroxidase	intergenic	None
RA	CP009273	3662660	T→C	1.0	intergenic	yhjA	putative cytochrome C peroxidase/cytoplasmic trehalase	intergenic	None
RA	CP009273	3667977	C→T	0.062	intergenic	yhjD	inner membrane putative BrbK family alternate lipid exporter/MFS superfamily sugar transport 1 family protein	intergenic	None
RA	CP009273	3673169	C→A	0.41700000000000004	L131I	kdgK	2‑dehydro‑3‑deoxygluconokinase	L	131	I
RA	CP009273	3679301	T→G	1.0	Q1078P	bcsC	cellulose synthase subunit	Q	1078	P
RA	CP009273	3679324	C→A	1.0	M1070I	bcsC	cellulose synthase subunit	M	1070	I
RA	CP009273	3680910	G→T	1.0	H542N	bcsC	cellulose synthase subunit	H	542	N
RA	CP009273	3689369	C→A	0.08800000000000001	A59A	yhjR	DUF2629 family protein	A	59	A
RA	CP009273	3698875	G→T	0.544	F92L	dppB	dipeptide/heme transporter	F	92	L
RA	CP009273	3701561	G→A	0.364	intergenic	dppA	dipeptide transporter/tRNA‑Pro	intergenic	None
RA	CP009273	3703272	C→A	0.35200000000000004	A188A	eptB	KDO phosphoethanolamine transferase, Ca(2+)‑inducible	A	188	A
RA	CP009273	3708861	C→A	0.325	E298D	bisC	biotin sulfoxide reductase	E	298	D
RA	CP009273	3710595	C→A	0.06	intergenic	yiaD	multicopy suppressor of bamB; outer membrane lipoprotein/glyoxylate/hydroxypyruvate reductase B	intergenic	None
RA	CP009273	3717788	C→A	1.0	P297P	glyQ	glycine tRNA synthetase, alpha subunit	P	297	P
RA	CP009273	3718959	C→A	0.37200000000000005	L38F	ysaB	uncharacterized protein	L	38	F
RA	CP009273	3730615	C→A	0.32299999999999995	intergenic	bax	putative glucosaminidase/alpha‑amylase	intergenic	None
RA	CP009273	3738431	C→A	1.0	P90T	yiaN	2,3‑diketo‑L‑gulonate TRAP transporter large permease protein	P	90	T
RA	CP009273	3759388	C→A	0.325	N1282K	rhsA	Rhs family protein, putative polymorphic toxin; putative polysaccharide synthesis/export protein; putative neighboring cell growth inhibitor	N	1282	K
RA	CP009273	3767000	G→T	0.507	D454Y	mtlA	fused mannitol‑specific PTS enzymes: IIA components/IIB components/IIC components	D	454	Y
RA	CP009273	3767143	C→A	0.054000000000000006	I501I	mtlA	fused mannitol‑specific PTS enzymes: IIA components/IIB components/IIC components	I	501	I
RA	CP009273	3777313	A→T	0.057999999999999996	V59E	secB	protein export chaperone	V	59	E
RA	CP009273	3779324	C→A	0.444	F235L	gpmM	phosphoglycero mutase III, cofactor‑independent	F	235	L
RA	CP009273	3779927	T→A	0.057999999999999996	G436G	gpmM	phosphoglycero mutase III, cofactor‑independent	G	436	G
RA	CP009273	3785915	G→T	1.0	intergenic	kbl	glycine C‑acetyltransferase/YibB family protein, function unknown	intergenic	None
RA	CP009273	3791588	T→A	0.35100000000000003	intergenic	waaL	O‑antigen ligase/lipopolysaccharide core biosynthesis	intergenic	None
RA	CP009273	3793653	G→T	0.424	R225S	waaY	lipopolysaccharide core biosynthesis protein	R	225	S
RA	CP009273	3793839	G→T	0.08900000000000001	R163S	waaY	lipopolysaccharide core biosynthesis protein	R	163	S
RA	CP009273	3799108	C→A	0.392	R68L	waaP	kinase that phosphorylates core heptose of lipopolysaccharide	R	68	L
RA	CP009273	3801096	C→A	0.055999999999999994	A121A	waaQ	lipopolysaccharide core biosynthesis protein	A	121	A
RA	CP009273	3810195	C→A	1.0	R54S	yicC	UPF0701 family protein	R	54	S
RA	CP009273	3813429	T→A	0.055	S368C	ligB	DNA ligase, NAD(+)‑dependent	S	368	C
RA	CP009273	3814302	T→A	0.381	S77C	ligB	DNA ligase, NAD(+)‑dependent	S	77	C
RA	CP009273	3816601	A→T	1.0	H281L	spoT	bifunctional (p)ppGpp synthetase II/ guanosine‑3',5'‑bis pyrophosphate 3'‑pyrophosphohydrolase	H	281	L
RA	CP009273	3818010	C→A	1.0	H46N	trmH	tRNA mG18‑2'‑O‑methyltransferase, SAM‑dependent	H	46	N
RA	CP009273	3819936	C→A	0.428	T456K	recG	ATP‑dependent DNA helicase	T	456	K
RA	CP009273	3822340	A→C	0.085	Q12H	xanP	xanthine permease	Q	12	H
RA	CP009273	3825702	C→A	1.0	K732N	yicI	putative alpha‑glucosidase	K	732	N
RA	CP009273	3828206	T→A	0.067	S362C	yicJ	putative transporter	S	362	C
RA	CP009273	3830197	C→A	1.0	intergenic	yicT	pseudogene/putative arabinose efflux transporter	intergenic	None
RA	CP009273	3830311	G→T	1.0	intergenic	yicT	pseudogene/putative arabinose efflux transporter	intergenic	None
RA	CP009273	3835154	G→A	0.424	intergenic	nepI	putative transporter/DUF1198 family protein	intergenic	None
RA	CP009273	3844347	C→A	0.11	V36F	ilvN	acetolactate synthase 1 small subunit	V	36	F
RA	CP009273	3846307	C→A	0.07400000000000001	A14A	ivbL	ilvB operon leader peptide	A	14	A
RA	CP009273	3847167	C→A	0.051	intergenic	tisB	toxic membrane persister formation peptide, LexA‑regulated/multidrug efflux system protein	intergenic	None
RA	CP009273	3851275	G→T	0.1	H164N	yidJ	sulfatase/phosphatase superfamily protein	H	164	N
RA	CP009273	3858274	A→C	0.38799999999999996	F454V	yidE	putative transporter	F	454	V
RA	CP009273	3860159	C→A	1.0	P33P	ibpB	heat shock chaperone	P	33	P
RA	CP009273	3860327	C→A	0.5710000000000001	intergenic	ibpB	heat shock chaperone/heat shock chaperone	intergenic	None
RA	CP009273	3860653	C→A	0.631	E44*	ibpA	heat shock chaperone	E	44	*
RA	CP009273	3865120	C→A	0.5720000000000001	intergenic	dgoT	D‑galactonate transporter/galactonate dehydratase	intergenic	None
RA	CP009273	3867062	C→A	0.361	R258L	dgoK	2‑oxo‑3‑deoxygalactonate kinase	R	258	L
RA	CP009273	3879501	T→A	0.424	F356I	yidC	membrane protein insertase	F	356	I
RA	CP009273	3889578	C→A	0.45	R131L	purP	adenine permease, high affinity; adenine:H+ symporter	R	131	L
RA	CP009273	3890865	T→A	0.096	intergenic	yieH	phosphoenolpyruvate and 6‑phosphogluconate phosphatase/PRK09823 family inner membrane protein, creBC regulon	intergenic	None
RA	CP009273	3894632	C→A	0.29	V317F	bglH	carbohydrate‑specific outer membrane porin, cryptic	V	317	F
RA	CP009273	3900078	G→A	0.065	intergenic	bglG	transcriptional antiterminator of the bgl operon/negative regulator of PhoR/PhoB two‑component regulator	intergenic	None
RA	CP009273	3901867	T→G	0.08	intergenic	pstB	phosphate transporter subunit/phosphate transporter subunit	intergenic	None
RA	CP009273	3903417	G→T	0.065	I114I	pstC	phosphate transporter subunit	I	114	I
RA	CP009273	3910894	C→A	1.0	M244I	atpG	F1 sector of membrane‑bound ATP synthase, gamma subunit	M	244	I
RA	CP009273	3916052	C→A	0.386	intergenic	atpI	ATP synthase, membrane‑bound accessory factor/16S rRNA m(7)G527 methyltransferase, SAM‑dependent; glucose‑inhibited cell‑division protein	intergenic	None
RA	CP009273	3916830	C→A	1.0	D71Y	rsmG	16S rRNA m(7)G527 methyltransferase, SAM‑dependent; glucose‑inhibited cell‑division protein	D	71	Y
RA	CP009273	3921331	C→A	0.07200000000000001	R273S	asnA	asparagine synthetase A	R	273	S
RA	CP009273	3923028	C→A	0.512	D476Y	ravA	hexameric AAA+ MoxR family ATPase, putative molecular chaperone	D	476	Y
RA	CP009273	3926536	G→T	0.08	E621*	kup	potassium transporter	E	621	*
RA	CP009273	3926831	G→T	0.94	D41Y	rbsD	putative cytoplasmic sugar‑binding protein	D	41	Y
RA	CP009273	3927972	G→T	0.561	E279*	rbsA	fused D‑ribose transporter subunits of ABC superfamily: ATP‑binding components	E	279	*
RA	CP009273	3930795	G→T	0.063	A48S	rbsK	ribokinase	A	48	S
RA	CP009273	3933680	G→T	0.086	S98*	hsrA	putative multidrug or homocysteine efflux system	S	98	*
RA	CP009273	3933862	G→T	0.401	I37I	hsrA	putative multidrug or homocysteine efflux system	I	37	I
RA	CP009273	3933926	G→T	0.064	A16E	hsrA	putative multidrug or homocysteine efflux system	A	16	E
RA	CP009273	3935100	G→T	0.597	intergenic	yieP	putative transcriptional regulator/16S ribosomal RNA of rrnC operon	intergenic	None
RA	CP009273	3945503	A→T	0.46	pseudogene	ilvG	pseudogene, acetolactate synthase 2 large subunit, valine‑insensitive; acetolactate synthase II, large subunit, cryptic, interrupted	pseudogene	None
RA	CP009273	3950395	C→A	0.35100000000000003	E262D	ilvY	transcriptional activator of ilvC; autorepressor	E	262	D
RA	CP009273	3952658	C→T	0.35200000000000004	D443D	ilvC	ketol‑acid reductoisomerase, NAD(P)‑binding	D	443	D
RA	CP009273	3952842	A→C	0.125	intergenic	ilvC	ketol‑acid reductoisomerase, NAD(P)‑binding/peptidyl‑prolyl cis‑trans isomerase C (rotamase C)	intergenic	None
RA	CP009273	3956165	C→A	0.44799999999999995	E475D	gpp	guanosine pentaphosphatase/exopolyphosphatase	E	475	D
RA	CP009273	3960036	G→A	1.0	R87H	rho	transcription termination factor	R	87	H
RA	CP009273	3966854	C→A	0.943	R325S	rffG	dTDP‑glucose 4,6‑dehydratase	R	325	S
RA	CP009273	3967474	G→T	0.5660000000000001	A169A	rffH	glucose‑1‑phosphate thymidylyltransferase	A	169	A
RA	CP009273	3969710	G→T	1.0	G25C	wzxE	O‑antigen translocase	G	25	C
RA	CP009273	3970026	C→A	0.376	A130D	wzxE	O‑antigen translocase	A	130	D
RA	CP009273	3977650	A→T	0.462	intergenic	aslB	putative AslA‑specific sulfatase‑maturating enzyme/putative Ser‑type periplasmic non‑aryl sulfatase	intergenic	None
RA	CP009273	3978810	G→T	0.153	I186I	aslA	putative Ser‑type periplasmic non‑aryl sulfatase	I	186	I
RA	CP009273	3988075	T→A	1.0	V65E	yifL	putative lipoprotein	V	65	E
RA	CP009273	3990572	C→A	0.478	I10I	yigB	5‑amino‑6‑(5‑phospho‑D‑ribitylamino)uracil phosphatase; pyrimidine phosphatase; riboflavin synthesis	I	10	I
RA	CP009273	3992341	G→T	0.075	V333V	uvrD	DNA‑dependent ATPase I and helicase II	V	333	V
RA	CP009273	3994076	A→T	1.0	L114*	yigE	DUF2233 family protein	L	114	*
RA	CP009273	3994247	A→T	1.0	V57E	yigE	DUF2233 family protein	V	57	E
RA	CP009273	4000333	G→T	0.077	A370A	recQ	ATP‑dependent DNA helicase	A	370	A
RA	CP009273	4009705	G→A	1.0	intergenic	ysgA	putative carboxymethylenebutenolidase/uridine phosphorylase	intergenic	None
RA	CP009273	4011961	G→T	0.053	A423A	rmuC	DNA recombination protein	A	423	A
RA	CP009273	4013955	G→T	0.055999999999999994	D124Y	ubiB	regulator of octaprenylphenol hydroxylation, ubiquinone synthesis; regulator of 2'‑N‑acetyltransferase; putative ABC1 family protein kinase	D	124	Y
RA	CP009273	4019131	G→T	0.085	D262Y	ubiD	3‑octaprenyl‑4‑hydroxybenzoate decarboxylase	D	262	Y
RA	CP009273	4024827	G→T	0.588	D103Y	pepQ	proline dipeptidase	D	103	Y
RA	CP009273	4035421	G→T	0.5479999999999999	intergenic	mobA	molybdopterin‑guanine dinucleotide synthase/DUF1040 protein YihD	intergenic	None
RA	CP009273	4041798	C→A	0.054000000000000006	L491L	polA	fused DNA polymerase I 5'‑>3' polymerase/3'‑>5' exonuclease/5'‑>3' exonuclease	L	491	L
RA	CP009273	4046172	A→T	0.466	K256N	hemN	coproporphyrinogen III oxidase, SAM and NAD(P)H dependent, oxygen‑independent	K	256	N
RA	CP009273	4052201	C→A	0.35200000000000004	F145L	typA	GTP‑binding protein	F	145	L
RA	CP009273	4055246	T→A	0.07400000000000001	L241Q	yihM	putative sugar phosphate isomerase	L	241	Q
RA	CP009273	4056018	T→A	1.0	F138I	yihN	MFS transporter family protein	F	138	I
RA	CP009273	4062424	G→T	1.0	I71I	yihQ	alpha‑glucosidase	I	71	I
RA	CP009273	4066133	T→G	1.0	S267R	yihU	gamma‑hydroxybutyrate dehydrogenase, NADH‑dependent	S	267	R
RA	CP009273	4068208	C→A	1.0	G60G	yihW	DeoR family putative transcriptional regulator	G	60	G
RA	CP009273	4069390	G→T	0.11	D160Y	yihX	alpha‑D‑Glucose‑1‑P phosphatase, anomer‑specific	D	160	Y
RA	CP009273	4077665	G→T	0.462	V506V	fdoG	formate dehydrogenase‑O, large subunit	V	506	V
RA	CP009273	4087476	A→T	0.385	intergenic	rhaD	pseudogene, truncated, rhamnulose‑phosphate aldolase/transcriptional activator of rhaBAD and rhaT	intergenic	None
RA	CP009273	4087754	C→A	0.45799999999999996	H31N	rhaS	transcriptional activator of rhaBAD and rhaT	H	31	N
RA	CP009273	4094362	C→A	1.0	W181L	cpxA	sensory histidine kinase in two‑component regulatory system with CpxR	W	181	L
RA	CP009273	4095124	C→T	0.461	G159S	cpxR	response regulator in two‑component regulatory system with CpxA	G	159	S
RA	CP009273	4096555	G→T	0.062	S53S	fieF	ferrous iron and zinc transporter	S	53	S
RA	CP009273	4097282	C→A	0.36700000000000005	R296R	fieF	ferrous iron and zinc transporter	R	296	R
RA	CP009273	4097822	G→T	1.0	E115*	pfkA	6‑phosphofructokinase I	E	115	*
RA	CP009273	4105186	C→A	0.341	D108Y	glpX	fructose 1,6‑bisphosphatase II	D	108	Y
RA	CP009273	4105662	A→T	0.37200000000000005	W497R	glpK	glycerol kinase	W	497	R
RA	CP009273	4122248	A→T	0.545	intergenic	metL	Bifunctional aspartokinase/homoserine dehydrogenase 2/5,10‑methylenetetrahydrofolate reductase	intergenic	None
RA	CP009273	4123068	C→A	0.055	A175A	metF	5,10‑methylenetetrahydrofolate reductase	A	175	A
RA	CP009273	4127022	T→G	1.0	E188D	yijF	DUF1287 family protein	E	188	D
RA	CP009273	4134111	G→T	0.41100000000000003	L63L	pflD	putative glycine radical domain‑containing pyruvate formate‑lyase	L	63	L
RA	CP009273	4143375	A→G	0.084	intergenic	ppc	phosphoenolpyruvate carboxylase/acetylornithine deacetylase	intergenic	None
RA	CP009273	4143544	C→T	0.05	intergenic	ppc	phosphoenolpyruvate carboxylase/acetylornithine deacetylase	intergenic	None
RA	CP009273	4143605	G→T	0.34700000000000003	intergenic	ppc	phosphoenolpyruvate carboxylase/acetylornithine deacetylase	intergenic	None
RA	CP009273	4144787	C→A	0.39899999999999997	intergenic	argE	acetylornithine deacetylase/N‑acetyl‑gamma‑glutamylphosphate reductase, NAD(P)‑binding	intergenic	None
RA	CP009273	4145195	G→T	0.39799999999999996	A89A	argC	N‑acetyl‑gamma‑glutamylphosphate reductase, NAD(P)‑binding	A	89	A
RA	CP009273	4150043	G→T	0.377	H226N	sthA	pyridine nucleotide transhydrogenase, soluble	H	226	N
RA	CP009273	4150197	G→T	0.085	H174Q	sthA	pyridine nucleotide transhydrogenase, soluble	H	174	Q
RA	CP009273	4154083	G→T	0.114	D173Y	btuB	vitamin B12/cobalamin outer membrane transporter	D	173	Y
RA	CP009273	4161576	A→C	0.052000000000000005	noncoding	rrfB	5S ribosomal RNA of rrnB operon	noncoding	None
RA	CP009273	4161681	G→A	0.055999999999999994	noncoding	rrfB	5S ribosomal RNA of rrnB operon	noncoding	None
RA	CP009273	4163570	T→A	0.42200000000000004	I187I	birA	bifunctional biotin‑[acetylCoA carboxylase] holoenzyme synthetase/ DNA‑binding transcriptional repressor, bio‑5'‑AMP‑binding	I	187	I
RA	CP009273	4168773	A→T	0.361	A133A	rplK	50S ribosomal subunit protein L11	A	133	A
RA	CP009273	4173145	A→T	0.586	Q658L	rpoB	RNA polymerase, beta subunit	Q	658	L
RA	CP009273	4173546	G→T	0.079	G792C	rpoB	RNA polymerase, beta subunit	G	792	C
RA	CP009273	4176823	G→T	1.0	D516Y	rpoC	RNA polymerase, beta prime subunit	D	516	Y
RA	CP009273	4178758	G→T	0.335	G1161C	rpoC	RNA polymerase, beta prime subunit	G	1161	C
RA	CP009273	4198010	T→A	0.271	intergenic	purH	fused IMP cyclohydrolase/phosphoribosylaminoimidazolecarboxamide formyltransferase/16S ribosomal RNA of rrnE operon	intergenic	None
RA	CP009273	4207552	G→T	0.539	M172I	aceA	isocitrate lyase	M	172	I
RA	CP009273	4207558	G→T	0.36200000000000004	A174A	aceA	isocitrate lyase	A	174	A
RA	CP009273	4208354	G→T	0.09	intergenic	aceA	isocitrate lyase/isocitrate dehydrogenase kinase/phosphatase	intergenic	None
RA	CP009273	4211576	G→T	1.0	S280R	arpA	ankyrin repeat protein	S	280	R
RA	CP009273	4211803	G→A	1.0	P205S	arpA	ankyrin repeat protein	P	205	S
RA	CP009273	4214563	A→T	0.529	T270S	metH	homocysteine‑N5‑methyltetrahydrofolate transmethylase, B12‑dependent	T	270	S
RA	CP009273	4218928	G→A	0.39299999999999996	E424K	yjbB	putative Na+/Pi‑cotransporter	E	424	K
RA	CP009273	4220948	G→T	0.40700000000000003	D223Y	rluF	23S rRNA pseudouridine(2604) synthase	D	223	Y
RA	CP009273	4222642	G→T	0.075	L174I	lysC	lysine‑sensitive aspartokinase 3	L	174	I
RA	CP009273	4230913	A→T	1.0	W424R	xylE	D‑xylose transporter	W	424	R
RA	CP009273	4235869	G→T	0.526	A160E	malE	maltose transporter subunit	A	160	E
RA	CP009273	4241633	C→T	0.36700000000000005	pseudogene	yjbI	pseudogene, SopA‑related, pentapeptide repeats‑containing	pseudogene	None
RA	CP009273	4242509	C→T	0.527	L26F	ubiC	chorismate‑‑pyruvate lyase	L	26	F
RA	CP009273	4257593	C→T	0.067	N184N	tyrB	tyrosine aminotransferase, tyrosine‑repressible, PLP‑dependent	N	184	N
RA	CP009273	4265064	C→A	1.0	intergenic	yjcB	putative inner membrane protein/putative membrane‑anchored cyclic‑di‑GMP phosphodiesterase	intergenic	None
RA	CP009273	4271906	C→T	0.374	E366E	yjcF	pentapeptide repeats protein	E	366	E
RA	CP009273	4273297	A→T	0.38	W512R	actP	acetate transporter	W	512	R
RA	CP009273	4274926	A→C	1.0	I72M	yjcH	DUF485 family inner membrane protein	I	72	M
RA	CP009273	4275142	C→A	1.0	intergenic	yjcH	DUF485 family inner membrane protein/acetyl‑CoA synthetase	intergenic	None
RA	CP009273	4278325	T→A	0.39899999999999997	C212S	nrfA	nitrite reductase, formate‑dependent, cytochrome	C	212	S
RA	CP009273	4284205	T→C	0.076	intergenic	nrfG	heme lyase (NrfEFG) for insertion of heme into c552, subunit NrfG/glutamate/aspartate:proton symporter	intergenic	None
RA	CP009273	4285213	G→T	0.415	D269Y	gltP	glutamate/aspartate:proton symporter	D	269	Y
RA	CP009273	4286311	C→A	0.41200000000000003	S211I	yjcO	Sel1 family TPR‑like repeat protein	S	211	I
RA	CP009273	4290080	G→T	1.0	I256I	mdtP	outer membrane factor of efflux pump	I	256	I
RA	CP009273	4297485	G→C	0.547	G44G	alsK	D‑allose kinase	G	44	G
RA	CP009273	4297846	C→A	1.0	M150I	alsE	allulose‑6‑phosphate 3‑epimerase	M	150	I
RA	CP009273	4300333	T→A	0.389	E155D	alsA	fused D‑allose transporter subunits of ABC superfamily: ATP‑binding components	E	155	D
RA	CP009273	4303614	T→A	1.0	*150R	rpiB	ribose 5‑phosphate isomerase B/allose 6‑phosphate isomerase	*	150	R
RA	CP009273	4308395	G→T	0.33899999999999997	H63N	phnK	carbon‑phosphorus lyase complex subunit, putative ATP transporter ATP‑binding protein	H	63	N
RA	CP009273	4316794	G→A	0.062	intergenic	yjdM	zinc‑ribbon family protein/clamp‑binding sister replication fork colocalization protein, dynamin‑related	intergenic	None
RA	CP009273	4317974	G→T	0.353	A341A	crfC	clamp‑binding sister replication fork colocalization protein, dynamin‑related	A	341	A
RA	CP009273	4330426	Δ1 bp	1.0	intergenic	adiA	arginine decarboxylase/melibiose operon transcriptional regulator; autoregulator	intergenic	None
RA	CP009273	4331530	T→A	0.09	intergenic	melR	melibiose operon transcriptional regulator; autoregulator/alpha‑galactosidase, NAD(P)‑binding	intergenic	None
RA	CP009273	4335003	A→T	0.11599999999999999	Y125N	yjdF	DUF2238 family inner membrane protein	Y	125	N
RA	CP009273	4335195	G→T	0.33299999999999996	L61I	yjdF	DUF2238 family inner membrane protein	L	61	I
RA	CP009273	4335352	T→A	0.052000000000000005	L8F	yjdF	DUF2238 family inner membrane protein	L	8	F
RA	CP009273	4336681	A→T	0.413	Y155N	fumB	anaerobic class I fumarate hydratase (fumarase B)	Y	155	N
RA	CP009273	4337717	G→T	0.418	A282E	dcuB	C4‑dicarboxylate transporter, anaerobic; DcuS co‑sensor	A	282	E
RA	CP009273	4341023	A→T	0.935	Y153N	dcuS	sensory histidine kinase in two‑component regulatory system with DcuR, regulator of anaerobic fumarate respiration	Y	153	N
RA	CP009273	4345995	C→A	0.41700000000000004	V78V	dtpC	dipeptide and tripeptide permease	V	78	V
RA	CP009273	4346015	G→T	0.43799999999999994	L72I	dtpC	dipeptide and tripeptide permease	L	72	I
RA	CP009273	4348443	C→A	0.124	intergenic	cadA	lysine decarboxylase, acid‑inducible/putative lysine/cadaverine transporter	intergenic	None
RA	CP009273	4354610	A→T	0.426	W84R	dsbD	fused thiol:disulfide interchange protein: activator of DsbC/conserved protein	W	84	R
RA	CP009273	4356312	G→T	0.077	I93I	dcuA	C4‑dicarboxylate antiporter	I	93	I
RA	CP009273	4357095	A→C	0.505	V350V	aspA	aspartate ammonia‑lyase	V	350	V
RA	CP009273	4358920	G→T	0.605	R147L	fxsA	suppressor of F exclusion of phage T7	R	147	L
RA	CP009273	4372891	A→T	0.419	A144A	epmA	Elongation Factor P Lys34 lysyltransferase	A	144	A
RA	CP009273	4376178	C→A	0.5710000000000001	E1004*	mscM	mechanosensitive channel protein, miniconductance	E	1004	*
RA	CP009273	4378778	G→T	0.591	S137*	mscM	mechanosensitive channel protein, miniconductance	S	137	*
RA	CP009273	4382399	A→C	0.092	intergenic	glyX	tRNA‑Gly/tRNA‑Gly	intergenic	None
RA	CP009273	4388902	G→T	1.0	A558A	mutL	methyl‑directed mismatch repair protein	A	558	A
RA	CP009273	4394875	G→T	0.58	A124A	purA	adenylosuccinate synthetase	A	124	A
RA	CP009273	4396598	A→T	1.0	E43V	rnr	exoribonuclease R, RNase R	E	43	V
RA	CP009273	4402850	G→T	0.542	L2L	yjfC	ATP‑Grasp family ATPase	L	2	L
RA	CP009273	4405735	G→T	0.4	intergenic	aidB	DNA alkylation damage repair protein; flavin‑containing DNA binding protein, weak isovaleryl CoA dehydrogenase/DUF1471 family periplasmic protein	intergenic	None
RA	CP009273	4417551	A→C	1.0	pseudogene	ytfA	pseudogene, related to transcriptional regulators	pseudogene	None
RA	CP009273	4421791	G→T	0.077	R4S	ytfE	iron‑sulfur cluster repair protein RIC	R	4	S
RA	CP009273	4427647	G→A	1.0	D42N	ytfI	uncharacterized protein	D	42	N
RA	CP009273	4428092	G→T	0.632	G190V	ytfI	uncharacterized protein	G	190	V
RA	CP009273	4440321	C→A	0.345	I181I	ytfQ	galactofuranose binding proteint: periplasmic‑binding component of ABC superfamily	I	181	I
RA	CP009273	4458254	T→A	1.0	V271V	mgtA	magnesium transporter	V	271	V
RA	CP009273	4458609	G→T	1.0	D390Y	mgtA	magnesium transporter	D	390	Y
RA	CP009273	4462511	C→A	0.05	intergenic	pyrL	pyrBI operon leader peptide/UPF0131 family protein	intergenic	None
RA	CP009273	4463091	G→T	0.057	intergenic	yjgH	UPF0131 family protein/c‑di‑GMP‑binding biofilm dispersal mediator protein	intergenic	None
RA	CP009273	4465624	C→T	0.336	S124F	yjgL	uncharacterized protein	S	124	F
RA	CP009273	4468165	A→G	1.0	intergenic	argI	ornithine carbamoyltransferase 1/protein inhibitor of RNase E	intergenic	None
RA	CP009273	4469550	G→A	1.0	A2T	yjgN	DUF898 family inner membrane protein	A	2	T
RA	CP009273	4470017	G→A	1.0	M157I	yjgN	DUF898 family inner membrane protein	M	157	I
RA	CP009273	4470873	G→T	0.591	R928S	valS	valyl‑tRNA synthetase	R	928	S
RA	CP009273	4474993	G→T	0.425	S259*	pepA	multifunctional aminopeptidase A: a cyteinylglycinase, transcription regulator and site‑specific recombination factor	S	259	*
RA	CP009273	4480249	G→T	0.09	S236R	idnR	transcriptional repressor, 5‑gluconate‑binding	S	236	R
RA	CP009273	4481249	A→T	0.321	V365E	idnT	L‑idonate and D‑gluconate transporter	V	365	E
RA	CP009273	4487680	G→T	0.09	pseudogene	intB	pseudogene, integrase homology;IS, phage, Tn; Phage‑related functions and prophages; KpLE2 phage‑like element; P4‑like integrase	pseudogene	None
RA	CP009273	4494721	G→A	0.511	A283T	yjhB	putative transporter	A	283	T
RA	CP009273	4495349	G→T	0.44	K82N	yjhC	putative oxidoreductase	K	82	N
RA	CP009273	4495560	A→T	0.326	N153Y	yjhC	putative oxidoreductase	N	153	Y
RA	CP009273	4512693	T→A	1.0	K407*	yjhG	putative dehydratase	K	407	*
RA	CP009273	4516177	C→A	0.22699999999999998	D177Y	sgcR	putative DNA‑binding transcriptional regulator	D	177	Y
RA	CP009273	4523001	T→A	0.573	intergenic	yjhP	putative methyltransferase/putative acetyltransferase	intergenic	None
RA	CP009273	4524073	G→T	0.08800000000000001	intergenic	yjhX	UPF0386 family protein/pseudogene, rimK paralog, C‑terminal fragment	intergenic	None
RA	CP009273	4525234	G→A	1.0	pseudogene	yjhR	pseudogene, helicase family; putative frameshift suppressor	pseudogene	None
RA	CP009273	4531143	A→T	1.0	I124F	fimB	tyrosine recombinase/inversion of on/off regulator of fimA	I	124	F
RA	CP009273	4531461	G→A	0.23199999999999998	intergenic	fimB	tyrosine recombinase/inversion of on/off regulator of fimA/tyrosine recombinase/inversion of on/off regulator of fimA	intergenic	None
RA	CP009273	4534644	C→T	0.09300000000000001	S175F	fimC	periplasmic chaperone	S	175	F
RA	CP009273	4535507	C→A	0.38	R199R	fimD	fimbrial usher outer membrane porin protein; FimCD chaperone‑usher	R	199	R
RA	CP009273	4541445	G→A	0.11699999999999999	intergenic	gntP	fructuronate transporter/mannonate hydrolase	intergenic	None
RA	CP009273	4541449	A→T	0.569	intergenic	gntP	fructuronate transporter/mannonate hydrolase	intergenic	None
RA	CP009273	4545657	C→A	0.08800000000000001	G161*	yjiC	uncharacterized protein	G	161	*
RA	CP009273	4552902	A→T	0.313	N173K	yjiK	SdiA‑regulated family putative membrane‑anchored protein; putative phytase‑like esterase	N	173	K
RA	CP009273	4555156	G→T	1.0	A171E	yjiM	putative 2‑hydroxyglutaryl‑CoA dehydratase	A	171	E
RA	CP009273	4555620	T→G	0.07400000000000001	E16D	yjiM	putative 2‑hydroxyglutaryl‑CoA dehydratase	E	16	D
RA	CP009273	4562043	C→A	1.0	intergenic	yjiS	DUF1127 family protein/pseudogene	intergenic	None
RA	CP009273	4565742	C→A	0.43700000000000006	pseudogene	yjiV	pseudogene; conserved hypothetical protein	pseudogene	None
RA	CP009273	4571233	G→A	0.486	S16F	hsdS	specificity determinant for hsdM and hsdR	S	16	F
RA	CP009273	4572581	G→T	0.36	T95T	hsdM	DNA methyltransferase M	T	95	T
RA	CP009273	4572800	A→T	0.433	V22V	hsdM	DNA methyltransferase M	V	22	V
RA	CP009273	4577836	C→A	0.055999999999999994	D283Y	yjiA	GTP‑binding protein, putative GTPase	D	283	Y
RA	CP009273	4583316	C→A	0.065	P408P	yjjL	L‑galactonate transporter	P	408	P
RA	CP009273	4584381	G→T	1.0	I53I	yjjL	L‑galactonate transporter	I	53	I
RA	CP009273	4584756	A→T	0.574	*305K	yjjM	yjjMN operon transcriptional activator	*	305	K
RA	CP009273	4585338	A→T	1.0	S111T	yjjM	yjjMN operon transcriptional activator	S	111	T
RA	CP009273	4590074	A→C	0.34	V240G	dnaC	DNA biosynthesis protein	V	240	G
RA	CP009273	4591139	C→A	0.525	D66Y	dnaT	DNA biosynthesis protein (primosomal protein I)	D	66	Y
RA	CP009273	4593035	G→T	0.073	intergenic	yjjP	pseudogene, premature stop codon, putative structural protein/putative transcriptional regulator	intergenic	None
RA	CP009273	4593513	T→G	0.505	Y74D	yjjQ	putative transcriptional regulator	Y	74	D
RA	CP009273	4596127	G→T	0.073	intergenic	leuP	tRNA‑Leu/tRNA‑Leu	intergenic	None
RA	CP009273	4596243	T→A	0.579	intergenic	leuQ	tRNA‑Leu/16S rRNA m(2)G1207 methyltransferase, SAM‑dependent	intergenic	None
RA	CP009273	4602307	T→A	0.44799999999999995	L27Q	yjjU	putative patatin‑like family phospholipase	L	27	Q
RA	CP009273	4603666	G→T	0.065	A123A	yjjV	putative DNase	A	123	A
RA	CP009273	4604195	A→G	0.052000000000000005	intergenic	yjjV	putative DNase/putative pyruvate formate lyase activating enzyme	intergenic	None
RA	CP009273	4612781	C→A	0.067	A399E	yjjJ	putative protein kinase	A	399	E
RA	CP009273	4617009	G→T	0.109	A427A	radA	DNA repair protein	A	427	A
RA	CP009273	4618602	T→C	0.131	intergenic	nadR	trifunctional protein: nicotinamide mononucleotide adenylyltransferase, ribosylnicotinamide kinase, transcriptional repressor/putative transporter subunit of ABC superfamily: ATP‑binding component	intergenic	None
RA	CP009273	4625288	T→C	1.0	intergenic	rob	right oriC‑binding transcriptional activator, AraC family/putative periplasmic protein	intergenic	None
RA	CP009273	4628799	G→T	0.052000000000000005	D269Y	creD	inner membrane protein	D	269	Y
RA	CP009273	4629649	A→T	0.44299999999999995	Y159N	arcA	response regulator in two‑component regulatory system with ArcB or CpxA	Y	159	N
RA	pSEVA424‑mdh2_C.	1132	2 bp→TT	1.0	intergenic	–	–/–	intergenic	None
RA	pSEVA424‑mdh2_C.	2644	C→A	0.081	intergenic	–	–/–	intergenic	None
RA	pSEVA424‑mdh2_C.	2922	T→G	0.08900000000000001	intergenic	–	–/–	intergenic	None
RA	pSEVA424‑mdh2_C.	2929	A→C	0.086	intergenic	–	–/–	intergenic	None
RA	pSEVA424‑mdh2_C.	2945	A→T	0.111	intergenic	–	–/–	intergenic	None
RA	pSEVA424‑mdh2_C.	2959	T→G	0.18100000000000002	intergenic	–	–/–	intergenic	None
RA	pSEVA424‑mdh2_C.	2966	A→T	0.073	intergenic	–	–/–	intergenic	None
RA	pSEVA424‑mdh2_C.	2967	T→G	0.067	intergenic	–	–/–	intergenic	None
RA	pSEVA424‑mdh2_C.	2,970:1	+A	0.9059999999999999	intergenic	–	–/–	intergenic	None
RA	pSEVA424‑mdh2_C.	2972	T→G	1.0	intergenic	–	–/–	intergenic	None
RA	pSEVA424‑mdh2_C.	2973	G→C	0.9209999999999999	intergenic	–	–/–	intergenic	None
RA	pSEVA424‑mdh2_C.	2981	A→C	0.14	intergenic	–	–/–	intergenic	None
RA	pSEVA424‑mdh2_C.	5174	T→A	0.28300000000000003	intergenic	–	–/–	intergenic	None
RA	pSEVA424‑mdh2_C.	5185	C→T	0.645	intergenic	–	–/–	intergenic	None
RA	pSEVA424‑mdh2_C.	5746	C→A	0.7829999999999999	H165N	c.necator		H	165	N
