# Supplementary material for: Generation of an Escherichia coli strain growing on methanol via the ribulose monophosphate cycle
Source: Nat Commun. 2022 Sep 6;13:5243. doi: 10.1038/s41467-022-32744-9 (PMC9448777; doi:10.1038/s41467-022-32744-9)
Supplement: Supplementary file 11 — Source Data [file 41467_2022_32744_MOESM11_ESM.zip › source_data/Supplementary Figure 7/A1_CS_10/mutations_all_0.0.csv]

evidence	seq id	position	mutation	freq	annotation	gene	description	WT_aa	pos_aa	mut_aa
RA	131_Ptrc_HPS_PHI	2,964	A→C	0.055999999999999994	intergenic	lacIq	–/–	intergenic	None
RA	131_Ptrc_HPS_PHI	2974	T→G	0.115	intergenic	lacIq	–/–	intergenic	None
RA	131_Ptrc_HPS_PHI	2990	T→G	0.051	intergenic	lacIq	–/–	intergenic	None
RA	131_Ptrc_HPS_PHI	3001	T→G	0.085	intergenic	lacIq	–/–	intergenic	None
RA	131_Ptrc_HPS_PHI	3011	T→G	0.08199999999999999	intergenic	lacIq	–/–	intergenic	None
RA	131_Ptrc_HPS_PHI	3015	A→C	0.092	intergenic	lacIq	–/–	intergenic	None
RA	131_Ptrc_HPS_PHI	3026	A→T	0.09	intergenic	lacIq	–/–	intergenic	None
RA	131_Ptrc_HPS_PHI	3029	T→G	0.054000000000000006	intergenic	lacIq	–/–	intergenic	None
RA	131_Ptrc_HPS_PHI	3035	A→T	0.085	intergenic	lacIq	–/–	intergenic	None
RA	131_Ptrc_HPS_PHI	3036	T→G	0.172	intergenic	lacIq	–/–	intergenic	None
RA	131_Ptrc_HPS_PHI	3044	A→C	0.214	intergenic	lacIq	–/–	intergenic	None
RA	131_Ptrc_HPS_PHI	3065	T→G	0.10300000000000001	intergenic	lacIq	–/–	intergenic	None
RA	131_Ptrc_HPS_PHI	3070	T→G	0.064	intergenic	lacIq	–/–	intergenic	None
RA	131_Ptrc_HPS_PHI	3088	T→A	0.098	intergenic	lacIq	–/–	intergenic	None
RA	131_Ptrc_HPS_PHI	3305	A→C	0.055	intergenic	lacIq	–/–	intergenic	None
RA	131_Ptrc_HPS_PHI	3443	A→G	0.095	intergenic	lacIq	–/–	intergenic	None
RA	131_Ptrc_HPS_PHI	3450	A→C	0.102	intergenic	lacIq	–/–	intergenic	None
RA	131_Ptrc_HPS_PHI	3453	G→C	0.10099999999999999	intergenic	lacIq	–/–	intergenic	None
RA	131_Ptrc_HPS_PHI	3460	T→G	0.105	intergenic	lacIq	–/–	intergenic	None
RA	131_Ptrc_HPS_PHI	5817	T→A	0.10400000000000001	intergenic	lacIq	–/–	intergenic	None
RA	131_Ptrc_HPS_PHI	5821	C→A	0.14400000000000002	intergenic	lacIq	–/–	intergenic	None
RA	131_Ptrc_HPS_PHI	5829	A→C	0.1	intergenic	lacIq	–/–	intergenic	None
RA	CP009273	124092	A→C	0.069	intergenic	aceF	pyruvate dehydrogenase, dihydrolipoyltransacetylase component E2/lipoamide dehydrogenase, E3 component is part of three enzyme complexes	intergenic	None
RA	CP009273	234984	G→T	0.157	I80I	ykfM	lethality reduction protein, putative inner membrane protein	I	80	I
RA	CP009273	234994	G→T	0.251	S77*	ykfM	lethality reduction protein, putative inner membrane protein	S	77	*
RA	CP009273	235006	G→T	0.14	T73K	ykfM	lethality reduction protein, putative inner membrane protein	T	73	K
RA	CP009273	235010	G→T	0.237	L72I	ykfM	lethality reduction protein, putative inner membrane protein	L	72	I
RA	CP009273	235019	C→A	0.23	V69L	ykfM	lethality reduction protein, putative inner membrane protein	V	69	L
RA	CP009273	235022	G→T	0.205	H68N	ykfM	lethality reduction protein, putative inner membrane protein	H	68	N
RA	CP009273	235036	G→T	0.18600000000000003	S63Y	ykfM	lethality reduction protein, putative inner membrane protein	S	63	Y
RA	CP009273	345384	G→C	0.055999999999999994	intergenic	prpB	2‑methylisocitrate lyase/2‑methylcitrate synthase	intergenic	None
RA	CP009273	353486	A→T	0.075	intergenic	codA	cytosine/isoguanine deaminase/transcriptional activator of cyn operon; autorepressor	intergenic	None
RA	CP009273	353489	C→T	0.094	intergenic	codA	cytosine/isoguanine deaminase/transcriptional activator of cyn operon; autorepressor	intergenic	None
RA	CP009273	360114	A→T	0.075	intergenic	lacZ	pseudogene, truncated/DNA‑binding transcriptional repressor	intergenic	None
RA	CP009273	360156	C→G	0.059000000000000004	intergenic	lacZ	pseudogene, truncated/DNA‑binding transcriptional repressor	intergenic	None
RA	CP009273	360157	T→G	0.07400000000000001	intergenic	lacZ	pseudogene, truncated/DNA‑binding transcriptional repressor	intergenic	None
RA	CP009273	360165	G→C	0.064	intergenic	lacZ	pseudogene, truncated/DNA‑binding transcriptional repressor	intergenic	None
RA	CP009273	360173	C→A	0.08800000000000001	intergenic	lacZ	pseudogene, truncated/DNA‑binding transcriptional repressor	intergenic	None
RA	CP009273	450333	A→T	0.10800000000000001	intergenic	bolA	stationary‑phase morphogene, transcriptional repressor for mreB; also regulator for dacA, dacC, and ampC/peptidyl‑prolyl cis/trans isomerase (trigger factor)	intergenic	None
RA	CP009273	776694	T→A	0.078	intergenic	lysY	tRNA‑Lys/tRNA‑Lys	intergenic	None
RA	CP009273	943920	G→T	0.085	K412N	ycaM	putative transporter	K	412	N
RA	CP009273	1092848	A→T	0.071	intergenic	ycdU	putative inner membrane protein/tRNA‑Ser	intergenic	None
RA	CP009273	1118506	A→T	0.151	L75Q	yceB	lipoprotein, DUF1439 family	L	75	Q
RA	CP009273	1282421	A→T	0.138	intergenic	narI	nitrate reductase 1, gamma (cytochrome b(NR)) subunit/rtT sRNA, processed from tyrT transcript	intergenic	None
JC JC	CP009273	1376043	IS5 (–) +4 bp	0.95	pseudogene	ycjV	pseudogene; putative ATP‑binding component of a transport system	pseudogene	None
JC JC	CP009273	1427903	IS3 (–) +3 bp	0.226	coding	pinR	Rac prophage; putative site‑specific recombinase	NaN	None
RA	CP009273	1460819	G→A	0.051	pseudogene	ydbA	pseudogene, autotransporter homolog; interrupted by IS2 and IS30	pseudogene	None
RA	CP009273	1628207	G→A	0.9440000000000001	G110E	pinQ	Qin prophage; putative site‑specific recombinase	G	110	E
RA	CP009273	1676007	G→C	0.059000000000000004	A94G	ydgC	GlpM family inner membrane protein	A	94	G
RA	CP009273	1702966	T→A	0.069	R597R	rsxC	SoxR iron‑sulfur cluster reduction factor component; putative membrane‑associated NADH oxidoreductase of electron transport complex	R	597	R
RA	CP009273	1703062	T→A	0.138	R629R	rsxC	SoxR iron‑sulfur cluster reduction factor component; putative membrane‑associated NADH oxidoreductase of electron transport complex	R	629	R
RA	CP009273	1703071	A→T	0.096	A632A	rsxC	SoxR iron‑sulfur cluster reduction factor component; putative membrane‑associated NADH oxidoreductase of electron transport complex	A	632	A
RA	CP009273	1703101	C→G	0.079	A642A	rsxC	SoxR iron‑sulfur cluster reduction factor component; putative membrane‑associated NADH oxidoreductase of electron transport complex	A	642	A
RA	CP009273	1703215	T→C	0.052000000000000005	V680V	rsxC	SoxR iron‑sulfur cluster reduction factor component; putative membrane‑associated NADH oxidoreductase of electron transport complex	V	680	V
RA	CP009273	1823835	A→C	0.141	W53G	astD	succinylglutamic semialdehyde dehydrogenase	W	53	G
RA	CP009273	1859011	C→G	0.135	intergenic	yeaD	D‑hexose‑6‑phosphate epimerase‑like protein/aldo‑keto reductase, methylglyoxal to acetol, NADPH‑dependent	intergenic	None
RA	CP009273	2170708	G→T	0.12300000000000001	intergenic	gatY	D‑tagatose 1,6‑bisphosphate aldolase 2, catalytic subunit/fructose‑bisphosphate aldolase class I	intergenic	None
RA	CP009273	2170713	C→A	0.336	intergenic	gatY	D‑tagatose 1,6‑bisphosphate aldolase 2, catalytic subunit/fructose‑bisphosphate aldolase class I	intergenic	None
RA	CP009273	2170724	G→T	0.371	intergenic	gatY	D‑tagatose 1,6‑bisphosphate aldolase 2, catalytic subunit/fructose‑bisphosphate aldolase class I	intergenic	None
RA	CP009273	2170734	G→T	1.0	intergenic	gatY	D‑tagatose 1,6‑bisphosphate aldolase 2, catalytic subunit/fructose‑bisphosphate aldolase class I	intergenic	None
RA	CP009273	2170757	T→A	0.188	intergenic	gatY	D‑tagatose 1,6‑bisphosphate aldolase 2, catalytic subunit/fructose‑bisphosphate aldolase class I	intergenic	None
RA	CP009273	2170758	C→A	0.128	intergenic	gatY	D‑tagatose 1,6‑bisphosphate aldolase 2, catalytic subunit/fructose‑bisphosphate aldolase class I	intergenic	None
RA	CP009273	2178937	A→T	0.134	intergenic	thiM	hydoxyethylthiazole kinase/transcriptional repressor of rcnA	intergenic	None
RA	CP009273	2344791	T→A	0.079	I355F	glpT	sn‑glycerol‑3‑phosphate transporter	I	355	F
RA	CP009273	2463906	C→A	0.28800000000000003	Q433K	gtrS	serotype‑specific glucosyl transferase, CPS‑53 (KpLE1) prophage	Q	433	K
RA	CP009273	2463910	G→T	0.228	R434I	gtrS	serotype‑specific glucosyl transferase, CPS‑53 (KpLE1) prophage	R	434	I
RA	CP009273	2463915	C→A	0.191	Q436K	gtrS	serotype‑specific glucosyl transferase, CPS‑53 (KpLE1) prophage	Q	436	K
RA	CP009273	2463920	C→A	0.149	D437E	gtrS	serotype‑specific glucosyl transferase, CPS‑53 (KpLE1) prophage	D	437	E
RA	CP009273	2514734	C→A	0.059000000000000004	intergenic	lysV	tRNA‑Lys/transcriptional activator of xapAB	intergenic	None
RA	CP009273	2711673	A→C	0.14800000000000002	V72G	yfiF	putative methyltransferase	V	72	G
JC	CP009273	2713645	+CCTGCGC	0.126	coding	pka	protein lysine acetyltransferase	NaN	None
RA	CP009273	2719426	T→C	1.0	intergenic	kgtP	alpha‑ketoglutarate transporter/5S ribosomal RNA of rrnG operon	intergenic	None
RA	CP009273	2785712	C→A	0.28300000000000003	H361N	gabD	succinate‑semialdehyde dehydrogenase I, NADP‑dependent	H	361	N
RA	CP009273	2811504	T→C	0.07	intergenic	argZ	tRNA‑Arg/tRNA‑Arg	intergenic	None
RA	CP009273	2811508	T→C	0.057	intergenic	argZ	tRNA‑Arg/tRNA‑Arg	intergenic	None
RA	CP009273	2834252	A→T	0.096	E457V	ascF	fused cellobiose/arbutin/salicin‑specific PTS enzymes: IIB component/IC component	E	457	V
RA	CP009273	2835291	T→G	0.151	C315G	ascB	cryptic 6‑phospho‑beta‑glucosidase	C	315	G
RA	CP009273	3039409	T→G	0.115	intergenic	ygfF	putative NAD(P)‑dependent oxidoreductase with NAD(P)‑binding Rossmann‑fold domain/glycine decarboxylase, PLP‑dependent, subunit (protein P) of glycine cleavage complex	intergenic	None
RA	CP009273	3151733	A→T	0.128	D242V	yqhG	DUF3828 family putative periplasmic protein	D	242	V
RA	CP009273	3263460	C→A	0.12300000000000001	intergenic	yhaC	pentapetide repeats‑related protein/RNase P, M1 RNA component	intergenic	None
RA	CP009273	3263502	C→T	0.063	intergenic	yhaC	pentapetide repeats‑related protein/RNase P, M1 RNA component	intergenic	None
RA	CP009273	3385479	C→G	0.095	intergenic	tldD	putative peptidase/DUF3971‑AsmA2 domains protein	intergenic	None
RA	CP009273	3385487	A→T	0.075	intergenic	tldD	putative peptidase/DUF3971‑AsmA2 domains protein	intergenic	None
RA	CP009273	3385516	A→T	0.096	intergenic	tldD	putative peptidase/DUF3971‑AsmA2 domains protein	intergenic	None
RA	CP009273	3385518	G→C	0.109	intergenic	tldD	putative peptidase/DUF3971‑AsmA2 domains protein	intergenic	None
RA	CP009273	3385571	C→G	0.08	intergenic	tldD	putative peptidase/DUF3971‑AsmA2 domains protein	intergenic	None
RA	CP009273	3469859	G→T	0.109	intergenic	yheO	putative PAS domain‑containing DNA‑binding transcriptional regulator/FKBP‑type peptidyl‑prolyl cis‑trans isomerase (rotamase)	intergenic	None
RA	CP009273	3512075	C→A	0.075	D117Y	aroK	shikimate kinase I	D	117	Y
RA	CP009273	3519657	G→T	1.0	intergenic	nudE	adenosine nucleotide hydrolase; substrates include Ap3A, Ap2A, ADP‑ribose, NADH/inner membrane protein	intergenic	None
RA	CP009273	3546339	C→A	0.16399999999999998	intergenic	malP	maltodextrin phosphorylase/mal regulon transcriptional activator	intergenic	None
RA	CP009273	3721485	T→G	0.13699999999999998	Y416S	xylB	xylulokinase	Y	416	S
RA	CP009273	3779319	G→T	0.10800000000000001	E234*	gpmM	phosphoglycero mutase III, cofactor‑independent	E	234	*
RA	CP009273	3786682	C→A	0.09	C121F	yibB	YibB family protein, function unknown	C	121	F
RA	CP009273	3786687	C→A	0.08800000000000001	L119F	yibB	YibB family protein, function unknown	L	119	F
RA	CP009273	3816601	A→T	0.9359999999999999	H281L	spoT	bifunctional (p)ppGpp synthetase II/ guanosine‑3',5'‑bis pyrophosphate 3'‑pyrophosphohydrolase	H	281	L
RA	CP009273	3822339	A→C	0.10300000000000001	Q12P	xanP	xanthine permease	Q	12	P
RA	CP009273	3822340	A→C	0.153	Q12H	xanP	xanthine permease	Q	12	H
RA	CP009273	3870977	T→A	0.073	intergenic	yidB	DUF937 family protein/DNA gyrase, subunit B	intergenic	None
RA	CP009273	3871017	A→T	0.085	intergenic	yidB	DUF937 family protein/DNA gyrase, subunit B	intergenic	None
RA	CP009273	3960036	G→A	0.922	R87H	rho	transcription termination factor	R	87	H
RA	CP009273	4143375	A→G	0.083	intergenic	ppc	phosphoenolpyruvate carboxylase/acetylornithine deacetylase	intergenic	None
RA	CP009273	4143544	C→T	0.08	intergenic	ppc	phosphoenolpyruvate carboxylase/acetylornithine deacetylase	intergenic	None
RA	CP009273	4143586	C→T	0.055999999999999994	intergenic	ppc	phosphoenolpyruvate carboxylase/acetylornithine deacetylase	intergenic	None
RA	CP009273	4286119	A→C	0.06	intergenic	gltP	glutamate/aspartate:proton symporter/Sel1 family TPR‑like repeat protein	intergenic	None
RA	CP009273	4297846	C→A	0.846	M150I	alsE	allulose‑6‑phosphate 3‑epimerase	M	150	I
RA	CP009273	4361085	A→C	0.10099999999999999	N82H	groL	Cpn60 chaperonin GroEL, large subunit of GroESL	N	82	H
RA	CP009273	4411145	T→G	0.157	L450R	ulaA	L‑ascorbate‑specific enzyme IIC permease component of PTS	L	450	R
RA	CP009273	4596108	T→A	0.078	intergenic	leuP	tRNA‑Leu/tRNA‑Leu	intergenic	None
RA	CP009273	4596127	G→T	0.113	intergenic	leuP	tRNA‑Leu/tRNA‑Leu	intergenic	None
RA	CP009273	4602072	T→G	0.079	L43R	ytjA	uncharacterized protein	L	43	R
RA	pSEVA424‑mdh2_C.	83	T→G	0.094	intergenic	–	–/–	intergenic	None
RA	pSEVA424‑mdh2_C.	91	G→T	0.153	intergenic	–	–/–	intergenic	None
RA	pSEVA424‑mdh2_C.	95	A→T	0.099	intergenic	–	–/–	intergenic	None
RA	pSEVA424‑mdh2_C.	117	T→A	0.08800000000000001	intergenic	–	–/–	intergenic	None
RA	pSEVA424‑mdh2_C.	120	C→A	0.105	intergenic	–	–/–	intergenic	None
RA	pSEVA424‑mdh2_C.	138	G→T	0.06	intergenic	–	–/–	intergenic	None
RA	pSEVA424‑mdh2_C.	143	T→A	0.059000000000000004	intergenic	–	–/–	intergenic	None
RA	pSEVA424‑mdh2_C.	1132	2 bp→TT	1.0	intergenic	–	–/–	intergenic	None
RA	pSEVA424‑mdh2_C.	2338	T→A	0.069	intergenic	–	–/–	intergenic	None
RA	pSEVA424‑mdh2_C.	2945	A→T	0.095	intergenic	–	–/–	intergenic	None
RA	pSEVA424‑mdh2_C.	2953	A→C	0.08900000000000001	intergenic	–	–/–	intergenic	None
RA	pSEVA424‑mdh2_C.	2958	C→G	0.07	intergenic	–	–/–	intergenic	None
RA	pSEVA424‑mdh2_C.	2959	T→G	0.187	intergenic	–	–/–	intergenic	None
RA	pSEVA424‑mdh2_C.	2966	A→T	0.102	intergenic	–	–/–	intergenic	None
RA	pSEVA424‑mdh2_C.	2967	T→G	0.08199999999999999	intergenic	–	–/–	intergenic	None
RA	pSEVA424‑mdh2_C.	2,970:1	+A	0.8690000000000001	intergenic	–	–/–	intergenic	None
RA	pSEVA424‑mdh2_C.	2972	T→G	1.0	intergenic	–	–/–	intergenic	None
RA	pSEVA424‑mdh2_C.	2973	G→C	0.894	intergenic	–	–/–	intergenic	None
RA	pSEVA424‑mdh2_C.	2,973:1	+C	0.051	intergenic	–	–/–	intergenic	None
RA	pSEVA424‑mdh2_C.	2981	A→C	0.131	intergenic	–	–/–	intergenic	None
JC	pSEVA424‑mdh2_C.	4410	+CTGG	1.0	intergenic	–	–/–	intergenic	None
RA	pSEVA424‑mdh2_C.	4921	G→A	1.0	intergenic	–	–/–	intergenic	None
