# Supplementary material for: Generation of an Escherichia coli strain growing on methanol via the ribulose monophosphate cycle
Source: Nat Commun. 2022 Sep 6;13:5243. doi: 10.1038/s41467-022-32744-9 (PMC9448777; doi:10.1038/s41467-022-32744-9)
Supplement: Supplementary file 11 — Source Data [file 41467_2022_32744_MOESM11_ESM.zip › source_data/Supplementary Figure 7/A20_CS_218/mutations_all_0.0.csv]

evidence	seq id	position	mutation	freq	annotation	gene	description	WT_aa	pos_aa	mut_aa
RA	131_Ptrc_HPS_PHI	1,294	C→A	0.184	A15S	HPS	Unnamed: 7_level_1	A	15	S
RA	131_Ptrc_HPS_PHI	1350	G→T	0.43	intergenic	HPS	–/–	intergenic	None
RA	131_Ptrc_HPS_PHI	1382	T→A	0.158	intergenic	HPS	–/–	intergenic	None
RA	131_Ptrc_HPS_PHI	2964	A→C	0.053	intergenic	lacIq	–/–	intergenic	None
RA	131_Ptrc_HPS_PHI	2974	T→G	0.057999999999999996	intergenic	lacIq	–/–	intergenic	None
RA	131_Ptrc_HPS_PHI	3015	A→C	0.053	intergenic	lacIq	–/–	intergenic	None
RA	131_Ptrc_HPS_PHI	3036	T→G	0.095	intergenic	lacIq	–/–	intergenic	None
RA	131_Ptrc_HPS_PHI	3044	A→C	0.08800000000000001	intergenic	lacIq	–/–	intergenic	None
RA	131_Ptrc_HPS_PHI	3392	A→C	0.057999999999999996	intergenic	lacIq	–/–	intergenic	None
RA	131_Ptrc_HPS_PHI	3404	T→G	0.054000000000000006	intergenic	lacIq	–/–	intergenic	None
RA	131_Ptrc_HPS_PHI	3419	A→C	0.156	intergenic	lacIq	–/–	intergenic	None
RA	131_Ptrc_HPS_PHI	3428	A→T	0.134	intergenic	lacIq	–/–	intergenic	None
RA	131_Ptrc_HPS_PHI	3430	T→G	0.107	intergenic	lacIq	–/–	intergenic	None
RA	131_Ptrc_HPS_PHI	3442	A→C	0.085	intergenic	lacIq	–/–	intergenic	None
RA	131_Ptrc_HPS_PHI	3443	A→G	0.154	intergenic	lacIq	–/–	intergenic	None
RA	131_Ptrc_HPS_PHI	3450	A→C	0.214	intergenic	lacIq	–/–	intergenic	None
RA	131_Ptrc_HPS_PHI	3458	C→G	0.055999999999999994	intergenic	lacIq	–/–	intergenic	None
RA	131_Ptrc_HPS_PHI	3460	T→G	0.187	intergenic	lacIq	–/–	intergenic	None
RA	131_Ptrc_HPS_PHI	4072	C→A	0.155	intergenic	lacIq	–/–	intergenic	None
RA	CP009273	958	G→T	0.19699999999999998	D208Y	thrA	Bifunctional aspartokinase/homoserine dehydrogenase 1	D	208	Y
RA	CP009273	2577	C→A	0.491	G747G	thrA	Bifunctional aspartokinase/homoserine dehydrogenase 1	G	747	G
RA	CP009273	3618	C→A	0.151	P273Q	thrB	homoserine kinase	P	273	Q
RA	CP009273	5144	G→A	1.0	intergenic	thrC	L‑threonine synthase/DUF2502 family putative periplasmic protein	intergenic	None
RA	CP009273	10444	G→T	1.0	F17L	satP	succinate‑acetate transporter	F	17	L
RA	CP009273	12901	G→A	1.0	D247N	dnaK	chaperone Hsp70, with co‑chaperone DnaJ	D	247	N
RA	CP009273	22030	G→T	0.11900000000000001	P208P	ribF	bifunctional riboflavin kinase/FAD synthetase	P	208	P
RA	CP009273	25546	G→T	0.941	D114Y	lspA	prolipoprotein signal peptidase (signal peptidase II)	D	114	Y
RA	CP009273	29139	G→T	1.0	G256C	dapB	dihydrodipicolinate reductase	G	256	C
RA	CP009273	31710	C→A	0.069	I298I	carB	carbamoyl‑phosphate synthase large subunit	I	298	I
RA	CP009273	32632	G→T	0.428	V606F	carB	carbamoyl‑phosphate synthase large subunit	V	606	F
RA	CP009273	32659	C→A	0.065	R615S	carB	carbamoyl‑phosphate synthase large subunit	R	615	S
RA	CP009273	32802	C→A	0.10099999999999999	I662I	carB	carbamoyl‑phosphate synthase large subunit	I	662	I
RA	CP009273	33567	C→A	0.07200000000000001	V917V	carB	carbamoyl‑phosphate synthase large subunit	V	917	V
RA	CP009273	42079	G→A	0.19699999999999998	intergenic	caiT	putative transporter/anaerobic carnitine reduction putative electron transfer flavoprotein subunit	intergenic	None
RA	CP009273	42150	G→A	0.9390000000000001	intergenic	caiT	putative transporter/anaerobic carnitine reduction putative electron transfer flavoprotein subunit	intergenic	None
RA	CP009273	42415	A→C	0.175	T5P	fixA	anaerobic carnitine reduction putative electron transfer flavoprotein subunit	T	5	P
RA	CP009273	47857	C→A	0.094	S30*	kefC	potassium:proton antiporter	S	30	*
RA	CP009273	49029	A→C	0.094	S421R	kefC	potassium:proton antiporter	S	421	R
RA	CP009273	49840	G→T	1.0	A6A	folA	dihydrofolate reductase	A	6	A
RA	CP009273	54392	G→T	0.064	A104E	surA	peptidyl‑prolyl cis‑trans isomerase (PPIase)	A	104	E
RA	CP009273	54887	G→T	0.077	N741K	lptD	LPS assembly OM complex LptDE, beta‑barrel component	N	741	K
RA	CP009273	55590	G→T	1.0	T507K	lptD	LPS assembly OM complex LptDE, beta‑barrel component	T	507	K
RA	CP009273	56677	G→T	1.0	R145S	lptD	LPS assembly OM complex LptDE, beta‑barrel component	R	145	S
RA	CP009273	69367	C→A	0.21	M16I	thiQ	thiamine, thiamine pyrophosphate ABC transporter ATPase; ThiBPQ thiamine, thiamine pyrophosphate importer	M	16	I
RA	CP009273	69546	A→T	0.373	F488Y	thiP	thiamine, thiamine pyrophosphate ABC transporter permease; ThiBPQ thiamine, thiamine pyrophosphate importer	F	488	Y
RA	CP009273	70465	G→T	0.175	H182N	thiP	thiamine, thiamine pyrophosphate ABC transporter permease; ThiBPQ thiamine, thiamine pyrophosphate importer	H	182	N
RA	CP009273	70744	G→T	0.08900000000000001	R89R	thiP	thiamine, thiamine pyrophosphate ABC transporter permease; ThiBPQ thiamine, thiamine pyrophosphate importer	R	89	R
RA	CP009273	76821	G→T	0.4	G177G	leuC	3‑isopropylmalate dehydratase large subunit	G	177	G
RA	CP009273	80123	C→T	0.909	G25S	leuL	leu operon leader peptide	G	25	S
RA	CP009273	81562	C→A	1.0	I236I	leuO	global transcription factor	I	236	I
RA	CP009273	82037	C→T	0.067	intergenic	leuO	global transcription factor/acetolactate synthase 3 large subunit	intergenic	None
RA	CP009273	84481	G→A	0.165	intergenic	ilvH	acetolactate synthase 3, small subunit, valine‑sensitive/transcriptional repressor‑activator for carbon metabolism	intergenic	None
RA	CP009273	86729	G→T	0.151	R50L	rsmH	16S rRNA m(4)C1402 methyltransferase, SAM‑dependent	R	50	L
RA	CP009273	90252	G→T	0.18	A200A	murE	UDP‑N‑acetylmuramoyl‑L‑alanyl‑D‑glutamate:meso‑ diaminopimelate ligase	A	200	A
RA	CP009273	93391	G→T	0.8759999999999999	T301T	mraY	phospho‑N‑acetylmuramoyl‑pentapeptide transferase	T	301	T
RA	CP009273	95873	G→T	0.46	S328S	ftsW	lipid II flippase; integral membrane protein involved in stabilizing FstZ ring during cell division	S	328	S
RA	CP009273	97521	C→A	1.0	A90A	murC	UDP‑N‑acetylmuramate:L‑alanine ligase	A	90	A
RA	CP009273	102736	C→A	0.051	I315I	ftsZ	GTP‑binding tubulin‑like cell division protein	I	315	I
RA	CP009273	102769	G→T	0.051	V326V	ftsZ	GTP‑binding tubulin‑like cell division protein	V	326	V
RA	CP009273	103467	G→T	1.0	D142Y	lpxC	UDP‑3‑O‑acyl N‑acetylglucosamine deacetylase	D	142	Y
RA	CP009273	104561	G→T	1.0	A124S	secM	regulator of secA translation	A	124	S
RA	CP009273	107298	C→A	0.063	R845S	secA	preprotein translocase subunit, ATPase	R	845	S
RA	CP009273	108648	Δ1 bp	1.0	coding	zapD	FtsZ stabilizer	NaN	None
RA	CP009273	110883	A→T	0.124	Y318F	guaC	GMP reductase	Y	318	F
RA	CP009273	112729	G→T	0.188	D286E	hofB	T2SE secretion family protein; P‑loop ATPase superfamily protein	D	286	E
RA	CP009273	114825	G→A	0.184	S103F	nadC	quinolinate phosphoribosyltransferase	S	103	F
RA	CP009273	116052	G→T	0.126	L95L	ampE	ampicillin resistance inner membrane protein; putative signaling protein in beta‑lactamase regulation	L	95	L
RA	CP009273	118526	C→T	0.109	intergenic	aroP	aromatic amino acid transporter/pyruvate dehydrogenase complex repressor; autorepressor	intergenic	None
RA	CP009273	118873	G→T	1.0	D99Y	pdhR	pyruvate dehydrogenase complex repressor; autorepressor	D	99	Y
RA	CP009273	119467	G→T	0.425	intergenic	pdhR	pyruvate dehydrogenase complex repressor; autorepressor/pyruvate dehydrogenase, decarboxylase component E1, thiamine triphosphate‑binding	intergenic	None
RA	CP009273	120313	C→A	0.201	T270T	aceE	pyruvate dehydrogenase, decarboxylase component E1, thiamine triphosphate‑binding	T	270	T
RA	CP009273	121004	C→A	0.078	R501S	aceE	pyruvate dehydrogenase, decarboxylase component E1, thiamine triphosphate‑binding	R	501	S
RA	CP009273	122790	G→T	0.174	A203A	aceF	pyruvate dehydrogenase, dihydrolipoyltransacetylase component E2	A	203	A
RA	CP009273	124371	C→A	0.466	intergenic	aceF	pyruvate dehydrogenase, dihydrolipoyltransacetylase component E2/lipoamide dehydrogenase, E3 component is part of three enzyme complexes	intergenic	None
RA	CP009273	126667	G→T	0.198	R361R	yacH	uncharacterized protein	R	361	R
RA	CP009273	134028	G→T	0.9209999999999999	A153A	cueO	multicopper oxidase (laccase)	A	153	A
RA	CP009273	137071	G→T	0.069	I214I	gcd	glucose dehydrogenase	I	214	I
RA	CP009273	142460	T→A	1.0	F298Y	yadE	putative polysaccharide deacetylase lipoprotein	F	298	Y
RA	CP009273	146343	G→T	0.539	T366T	yadC	putative fimbrial‑like adhesin protein	T	366	T
RA	CP009273	149697	G→T	0.11800000000000001	I739I	htrE	putative outer membrane usher protein	I	739	I
RA	CP009273	151620	C→A	0.516	K98N	htrE	putative outer membrane usher protein	K	98	N
RA	CP009273	153472	G→T	0.9490000000000001	intergenic	yadN	putative fimbrial‑like adhesin protein/2‑amino‑4‑hydroxy‑6‑hydroxymethyldihyropteridine pyrophosphokinase	intergenic	None
RA	CP009273	158287	C→A	1.0	D78Y	ligT	2'‑5' RNA ligase	D	78	Y
RA	CP009273	159121	A→T	0.12300000000000001	E177V	hrpB	putative ATP‑dependent helicase	E	177	V
RA	CP009273	161068	A→C	0.27399999999999997	intergenic	hrpB	putative ATP‑dependent helicase/fused glycosyl transferase and transpeptidase	intergenic	None
RA	CP009273	162905	G→T	0.16	V563V	mrcB	fused glycosyl transferase and transpeptidase	V	563	V
RA	CP009273	163686	C→A	0.38299999999999995	Q824K	mrcB	fused glycosyl transferase and transpeptidase	Q	824	K
RA	CP009273	166662	C→A	0.061	S133*	fhuC	iron‑hydroxamate transporter subunit	S	133	*
RA	CP009273	167106	G→T	0.066	A15A	fhuD	iron‑hydroxamate transporter subunit	A	15	A
RA	CP009273	176783	G→T	0.9109999999999999	D354Y	dgt	deoxyguanosine triphosphate triphosphohydrolase	D	354	Y
RA	CP009273	177895	A→T	0.114	A175A	degP	serine endoprotease (protease Do), membrane‑associated	A	175	A
RA	CP009273	183669	C→A	0.14	R490L	glnD	uridylyltransferase	R	490	L
RA	CP009273	186159	A→G	0.08199999999999999	intergenic	map	methionine aminopeptidase/novel sRNA, function unknown	intergenic	None
RA	CP009273	194124	C→A	0.43700000000000006	I364I	rseP	inner membrane zinc RIP metalloprotease; RpoE activator, by degrading RseA; cleaved signal peptide endoprotease	I	364	I
RA	CP009273	201962	A→T	0.875	D117V	dnaE	DNA polymerase III alpha subunit	D	117	V
RA	CP009273	214084	G→T	0.076	G393G	proS	prolyl‑tRNA synthetase	G	393	G
RA	CP009273	217887	C→T	0.063	W74*	metI	DL‑methionine transporter subunit	W	74	*
RA	CP009273	217932	A→C	0.9129999999999999	I59M	metI	DL‑methionine transporter subunit	I	59	M
RA	CP009273	219803	A→T	0.151	T162S	gmhB	D,D‑heptose 1,7‑bisphosphate phosphatase	T	162	S
RA	CP009273	225620	C→A	0.107	intergenic	aspU	tRNA‑Asp/2,5‑diketo‑D‑gluconate reductase B	intergenic	None
RA	CP009273	229707	G→T	0.17	R246S	mltD	putative membrane‑bound lytic murein transglycosylase D	R	246	S
RA	CP009273	230579	C→T	1.0	E231K	gloB	hydroxyacylglutathione hydrolase	E	231	K
RA	CP009273	232860	G→T	1.0	D103Y	dnaQ	DNA polymerase III epsilon subunit	D	103	Y
RA	CP009273	236234	A→T	0.9059999999999999	V148E	yafV	putative NAD(P)‑binding C‑N hydrolase family amidase	V	148	E
RA	CP009273	238195	G→T	1.0	V532V	fadE	acyl coenzyme A dehydrogenase	V	532	V
RA	CP009273	239590	C→A	0.054000000000000006	M67I	fadE	acyl coenzyme A dehydrogenase	M	67	I
RA	CP009273	241156	A→T	0.121	K115*	yafJ	putative amidotransfease	K	115	*
RA	CP009273	247120	G→T	0.055	pseudogene	lafU	pseudogene, lateral flagellar motor protein fragment	pseudogene	None
RA	CP009273	248447	C→T	0.06	intergenic	dinB	DNA polymerase IV/antitoxin of the YafO‑YafN toxin‑antitoxin system	intergenic	None
RA	CP009273	248486	C→A	0.08199999999999999	intergenic	dinB	DNA polymerase IV/antitoxin of the YafO‑YafN toxin‑antitoxin system	intergenic	None
RA	CP009273	250909	A→T	0.064	L432Q	pepD	aminoacyl‑histidine dipeptidase (peptidase D)	L	432	Q
RA	CP009273	253769	C→T	0.125	V252V	frsA	fermentation‑respiration switch protein; PTS Enzyme IIA(Glc)‑binding protein; pNP‑butyrate esterase activity	V	252	V
RA	CP009273	255284	G→T	0.348	N176K	phoE	outer membrane phosphoporin protein E	N	176	K
RA	CP009273	255487	A→T	0.057999999999999996	S109T	phoE	outer membrane phosphoporin protein E	S	109	T
RA	CP009273	258054	G→T	0.506	G281C	proA	gamma‑glutamylphosphate reductase	G	281	C
RA	CP009273	259494	G→T	0.054000000000000006	C75*	yafW	CP4‑6 prophage; antitoxin of the YkfI‑YafW toxin‑antitoxin system	C	75	*
RA	CP009273	262114	C→A	0.9059999999999999	D51Y	yafY	lipoprotein, inner membrane; overproduction stimulates degP expression; CP4‑6 prophage	D	51	Y
RA	CP009273	263270	C→A	0.149	V149V	yafZ	CP4‑6 prophage; conserved protein	V	149	V
RA	CP009273	274735	A→T	0.941	pseudogene	afuB	pseudogene, CP4‑6 prophage; ABC transporter permease family;Phage or Prophage Related	pseudogene	None
RA	CP009273	279334	C→A	0.23600000000000002	I141I	yagF	CP4‑6 prophage; dehydratase family protein	I	141	I
RA	CP009273	279800	G→T	0.066	E297*	yagF	CP4‑6 prophage; dehydratase family protein	E	297	*
RA	CP009273	280927	T→A	0.054000000000000006	intergenic	yagF	CP4‑6 prophage; dehydratase family protein/CP4‑6 prophage; putative sugar transporter	intergenic	None
RA	CP009273	284904	C→A	0.114	intergenic	yagI	CP4‑6 prophage; putative DNA‑binding transcriptional regulator/ornithine carbamoyltransferase 2, chain F; CP4‑6 prophage	intergenic	None
RA	CP009273	285869	G→T	0.162	L50I	argF	ornithine carbamoyltransferase 2, chain F; CP4‑6 prophage	L	50	I
RA	CP009273	290012	C→T	0.062	D167N	yagM	CP4‑6 prophage; uncharacterized protein	D	167	N
RA	CP009273	291453	A→T	0.156	L452*	intF	CP4‑6 prophage; putative phage integrase	L	452	*
RA	CP009273	294344	C→A	0.051	V32L	paoD	moco insertion factor for PaoABC aldehyde oxidoreductase	V	32	L
RA	CP009273	294929	C→A	0.083	E573*	paoC	PaoABC aldehyde oxidoreductase, Moco‑containing subunit	E	573	*
RA	CP009273	296308	G→T	0.128	A113E	paoC	PaoABC aldehyde oxidoreductase, Moco‑containing subunit	A	113	E
RA	CP009273	298201	C→A	0.076	L28L	paoA	PaoABC aldehyde oxidoreductase, 2Fe‑2S subunit	L	28	L
RA	CP009273	299623	C→A	0.138	G91*	ykgJ	UPF0153 cysteine cluster protein	G	91	*
RA	CP009273	300770	C→A	0.068	V49V	ecpE	ECP production pilus chaperone	V	49	V
RA	CP009273	302428	G→T	0.19	P34Q	ecpD	polymerized tip adhesin of ECP fibers	P	34	Q
RA	CP009273	310697	G→T	0.054000000000000006	pseudogene	eaeH	pseudogene, attaching and effacing protein homology;factor; Not classified	pseudogene	None
RA	CP009273	312532	G→A	1.0	pseudogene	ykgA	pseudogene, AraC family;putative regulator; Not classified; putative ARAC‑type regulatory protein	pseudogene	None
RA	CP009273	314408	A→G	0.45299999999999996	D435D	rclA	reactive chlorine stress species (RCS) resistance protein; pyridine nucleotide‑dependent disulfide oxidoreductase family	D	435	D
RA	CP009273	314566	C→A	0.065	D383Y	rclA	reactive chlorine stress species (RCS) resistance protein; pyridine nucleotide‑dependent disulfide oxidoreductase family	D	383	Y
RA	CP009273	317205	G→A	0.941	intergenic	rclR	reactive chlorine species (RCS)‑specific activator of the rcl genes/cysteine‑rich LutA family protein; putative electron transport chain YkgEFG component	intergenic	None
RA	CP009273	319024	C→A	0.054000000000000006	R326S	ykgF	ferridoxin‑like LutB family protein; putative electron transport chain YkgEFG component	R	326	S
RA	CP009273	319381	G→T	0.061	D445Y	ykgF	ferridoxin‑like LutB family protein; putative electron transport chain YkgEFG component	D	445	Y
RA	CP009273	319825	G→T	0.145	E119D	ykgG	LutC family protein; putative electron transport chain YkgEFG component	E	119	D
RA	CP009273	320920	G→A	1.0	S52S	ykgH	putative inner membrane protein	S	52	S
RA	CP009273	321223	C→A	1.0	intergenic	ykgH	putative inner membrane protein/choline dehydrogenase, a flavoprotein	intergenic	None
RA	CP009273	332599	G→T	0.084	A37A	yahF	putative NAD(P)‑binding succinyl‑CoA synthase	A	37	A
RA	CP009273	335247	C→A	0.091	N404K	yahG	DUF1116 family protein	N	404	K
RA	CP009273	337720	G→T	0.077	E295D	yahJ	putative metallo‑dependent hydrolase domain deaminase	E	295	D
RA	CP009273	344800	G→T	0.948	E136D	prpB	2‑methylisocitrate lyase	E	136	D
RA	CP009273	345384	G→C	0.059000000000000004	intergenic	prpB	2‑methylisocitrate lyase/2‑methylcitrate synthase	intergenic	None
RA	CP009273	345387	G→A	0.05	intergenic	prpB	2‑methylisocitrate lyase/2‑methylcitrate synthase	intergenic	None
RA	CP009273	353486	A→T	0.062	intergenic	codA	cytosine/isoguanine deaminase/transcriptional activator of cyn operon; autorepressor	intergenic	None
RA	CP009273	353489	C→T	0.064	intergenic	codA	cytosine/isoguanine deaminase/transcriptional activator of cyn operon; autorepressor	intergenic	None
RA	CP009273	360317	C→A	0.408	intergenic	lacZ	pseudogene, truncated/DNA‑binding transcriptional repressor	intergenic	None
RA	CP009273	362159	G→T	0.935	I165I	mhpR	mhp operon transcriptional activator	I	165	I
RA	CP009273	364561	G→T	0.062	D18Y	mhpB	2,3‑dihydroxyphenylpropionate 1,2‑dioxygenase	D	18	Y
RA	CP009273	367252	C→A	0.077	pseudogene	mhpC	pseudogene, IS30 insertion	pseudogene	None
RA	CP009273	372091	C→A	0.07	R393R	mhpT	3‑hydroxyphenylpropionic transporter	R	393	R
RA	CP009273	372581	G→T	0.069	A118A	yaiL	DUF2058 family protein	A	118	A
RA	CP009273	380236	C→A	0.196	intergenic	yaiS	putative PIG‑L family deacetylase/taurine transporter subunit	intergenic	None
RA	CP009273	385485	C→T	0.174	intergenic	hemB	5‑aminolevulinate dehydratase (porphobilinogen synthase)/pseudogene, autotransporter family;putative structure; Not classified; interrupted by IS3; putative flagellin structural protein	intergenic	None
RA	CP009273	385815	G→T	0.9309999999999999	pseudogene	yaiT	pseudogene, autotransporter family;putative structure; Not classified; interrupted by IS3; putative flagellin structural protein	pseudogene	None
RA	CP009273	390551	T→G	0.092	L197R	yaiV	putative transcriptional regulator	L	197	R
RA	CP009273	395951	G→T	0.474	V143V	ddlA	D‑alanine‑D‑alanine ligase A	V	143	V
RA	CP009273	396883	A→G	0.948	Q14Q	iraP	anti‑RssB factor, RpoS stabilzer during Pi starvation; anti‑adapter protein	Q	14	Q
RA	CP009273	397959	G→A	0.93	A253T	phoA	bacterial alkaline phosphatase	A	253	T
RA	CP009273	399531	G→T	0.159	A125S	yaiC	diguanylate cyclase, cellulose regualtor	A	125	S
RA	CP009273	400594	G→T	0.085	V169V	proC	pyrroline‑5‑carboxylate reductase, NAD(P)‑binding	V	169	V
RA	CP009273	402340	G→T	1.0	V160V	aroL	shikimate kinase II	V	160	V
RA	CP009273	405970	C→A	0.42100000000000004	T124K	mak	manno(fructo)kinase	T	124	K
RA	CP009273	406002	G→T	0.115	G135C	mak	manno(fructo)kinase	G	135	C
RA	CP009273	406075	C→A	1.0	P159Q	mak	manno(fructo)kinase	P	159	Q
RA	CP009273	409063	A→T	0.11900000000000001	L716*	sbcC	exonuclease, dsDNA, ATP‑dependent	L	716	*
RA	CP009273	411027	G→T	1.0	L61L	sbcC	exonuclease, dsDNA, ATP‑dependent	L	61	L
RA	CP009273	421799	C→A	1.0	I69I	tgt	tRNA‑guanine transglycosylase	I	69	I
RA	CP009273	425143	G→T	0.91	T61T	secF	SecYEG protein translocase auxillary subunit	T	61	T
RA	CP009273	432092	G→A	0.08800000000000001	K16K	pgpA	phosphatidylglycerophosphatase A	K	16	K
RA	CP009273	433551	G→T	1.0	S14Y	yajO	2‑carboxybenzaldehyde reductase	S	14	Y
RA	CP009273	433738	A→C	0.504	intergenic	yajO	2‑carboxybenzaldehyde reductase/1‑deoxyxylulose‑5‑phosphate synthase, thiamine triphosphate‑binding, FAD‑requiring	intergenic	None
RA	CP009273	434663	A→C	1.0	I324S	dxs	1‑deoxyxylulose‑5‑phosphate synthase, thiamine triphosphate‑binding, FAD‑requiring	I	324	S
RA	CP009273	435336	G→T	0.946	Q100K	dxs	1‑deoxyxylulose‑5‑phosphate synthase, thiamine triphosphate‑binding, FAD‑requiring	Q	100	K
RA	CP009273	435862	A→T	0.105	T232T	ispA	geranyltranstransferase	T	232	T
RA	CP009273	437371	G→T	0.126	D123Y	thiI	tRNA s(4)U8 sulfurtransferase	D	123	Y
RA	CP009273	437672	T→A	1.0	V223E	thiI	tRNA s(4)U8 sulfurtransferase	V	223	E
RA	CP009273	444489	G→A	1.0	R537C	cyoB	cytochrome o ubiquinol oxidase subunit I	R	537	C
RA	CP009273	446369	T→G	0.924	Q233P	cyoA	cytochrome o ubiquinol oxidase subunit II	Q	233	P
RA	CP009273	450290	G→A	1.0	intergenic	bolA	stationary‑phase morphogene, transcriptional repressor for mreB; also regulator for dacA, dacC, and ampC/peptidyl‑prolyl cis/trans isomerase (trigger factor)	intergenic	None
RA	CP009273	450766	G→T	0.062	A60S	tig	peptidyl‑prolyl cis/trans isomerase (trigger factor)	A	60	S
RA	CP009273	456298	T→A	1.0	L652Q	lon	DNA‑binding ATP‑dependent protease La	L	652	Q
RA	CP009273	456588	G→T	1.0	D749Y	lon	DNA‑binding ATP‑dependent protease La	D	749	Y
RA	CP009273	458644	C→A	0.149	P425Q	ppiD	periplasmic folding chaperone, has an inactive PPIase domain	P	425	Q
RA	CP009273	458681	C→A	0.155	I437I	ppiD	periplasmic folding chaperone, has an inactive PPIase domain	I	437	I
RA	CP009273	461499	G→T	0.068	R424S	ybaE	putative ABC superfamily transporter periplasmic‑binding protein	R	424	S
RA	CP009273	463179	C→A	0.075	I104I	cof	thiamine pyrimidine pyrophosphate hydrolase; HMP‑PP phosphatase	I	104	I
RA	CP009273	463263	A→T	0.08900000000000001	I132I	cof	thiamine pyrimidine pyrophosphate hydrolase; HMP‑PP phosphatase	I	132	I
RA	CP009273	466184	G→T	0.057999999999999996	M31I	mdlB	putative multidrug transporter subunit of ABC superfamily, ATP‑binding component	M	31	I
RA	CP009273	474138	G→T	0.94	intergenic	ylaB	putative membrane‑anchored cyclic‑di‑GMP phosphodiesterase/DUF1449 family inner membrane protein	intergenic	None
RA	CP009273	475805	C→A	1.0	A120A	tomB	Hha toxicity attenuator; conjugation‑related protein	A	120	A
RA	CP009273	477267	G→T	0.057999999999999996	Q865K	acrB	multidrug efflux system protein	Q	865	K
RA	CP009273	478523	G→T	0.052000000000000005	A446E	acrB	multidrug efflux system protein	A	446	E
RA	CP009273	479122	G→T	0.163	F246L	acrB	multidrug efflux system protein	F	246	L
RA	CP009273	479244	C→A	1.0	A206S	acrB	multidrug efflux system protein	A	206	S
RA	CP009273	480820	C→T	1.0	D86N	acrA	multidrug efflux system	D	86	N
RA	CP009273	481667	G→A	1.0	A151T	acrR	transcriptional repressor	A	151	T
RA	CP009273	486494	C→A	0.06	R53S	ybaN	DUF454 family inner membrane protein	R	53	S
RA	CP009273	487486	G→T	0.10400000000000001	intergenic	apt	adenine phosphoribosyltransferase/DNA polymerase III/DNA elongation factor III, tau and gamma subunits	intergenic	None
RA	CP009273	495020	T→A	0.057999999999999996	E137V	aes	acetyl esterase	E	137	V
RA	CP009273	498579	G→T	0.43700000000000006	A39E	ybaL	inner membrane putative NAD(P)‑binding transporter	A	39	E
RA	CP009273	500178	G→T	0.449	intergenic	fsr	putative fosmidomycin efflux system protein/bifunctional UDP‑sugar hydrolase/5'‑nucleotidase	intergenic	None
RA	CP009273	500613	G→T	0.155	G82C	ushA	bifunctional UDP‑sugar hydrolase/5'‑nucleotidase	G	82	C
RA	CP009273	509737	G→A	0.917	E97K	cueR	copper‑responsive regulon transcriptional regulator	E	97	K
RA	CP009273	520254	G→T	0.096	R513L	rhsD	Rhs family putative polymorphic toxin	R	513	L
RA	CP009273	520873	A→T	0.138	A719A	rhsD	Rhs family putative polymorphic toxin	A	719	A
RA	CP009273	521011	G→T	0.203	E765D	rhsD	Rhs family putative polymorphic toxin	E	765	D
RA	CP009273	522859	T→G	0.177	S1381R	rhsD	Rhs family putative polymorphic toxin	S	1381	R
RA	CP009273	523413	G→T	0.185	pseudogene	rhsH	pseudogene, Rhs familly protein	pseudogene	None
RA	CP009273	524,334:1	+T	1.0	pseudogene	ybbD	pseudogene	pseudogene	None
RA	CP009273	524496	T→G	0.06	pseudogene	ybbD	pseudogene	pseudogene	None
RA	CP009273	530466	C→A	1.0	F365L	gcl	glyoxylate carboligase	F	365	L
RA	CP009273	531155	G→A	0.061	intergenic	gcl	glyoxylate carboligase/hydroxypyruvate isomerase	intergenic	None
RA	CP009273	531158	G→T	0.057	intergenic	gcl	glyoxylate carboligase/hydroxypyruvate isomerase	intergenic	None
RA	CP009273	531226	T→A	0.08900000000000001	F21I	hyi	hydroxypyruvate isomerase	F	21	I
RA	CP009273	538153	A→C	0.13699999999999998	E270D	glxK	glycerate kinase II	E	270	D
RA	CP009273	538400	G→T	0.441	E353*	glxK	glycerate kinase II	E	353	*
RA	CP009273	542200	Δ1 bp	1.0	coding	fdrA	putative NAD(P)‑binding acyl‑CoA synthetase	NaN	None
RA	CP009273	544142	G→T	0.36	P110P	ylbE	NO‑induced DUF1116 protein	P	110	P
RA	CP009273	545542	G→T	0.054000000000000006	D154Y	ylbF	putative anaerobic allantoin catabolic oxamate carbamoyltransferase; DUF2877 family protein	D	154	Y
RA	CP009273	546491	G→T	1.0	V199V	ybcF	putative carbonate kinase	V	199	V
RA	CP009273	549397	G→T	1.0	intergenic	lpxH	UDP‑2,3‑diacylglucosamine pyrophosphohydrolase/peptidyl‑prolyl cis‑trans isomerase B (rotamase B)	intergenic	None
RA	CP009273	551499	G→T	0.066	R171S	ybcI	DUF457 family inner membrane protein	R	171	S
RA	CP009273	557592	G→T	0.927	D814Y	sfmD	putative outer membrane export usher protein	D	814	Y
RA	CP009273	557784	G→T	0.184	intergenic	sfmD	putative outer membrane export usher protein/FimA homolog	intergenic	None
RA	CP009273	566710	G→T	0.442	G121V	ybcL	inactive polymorphonuclear leukocyte migration suppressor; DLP12 prophage; secreted protein, UPF0098 family	G	121	V
RA	CP009273	571745	G→T	0.452	pseudogene	nmpC	DLP12 prophage; truncated outer membrane porin (pseudogene);IS, phage, Tn; Phage or Prophage Related; outer membrane porin protein; locus of qsr prophage	pseudogene	None
RA	CP009273	572129	T→G	0.439	pseudogene	nmpC	DLP12 prophage; truncated outer membrane porin (pseudogene);IS, phage, Tn; Phage or Prophage Related; outer membrane porin protein; locus of qsr prophage	pseudogene	None
RA	CP009273	576653	G→T	0.428	A122S	nohD	DLP12 prophage; DNA packaging protein	A	122	S
RA	CP009273	576998	G→T	1.0	pseudogene	aaaD	pseudogene; DLP12 prophage; tail fiber assembly protein family;Phage or Prophage Related	pseudogene	None
RA	CP009273	580102	G→T	0.426	intergenic	appY	global transcriptional activator; DLP12 prophage/DLP12 prophage; outer membrane protease VII (outer membrane protein 3b)	intergenic	None
RA	CP009273	580558	C→A	0.121	D178Y	ompT	DLP12 prophage; outer membrane protease VII (outer membrane protein 3b)	D	178	Y
RA	CP009273	581203	A→T	1.0	intergenic	ompT	DLP12 prophage; outer membrane protease VII (outer membrane protein 3b)/tRNA‑OTHER	intergenic	None
RA	CP009273	583341	T→G	1.0	S33R	ybcH	PRK09936 family protein	S	33	R
RA	CP009273	596812	G→T	0.08900000000000001	M881I	cusA	copper/silver efflux system, membrane component	M	881	I
RA	CP009273	598618	G→T	0.11199999999999999	E402*	pheP	phenylalanine transporter	E	402	*
RA	CP009273	602195	C→A	0.067	T215T	ybdK	weak gamma‑glutamyl:cysteine ligase	T	215	T
RA	CP009273	603207	G→T	0.147	noncoding	sokE	sRNA at remnant mokE/hokE locus	noncoding	None
RA	CP009273	604929	A→T	0.17	C203S	entD	phosphopantetheinyltransferase component of enterobactin synthase multienzyme complex	C	203	S
RA	CP009273	607931	G→A	1.0	S7F	fepA	iron‑enterobactin outer membrane transporter	S	7	F
RA	CP009273	614511	G→T	0.105	D268Y	fepE	regulator of length of O‑antigen component of lipopolysaccharide chains	D	268	Y
RA	CP009273	615143	C→A	0.129	T171T	fepC	iron‑enterobactin transporter subunit	T	171	T
RA	CP009273	619048	C→A	0.938	A307S	fepB	iron‑enterobactin transporter subunit	A	307	S
RA	CP009273	623812	G→T	0.115	V221V	entB	isochorismatase	V	221	V
RA	CP009273	624669	G→T	0.08199999999999999	T221T	entA	2,3‑dihydro‑2,3‑dihydroxybenzoate dehydrogenase	T	221	T
RA	CP009273	625174	G→T	0.051	intergenic	entH	enterobactin synthesis proofreading thioesterase/carbon starvation protein involved in peptide utilization; APC peptide transporter family protein	intergenic	None
RA	CP009273	625364	G→T	1.0	G5G	cstA	carbon starvation protein involved in peptide utilization; APC peptide transporter family protein	G	5	G
RA	CP009273	629276	A→T	0.18600000000000003	K79*	ybdL	methionine aminotransferase, PLP‑dependent	K	79	*
RA	CP009273	630742	C→A	0.42200000000000004	E31*	ybdM	Spo0J family protein, ParB‑like nuclease domain	E	31	*
RA	CP009273	632286	C→A	0.47600000000000003	E263D	ybdO	putative DNA‑binding transcriptional regulator	E	263	D
RA	CP009273	633925	G→A	0.054000000000000006	I35I	dsbG	thiol:disulfide interchange protein, periplasmic	I	35	I
RA	CP009273	638587	G→T	0.062	E348D	ybdR	putative Zn‑dependent NAD(P)‑binding oxidoreductase	E	348	D
RA	CP009273	639231	G→A	1.0	L65F	rnk	regulator of nucleoside diphosphate kinase	L	65	F
RA	CP009273	647234	C→T	1.0	E27K	citC	[citrate [pro‑3S]‑lyase] ligase	E	27	K
RA	CP009273	647422	G→T	1.0	intergenic	citC	[citrate [pro‑3S]‑lyase] ligase/sensory histidine kinase in two‑component regulatory system with CitB	intergenic	None
RA	CP009273	647509	T→C	1.0	intergenic	citC	[citrate [pro‑3S]‑lyase] ligase/sensory histidine kinase in two‑component regulatory system with CitB	intergenic	None
RA	CP009273	648056	C→A	1.0	F122L	citA	sensory histidine kinase in two‑component regulatory system with CitB	F	122	L
RA	CP009273	652442	T→A	0.13699999999999998	Y144N	pagP	phospholipid:lipid A palmitoyltransferase	Y	144	N
RA	CP009273	652597	C→T	1.0	intergenic	pagP	phospholipid:lipid A palmitoyltransferase/constitutive cold shock family transcription antitermination protein; negative regulator of cspA transcription; RNA melting protein; ssDNA‑binding protein	intergenic	None
RA	CP009273	652865	Δ1 bp	1.0	coding	cspE	constitutive cold shock family transcription antitermination protein; negative regulator of cspA transcription; RNA melting protein; ssDNA‑binding protein	NaN	None
RA	CP009273	659689	G→T	0.065	R320S	rlpA	septal ring protein, suppressor of prc, minor lipoprotein	R	320	S
RA	CP009273	662108	A→T	1.0	V522V	mrdA	transpeptidase involved in peptidoglycan synthesis (penicillin‑binding protein 2)	V	522	V
RA	CP009273	662631	C→A	1.0	R348L	mrdA	transpeptidase involved in peptidoglycan synthesis (penicillin‑binding protein 2)	R	348	L
RA	CP009273	667348	G→T	0.9390000000000001	Q99K	lptE	LPS assembly OM complex LptDE, lipoprotein component	Q	99	K
RA	CP009273	667397	G→T	0.401	I82I	lptE	LPS assembly OM complex LptDE, lipoprotein component	I	82	I
RA	CP009273	667899	C→A	0.063	D781Y	leuS	leucyl‑tRNA synthetase	D	781	Y
RA	CP009273	672142	T→A	0.884	intergenic	ybeQ	Sel1 family TPR‑like repeat protein/uncharacterized protein	intergenic	None
RA	CP009273	677557	C→A	0.084	K431N	hscC	Hsp70 family chaperone Hsc62, binds to RpoD and inhibits transcription	K	431	N
RA	CP009273	678325	G→T	0.406	G175G	hscC	Hsp70 family chaperone Hsc62, binds to RpoD and inhibits transcription	G	175	G
RA	CP009273	679765	G→T	0.48700000000000004	S35Y	rihA	ribonucleoside hydrolase 1	S	35	Y
RA	CP009273	680846	G→T	0.051	F180L	gltK	glutamate, aspartate ABC transporter permease subunit	F	180	L
RA	CP009273	693739	G→T	0.905	H299N	asnB	asparagine synthetase B	H	299	N
RA	CP009273	702869	G→T	0.11699999999999999	D441Y	glnS	glutamyl‑tRNA synthetase	D	441	Y
RA	CP009273	705588	C→A	1.0	intergenic	chiQ	chitosugar‑induced verified lipoprotein/ferric iron uptake regulon transcriptional repressor; autorepressor	intergenic	None
RA	CP009273	706097	A→C	0.9209999999999999	T2T	fur	ferric iron uptake regulon transcriptional repressor; autorepressorryhB‑regulated fur leader peptide	T	2	T
RA	CP009273	706479	C→A	0.207	R148L	fldA	flavodoxin 1	R	148	L
RA	CP009273	709827	G→T	0.42700000000000005	D272Y	pgm	phosphoglucomutase	D	272	Y
RA	CP009273	710187	A→T	0.064	S392C	pgm	phosphoglucomutase	S	392	C
RA	CP009273	720173	G→T	0.09	A88E	kdpC	potassium translocating ATPase, subunit C	A	88	E
RA	CP009273	721412	T→A	0.171	N361Y	kdpB	potassium translocating ATPase, subunit B	N	361	Y
RA	CP009273	723859	G→T	0.08199999999999999	V110V	kdpA	potassium translocating ATPase, subunit A	V	110	V
RA	CP009273	724813	A→T	1.0	intergenic	ybfA	DUF2517 family protein/Rhs family putative polymorphic toxin	intergenic	None
RA	CP009273	729456	G→A	0.9309999999999999	R75R	ybfB	putative membrane protein	R	75	R
RA	CP009273	732349	G→T	0.057	pseudogene	ybfL	pseudogene, DDE domain transposase family;putative factor; Not classified; putative receptor protein	pseudogene	None
RA	CP009273	732494	G→T	0.907	pseudogene	ybfL	pseudogene, DDE domain transposase family;putative factor; Not classified; putative receptor protein	pseudogene	None
RA	CP009273	732752	C→T	0.156	pseudogene	ybfL	pseudogene, DDE domain transposase family;putative factor; Not classified; putative receptor protein	pseudogene	None
RA	CP009273	733541	G→A	0.153	intergenic	ybfL	pseudogene, DDE domain transposase family;putative factor; Not classified; putative receptor protein/H repeat‑associated putative transposase	intergenic	None
RA	CP009273	737635	G→T	0.062	G126G	dtpD	dipeptide and tripeptide permease D	G	126	G
RA	CP009273	738,124:1	+T	0.433	intergenic	dtpD	dipeptide and tripeptide permease D/NIF3 family metal‑binding protein	intergenic	None
RA	CP009273	743797	G→T	0.07200000000000001	R214R	ybgO	putative fimbrial protein	R	214	R
RA	CP009273	745420	C→A	0.14800000000000002	G736C	ybgQ	putative outer membrane protein	G	736	C
RA	CP009273	748707	A→T	0.076	I406I	gltA	citrate synthase	I	406	I
RA	CP009273	753549	G→T	0.07400000000000001	Q135H	sdhB	succinate dehydrogenase, FeS subunit	Q	135	H
RA	CP009273	754572	G→T	1.0	E137D	sucA	2‑oxoglutarate decarboxylase, thiamine triphosphate‑binding	E	137	D
RA	CP009273	759000	C→A	1.0	F177L	sucC	succinyl‑CoA synthetase, beta subunit	F	177	L
RA	CP009273	761420	C→T	0.122	intergenic	mngR	Transcriptional repressor for the mannosyl‑D‑glycerate catabolic operon/fused 2‑O‑a‑mannosyl‑D‑glycerate specific PTS enzymes: IIA component/IIB component/IIC component	intergenic	None
RA	CP009273	767694	G→A	0.511	E261K	cydA	cytochrome d terminal oxidase, subunit I	E	261	K
RA	CP009273	769421	C→A	0.11199999999999999	I308I	cydB	cytochrome d terminal oxidase, subunit II	I	308	I
RA	CP009273	772664	A→C	0.11	K289N	tolA	membrane anchored protein in TolA‑TolQ‑TolR complex	K	289	N
RA	CP009273	776049	C→A	0.151	noncoding	lysT	tRNA‑Lys	noncoding	None
RA	CP009273	777175	A→T	0.134	intergenic	lysQ	tRNA‑Lys/quinolinate synthase, subunit A	intergenic	None
RA	CP009273	784094	G→T	0.059000000000000004	A67E	galM	aldose 1‑epimerase; type‑1 mutarotase	A	67	E
RA	CP009273	784482	G→T	0.133	I318I	galK	galactokinase	I	318	I
RA	CP009273	788902	G→T	0.946	R115S	modF	fused molybdate transporter subunits of ABC superfamily: ATP‑binding components	R	115	S
RA	CP009273	792957	C→A	0.381	V316V	modC	molybdate transporter subunit	V	316	V
RA	CP009273	796821	G→T	0.415	A203S	ybhH	putative PrpF family isomerase	A	203	S
RA	CP009273	800488	G→T	0.922	V510V	ybhJ	putative hydratase	V	510	V
RA	CP009273	800779	G→T	1.0	E607D	ybhJ	putative hydratase	E	607	D
RA	CP009273	815168	C→A	0.14400000000000002	R140R	moaE	molybdopterin synthase, large subunit	R	140	R
RA	CP009273	816302	G→T	0.079	R18S	ybhM	UPF0005 family inner membrane protein	R	18	S
RA	CP009273	817478	G→A	0.051	V159V	ybhN	UPF0104 family inner membrane protein	V	159	V
RA	CP009273	818362	G→T	0.171	G278G	clsB	cardiolipin synthase 2	G	278	G
RA	CP009273	820503	C→A	0.051	T354T	ybhR	inner membrane putative ABC superfamily transporter permease	T	354	T
RA	CP009273	825641	G→T	0.369	A153A	ybiH	DUF1956 domain‑containing tetR family putative transcriptional regulator	A	153	A
RA	CP009273	828374	G→T	1.0	V11V	ybiA	DUF1768 family protein	V	11	V
RA	CP009273	829009	G→T	0.102	D162Y	dinG	ATP‑dependent DNA helicase	D	162	Y
RA	CP009273	832445	G→T	0.9470000000000001	P213P	ybiC	putative dehydrogenase	P	213	P
RA	CP009273	837698	G→A	0.484	intergenic	mcbA	colanic acid mucoidy stimulation protein/23S rRNA m(6)A1618 methyltransferase, SAM‑dependent	intergenic	None
RA	CP009273	837716	G→T	0.069	intergenic	mcbA	colanic acid mucoidy stimulation protein/23S rRNA m(6)A1618 methyltransferase, SAM‑dependent	intergenic	None
RA	CP009273	842041	C→A	0.064	E179*	glnP	glutamine transporter subunit	E	179	*
RA	CP009273	843299	C→A	1.0	W54C	glnH	glutamine transporter subunit	W	54	C
RA	CP009273	858992	C→T	0.196	intergenic	ybiY	putative pyruvate formate lyase activating enzyme/fructose‑6‑phosphate aldolase 1	intergenic	None
RA	CP009273	860669	G→T	0.122	I384I	moeA	molybdopterin molybdenumtransferase; molybdopterin biosynthesis protein	I	384	I
RA	CP009273	862017	G→T	0.127	intergenic	moeA	molybdopterin molybdenumtransferase; molybdopterin biosynthesis protein/Isoaspartyl peptidase	intergenic	None
RA	CP009273	868500	A→T	0.073	S22S	yliE	putative membrane‑anchored cyclic‑di‑GMP phosphodiesterase	S	22	S
RA	CP009273	876395	G→T	0.059000000000000004	M71I	dacC	D‑alanyl‑D‑alanine carboxypeptidase (penicillin‑binding protein 6a)	M	71	I
RA	CP009273	876447	G→A	1.0	D89N	dacC	D‑alanyl‑D‑alanine carboxypeptidase (penicillin‑binding protein 6a)	D	89	N
RA	CP009273	876738	G→T	0.152	D186Y	dacC	D‑alanyl‑D‑alanine carboxypeptidase (penicillin‑binding protein 6a)	D	186	Y
RA	CP009273	879085	G→T	1.0	intergenic	ybjG	undecaprenyl pyrophosphate phosphatase/multidrug efflux system protein	intergenic	None
RA	CP009273	890555	G→T	0.444	D37Y	potG	putrescine transporter subunit: ATP‑binding component of ABC superfamily	D	37	Y
RA	CP009273	898457	G→T	0.507	intergenic	artI	arginine transporter subunit/arginine transporter subunit	intergenic	None
RA	CP009273	911375	G→T	0.429	F43L	aqpZ	aquaporin Z	F	43	L
RA	CP009273	912614	G→T	0.423	R229L	ybjD	putative OLD family ATP‑dependent endonuclease; DUF2813 family protein	R	229	L
RA	CP009273	920396	G→T	0.057	A559A	clpA	ATPase and specificity subunit of ClpA‑ClpP ATP‑dependent serine protease, chaperone activity	A	559	A
RA	CP009273	925160	G→T	0.9390000000000001	S420*	cydD	fused glutathione, cysteine exporter subunits of ABC superfamily: membrane component/ATP‑binding component	S	420	*
RA	CP009273	943573	G→T	1.0	A297S	ycaM	putative transporter	A	297	S
RA	CP009273	954765	C→A	0.447	G166G	aroA	5‑enolpyruvylshikimate‑3‑phosphate synthetase	G	166	G
RA	CP009273	955568	A→T	0.938	intergenic	aroA	5‑enolpyruvylshikimate‑3‑phosphate synthetase/putative peptidase‑related chaperone	intergenic	None
RA	CP009273	968415	G→T	1.0	S148*	ycbC	DUF218 superfamily protein	S	148	*
RA	CP009273	992767	C→A	0.054000000000000006	D68Y	ssuE	NAD(P)H‑dependent FMN reductase	D	68	Y
RA	CP009273	997673	A→T	0.086	T137T	elfG	putative fimbrial‑like adhesin protein	T	137	T
RA	CP009273	997965	G→T	0.902	D235Y	elfG	putative fimbrial‑like adhesin protein	D	235	Y
RA	CP009273	1000841	G→T	0.07200000000000001	A206A	pyrD	dihydro‑orotate oxidase, FMN‑linked	A	206	A
RA	CP009273	1003597	G→T	0.081	D100Y	rlmL	fused 23S rRNA m(2)G2445 and m(7)G2069 methyltransferase, SAM‑dependent	D	100	Y
RA	CP009273	1011409	C→A	0.445	*173L	fabA	beta‑hydroxydecanoyl thioester dehydrase	*	173	L
RA	CP009273	1017626	G→T	0.38299999999999995	R572S	yccS	putative transporter, FUSC superfamily inner membrane protein, tandem domains	R	572	S
RA	CP009273	1024387	C→A	0.121	D347Y	rlmI	23S rRNA m(5)C1962 methyltransferase, SAM‑dependent	D	347	Y
RA	CP009273	1024703	G→T	0.92	G241G	rlmI	23S rRNA m(5)C1962 methyltransferase, SAM‑dependent	G	241	G
RA	CP009273	1037576	G→T	0.079	G697G	etk	tyrosine‑protein kinase, role in O‑antigen capsule formation	G	697	G
RA	CP009273	1038316	G→T	0.057999999999999996	R451S	etk	tyrosine‑protein kinase, role in O‑antigen capsule formation	R	451	S
RA	CP009273	1041662	G→T	0.106	F580L	gfcD	putative O‑antigen capsule production periplasmic protein	F	580	L
RA	CP009273	1045280	G→T	0.114	intergenic	gfcA	O‑antigen capsule production threonine‑rich inner membrane protein/IS1 repressor TnpA	intergenic	None
RA	CP009273	1045471	G→T	0.381	M61I	insA	IS1 repressor TnpA	M	61	I
RA	CP009273	1048928	C→A	0.92	E903*	torS	hybrid sensory histidine kinase in two‑component regulatory system with TorR	E	903	*
RA	CP009273	1049407	G→T	0.9470000000000001	T743K	torS	hybrid sensory histidine kinase in two‑component regulatory system with TorR	T	743	K
RA	CP009273	1055132	G→T	0.081	E141*	torA	trimethylamine N‑oxide (TMAO) reductase I, catalytic subunit	E	141	*
RA	CP009273	1055617	A→T	0.079	A302A	torA	trimethylamine N‑oxide (TMAO) reductase I, catalytic subunit	A	302	A
RA	CP009273	1063736	T→C	0.44	intergenic	ymdF	KGG family protein/pyrimidine permease	intergenic	None
RA	CP009273	1068091	G→T	0.466	Q77K	rutB	ureidoacrylate amidohydrolase	Q	77	K
RA	CP009273	1073863	G→T	0.203	S159*	putA	fused DNA‑binding transcriptional regulator/proline dehydrogenase/pyrroline‑5‑carboxylate dehydrogenase	S	159	*
RA	CP009273	1077911	A→C	1.0	K71N	efeO	inactive ferrous ion transporter EfeUOB	K	71	N
RA	CP009273	1079951	G→T	0.073	D374Y	efeB	deferrrochelatase, periplasmic	D	374	Y
RA	CP009273	1080620	A→T	0.062	K58I	phoH	ATP‑binding protein; putative PhoH family P‑loop ATPase	K	58	I
RA	CP009273	1081099	G→T	0.09300000000000001	D218Y	phoH	ATP‑binding protein; putative PhoH family P‑loop ATPase	D	218	Y
RA	CP009273	1083443	G→T	0.9229999999999999	S624*	pgaB	poly‑beta‑1,6‑N‑acetyl‑D‑glucosamine (PGA) N‑deacetylase outer membrane export lipoprotein	S	624	*
RA	CP009273	1084103	A→T	0.945	L404*	pgaB	poly‑beta‑1,6‑N‑acetyl‑D‑glucosamine (PGA) N‑deacetylase outer membrane export lipoprotein	L	404	*
RA	CP009273	1087360	G→T	0.47200000000000003	P129Q	pgaA	biofilm adhesin polysaccharide PGA secretin; OM porin; poly‑beta‑1,6‑N‑acetyl‑D‑glucosamine export protein	P	129	Q
RA	CP009273	1088734	G→T	0.063	V135F	ycdT	diguanylate cyclase, membrane‑anchored	V	135	F
RA	CP009273	1099378	A→C	0.147	intergenic	csgD	csgBAC operon transcriptional regulator/curlin nucleator protein, minor subunit in curli complex	intergenic	None
RA	CP009273	1104639	C→A	0.054000000000000006	intergenic	opgC	osmoregulated periplasmic glucan succinylation membrane protein/osmoregulated periplasmic glucan (OPG) biosynthesis periplasmic protein	intergenic	None
RA	CP009273	1105607	G→T	0.332	D273Y	opgG	osmoregulated periplasmic glucan (OPG) biosynthesis periplasmic protein	D	273	Y
RA	CP009273	1113450	A→T	0.051	I161I	yceI	secreted protein	I	161	I
RA	CP009273	1116964	A→G	1.0	intergenic	dinI	DNA damage‑inducible protein I/dihydro‑orotase	intergenic	None
RA	CP009273	1118841	A→T	0.08900000000000001	intergenic	yceB	lipoprotein, DUF1439 family/glutaredoxin 2 (Grx2)	intergenic	None
RA	CP009273	1132098	G→T	0.442	M123I	flgI	putative flagellar basal body protein	M	123	I
RA	CP009273	1139143	G→T	0.052000000000000005	G227G	rne	fused ribonucleaseE: endoribonuclease/RNA‑binding protein/RNA degradosome binding protein	G	227	G
RA	CP009273	1139402	C→A	0.054000000000000006	R141L	rne	fused ribonucleaseE: endoribonuclease/RNA‑binding protein/RNA degradosome binding protein	R	141	L
RA	CP009273	1147164	G→A	0.223	D32N	acpP	acyl carrier protein (ACP)	D	32	N
RA	CP009273	1150407	G→T	0.18899999999999997	P280P	yceG	septation protein, ampicillin sensitivity	P	280	P
RA	CP009273	1151750	G→T	1.0	R178L	holB	DNA polymerase III, delta prime subunit	R	178	L
RA	CP009273	1152278	G→T	1.0	E16*	ycfH	putative DNase	E	16	*
RA	CP009273	1153110	T→A	0.166	intergenic	ycfH	putative DNase/fused glucose‑specific PTS enzymes: IIB component/IIC component	intergenic	None
RA	CP009273	1154905	G→T	0.188	F701L	fhuE	ferric‑rhodotorulic acid outer membrane transporter	F	701	L
RA	CP009273	1156310	G→T	0.083	S233*	fhuE	ferric‑rhodotorulic acid outer membrane transporter	S	233	*
RA	CP009273	1169283	T→A	0.10800000000000001	A46A	mfd	transcription‑repair coupling factor	A	46	A
RA	CP009273	1172212	C→A	0.139	S46S	lolD	outer membrane‑specific lipoprotein transporter subunit	S	46	S
RA	CP009273	1173073	T→A	0.151	F100I	lolE	lipoprotein‑releasing system transmembrane protein	F	100	I
RA	CP009273	1175193	A→T	0.055999999999999994	E36V	cobB	deacetylase of acs and cheY, chemotaxis regulator	E	36	V
RA	CP009273	1191676	C→T	0.855	H366H	icd	e14 prophage; isocitrate dehydrogenase, specific for NADP+	H	366	H
RA	CP009273	1191688	C→T	0.838	T370T	icd	e14 prophage; isocitrate dehydrogenase, specific for NADP+	T	370	T
RA	CP009273	1191701	T→C	0.816	L375L	icd	e14 prophage; isocitrate dehydrogenase, specific for NADP+	L	375	L
RA	CP009273	1191703	A→G	0.816	L375L	icd	e14 prophage; isocitrate dehydrogenase, specific for NADP+	L	375	L
RA	CP009273	1191733	C→T	0.732	N385N	icd	e14 prophage; isocitrate dehydrogenase, specific for NADP+	N	385	N
RA	CP009273	1191736	G→C	0.732	A386A	icd	e14 prophage; isocitrate dehydrogenase, specific for NADP+	A	386	A
RA	CP009273	1191739	A→G	0.713	K387K	icd	e14 prophage; isocitrate dehydrogenase, specific for NADP+	K	387	K
RA	CP009273	1191748	C→T	0.649	T390T	icd	e14 prophage; isocitrate dehydrogenase, specific for NADP+	T	390	T
RA	CP009273	1191760	G→A	0.441	E394E	icd	e14 prophage; isocitrate dehydrogenase, specific for NADP+	E	394	E
RA	CP009273	1196660	G→T	0.382	intergenic	xisE	e14 prophage; putative excisionase/e14 prophage; uncharacterized protein	intergenic	None
RA	CP009273	1207686	T→A	0.096	intergenic	iraM	RpoS stabilzer during Mg starvation, anti‑RssB factor/DUF1398 family protein	intergenic	None
RA	CP009273	1211136	T→C	0.055999999999999994	intergenic	bluF	anti‑repressor for YcgE, blue light‑responsive; FAD‑binding; has c‑di‑GMP phosphodiesterase‑like EAL domain, but does not degrade c‑di‑GMP/RcsB connector protein for regulation of biofilm and acid‑resistance	intergenic	None
RA	CP009273	1211169	C→A	1.0	intergenic	bluF	anti‑repressor for YcgE, blue light‑responsive; FAD‑binding; has c‑di‑GMP phosphodiesterase‑like EAL domain, but does not degrade c‑di‑GMP/RcsB connector protein for regulation of biofilm and acid‑resistance	intergenic	None
RA	CP009273	1215936	G→T	0.15	pseudogene	ycgH	pseudogene; putative ATP‑binding component of a transport system	pseudogene	None
RA	CP009273	1219533	A→G	1.0	intergenic	ycgI	pseudogene/cell division topological specificity factor	intergenic	None
RA	CP009273	1220996	G→T	1.0	R181R	minC	cell division inhibitor	R	181	R
RA	CP009273	1224292	G→A	1.0	D8N	ycgN	UPF0153 family cysteine cluster protein	D	8	N
RA	CP009273	1225922	C→T	0.141	intergenic	hlyE	hemolysin E/DNA polymerase V, subunit D	intergenic	None
RA	CP009273	1226292	T→A	1.0	C24S	umuD	DNA polymerase V, subunit D	C	24	S
RA	CP009273	1228033	C→A	0.14	A152S	dsbB	oxidoreductase that catalyzes reoxidation of DsbA protein disulfide isomerase I	A	152	S
RA	CP009273	1228591	G→T	1.0	intergenic	dsbB	oxidoreductase that catalyzes reoxidation of DsbA protein disulfide isomerase I/sodium:proton antiporter	intergenic	None
RA	CP009273	1240865	A→T	0.125	K84*	ycgY	uncharacterized protein	K	84	*
RA	CP009273	1246435	T→A	0.168	intergenic	dhaK	dihydroxyacetone kinase, PTS‑dependent, dihydroxyacetone‑binding subunit/dhaKLM operon transcription activator	intergenic	None
RA	CP009273	1249227	G→T	0.076	R728S	ycgV	putative adhesin	R	728	S
RA	CP009273	1264442	G→T	0.075	V274V	kdsA	3‑deoxy‑D‑manno‑octulosonate 8‑phosphate synthase	V	274	V
RA	CP009273	1268535	A→T	0.401	S191S	chaC	cation transport regulator	S	191	S
RA	CP009273	1276723	C→A	0.151	T468T	narG	nitrate reductase 1, alpha subunit	T	468	T
RA	CP009273	1277786	G→A	1.0	D823N	narG	nitrate reductase 1, alpha subunit	D	823	N
RA	CP009273	1282421	A→T	0.10300000000000001	intergenic	narI	nitrate reductase 1, gamma (cytochrome b(NR)) subunit/rtT sRNA, processed from tyrT transcript	intergenic	None
RA	CP009273	1282608	T→C	0.06	noncoding	rttR	rtT sRNA, processed from tyrT transcriptprotamine‑like protein	noncoding	None
RA	CP009273	1284124	C→A	0.19899999999999998	intergenic	purU	formyltetrahydrofolate hydrolase/UPF0225 family protein	intergenic	None
RA	CP009273	1285956	G→T	0.151	A87S	rssB	PcnB‑degradosome interaction factor; response regulator	A	87	S
RA	CP009273	1287881	C→A	0.13699999999999998	intergenic	galU	glucose‑1‑phosphate uridylyltransferase/global DNA‑binding transcriptional dual regulator H‑NS	intergenic	None
RA	CP009273	1288669	A→T	0.895	intergenic	hns	global DNA‑binding transcriptional dual regulator H‑NS/thymidine kinase/deoxyuridine kinase	intergenic	None
RA	CP009273	1290033	G→T	0.086	pseudogene	insZ	pseudogene, transposase homolog	pseudogene	None
RA	CP009273	1296729	C→A	0.068	H431N	oppA	oligopeptide transporter subunit	H	431	N
RA	CP009273	1299742	C→A	0.22699999999999998	A244A	oppD	oligopeptide transporter subunit	A	244	A
RA	CP009273	1313458	G→T	0.071	L196L	trpC	fused indole‑3‑glycerolphosphate synthetase/N‑(5‑phosphoribosyl)anthranilate isomerase	L	196	L
RA	CP009273	1322140	T→A	1.0	T159S	btuR	cob(I)yrinic acid a,c‑diamide adenosyltransferase	T	159	S
RA	CP009273	1325982	G→T	0.111	T226T	topA	DNA topoisomerase I, omega subunit	T	226	T
RA	CP009273	1330955	G→T	0.884	D290Y	acnA	aconitate hydratase 1	D	290	Y
RA	CP009273	1332486	G→T	0.49	R800L	acnA	aconitate hydratase 1	R	800	L
RA	CP009273	1333690	G→T	0.084	S35I	pgpB	phosphatidylglycerophosphatase B	S	35	I
RA	CP009273	1337533	G→T	1.0	A18E	osmB	lipoprotein	A	18	E
RA	CP009273	1340820	G→T	0.47600000000000003	I60I	gmr	cyclic‑di‑GMP phosphodiesterase; csgD regulator; modulator of Rnase II stability	I	60	I
RA	CP009273	1341061	C→A	0.21100000000000002	Y3*	ymiB	uncharacterized protein	Y	3	*
RA	CP009273	1344412	G→A	0.10800000000000001	intergenic	yciW	putative oxidoreductase/enoyl‑[acyl‑carrier‑protein] reductase, NADH‑dependent	intergenic	None
RA	CP009273	1351022	G→T	0.066	R116S	sapA	antimicrobial peptide transport ABC transporter periplasmic binding protein	R	116	S
RA	CP009273	1358855	G→T	0.07	G123C	puuB	gamma‑glutamylputrescine oxidoreductase	G	123	C
RA	CP009273	1365283	G→T	1.0	E271*	ycjM	alpha amylase catalytic domain family protein	E	271	*
RA	CP009273	1372069	G→T	0.444	E327D	ycjS	putative NADH‑binding oxidoreductase	E	327	D
JC JC	CP009273	1376043	IS5 (–) +4 bp	1.0	pseudogene	ycjV	pseudogene; putative ATP‑binding component of a transport system	pseudogene	None
RA	CP009273	1377394	C→T	1.0	A275A	ycjW	LacI family putative transcriptional repressor	A	275	A
RA	CP009273	1386008	G→T	1.0	Q35K	ycjY	S9 homolog non‑peptidase family protein	Q	35	K
RA	CP009273	1388406	G→T	1.0	R308L	mppA	murein tripeptide (L‑ala‑gamma‑D‑glutamyl‑meso‑DAP) transporter subunit	R	308	L
RA	CP009273	1388474	G→T	0.447	E331*	mppA	murein tripeptide (L‑ala‑gamma‑D‑glutamyl‑meso‑DAP) transporter subunit	E	331	*
RA	CP009273	1389852	G→T	0.068	R110S	ynaI	mechanosensitive channel protein, very small conductance	R	110	S
RA	CP009273	1420495	G→A	0.083	intergenic	ydaY	pseudogene, Rac prophage;Phage or Prophage Related/Rac prophage; pseudogene, tail protein family;Phage or Prophage Related; putative alpha helix protein	intergenic	None
RA	CP009273	1420579	G→T	0.09	intergenic	ydaY	pseudogene, Rac prophage;Phage or Prophage Related/Rac prophage; pseudogene, tail protein family;Phage or Prophage Related; putative alpha helix protein	intergenic	None
RA	CP009273	1424234	C→A	1.0	S310*	stfR	Rac prophage; putative tail fiber protein	S	310	*
JC JC	CP009273	1428894	IS2 (–) +5 bp	1.0	intergenic	ynaE	cold shock protein, Rac prophage/pseudogene, prophage Rac integration site ttcA duplication;Phage or Prophage Related	intergenic	None
RA	CP009273	1429517	G→T	0.146	I120I	uspF	stress‑induced protein, ATP‑binding protein	I	120	I
RA	CP009273	1430751	C→A	0.44299999999999995	G134C	ompN	outer membrane pore protein N, non‑specific	G	134	C
RA	CP009273	1430873	G→T	0.092	S93*	ompN	outer membrane pore protein N, non‑specific	S	93	*
RA	CP009273	1439518	C→A	1.0	S737S	ydbH	putative membrane‑anchored protein, function unknown	S	737	S
RA	CP009273	1441854	C→A	0.18100000000000002	R27S	feaB	phenylacetaldehyde dehydrogenase	R	27	S
RA	CP009273	1445781	G→T	0.228	intergenic	tynA	tyramine oxidase, copper‑requiring/fused oxepin‑CoA hydrolase/3‑oxo‑5,6‑dehydrosuberyl‑CoA semialdehyde dehydrogenase	intergenic	None
RA	CP009273	1448131	G→A	0.17300000000000001	intergenic	paaZ	fused oxepin‑CoA hydrolase/3‑oxo‑5,6‑dehydrosuberyl‑CoA semialdehyde dehydrogenase/ring 1,2‑phenylacetyl‑CoA epoxidase subunit	intergenic	None
RA	CP009273	1448418	C→T	0.171	L79F	paaA	ring 1,2‑phenylacetyl‑CoA epoxidase subunit	L	79	F
RA	CP009273	1448466	C→A	0.17600000000000002	Q95K	paaA	ring 1,2‑phenylacetyl‑CoA epoxidase subunit	Q	95	K
RA	CP009273	1451422	A→T	0.899	T246S	paaE	ring 1,2‑phenylacetyl‑CoA epoxidase, NAD(P)H oxidoreductase component	T	246	S
RA	CP009273	1454724	G→T	0.945	G472C	paaH	3‑hydroxyadipyl‑CoA dehydrogenase, NAD+‑dependent	G	472	C
RA	CP009273	1457725	G→T	0.084	intergenic	paaK	phenylacetyl‑CoA ligase/transcriptional repressor of phenylacetic acid degradation paa operon, phenylacetyl‑CoA inducer	intergenic	None
RA	CP009273	1457811	A→T	0.381	T6S	paaX	transcriptional repressor of phenylacetic acid degradation paa operon, phenylacetyl‑CoA inducer	T	6	S
RA	CP009273	1460695	T→G	0.059000000000000004	pseudogene	ydbA	pseudogene, autotransporter homolog; interrupted by IS2 and IS30	pseudogene	None
RA	CP009273	1477570	G→A	0.18100000000000002	D85N	hrpA	putative ATP‑dependent helicase	D	85	N
RA	CP009273	1479733	G→T	0.065	D806Y	hrpA	putative ATP‑dependent helicase	D	806	Y
RA	CP009273	1481236	G→T	0.47200000000000003	intergenic	hrpA	putative ATP‑dependent helicase/DUF218 superfamily protein, SAM‑binding	intergenic	None
RA	CP009273	1489197	C→T	0.157	K44K	ydcI	putative DNA‑binding transcriptional regulator	K	44	K
RA	CP009273	1494358	C→A	0.11599999999999999	D117Y	ydcK	uncharacterized protein	D	117	Y
RA	CP009273	1498063	C→T	0.102	I30I	insQ	IS609 transposase B	I	30	I
RA	CP009273	1499199	A→T	0.551	V380E	ydcO	BenE family inner membrane putative transporter	V	380	E
RA	CP009273	1499759	G→T	0.171	V193V	ydcO	BenE family inner membrane putative transporter	V	193	V
RA	CP009273	1503014	G→T	0.418	intergenic	ydcP	putative peptidase/uncharacterized protein	intergenic	None
RA	CP009273	1508681	C→A	0.10800000000000001	F198L	ydcU	putative spermidine/putrescine transporter subunit	F	198	L
RA	CP009273	1514858	G→A	0.102	E114K	mcbR	colanic acid and biofilm gene transcriptional regulator, MqsR‑controlled	E	114	K
RA	CP009273	1519349	T→A	1.0	K297*	ansP	L‑asparagine transporter	K	297	*
RA	CP009273	1525299	A→T	0.098	pseudogene	yncI	pseudogene	pseudogene	None
RA	CP009273	1529506	C→T	0.151	G204S	yddE	PhzC‑PhzF family protein	G	204	S
RA	CP009273	1531029	G→T	0.08199999999999999	R180S	narW	nitrate reductase 2 (NRZ), delta subunit (assembly subunit)	R	180	S
RA	CP009273	1531040	C→A	0.14400000000000002	R176L	narW	nitrate reductase 2 (NRZ), delta subunit (assembly subunit)	R	176	L
RA	CP009273	1533556	G→T	0.172	H1098N	narZ	nitrate reductase 2 (NRZ), alpha subunit	H	1098	N
RA	CP009273	1534409	G→T	0.06	V813V	narZ	nitrate reductase 2 (NRZ), alpha subunit	V	813	V
RA	CP009273	1540526	C→A	0.435	intergenic	yddL	putative lipoprotein;putative membrane; Not classified; putative outer membrane porin protein/aromatic amino acid exporter	intergenic	None
RA	CP009273	1548144	G→T	1.0	intergenic	adhP	ethanol‑active dehydrogenase/acetaldehyde‑active reductase/malate dehydrogenase, (decarboxylating, NAD‑requiring) (malic enzyme)	intergenic	None
RA	CP009273	1548216	A→T	0.078	intergenic	adhP	ethanol‑active dehydrogenase/acetaldehyde‑active reductase/malate dehydrogenase, (decarboxylating, NAD‑requiring) (malic enzyme)	intergenic	None
RA	CP009273	1552629	C→A	0.934	D216Y	ddpD	D,D‑dipeptide permease system, ATP‑binding component	D	216	Y
RA	CP009273	1554300	G→T	0.096	S296*	ddpB	D‑ala‑D‑ala transporter subunit	S	296	*
RA	CP009273	1554588	G→T	0.444	A200E	ddpB	D‑ala‑D‑ala transporter subunit	A	200	E
RA	CP009273	1558685	G→T	0.076	R436S	dosP	oxygen sensor, c‑di‑GMP phosphodiesterase, heme‑regulated; cold‑ and stationary phase‑induced bioflim regulator	R	436	S
RA	CP009273	1561151	C→A	0.185	D83Y	dosC	diguanylate cyclase, cold‑ and stationary phase‑induced oxygen‑dependent biofilm regulator	D	83	Y
RA	CP009273	1563276	G→T	1.0	H491N	gadC	glutamate:gamma‑aminobutyric acid antiporter	H	491	N
RA	CP009273	1565497	G→A	1.0	S269L	gadB	glutamate decarboxylase B, PLP‑dependent	S	269	L
RA	CP009273	1566392	A→T	0.059000000000000004	intergenic	gadB	glutamate decarboxylase B, PLP‑dependent/putative periplasmic M16 family zinc metalloendopeptidase	intergenic	None
RA	CP009273	1570428	G→T	0.053	I483I	yddB	putative TonB‑dependent outer membrane receptor	I	483	I
RA	CP009273	1570826	C→A	0.057	D351Y	yddB	putative TonB‑dependent outer membrane receptor	D	351	Y
RA	CP009273	1572192	G→T	0.368	L470I	yddA	putative multidrug transporter subunit of ABC superfamily, membrane component/ATP‑binding component	L	470	I
RA	CP009273	1574523	T→A	0.07400000000000001	L175F	ydeM	putative YdeN‑specific sulfatase‑maturating enzyme	L	175	F
RA	CP009273	1575339	G→T	1.0	F481L	ydeN	putative Ser‑type periplasmic non‑aryl sulfatase	F	481	L
RA	CP009273	1576844	G→A	0.536	intergenic	ydeN	putative Ser‑type periplasmic non‑aryl sulfatase/UV‑inducible global regulator, EvgA‑, GadE‑dependent	intergenic	None
RA	CP009273	1582058	A→C	0.053	W166G	ydeR	putative fimbrial‑like adhesin protein	W	166	G
RA	CP009273	1586871	G→T	0.263	intergenic	hipB	antitoxin of HipAB toxin‑antitoxin system/pseudogene, AidA homolog	intergenic	None
RA	CP009273	1591853	C→A	0.491	pseudogene	yneO	pseudogene, AidA homolog	pseudogene	None
RA	CP009273	1593900	G→T	0.41	N189K	lsrK	autoinducer‑2 (AI‑2) kinase	N	189	K
RA	CP009273	1597517	T→G	0.426	L81*	lsrC	autoinducer 2 import system permease protein	L	81	*
RA	CP009273	1600589	T→G	0.41100000000000003	L78R	lsrF	putative autoinducer‑2 (AI‑2) aldolase	L	78	R
RA	CP009273	1601793	C→A	0.06	S64Y	tam	trans‑aconitate methyltransferase	S	64	Y
RA	CP009273	1603440	G→A	1.0	intergenic	yneE	bestrophin family putative inner membrane protein/altronate oxidoreductase, NAD‑dependent	intergenic	None
RA	CP009273	1604655	C→A	0.49200000000000005	E95*	uxaB	altronate oxidoreductase, NAD‑dependent	E	95	*
RA	CP009273	1605105	C→T	0.449	intergenic	uxaB	altronate oxidoreductase, NAD‑dependent/putative membrane‑bound diguanylate cyclase	intergenic	None
RA	CP009273	1610766	C→T	0.17300000000000001	S249S	yneK	uncharacterized protein	S	249	S
RA	CP009273	1611158	G→T	0.23800000000000002	intergenic	yneK	uncharacterized protein/arabinose efflux transporter, arabinose‑inducible	intergenic	None
RA	CP009273	1614089	G→T	0.073	E87*	marA	multiple antibiotic resistance transcriptional regulator	E	87	*
RA	CP009273	1616682	T→G	0.10300000000000001	L365R	ydeE	putative transporter	L	365	R
RA	CP009273	1620961	T→G	1.0	Q226P	dcp	dipeptidyl carboxypeptidase II	Q	226	P
RA	CP009273	1621470	G→A	0.124	N56N	dcp	dipeptidyl carboxypeptidase II	N	56	N
RA	CP009273	1628207	G→A	1.0	G110E	pinQ	Qin prophage; putative site‑specific recombinase	G	110	E
RA	CP009273	1642135	C→T	0.06	intergenic	dicC	Qin prophage; DNA‑binding transcriptional regulator for DicB/Qin prophage; putative regulator for DicB	intergenic	None
RA	CP009273	1646412	A→T	0.193	pseudogene	intQ	pseudogene, Qin prophage; phage integrase family;Phage or Prophage Related	pseudogene	None
RA	CP009273	1646993	C→T	0.47200000000000003	intergenic	intQ	pseudogene, Qin prophage; phage integrase family;Phage or Prophage Related/pseudogene, MFS transporter family; interrupted by Qin prophage;Phage or Prophage Related; putative transport protein	intergenic	None
RA	CP009273	1648200	G→T	0.11900000000000001	T400K	rspA	bifunctional D‑altronate/D‑mannonate dehydratase	T	400	K
RA	CP009273	1649014	C→A	0.06	D129Y	rspA	bifunctional D‑altronate/D‑mannonate dehydratase	D	129	Y
RA	CP009273	1656349	G→T	0.18600000000000003	D513Y	ynfF	S‑ and N‑oxide reductase, A subunit, periplasmic	D	513	Y
RA	CP009273	1656621	G→T	0.172	E603D	ynfF	S‑ and N‑oxide reductase, A subunit, periplasmic	E	603	D
RA	CP009273	1661763	C→A	1.0	P353P	mlc	glucosamine anaerobic growth regulon transcriptional repressor; autorepressor	P	353	P
RA	CP009273	1667443	T→G	0.263	T106P	mdtJ	multidrug efflux system transporter	T	106	P
RA	CP009273	1675777	C→A	0.485	S182*	folM	dihydromonapterin reductase, NADPH‑dependent; dihydrofolate reductase isozyme	S	182	*
RA	CP009273	1680642	C→A	0.095	E68D	fumC	fumarate hydratase (fumarase C),aerobic Class II	E	68	D
RA	CP009273	1684105	C→A	0.099	intergenic	manA	mannose‑6‑phosphate isomerase/DUF945 family protein	intergenic	None
RA	CP009273	1689180	T→G	0.9490000000000001	E383D	uidA	beta‑D‑glucuronidase	E	383	D
RA	CP009273	1690981	G→T	0.156	A110E	uidR	transcriptional repressor	A	110	E
RA	CP009273	1692221	T→A	0.057	E26V	hdhA	7‑alpha‑hydroxysteroid dehydrogenase, NAD‑dependent	E	26	V
RA	CP009273	1692573	C→A	0.907	D289Y	malI	transcriptional repressor of Mal regulon	D	289	Y
RA	CP009273	1696612	A→T	1.0	E41D	add	adenosine deaminase	E	41	D
RA	CP009273	1697123	C→A	0.105	R212S	add	adenosine deaminase	R	212	S
RA	CP009273	1698343	C→A	0.515	D75Y	ydgJ	putative oxidoreductase	D	75	Y
RA	CP009273	1699862	T→A	0.8859999999999999	L119*	ydgK	DUF2569 family inner membrane protein	L	119	*
RA	CP009273	1701260	T→A	0.175	S29T	rsxC	SoxR iron‑sulfur cluster reduction factor component; putative membrane‑associated NADH oxidoreductase of electron transport complex	S	29	T
RA	CP009273	1702966	T→A	0.057	R597R	rsxC	SoxR iron‑sulfur cluster reduction factor component; putative membrane‑associated NADH oxidoreductase of electron transport complex	R	597	R
RA	CP009273	1706450	C→T	0.155	intergenic	nth	DNA glycosylase and apyrimidinic (AP) lyase (endonuclease III)/dipeptide and tripeptide permease A	intergenic	None
RA	CP009273	1706777	C→A	0.07	intergenic	nth	DNA glycosylase and apyrimidinic (AP) lyase (endonuclease III)/dipeptide and tripeptide permease A	intergenic	None
RA	CP009273	1706994	C→T	0.125	intergenic	nth	DNA glycosylase and apyrimidinic (AP) lyase (endonuclease III)/dipeptide and tripeptide permease A	intergenic	None
RA	CP009273	1711397	C→T	1.0	R28Q	tyrS	tyrosyl‑tRNA synthetase	R	28	Q
RA	CP009273	1718636	G→T	0.466	L93I	sodC	superoxide dismutase, Cu, Zn, periplasmic	L	93	I
RA	CP009273	1721644	C→A	0.39899999999999997	N243K	nemA	chromate reductase, quinone reductase, FMN‑linked; N‑Ethylmaleimide reductase; old yellow enzyme	N	243	K
RA	CP009273	1723809	G→T	0.889	E156*	lhr	putative ATP‑dependent helicase	E	156	*
RA	CP009273	1725272	G→T	0.174	A643A	lhr	putative ATP‑dependent helicase	A	643	A
RA	CP009273	1732758	G→T	0.483	D220Y	purR	transcriptional repressor, hypoxanthine‑binding	D	220	Y
RA	CP009273	1734392	A→T	0.107	L75F	ydhC	putative arabinose efflux transporter	L	75	F
RA	CP009273	1738129	C→A	0.059000000000000004	P139Q	mdtK	multidrug efflux system transporter	P	139	Q
RA	CP009273	1747034	C→A	0.149	D352Y	ydhV	putative oxidoreductase subunit	D	352	Y
RA	CP009273	1751673	T→G	0.449	intergenic	pykF	pyruvate kinase I/murein lipoprotein	intergenic	None
RA	CP009273	1753293	G→T	0.491	V85V	sufE	sulfur acceptor protein	V	85	V
RA	CP009273	1754950	T→A	0.9279999999999999	I367F	sufD	component of SufBCD Fe‑S cluster assembly scaffold	I	367	F
RA	CP009273	1755736	C→A	0.126	G105*	sufD	component of SufBCD Fe‑S cluster assembly scaffold	G	105	*
RA	CP009273	1757647	G→T	0.057	T207K	sufB	component of SufBCD Fe‑S cluster assembly scaffold	T	207	K
RA	CP009273	1764150	G→T	0.927	D274Y	ydiK	UPF0118 family inner membrane protein	D	274	Y
RA	CP009273	1764518	T→A	0.06	intergenic	ydiK	UPF0118 family inner membrane protein/sRNA antisense activator for RpoS translation, Hfq‑dependent	intergenic	None
RA	CP009273	1767963	C→A	0.16699999999999998	P399T	ydiN	MFS transporter superfamily protein	P	399	T
RA	CP009273	1768689	C→A	0.078	S215*	ydiB	quinate/shikimate 5‑dehydrogenase, NAD(P)‑binding	S	215	*
RA	CP009273	1769440	C→A	0.49	A166A	aroD	3‑dehydroquinate dehydratase	A	166	A
RA	CP009273	1770281	T→A	1.0	D146E	ydiF	putative acetyl‑CoA:acetoacetyl‑CoA transferase: alpha subunit/beta subunit	D	146	E
RA	CP009273	1774858	C→T	0.43799999999999994	Y67Y	ydiR	putative electron transfer flavoprotein, FAD‑binding subunit	Y	67	Y
RA	CP009273	1775744	C→A	0.168	V31V	ydiS	putative oxidoreductase	V	31	V
RA	CP009273	1777451	C→A	0.927	A55E	fadK	short chain acyl‑CoA synthetase, anaerobic	A	55	E
RA	CP009273	1778803	T→C	0.102	Y506H	fadK	short chain acyl‑CoA synthetase, anaerobic	Y	506	H
RA	CP009273	1783091	G→T	0.067	E134*	aroH	3‑deoxy‑D‑arabino‑heptulosonate‑7‑phosphate synthase, tryptophan repressible	E	134	*
RA	CP009273	1798234	G→T	0.45299999999999996	pseudogene	arpB	pseudogene, ankyrin repeats	pseudogene	None
RA	CP009273	1800416	C→T	0.149	intergenic	ydiY	acid‑inducible putative outer membrane protein/6‑phosphofructokinase II	intergenic	None
RA	CP009273	1802047	G→A	1.0	intergenic	ydiZ	uncharacterized protein/fructosamine kinase family protein	intergenic	None
RA	CP009273	1803109	C→T	0.92	A128T	yniB	putative inner membrane protein	A	128	T
RA	CP009273	1809895	A→T	0.061	Y591F	katE	catalase HPII, heme d‑containing	Y	591	F
RA	CP009273	1810619	G→T	0.344	intergenic	katE	catalase HPII, heme d‑containing/chito‑oligosaccharide deacetylase	intergenic	None
RA	CP009273	1812514	C→A	0.055	D82Y	chbF	phospho‑chitobiase; general 6‑phospho‑beta‑glucosidase activity	D	82	Y
RA	CP009273	1819917	C→T	0.096	intergenic	spy	periplasmic ATP‑independent protein refolding chaperone, stress‑induced/succinylglutamate desuccinylase	intergenic	None
RA	CP009273	1820020	C→A	0.44299999999999995	intergenic	spy	periplasmic ATP‑independent protein refolding chaperone, stress‑induced/succinylglutamate desuccinylase	intergenic	None
RA	CP009273	1821696	A→T	0.904	L274Q	astB	succinylarginine dihydrolase	L	274	Q
RA	CP009273	1822975	C→A	0.48200000000000004	A339A	astD	succinylglutamic semialdehyde dehydrogenase	A	339	A
RA	CP009273	1825763	C→A	0.9309999999999999	A159A	astC	succinylornithine transaminase, PLP‑dependent	A	159	A
RA	CP009273	1828672	A→C	0.11199999999999999	E100D	ydjY	putative ferrodoxin‑like lipoprotein	E	100	D
RA	CP009273	1832413	C→A	1.0	L315L	ynjC	inner membrane putative ABC superfamily transporter permease	L	315	L
RA	CP009273	1833730	C→A	1.0	R3S	ynjE	molybdopterin synthase sulfurtransferase	R	3	S
RA	CP009273	1849550	C→A	0.37799999999999995	G227C	ydjG	alpha‑Keto reductase, NADH‑dependent; can use methylglyoxal as substrate	G	227	C
RA	CP009273	1850880	C→A	0.20600000000000002	V102V	ydjH	putative kinase	V	102	V
RA	CP009273	1860183	G→T	0.065	R183S	mipA	scaffolding protein for murein synthesizing machinery	R	183	S
RA	CP009273	1862142	C→A	0.47600000000000003	I326I	yeaG	protein kinase, endogenous substrate unidentified; autokinase	I	326	I
RA	CP009273	1864752	C→A	0.484	S37R	yeaI	putative membrane‑anchored diguanylate cyclase	S	37	R
RA	CP009273	1865000	C→A	0.07200000000000001	P120Q	yeaI	putative membrane‑anchored diguanylate cyclase	P	120	Q
RA	CP009273	1865422	C→A	1.0	R261R	yeaI	putative membrane‑anchored diguanylate cyclase	R	261	R
RA	CP009273	1868749	A→C	0.14400000000000002	E47D	yeaL	UPF0756 family putative inner membrane protein	E	47	D
RA	CP009273	1870743	C→A	0.059000000000000004	H272N	yeaN	putative transporter	H	272	N
RA	CP009273	1872054	A→T	0.055	E28V	yeaP	diguanylate cyclase	E	28	V
RA	CP009273	1872520	G→T	1.0	P183P	yeaP	diguanylate cyclase	P	183	P
RA	CP009273	1873569	C→A	0.149	intergenic	yeaQ	UPF0410 family protein/uncharacterized protein	intergenic	None
RA	CP009273	1874423	C→A	0.546	L198F	leuE	leucine efflux protein	L	198	F
RA	CP009273	1875096	G→T	0.098	intergenic	leuE	leucine efflux protein/transcriptional activator of dmlA	intergenic	None
RA	CP009273	1879386	C→A	0.43799999999999994	I155I	yeaW	putative YeaWX dioxygenase alpha subunit; 2Fe‑2S cluster	I	155	I
RA	CP009273	1880857	G→T	0.091	M252I	yeaX	putative YeaWX dioxygenase beta subunit, reductase component	M	252	I
RA	CP009273	1885243	C→A	0.081	T94T	tsaB	tRNA(ANN) t(6)A37 threonylcarbamoyladenosine modification protein; binding partner and protease for TsaD	T	94	T
RA	CP009273	1886725	G→T	0.1	I256I	yoaA	putative ATP‑dependent helicase, DinG family	I	256	I
RA	CP009273	1894208	A→T	0.067	K509*	yoaD	putative membrane‑anchored cyclic‑di‑GMP phosphodiesterase, regulator of cellulose production	K	509	*
RA	CP009273	1895069	C→T	0.14	G258G	yoaE	putative membrane protein/conserved protein	G	258	G
RA	CP009273	1909342	T→A	1.0	E150D	proQ	RNA chaperone, putative ProP translation regulator	E	150	D
RA	CP009273	1927856	G→T	0.054000000000000006	L336I	edd	6‑phosphogluconate dehydratase	L	336	I
RA	CP009273	1937083	A→T	0.40700000000000003	T55T	znuC	zinc transporter subunit: ATP‑binding component of ABC superfamily	T	55	T
RA	CP009273	1940498	G→T	0.10400000000000001	intergenic	yobI	uncharacterized protein/DUF830 family protein	intergenic	None
RA	CP009273	1941921	A→T	0.131	V163E	yebC	UPF0082 family protein	V	163	E
RA	CP009273	1943414	C→A	0.162	D456Y	aspS	aspartyl‑tRNA synthetase	D	456	Y
RA	CP009273	1944177	C→A	1.0	L201L	aspS	aspartyl‑tRNA synthetase	L	201	L
RA	CP009273	1946006	G→T	0.43	D119Y	yecE	UPF0759 family protein	D	119	Y
RA	CP009273	1953876	C→A	0.07	P76P	yecM	putative metal‑binding enzyme	P	76	P
RA	CP009273	1957975	C→A	0.138	A445S	flhA	putative flagellar export pore protein	A	445	S
RA	CP009273	1959915	C→A	0.9329999999999999	P178P	flhB	flagellin export apparatus, substrate specificity protein	P	178	P
RA	CP009273	1962923	C→A	0.07400000000000001	M233I	cheR	chemotaxis regulator, protein‑glutamate methyltransferase	M	233	I
RA	CP009273	1969291	G→T	1.0	I97I	cheA	fused chemotactic sensory histidine kinase in two‑component regulatory system with CheB and CheY: sensory histidine kinase/signal sensing protein	I	97	I
RA	CP009273	1975265	C→A	0.17300000000000001	D202Y	otsB	trehalose‑6‑phosphate phosphatase, biosynthetic	D	202	Y
RA	CP009273	1980472	C→A	0.45299999999999996	L23I	ftnB	ferritin B, putative ferrous iron reservoir	L	23	I
RA	CP009273	1981031	G→T	0.051	A70E	yecJ	uncharacterized protein	A	70	E
RA	CP009273	1984478	G→T	0.48	P208Q	yecA	UPF0149 family protein	P	208	Q
RA	CP009273	1984987	C→A	0.9109999999999999	T38T	yecA	UPF0149 family protein	T	38	T
RA	CP009273	1985366	G→T	0.171	noncoding	leuZ	tRNA‑Leu	noncoding	None
RA	CP009273	1986289	T→A	1.0	N4Y	pgsA	phosphatidylglycerophosphate synthetase	N	4	Y
RA	CP009273	1991843	G→A	0.154	L40F	yecS	ABC family putative inner membrane permease	L	40	F
RA	CP009273	1993543	G→T	0.055	V108V	fliY	cystine transporter subunit	V	108	V
RA	CP009273	1996506	G→T	0.091	T194T	fliC	flagellar filament structural protein (flagellin)	T	194	T
RA	CP009273	1997314	G→T	1.0	intergenic	fliC	flagellar filament structural protein (flagellin)/flagellar filament capping protein	intergenic	None
RA	CP009273	1999632	G→T	0.9309999999999999	intergenic	fliT	putative flagellar synthesis and assembly chaperone/cytoplasmic alpha‑amylase	intergenic	None
RA	CP009273	2000765	G→T	0.065	D377Y	amyA	cytoplasmic alpha‑amylase	D	377	Y
RA	CP009273	2004533	G→T	0.059000000000000004	T151T	yedL	putative acyl transferase	T	151	T
RA	CP009273	2005913	T→A	0.43799999999999994	intergenic	yedN	pseudogene, IpaH/YopM family/pseudogene, phage integrase family	intergenic	None
RA	CP009273	2015451	T→A	0.507	G34G	fliP	flagellar biosynthesis protein	G	34	G
RA	CP009273	2018422	T→A	0.433	intergenic	dsrB	uncharacterized protein/uncharacterized protein	intergenic	None
RA	CP009273	2020166	C→A	1.0	D445Y	yedQ	putative membrane‑anchored diguanylate cyclase	D	445	Y
RA	CP009273	2021794	C→A	0.085	V20F	yodC	uncharacterized protein	V	20	F
RA	CP009273	2023279	C→A	0.42100000000000004	T87K	yedA	amino acid exporter for phenylalanine, threonine	T	87	K
RA	CP009273	2029767	T→A	0.12	V151D	hchA	glyoxalase III and Hsp31 molecular chaperone	V	151	D
RA	CP009273	2034861	G→T	0.128	A2A	zinT	zinc and cadmium binding protein, periplasmic	A	2	A
RA	CP009273	2035090	C→A	0.9209999999999999	Q79K	zinT	zinc and cadmium binding protein, periplasmic	Q	79	K
RA	CP009273	2039694	C→T	0.159	R426C	yeeJ	putative adhesin	R	426	C
RA	CP009273	2046600	G→T	0.064	pseudogene	yeeL	pseudogene, glycosyltransferase homology	pseudogene	None
RA	CP009273	2060661	T→A	0.38	N48Y	insH1	IS5 transposase and trans‑activator	N	48	Y
RA	CP009273	2074680	A→T	1.0	W22R	sbmC	DNA gyrase inhibitor	W	22	R
RA	CP009273	2075255	T→A	0.163	V258V	dacD	D‑alanyl‑D‑alanine carboxypeptidase (penicillin‑binding protein 6b)	V	258	V
RA	CP009273	2077212	A→T	0.922	N326Y	sbcB	exodeoxyribonuclease I; exonuclease I	N	326	Y
RA	CP009273	2082619	C→T	0.473	intergenic	yeeZ	putative epimerase/toxin of the YoeB‑YefM toxin‑antitoxin system	intergenic	None
RA	CP009273	2086004	C→A	0.057	A42A	hisC	histidinol‑phosphate aminotransferase	A	42	A
RA	CP009273	2098995	C→A	1.0	G182*	wbbI	d‑Galf:alpha‑d‑Glc beta‑1,6‑galactofuranosyltransferase	G	182	*
RA	CP009273	2101912	T→G	0.086	E385A	wzxB	putative polisoprenol‑linked O‑antigen transporter	E	385	A
RA	CP009273	2102786	C→T	0.39299999999999996	V94I	wzxB	putative polisoprenol‑linked O‑antigen transporter	V	94	I
RA	CP009273	2108199	C→T	0.153	M393I	wcaM	colanic acid biosynthesis protein	M	393	I
RA	CP009273	2,108,219:1	+A	1.0	coding	wcaM	colanic acid biosynthesis protein	NaN	None
RA	CP009273	2110346	G→A	0.93	T88I	wcaL	putative glycosyl transferase	T	88	I
RA	CP009273	2114414	C→A	0.131	V208F	wcaJ	colanic biosynthesis UDP‑glucose lipid carrier transferase	V	208	F
RA	CP009273	2114911	A→T	1.0	L42Q	wcaJ	colanic biosynthesis UDP‑glucose lipid carrier transferase	L	42	Q
RA	CP009273	2122266	G→T	0.054000000000000006	S35*	wcaF	putative acyl transferase	S	35	*
RA	CP009273	2124797	C→A	0.147	R252L	wcaC	putative glycosyl transferase	R	252	L
RA	CP009273	2130684	G→T	0.46	S14*	wza	colanic acid export protein; outer membrane auxillary lipoprotein	S	14	*
RA	CP009273	2130777	T→A	0.079	intergenic	wza	colanic acid export protein; outer membrane auxillary lipoprotein/inner membrane protein	intergenic	None
RA	CP009273	2135016	C→A	0.145	V26V	asmA	suppressor of OmpF assembly mutants; putative outer membrane protein assembly factor; inner membrane‑anchored periplasmic protein	V	26	V
RA	CP009273	2137659	C→A	0.396	R305R	yegE	putative diguanylate cyclase	R	305	R
RA	CP009273	2137749	C→A	0.106	L335I	yegE	putative diguanylate cyclase	L	335	I
RA	CP009273	2139450	G→T	0.376	E902*	yegE	putative diguanylate cyclase	E	902	*
RA	CP009273	2139910	G→T	1.0	R1055L	yegE	putative diguanylate cyclase	R	1055	L
RA	CP009273	2144474	C→A	1.0	intergenic	yegI	protein kinase‑related putative non‑specific DNA‑binding protein/uncharacterized protein	intergenic	None
RA	CP009273	2145887	G→T	0.14	Q23K	yegK	ser/thr phosphatase‑related protein	Q	23	K
RA	CP009273	2146030	T→A	0.19	S194C	yegL	VMA domain protein	S	194	C
RA	CP009273	2149603	A→T	1.0	E287V	mdtB	multidrug efflux system, subunit B	E	287	V
RA	CP009273	2152444	C→A	0.07400000000000001	A193E	mdtC	multidrug efflux system, subunit C	A	193	E
RA	CP009273	2155768	T→C	0.47	I275T	mdtD	putative arabinose efflux transporter	I	275	T
RA	CP009273	2162105	T→A	0.198	intergenic	yegR	uncharacterized protein/phosphatidylglycerol kinase, metal‑dependent	intergenic	None
RA	CP009273	2163087	C→A	0.054000000000000006	R299S	yegS	phosphatidylglycerol kinase, metal‑dependent	R	299	S
RA	CP009273	2168795	C→A	0.937	D336Y	gatZ	D‑tagatose 1,6‑bisphosphate aldolase 2, subunit	D	336	Y
RA	CP009273	2170713	C→A	0.102	intergenic	gatY	D‑tagatose 1,6‑bisphosphate aldolase 2, catalytic subunit/fructose‑bisphosphate aldolase class I	intergenic	None
RA	CP009273	2172567	A→T	0.057999999999999996	T90S	yegT	nucleoside transporter, low affinity	T	90	S
RA	CP009273	2176158	C→T	0.098	A35T	yegW	putative DNA‑binding transcriptional regulator	A	35	T
RA	CP009273	2177743	C→A	0.35600000000000004	D85Y	thiD	bifunctional hydroxy‑methylpyrimidine kinase/ hydroxy‑phosphomethylpyrimidine kinase	D	85	Y
RA	CP009273	2178987	C→A	0.161	intergenic	thiM	hydoxyethylthiazole kinase/transcriptional repressor of rcnA	intergenic	None
RA	CP009273	2179205	G→T	1.0	A24E	rcnR	transcriptional repressor of rcnA	A	24	E
RA	CP009273	2181645	A→G	0.9490000000000001	N83N	yehA	putative fimbrial‑like adhesin protein	N	83	N
RA	CP009273	2191496	C→A	0.055999999999999994	pseudogene	yehH	DUF4132 family pseudogene; defective yehI paralog; molybdate metabolism regulator, first fragment; molybdate metabolism regulator, second fragment 2; yehI' molR mutations have phenotypes and the N‑terminal molR fragment of yehI' may be expressed and may have retained or evolved MolR function	pseudogene	None
RA	CP009273	2192748	T→A	0.195	pseudogene	yehH	DUF4132 family pseudogene; defective yehI paralog; molybdate metabolism regulator, first fragment; molybdate metabolism regulator, second fragment 2; yehI' molR mutations have phenotypes and the N‑terminal molR fragment of yehI' may be expressed and may have retained or evolved MolR function	pseudogene	None
RA	CP009273	2194695	T→A	1.0	L313Q	yehI	DUF4132 domain‑containing protein	L	313	Q
RA	CP009273	2195449	A→T	1.0	E564D	yehI	DUF4132 domain‑containing protein	E	564	D
RA	CP009273	2197430	G→T	0.063	intergenic	yehI	DUF4132 domain‑containing protein/uncharacterized protein	intergenic	None
RA	CP009273	2197797	A→T	0.051	intergenic	yehK	uncharacterized protein/putative ABC superfamily transporter ATP‑binding subunit	intergenic	None
RA	CP009273	2204432	G→T	0.17300000000000001	pseudogene	yehQ	pseudogene	pseudogene	None
RA	CP009273	2209162	C→A	0.934	I9I	yohO	putative membrane protein	I	9	I
RA	CP009273	2216296	C→A	1.0	I211I	dld	D‑lactate dehydrogenase, FAD‑binding, NADH independent	I	211	I
RA	CP009273	2221550	G→T	0.10099999999999999	pseudogene	mdtQ	pseudogene; putative channel/filament proteins	pseudogene	None
RA	CP009273	2223247	C→T	0.924	W206*	dusC	tRNA‑dihydrouridine synthase C	W	206	*
RA	CP009273	2225190	C→T	0.941	G231G	yohK	LrgB family inner membrane protein	G	231	G
RA	CP009273	2232373	C→A	0.076	A132A	mglA	fused methyl‑galactoside transporter subunits of ABC superfamily: ATP‑binding components	A	132	A
RA	CP009273	2233243	T→G	0.055999999999999994	K195N	mglB	methyl‑galactoside transporter subunit	K	195	N
RA	CP009273	2234532	C→A	0.081	D206Y	galS	galactose‑ and fucose‑inducible galactose regulon transcriptional isorepressor; mgl operon transcriptional repressor; autorepressor	D	206	Y
RA	CP009273	2237098	G→T	1.0	H12N	folE	GTP cyclohydrolase I	H	12	N
RA	CP009273	2241222	T→G	0.053	I264L	lysP	lysine transporter	I	264	L
RA	CP009273	2244455	C→A	0.154	T46K	nfo	endonuclease IV with intrinsic 3'‑5' exonuclease activity	T	46	K
RA	CP009273	2246428	C→A	0.159	T399T	nupX	nucleoside permease	T	399	T
RA	CP009273	2248390	G→T	0.10099999999999999	F92L	rihB	ribonucleoside hydrolase 2	F	92	L
RA	CP009273	2256045	A→T	0.064	I310I	fruB	fused fructose‑specific PTS enzymes: IIA component/HPr component	I	310	I
RA	CP009273	2263137	C→A	0.946	intergenic	lpxT	lipid A 1‑diphosphate synthase; undecaprenyl pyrophosphate:lipid A 1‑phosphate phosphotransferase/murein DD‑endopeptidase, space‑maker hydrolase, mutational suppressor of prc thermosensitivity, outer membrane lipoprotein	intergenic	None
RA	CP009273	2264143	G→A	1.0	intergenic	mepS	murein DD‑endopeptidase, space‑maker hydrolase, mutational suppressor of prc thermosensitivity, outer membrane lipoprotein/resistance protein for phages lambda and N4, putative membrane‑anchored cyclic‑di‑GMP phosphodiesterase	intergenic	None
RA	CP009273	2281560	T→A	0.474	pseudogene	yejO	pseudogene, autotransporter outer membrane homology;putative transport; Not classified; putative ATP‑binding component of a transport system	pseudogene	None
RA	CP009273	2287829	C→A	0.94	S185S	ccmF	heme lyase, CcmF subunit	S	185	S
RA	CP009273	2289043	C→A	0.9279999999999999	W8L	ccmD	cytochrome c biogenesis protein	W	8	L
RA	CP009273	2289374	C→A	1.0	V142V	ccmC	heme exporter subunit	V	142	V
RA	CP009273	2291194	C→A	0.365	C182F	napC	quinol dehydrogenase, electron source for NapAB	C	182	F
RA	CP009273	2298277	T→A	0.135	intergenic	eco	ecotin, a serine protease inhibitor/malate dehydrogenase, FAD/NAD(P)‑binding domain	intergenic	None
RA	CP009273	2303070	T→G	1.0	Q272P	ada	fused DNA‑binding transcriptional dual regulator/O6‑methylguanine‑DNA methyltransferase	Q	272	P
RA	CP009273	2303607	A→C	0.457	L93R	ada	fused DNA‑binding transcriptional dual regulator/O6‑methylguanine‑DNA methyltransferase	L	93	R
RA	CP009273	2305116	C→A	1.0	intergenic	apbE	putative thiamine‑synthetic flavin transferase lipoprotein/outer membrane porin protein C	intergenic	None
RA	CP009273	2305135	T→C	1.0	Y365C	ompC	outer membrane porin protein C	Y	365	C
RA	CP009273	2310213	G→T	0.488	K186N	rcsB	response regulator in two‑component regulatory system with RcsC and YojN	K	186	N
RA	CP009273	2310604	C→A	0.14300000000000002	G918C	rcsC	hybrid sensory kinase in two‑component regulatory system with RcsB and YojN	G	918	C
RA	CP009273	2311008	T→A	0.17300000000000001	H783L	rcsC	hybrid sensory kinase in two‑component regulatory system with RcsB and YojN	H	783	L
RA	CP009273	2313511	T→A	0.433	intergenic	rcsC	hybrid sensory kinase in two‑component regulatory system with RcsB and YojN/sensory histidine kinase in two‑component regulatory system with AtoC	intergenic	None
RA	CP009273	2318825	G→T	0.055	V197V	atoE	short chain fatty acid transporter	V	197	V
RA	CP009273	2321041	G→T	0.154	F194L	yfaP	DUF2135 family protein, putative host defense protein	F	194	L
RA	CP009273	2329729	G→T	0.203	A132E	yfaA	DUF2138 family protein, putative host defense protein	A	132	E
RA	CP009273	2330502	C→A	0.9209999999999999	D800Y	gyrA	DNA gyrase (type II topoisomerase), subunit A	D	800	Y
RA	CP009273	2342897	C→A	0.059000000000000004	D19Y	inaA	acid‑inducible Kdo/WaaP family putative kinase	D	19	Y
RA	CP009273	2348894	T→A	0.917	V384E	glpB	sn‑glycerol‑3‑phosphate dehydrogenase (anaerobic), membrane anchor subunit	V	384	E
RA	CP009273	2352573	C→A	1.0	P353P	rhmT	putative L‑rhamnonate transporter	P	353	P
RA	CP009273	2359673	G→T	1.0	M89I	arnB	uridine 5'‑(beta‑1‑threo‑pentapyranosyl‑4‑ulose diphosphate) aminotransferase, PLP‑dependent	M	89	I
RA	CP009273	2362338	T→A	1.0	L274Q	arnA	fused UDP‑L‑Ara4N formyltransferase/UDP‑GlcA C‑4'‑decarboxylase	L	274	Q
RA	CP009273	2364394	C→A	0.469	S3*	arnT	4‑amino‑4‑deoxy‑L‑arabinose transferase	S	3	*
RA	CP009273	2366555	T→G	0.198	F62C	arnF	undecaprenyl phosphate‑alpha‑L‑ara4N exporter; flippase ArnEF subunit	F	62	C
RA	CP009273	2,370,361:1	+G	1.0	coding	menH	2‑succinyl‑6‑hydroxy‑2, 4‑cyclohexadiene‑1‑carboxylate synthase	NaN	None
RA	CP009273	2370987	C→A	1.0	E29*	menH	2‑succinyl‑6‑hydroxy‑2, 4‑cyclohexadiene‑1‑carboxylate synthase	E	29	*
RA	CP009273	2372282	C→A	0.08900000000000001	D153Y	menD	2‑succinyl‑5‑enolpyruvyl‑6‑hydroxy‑3‑ cyclohexene‑1‑carboxylate synthase; SEPHCHC synthase	D	153	Y
RA	CP009273	2373129	C→A	0.187	D332Y	menF	isochorismate synthase 2	D	332	Y
RA	CP009273	2376959	C→T	0.08800000000000001	N256N	elaD	protease, capable of cleaving an AMC‑ubiquitin model substrate	N	256	N
RA	CP009273	2378963	A→T	0.152	L80*	yfbK	Von Willebrand factor domain putative lipoprotein	L	80	*
RA	CP009273	2380078	C→T	0.9390000000000001	S247F	yfbL	putative peptidase	S	247	F
RA	CP009273	2380320	C→A	0.086	intergenic	yfbL	putative peptidase/DUF1877 family protein	intergenic	None
RA	CP009273	2383897	C→A	1.0	R363L	nuoN	NADH:ubiquinone oxidoreductase, membrane subunit N	R	363	L
RA	CP009273	2392190	G→T	0.424	V485V	nuoG	NADH:ubiquinone oxidoreductase, chain G	V	485	V
RA	CP009273	2395151	C→A	0.156	T127T	nuoE	NADH:ubiquinone oxidoreductase, chain E	T	127	T
RA	CP009273	2399210	G→T	1.0	S304*	lrhA	transcriptional repressor of flagellar, motility and chemotaxis genes	S	304	*
RA	CP009273	2400858	C→A	0.076	intergenic	lrhA	transcriptional repressor of flagellar, motility and chemotaxis genes/valine‑pyruvate aminotransferase 2	intergenic	None
RA	CP009273	2404720	C→A	0.099	A38S	yfbS	putative transporter	A	38	S
RA	CP009273	2405946	T→G	1.0	Q43P	yfbU	UPF0304 family protein	Q	43	P
RA	CP009273	2412205	C→A	0.9279999999999999	D151Y	yfcD	putative NUDIX hydrolase	D	151	Y
RA	CP009273	2416101	C→A	1.0	intergenic	yfcH	putative NAD‑dependent nucleotide‑sugar epimerase/transposase_31 family protein	intergenic	None
RA	CP009273	2417358	C→A	0.162	E211*	hisP	histidine/lysine/arginine/ornithine transporter subunit	E	211	*
RA	CP009273	2422841	C→A	1.0	D293Y	purF	amidophosphoribosyltransferase	D	293	Y
RA	CP009273	2423034	G→T	0.45299999999999996	G228G	purF	amidophosphoribosyltransferase	G	228	G
RA	CP009273	2424074	C→T	1.0	D57N	cvpA	colicin V production membrane protein	D	57	N
RA	CP009273	2424254	G→T	0.102	intergenic	cvpA	colicin V production membrane protein/membrane‑anchored periplasmic protein involved in septation	intergenic	None
RA	CP009273	2425587	C→A	0.409	D279Y	folC	bifunctional folylpolyglutamate synthase/ dihydrofolate synthase	D	279	Y
RA	CP009273	2437156	G→T	0.083	P638P	mnmC	fused 5‑methylaminomethyl‑2‑thiouridine‑forming enzyme methyltransferase and FAD‑dependent demodification enzyme	P	638	P
RA	CP009273	2438410	C→A	0.405	A210A	yfcA	UPF0721 family inner membrane protein	A	210	A
RA	CP009273	2442770	A→C	0.052000000000000005	D253E	yfcO	DUF2544 family putative outer membrane protein	D	253	E
RA	CP009273	2442971	C→A	0.16699999999999998	E186D	yfcO	DUF2544 family putative outer membrane protein	E	186	D
RA	CP009273	2443918	T→G	0.124	Y51S	yfcP	putative fimbrial‑like adhesin protein	Y	51	S
RA	CP009273	2444107	T→G	0.435	N150H	yfcQ	putative fimbrial‑like adhesin protein	N	150	H
RA	CP009273	2450335	C→T	1.0	intergenic	sixA	phosphohistidine phosphatase/fused enoyl‑CoA hydratase and epimerase and isomerase/3‑hydroxyacyl‑CoA dehydrogenase	intergenic	None
RA	CP009273	2450346	G→T	1.0	intergenic	sixA	phosphohistidine phosphatase/fused enoyl‑CoA hydratase and epimerase and isomerase/3‑hydroxyacyl‑CoA dehydrogenase	intergenic	None
RA	CP009273	2452454	G→T	1.0	P62Q	fadJ	fused enoyl‑CoA hydratase and epimerase and isomerase/3‑hydroxyacyl‑CoA dehydrogenase	P	62	Q
RA	CP009273	2453358	G→T	0.159	I197I	fadI	beta‑ketoacyl‑CoA thiolase, anaerobic, subunit	I	197	I
RA	CP009273	2454297	T→G	1.0	E39D	yfcZ	UPF0381 family protein	E	39	D
RA	CP009273	2456508	A→T	0.361	S6S	yfdF	uncharacterized protein	S	6	S
RA	CP009273	2456705	C→A	0.066	S72Y	yfdF	uncharacterized protein	S	72	Y
RA	CP009273	2457130	C→A	0.094	R214S	yfdF	uncharacterized protein	R	214	S
RA	CP009273	2459304	C→A	0.085	I175I	yfdC	putative inner membrane protein	I	175	I
RA	CP009273	2463760	T→A	0.39399999999999996	V384E	gtrS	serotype‑specific glucosyl transferase, CPS‑53 (KpLE1) prophage	V	384	E
RA	CP009273	2472897	A→T	0.45	T73S	dsdA	D‑serine dehydratase	T	73	S
RA	CP009273	2474353	G→T	0.063	Q435K	emrY	putative multidrug efflux system	Q	435	K
RA	CP009273	2474418	G→T	1.0	S413*	emrY	putative multidrug efflux system	S	413	*
RA	CP009273	2481974	G→T	0.062	S225*	yfdE	acetyl‑CoA:oxalate CoA‑transferase	S	225	*
RA	CP009273	2487835	G→T	0.125	S16Y	yfdX	uncharacterized protein	S	16	Y
RA	CP009273	2491279	G→T	0.18100000000000002	R166S	alaC	valine‑pyruvate aminotransferase 3	R	166	S
RA	CP009273	2494310	C→A	0.129	T150K	ypdB	response regulator activating yhjX; pyruvate‑responsive YpdAB two‑component system	T	150	K
RA	CP009273	2497946	G→T	0.07	L7I	fryA	putative PTS enzyme, Hpr component/enzyme I component/enzyme IIA component	L	7	I
RA	CP009273	2501358	G→T	0.14800000000000002	R6S	fryC	putative enzyme IIC component of PTS	R	6	S
RA	CP009273	2511317	C→A	0.165	intergenic	yfeA	putative diguanylate cyclase/tRNA‑Ala	intergenic	None
RA	CP009273	2516301	G→T	0.43700000000000006	L348L	xapB	xanthosine transporter	L	348	L
RA	CP009273	2519697	G→T	0.054000000000000006	R173R	yfeR	transcriptional regulator of yefH	R	173	R
RA	CP009273	2520652	C→A	1.0	I116I	yfeH	putative inorganic ion transporter	I	116	I
RA	CP009273	2522624	C→A	0.48700000000000004	A304A	ligA	DNA ligase, NAD(+)‑dependent	A	304	A
RA	CP009273	2524056	C→A	0.057	A179A	zipA	FtsZ stabilizer	A	179	A
RA	CP009273	2526851	A→T	0.168	intergenic	cysK	cysteine synthase A, O‑acetylserine sulfhydrolase A subunit/phosphohistidinoprotein‑hexose phosphotransferase component of PTS system (Hpr)	intergenic	None
RA	CP009273	2542627	T→G	0.915	I389M	yfeW	penicillin binding protein PBP4B; weak DD‑carboxypeptidase activity	I	389	M
RA	CP009273	2545086	C→A	0.46399999999999997	D138Y	ypeA	putative acyl‑CoA transferase	D	138	Y
RA	CP009273	2549676	C→A	1.0	L28L	eutL	putative ethanol utilization carboxysome structural protein	L	28	L
RA	CP009273	2549778	C→A	0.465	M293I	eutC	ethanolamine ammonia‑lyase, small subunit (light chain)	M	293	I
RA	CP009273	2552999	A→T	0.106	A261A	intZ	CPZ‑55 prophage; putative phage integrase	A	261	A
RA	CP009273	2555542	C→A	0.163	R25R	yffO	CPZ‑55 prophage; uncharacterized protein	R	25	R
RA	CP009273	2556759	G→A	0.12	intergenic	yffP	CPZ‑55 prophage; uncharacterized protein/CPZ‑55 prophage; uncharacterized protein	intergenic	None
RA	CP009273	2556786	G→T	0.079	intergenic	yffP	CPZ‑55 prophage; uncharacterized protein/CPZ‑55 prophage; uncharacterized protein	intergenic	None
RA	CP009273	2561221	C→A	0.461	P82P	eutH	ethanolamine transporter	P	82	P
RA	CP009273	2562068	G→T	0.055	A268E	eutG	ethanol dehydrogenase involved in ethanolamine utilization; aldehyde reductase, converts acetaldehyde to ethanol	A	268	E
RA	CP009273	2567211	C→A	0.07400000000000001	D152Y	eutT	cobalamin adenosyltransferase involved in ethanolamine utilization	D	152	Y
RA	CP009273	2568720	C→T	1.0	A33T	eutP	putative P‑loop NTPase ethanolamine utilization protein	A	33	T
RA	CP009273	2569792	G→T	0.145	R649S	maeB	malic enzyme: putative oxidoreductase/putative phosphotransacetylase	R	649	S
RA	CP009273	2574820	C→A	0.075	A609E	tktB	transketolase 2, thiamine triphosphate‑binding	A	609	E
RA	CP009273	2576325	C→A	1.0	E171D	nudK	GDP‑mannose pyrophosphatase	E	171	D
RA	CP009273	2,587,029:1	+G	1.0	coding	ypfH	palmitoyl‑CoA esterase activity, uncertain physiological substrate	NaN	None
RA	CP009273	2589808	G→T	0.124	Q97K	ypfJ	putative neutral zinc metallopeptidase	Q	97	K
RA	CP009273	2589933	G→A	1.0	T55I	ypfJ	putative neutral zinc metallopeptidase	T	55	I
RA	CP009273	2597173	T→G	0.875	L666R	hyfB	hydrogenase 4, membrane subunit	L	666	R
RA	CP009273	2601404	C→T	0.226	L377F	hyfF	hydrogenase 4, membrane subunit	L	377	F
RA	CP009273	2603728	A→C	0.48200000000000004	Q69P	hyfH	hydrogenase 4, Fe‑S subunit	Q	69	P
RA	CP009273	2606516	G→T	1.0	D420Y	hyfR	hydrogenase‑4 transcriptional activator	D	420	Y
RA	CP009273	2610919	C→A	1.0	intergenic	bepA	periplasmic metalloprotease and chaperone for OM protein maintenance and assembly/putative oxidoreductase	intergenic	None
RA	CP009273	2614168	C→A	1.0	D22Y	upp	uracil phosphoribosyltransferase	D	22	Y
RA	CP009273	2615370	C→A	0.509	S272Y	purM	phosphoribosylaminoimidazole synthetase	S	272	Y
RA	CP009273	2618693	G→T	0.903	E74*	ppx	exopolyphosphatase	E	74	*
RA	CP009273	2628587	C→A	0.06	Q333K	xseA	exonuclease VII, large subunit	Q	333	K
RA	CP009273	2632012	C→A	1.0	intergenic	bamB	BamABCDE complex OM biogenesis lipoprotein/putative anti‑RcsB factor	intergenic	None
RA	CP009273	2633402	C→A	0.055	R178L	hisS	histidyl tRNA synthetase	R	178	L
RA	CP009273	2639116	C→A	0.057999999999999996	A523A	pbpC	penicillin‑insensitive murein repair transglycosylase; inactive transpeptidase domain	A	523	A
RA	CP009273	2643336	C→A	0.086	D771Y	yfhM	bacterial alpha2‑macroglobulin colonization factor ECAM; anti‑host protease defense factor; periplasmic inner membrane‑anchored lipoprotein	D	771	Y
RA	CP009273	2645592	C→A	0.06	D19Y	yfhM	bacterial alpha2‑macroglobulin colonization factor ECAM; anti‑host protease defense factor; periplasmic inner membrane‑anchored lipoprotein	D	19	Y
RA	CP009273	2651665	G→T	1.0	G210G	hscA	DnaK‑like molecular chaperone specific for IscU	G	210	G
RA	CP009273	2658679	G→T	0.43799999999999994	intergenic	yfhR	putative S9 family prolyl oligopeptidase/stationary phase inducible protein	intergenic	None
RA	CP009273	2659594	C→A	0.067	L267L	csiE	stationary phase inducible protein	L	267	L
RA	CP009273	2665772	G→T	0.055999999999999994	E123*	hcaD	phenylpropionate dioxygenase, ferredoxin reductase subunit	E	123	*
RA	CP009273	2669978	C→A	0.929	A69A	yphD	inner membrane putative ABC superfamily sugar transporter permease	A	69	A
RA	CP009273	2670769	C→A	0.051	E318*	yphE	putative sugar transporter subunit of ABC superfamily, ATP‑binding component	E	318	*
RA	CP009273	2671274	C→A	1.0	T149T	yphE	putative sugar transporter subunit of ABC superfamily, ATP‑binding component	T	149	T
RA	CP009273	2681873	T→A	1.0	Q97L	glrR	response regulator regulating glmY sRNA in two‑component system with sensor protein GlrK	Q	97	L
RA	CP009273	2683829	C→A	1.0	R210L	glrK	sensor protein kinase regulating glmY sRNA in two‑component system with response regulator GlrR	R	210	L
RA	CP009273	2689267	C→A	0.077	I36I	mltF	membrane‑bound lytic transglycosylase F, murein hydrolase	I	36	I
RA	CP009273	2692793	C→A	0.9209999999999999	H226N	yfhH	putative DNA‑binding transcriptional regulator	H	226	N
RA	CP009273	2694843	G→T	0.937	I82I	pdxJ	pyridoxine 5'‑phosphate synthase	I	82	I
RA	CP009273	2699380	C→A	0.9009999999999999	P368P	lepA	back‑translocating elongation factor EF4, GTPase	P	368	P
RA	CP009273	2709841	T→A	0.32899999999999996	intergenic	grcA	autonomous glycyl radical cofactor/uracil‑DNA‑glycosylase	intergenic	None
RA	CP009273	2711755	C→A	0.068	D45Y	yfiF	putative methyltransferase	D	45	Y
RA	CP009273	2715643	G→T	1.0	E778*	pka	protein lysine acetyltransferase	E	778	*
RA	CP009273	2719426	T→C	1.0	intergenic	kgtP	alpha‑ketoglutarate transporter/5S ribosomal RNA of rrnG operon	intergenic	None
RA	CP009273	2725657	C→A	0.138	D626Y	clpB	protein disaggregation chaperone	D	626	Y
RA	CP009273	2725747	G→T	0.086	R596S	clpB	protein disaggregation chaperone	R	596	S
RA	CP009273	2726786	C→A	1.0	A249A	clpB	protein disaggregation chaperone	A	249	A
RA	CP009273	2727416	C→A	0.052000000000000005	L39L	clpB	protein disaggregation chaperone	L	39	L
RA	CP009273	2733753	C→T	1.0	E253K	aroF	3‑deoxy‑D‑arabino‑heptulosonate‑7‑phosphate synthase, tyrosine‑repressible	E	253	K
RA	CP009273	2735293	A→T	0.055	I20I	yfiR	putative periplasmic inhibitor of YfiN activity	I	20	I
RA	CP009273	2740948	C→A	0.509	T69T	ffh	Signal Recognition Particle (SRP) component with 4.5S RNA (ffs)	T	69	T
RA	CP009273	2741288	C→A	0.37799999999999995	intergenic	ffh	Signal Recognition Particle (SRP) component with 4.5S RNA (ffs)/cytochrome c assembly protein family inner membrane protein	intergenic	None
RA	CP009273	2748332	C→A	0.109	I26I	smpB	trans‑translation protein	I	26	I
RA	CP009273	2750424	G→T	0.49	E303*	intA	CP4‑57 prophage; integrase	E	303	*
RA	CP009273	2753076	G→A	0.11699999999999999	D245N	yfjI	CP4‑57 prophage; uncharacterized protein	D	245	N
RA	CP009273	2753424	G→T	0.19	G361*	yfjI	CP4‑57 prophage; uncharacterized protein	G	361	*
RA	CP009273	2754840	T→A	0.111	E687V	yfjK	DEAD/H helicase‑like protein, CP4‑57 putative defective prophage	E	687	V
RA	CP009273	2756683	G→T	0.39899999999999997	L73I	yfjK	DEAD/H helicase‑like protein, CP4‑57 putative defective prophage	L	73	I
RA	CP009273	2762153	C→A	0.392	R44S	yfjQ	CP4‑57 prophage; uncharacterized protein	R	44	S
RA	CP009273	2767911	T→A	0.075	V412D	yfjW	CP4‑57 prophage; putative inner membrane protein	V	412	D
RA	CP009273	2771358	G→A	1.0	intergenic	ypjF	CP4‑57 prophage; toxin of the YpjF‑YfjZ toxin‑antitoxin system/adhesin‑like autotransporter	intergenic	None
RA	CP009273	2771366	G→A	0.165	intergenic	ypjF	CP4‑57 prophage; toxin of the YpjF‑YfjZ toxin‑antitoxin system/adhesin‑like autotransporter	intergenic	None
RA	CP009273	2776219	C→A	0.157	intergenic	ypjA	adhesin‑like autotransporter/pseudogene, invertase resolvase family	intergenic	None
RA	CP009273	2778281	C→T	0.188	pseudogene	ypjC	pseudogene	pseudogene	None
RA	CP009273	2778820	G→A	0.096	intergenic	ypjC	pseudogene/tRNA‑Ile	intergenic	None
RA	CP009273	2779067	C→A	1.0	intergenic	ypjC	pseudogene/tRNA‑Ile	intergenic	None
RA	CP009273	2779767	A→T	0.106	pseudogene	ygaQ	uncharacterized protein; putative enzyme	pseudogene	None
RA	CP009273	2780661	C→A	0.115	pseudogene	ygaQ	uncharacterized protein; putative enzyme	pseudogene	None
RA	CP009273	2783587	C→A	0.413	R83S	lhgO	L‑2‑hydroxyglutarate oxidase	R	83	S
RA	CP009273	2794428	G→T	0.066	R35R	nrdI	NrdEF cluster assembly flavodoxin	R	35	R
RA	CP009273	2798195	A→T	0.059000000000000004	K8*	proV	glycine betaine transporter subunit	K	8	*
RA	CP009273	2799737	C→A	0.49700000000000005	V123V	proW	glycine betaine transporter subunit	V	123	V
RA	CP009273	2801706	C→A	0.071	pseudogene	ygaY	pseudogene, major facilitator transporter superfamily;putative transport; Not classified; putative transport protein	pseudogene	None
RA	CP009273	2805420	C→A	0.171	A212E	emrA	multidrug efflux system	A	212	E
RA	CP009273	2808737	C→A	0.13699999999999998	M354I	gshA	glutamate‑cysteine ligase	M	354	I
RA	CP009273	2808907	C→A	0.08900000000000001	E298*	gshA	glutamate‑cysteine ligase	E	298	*
RA	CP009273	2808987	G→T	0.7040000000000001	S271*	gshA	glutamate‑cysteine ligase	S	271	*
RA	CP009273	2812678	G→T	0.059000000000000004	intergenic	csrA	pleiotropic regulatory protein for carbon source metabolism/alanyl‑tRNA synthetase	intergenic	None
RA	CP009273	2819067	C→A	0.366	intergenic	mltB	membrane‑bound lytic murein transglycosylase B/glucitol/sorbitol‑specific enzyme IIC component of PTS	intergenic	None
RA	CP009273	2819102	G→T	0.44299999999999995	intergenic	mltB	membrane‑bound lytic murein transglycosylase B/glucitol/sorbitol‑specific enzyme IIC component of PTS	intergenic	None
RA	CP009273	2823071	T→A	0.419	L222L	srlR	sorbitol‑inducible srl operon transcriptional repressor	L	222	L
RA	CP009273	2825783	C→T	1.0	intergenic	norR	anaerobic nitric oxide reductase DNA‑binding transcriptional activator/anaerobic nitric oxide reductase flavorubredoxin	intergenic	None
RA	CP009273	2828952	C→A	1.0	T611T	hypF	carbamoyl phosphate phosphatase and maturation protein for [NiFe] hydrogenases	T	611	T
RA	CP009273	2831086	C→A	0.897	E127*	hydN	formate dehydrogenase‑H, [4Fe‑4S] ferredoxin subunit	E	127	*
RA	CP009273	2835094	C→A	0.898	P249Q	ascB	cryptic 6‑phospho‑beta‑glucosidase	P	249	Q
RA	CP009273	2836192	C→T	0.084	G71S	hycI	protease involved in processing C‑terminal end of HycE	G	71	S
RA	CP009273	2837721	C→A	0.08	D131Y	hycF	formate hydrogenlyase complex iron‑sulfur protein	D	131	Y
RA	CP009273	2840562	C→A	0.18100000000000002	V70V	hycD	hydrogenase 3, membrane subunit	V	70	V
RA	CP009273	2841044	C→A	1.0	A519A	hycC	hydrogenase 3, membrane subunit	A	519	A
RA	CP009273	2846112	C→A	1.0	I206I	hypD	hydrogenase maturation protein	I	206	I
RA	CP009273	2846721	G→T	0.055999999999999994	D37Y	hypE	carbamoyl dehydratase, hydrogenases 1,2,3 maturation protein	D	37	Y
RA	CP009273	2848002	T→A	0.07400000000000001	C102*	fhlA	formate hydrogenlyase transcriptional activator	C	102	*
RA	CP009273	2850790	C→A	1.0	I113I	mutS	methyl‑directed mismatch repair protein	I	113	I
RA	CP009273	2852854	G→T	0.068	P801P	mutS	methyl‑directed mismatch repair protein	P	801	P
RA	CP009273	2860460	G→T	0.11	R151S	rpoS	RNA polymerase, sigma S (sigma 38) factor	R	151	S
RA	CP009273	2873087	G→T	1.0	V15V	ygbT	multifunctional endonuclease Cas1, CRISPR adaptation protein; DNA repair enzyme	V	15	V
RA	CP009273	2876760	C→T	1.0	G246G	casA	CRISP RNA (crRNA) containing Cascade antiviral complex protein	G	246	G
RA	CP009273	2878668	G→T	1.0	V637V	ygcB	R‑loop helicase‑annealase Cas3 needed for Cascade anti‑viral activity	V	637	V
RA	CP009273	2879449	G→T	0.937	S377*	ygcB	R‑loop helicase‑annealase Cas3 needed for Cascade anti‑viral activity	S	377	*
RA	CP009273	2882865	G→T	0.132	V198V	cysI	sulfite reductase, beta subunit, NAD(P)‑binding, heme‑binding	V	198	V
RA	CP009273	2884385	G→T	0.09300000000000001	V291V	cysJ	sulfite reductase, alpha subunit, flavoprotein	V	291	V
RA	CP009273	2886199	C→A	0.111	H62N	ygcN	putative oxidoreductase	H	62	N
RA	CP009273	2888584	G→T	1.0	I185I	ygcQ	putative flavoprotein	I	185	I
RA	CP009273	2888831	C→A	0.052000000000000005	G103V	ygcQ	putative flavoprotein	G	103	V
RA	CP009273	2889129	C→A	0.063	A4S	ygcQ	putative flavoprotein	A	4	S
RA	CP009273	2893446	T→A	0.941	K63*	ygcW	putative dehydrogenase	K	63	*
RA	CP009273	2899073	C→A	0.057	R2S	ygcG	uncharacterized protein	R	2	S
RA	CP009273	2902059	C→T	0.125	V323I	pyrG	CTP synthetase	V	323	I
RA	CP009273	2904743	C→T	0.08900000000000001	intergenic	mazE	antitoxin of the ChpA‑ChpR toxin‑antitoxin system/(p)ppGpp synthetase I/GTP pyrophosphokinase	intergenic	None
RA	CP009273	2918415	G→A	0.077	P75P	syd	SecY‑interacting protein	P	75	P
RA	CP009273	2919922	G→T	0.084	D86Y	ygdH	UPF0717 family protein	D	86	Y
RA	CP009273	2920050	C→A	0.08	I128I	ygdH	UPF0717 family protein	I	128	I
RA	CP009273	2921101	C→A	0.07400000000000001	intergenic	ygdH	UPF0717 family protein/putative serine transporter	intergenic	None
RA	CP009273	2921245	G→T	0.073	intergenic	ygdH	UPF0717 family protein/putative serine transporter	intergenic	None
RA	CP009273	2927618	C→A	0.096	Q9K	fucP	L‑fucose transporter	Q	9	K
RA	CP009273	2931717	C→A	1.0	N307K	fucK	L‑fuculokinase	N	307	K
RA	CP009273	2932832	C→A	0.069	R36S	fucR	l‑fucose operon activator	R	36	S
RA	CP009273	2932835	C→T	0.879	R37C	fucR	l‑fucose operon activator	R	37	C
RA	CP009273	2934843	G→T	1.0	H50N	ygdD	UPF0382 family inner membrane protein	H	50	N
RA	CP009273	2937613	G→T	0.106	T306T	csdA	cysteine sulfinate desulfinase	T	306	T
RA	CP009273	2938035	G→T	0.174	P45P	csdE	CsdA‑binding activator; Fe‑S protein	P	45	P
RA	CP009273	2956284	C→A	0.052000000000000005	D78Y	ygdB	DUF2509 family protein	D	78	Y
RA	CP009273	2959004	G→A	1.0	I131I	lgt	phosphatidylglycerol‑prolipoprotein diacylglyceryl transferase	I	131	I
RA	CP009273	2961295	G→T	0.21100000000000002	R167S	ptsP	fused PTS enzyme: PEP‑protein phosphotransferase (enzyme I)/GAF domain containing protein	R	167	S
RA	CP009273	2962962	T→A	0.9159999999999999	intergenic	rppH	RNA pyrophosphohydrolase/methyl‑directed mismatch repair protein	intergenic	None
RA	CP009273	2965691	C→A	0.129	L246I	tas	putative NADP(H)‑dependent aldo‑keto reductase	L	246	I
RA	CP009273	2969113	A→T	0.433	I87I	aas	fused 2‑acylglycerophospho‑ethanolamine acyl transferase/acyl‑acyl carrier protein synthetase	I	87	I
RA	CP009273	2970031	C→A	0.16	S25*	galR	galactose‑inducible d‑galactose regulon transcriptional repressor; autorepressor	S	25	*
RA	CP009273	2970703	C→A	0.078	A249E	galR	galactose‑inducible d‑galactose regulon transcriptional repressor; autorepressor	A	249	E
RA	CP009273	2978097	C→A	0.10800000000000001	P285P	yqeF	short chain acyltransferase	P	285	P
RA	CP009273	2978850	C→A	0.551	V34V	yqeF	short chain acyltransferase	V	34	V
RA	CP009273	2979222	C→T	0.09	S6F	yqeG	putative transporter	S	6	F
RA	CP009273	2980488	C→A	0.05	intergenic	yqeG	putative transporter/putative LuxR family transcriptional regulator	intergenic	None
RA	CP009273	2985256	G→T	0.10300000000000001	intergenic	ygeG	SycD‑like chaperone family TPR‑repeat‑containing protein/putative transcriptional regulator	intergenic	None
RA	CP009273	2985884	C→T	0.866	I144I	ygeH	putative transcriptional regulator	I	144	I
RA	CP009273	2987928	C→A	0.188	pseudogene	ygeK	pseudogene; putative 2‑component transcriptional regulator	pseudogene	None
RA	CP009273	2988554	G→A	0.8859999999999999	intergenic	ygeK	pseudogene; putative 2‑component transcriptional regulator/pseudogene	intergenic	None
RA	CP009273	2988641	T→C	0.187	intergenic	ygeK	pseudogene; putative 2‑component transcriptional regulator/pseudogene	intergenic	None
RA	CP009273	2989295	C→A	1.0	pseudogene	ygeN	pseudogene	pseudogene	None
RA	CP009273	2993211	C→A	1.0	V14L	ygeR	LysM domain‑containing M23 family putative peptidase; septation lipoprotein	V	14	L
RA	CP009273	2993699	C→A	1.0	intergenic	ygeR	LysM domain‑containing M23 family putative peptidase; septation lipoprotein/xanthine dehydrogenase, molybdenum binding subunit	intergenic	None
RA	CP009273	2995335	C→A	0.051	V544V	xdhA	xanthine dehydrogenase, molybdenum binding subunit	V	544	V
RA	CP009273	2999827	C→A	0.079	D69E	ygeW	putative carbamoyltransferase	D	69	E
RA	CP009273	3007405	A→T	0.397	L65*	yqeB	XdhC‑CoxI family protein with NAD(P)‑binding Rossman fold	L	65	*
RA	CP009273	3009187	G→T	0.9229999999999999	intergenic	mocA	CTP:molybdopterin cytidylyltransferase/putative Fe‑S subunit oxidoreductase subunit	intergenic	None
RA	CP009273	3017285	G→T	1.0	D871Y	xdhD	putative hypoxanthine oxidase, molybdopterin‑binding/Fe‑S binding	D	871	Y
RA	CP009273	3018544	G→T	0.064	A279S	xanQ	xanthine permease	A	279	S
RA	CP009273	3021141	T→C	0.126	I221T	ygfQ	putative purine permease	I	221	T
RA	CP009273	3024081	A→C	0.899	V70V	ygfT	putative oxidoreductase, Fe‑S subunit/nucleotide‑binding subunit	V	70	V
RA	CP009273	3024983	C→G	1.0	G86G	uacT	uric acid permease	G	86	G
RA	CP009273	3028224	G→T	0.14800000000000002	L104I	lysS	lysine tRNA synthetase, constitutive	L	104	I
RA	CP009273	3030181	G→T	0.894	H429N	recJ	ssDNA exonuclease, 5' ‑‑> 3'‑specific	H	429	N
RA	CP009273	3030376	C→A	0.11199999999999999	E364*	recJ	ssDNA exonuclease, 5' ‑‑> 3'‑specific	E	364	*
RA	CP009273	3035271	G→T	0.467	V200V	ygfZ	iron‑sulfur cluster repair protein, plumbagin resistance	V	200	V
RA	CP009273	3036052	C→A	0.49700000000000005	S152S	yqfA	hemolysin III family HylIII inner membrane protein	S	152	S
RA	CP009273	3039409	T→G	0.102	intergenic	ygfF	putative NAD(P)‑dependent oxidoreductase with NAD(P)‑binding Rossmann‑fold domain/glycine decarboxylase, PLP‑dependent, subunit (protein P) of glycine cleavage complex	intergenic	None
RA	CP009273	3039703	C→A	0.061	A900S	gcvP	glycine decarboxylase, PLP‑dependent, subunit (protein P) of glycine cleavage complex	A	900	S
RA	CP009273	3041026	C→A	0.188	D459Y	gcvP	glycine decarboxylase, PLP‑dependent, subunit (protein P) of glycine cleavage complex	D	459	Y
RA	CP009273	3041321	G→T	0.051	I360I	gcvP	glycine decarboxylase, PLP‑dependent, subunit (protein P) of glycine cleavage complex	I	360	I
RA	CP009273	3044437	T→A	0.494	intergenic	gcvT	aminomethyltransferase, tetrahydrofolate‑dependent, subunit (T protein) of glycine cleavage complex/2‑octaprenylphenol hydroxylase, FAD‑dependent	intergenic	None
RA	CP009273	3044464	G→A	1.0	intergenic	gcvT	aminomethyltransferase, tetrahydrofolate‑dependent, subunit (T protein) of glycine cleavage complex/2‑octaprenylphenol hydroxylase, FAD‑dependent	intergenic	None
RA	CP009273	3046473	G→T	0.473	N135K	ubiH	2‑octaprenyl‑6‑methoxyphenol hydroxylase, FAD/NAD(P)‑binding	N	135	K
RA	CP009273	3048490	A→T	0.142	L105*	ygfB	UPF0149 family protein	L	105	*
RA	CP009273	3049220	C→A	0.086	R84R	zapA	FtsZ stabilizer	R	84	R
RA	CP009273	3058769	C→T	0.934	I203I	scpC	propionyl‑CoA:succinate CoA transferase	I	203	I
RA	CP009273	3059577	G→T	0.205	D473Y	scpC	propionyl‑CoA:succinate CoA transferase	D	473	Y
RA	CP009273	3062894	T→A	0.057999999999999996	V91V	mscS	mechanosensitive channel protein, small conductance	V	91	V
RA	CP009273	3064483	C→A	0.139	D41Y	fbaA	fructose‑bisphosphate aldolase, class II	D	41	Y
RA	CP009273	3064914	G→T	1.0	I356I	pgk	phosphoglycerate kinase	I	356	I
RA	CP009273	3065123	C→T	0.051	G287S	pgk	phosphoglycerate kinase	G	287	S
RA	CP009273	3065300	C→A	0.44299999999999995	D228Y	pgk	phosphoglycerate kinase	D	228	Y
RA	CP009273	3066958	G→T	0.055999999999999994	T31T	epd	D‑erythrose 4‑phosphate dehydrogenase	T	31	T
RA	CP009273	3068854	C→A	0.401	E230*	yggF	fructose 1,6 bisphosphatase isozyme	E	230	*
RA	CP009273	3072841	C→T	0.055	intergenic	cmtB	putative mannitol‑specific enzyme IIA component of PTS/transketolase 1, thiamine triphosphate‑binding	intergenic	None
RA	CP009273	3074352	C→T	0.498	D215N	tktA	transketolase 1, thiamine triphosphate‑binding	D	215	N
RA	CP009273	3075114	C→A	1.0	intergenic	tktA	transketolase 1, thiamine triphosphate‑binding/Phe‑Phe periplasmic metalloprotease, OM lipoprotein; low salt‑inducible; heat shock protein that binds Era	intergenic	None
RA	CP009273	3076526	C→A	1.0	D211Y	speB	agmatinase	D	211	Y
RA	CP009273	3080098	T→G	0.498	S12A	metK	S‑adenosylmethionine synthetase	S	12	A
RA	CP009273	3080618	T→A	1.0	V185E	metK	S‑adenosylmethionine synthetase	V	185	E
RA	CP009273	3081697	T→A	0.158	C19S	galP	D‑galactose transporter	C	19	S
RA	CP009273	3084798	C→A	0.071	L102L	rsmE	16S rRNA m(3)U1498 methyltransferase, SAM‑dependent	L	102	L
RA	CP009273	3085649	C→A	0.08199999999999999	T138K	gshB	glutathione synthetase	T	138	K
RA	CP009273	3088065	C→A	0.912	V125V	yggR	putative PilT family AAA+ ATPase	V	125	V
RA	CP009273	3089392	C→A	0.126	L72I	yggT	putative inner membrane protein; compensates for loss in K+ uptake	L	72	I
RA	CP009273	3091476	C→A	0.065	T284K	yggW	HemN family putative oxidoreductase	T	284	K
RA	CP009273	3092182	C→A	0.161	C248F	yggM	DUF1202 family putative secreted protein	C	248	F
RA	CP009273	3096445	A→T	0.151	Q25L	mutY	adenine DNA glycosylase	Q	25	L
RA	CP009273	3097262	C→T	0.885	F297F	mutY	adenine DNA glycosylase	F	297	F
RA	CP009273	3099851	C→A	0.113	S260*	nupG	nucleoside transporter	S	260	*
RA	CP009273	3100053	C→T	0.45799999999999996	I327I	nupG	nucleoside transporter	I	327	I
RA	CP009273	3104247	C→A	0.147	R80L	yghD	putative membrane‑anchored secretion pathway M‑type protein	R	80	L
RA	CP009273	3110213	T→A	0.08900000000000001	A753A	yghJ	DUF4092 family putative lipoprotein peptidase	A	753	A
RA	CP009273	3110751	C→A	1.0	R574L	yghJ	DUF4092 family putative lipoprotein peptidase	R	574	L
RA	CP009273	3111434	C→A	1.0	A346A	yghJ	DUF4092 family putative lipoprotein peptidase	A	346	A
RA	CP009273	3118925	C→A	0.193	P319P	glcE	glycolate oxidase FAD binding subunit	P	319	P
RA	CP009273	3120216	C→A	0.9420000000000001	D389Y	glcD	glycolate oxidase subunit, FAD‑linked	D	389	Y
RA	CP009273	3121242	C→A	0.14800000000000002	D47Y	glcD	glycolate oxidase subunit, FAD‑linked	D	47	Y
RA	CP009273	3132984	G→A	0.153	intergenic	yghU	putative S‑transferase/hydrogenase 2 accessory protein	intergenic	None
RA	CP009273	3133918	C→A	0.153	E81*	hybE	hydrogenase 2‑specific chaperone	E	81	*
RA	CP009273	3134528	C→A	0.062	D40Y	hybD	maturation protease for hydrogenase 2	D	40	Y
RA	CP009273	3136368	G→T	0.226	R386S	hybB	putative hydrogenase 2 cytochrome b type component	R	386	S
RA	CP009273	3142668	G→T	0.9159999999999999	L55I	yqhA	UPF0114 family putative inner membrane protein	L	55	I
RA	CP009273	3144158	C→A	0.9229999999999999	intergenic	yghA	putative oxidoreductase/membrane spanning protein in TonB‑ExbB‑ExbD complex	intergenic	None
RA	CP009273	3149310	C→A	0.33399999999999996	T199T	yqhD	aldehyde reductase, NADPH‑dependent	T	199	T
RA	CP009273	3164049	G→T	0.424	M69I	qseC	quorum sensing sensory histidine kinase in two‑component regulatory system with QseB	M	69	I
RA	CP009273	3164230	C→A	0.9009999999999999	R130S	qseC	quorum sensing sensory histidine kinase in two‑component regulatory system with QseB	R	130	S
RA	CP009273	3173669	G→T	1.0	A189A	ygiB	DUF1190 family protein	A	189	A
RA	CP009273	3176051	C→A	0.11699999999999999	S48*	zupT	zinc transporter	S	48	*
RA	CP009273	3176733	G→T	0.915	intergenic	zupT	zinc transporter/3,4‑dihydroxy‑2‑butanone‑4‑phosphate synthase	intergenic	None
RA	CP009273	3184654	A→T	0.161	N222Y	yqiI	fimbrial protein	N	222	Y
RA	CP009273	3190426	T→A	0.051	T859S	glnE	fused deadenylyltransferase/adenylyltransferase for glutamine synthetase	T	859	S
RA	CP009273	3203599	A→T	0.38299999999999995	W102R	tsaD	tRNA(ANN) t(6)A37 threonylcarbamoyladenosine modification protein; glycation binding protein	W	102	R
RA	CP009273	3208581	C→A	0.505	E84D	mug	G/U mismatch‑specific DNA glycosylase; xanthine DNA glycosylase	E	84	D
RA	CP009273	3213497	C→A	0.145	I215I	patA	putrescine:2‑oxoglutaric acid aminotransferase, PLP‑dependent	I	215	I
RA	CP009273	3214709	C→A	0.17800000000000002	intergenic	ygjH	putative tRNA binding protein; putative tRNA corner chaperone/transcriptional repressor	intergenic	None
RA	CP009273	3217098	C→A	0.125	I369I	ebgA	evolved beta‑D‑galactosidase, alpha subunit	I	369	I
RA	CP009273	3217289	A→T	0.875	H433L	ebgA	evolved beta‑D‑galactosidase, alpha subunit	H	433	L
RA	CP009273	3219616	A→T	0.09	T8T	ygjI	putative transporter	T	8	T
RA	CP009273	3224927	C→A	1.0	intergenic	ygjK	alpha‑glucosidase/2,4‑dienoyl‑CoA reductase, NADH and FMN‑linked	intergenic	None
RA	CP009273	3225300	C→A	0.45399999999999996	Q93K	fadH	2,4‑dienoyl‑CoA reductase, NADH and FMN‑linked	Q	93	K
RA	CP009273	3229926	C→A	0.5	L10I	ygjQ	DUF218 superfamily protein	L	10	I
RA	CP009273	3230857	C→G	0.9229999999999999	A63G	ygjR	putative NAD(P)‑dependent dehydrogenase	A	63	G
RA	CP009273	3231349	A→C	1.0	Q227P	ygjR	putative NAD(P)‑dependent dehydrogenase	Q	227	P
RA	CP009273	3233218	C→A	0.17	intergenic	alx	putative membrane‑bound redox modulator/sodium:serine/threonine symporter	intergenic	None
RA	CP009273	3237654	C→A	0.135	M149I	uxaC	uronate isomerase	M	149	I
RA	CP009273	3243768	C→T	0.073	intergenic	yqjK	uncharacterized protein/putative quinol oxidase subunit	intergenic	None
RA	CP009273	3245848	G→T	1.0	L62L	yhaH	DUF805 family inner membrane protein	L	62	L
RA	CP009273	3251070	C→A	0.147	P100P	yhaO	putative transporter	P	100	P
RA	CP009273	3252258	C→A	1.0	D251Y	tdcG	L‑serine dehydratase 3, anaerobic	D	251	Y
RA	CP009273	3254793	C→A	0.361	D329Y	tdcE	pyruvate formate‑lyase 4/2‑ketobutyrate formate‑lyase	D	329	Y
RA	CP009273	3257209	C→A	0.145	E390*	tdcC	L‑threonine/L‑serine transporter	E	390	*
RA	CP009273	3258871	G→T	0.07400000000000001	L173I	tdcB	L‑threonine dehydratase, catabolic	L	173	I
RA	CP009273	3260550	C→T	0.10300000000000001	intergenic	tdcA	tdc operon transcriptional activator/L‑threonine dehydratase operon activator protein	intergenic	None
RA	CP009273	3262436	C→T	0.114	S221S	yhaC	pentapetide repeats‑related protein	S	221	S
RA	CP009273	3263466	G→T	0.079	intergenic	yhaC	pentapetide repeats‑related protein/RNase P, M1 RNA component	intergenic	None
RA	CP009273	3266646	C→A	1.0	G91C	garL	alpha‑dehydro‑beta‑deoxy‑D‑glucarate aldolase	G	91	C
RA	CP009273	3267286	C→A	0.185	P327P	garP	putative (D)‑galactarate transporter	P	327	P
RA	CP009273	3268357	C→A	0.091	intergenic	garP	putative (D)‑galactarate transporter/(D)‑galactarate dehydrogenase	intergenic	None
RA	CP009273	3271128	A→C	0.061	T145P	yhaV	toxin of the SohB(PrlF)‑YhaV toxin‑antitoxin system	T	145	P
RA	CP009273	3271233	C→A	0.175	V264V	agaR	transcriptional repressor of the aga regulon	V	264	V
RA	CP009273	3285974	C→A	0.057	D241Y	rsmI	16S rRNA C1402 2'‑O‑ribose methyltransferase, SAM‑dependent	D	241	Y
RA	CP009273	3290970	A→T	0.073	R176R	yraQ	putative inner membrane permease	R	176	R
RA	CP009273	3292182	G→T	0.14800000000000002	G8G	yraR	putative nucleoside‑diphosphate‑sugar epimerase	G	8	G
RA	CP009273	3292914	C→A	0.193	D121Y	yhbP	UPF0306 family protein	D	121	Y
RA	CP009273	3296612	G→T	0.8759999999999999	A255A	yhbV	U32 peptidase family protein	A	255	A
RA	CP009273	3298059	C→A	0.18100000000000002	R373L	mtr	tryptophan transporter of high affinity	R	373	L
RA	CP009273	3302027	G→T	1.0	S86*	nlpI	lipoprotein involved in osmotic sensitivity and filamentation	S	86	*
RA	CP009273	3311488	G→T	0.05	intergenic	rimP	ribosome maturation factor for 30S subunits/tRNA‑Met	intergenic	None
RA	CP009273	3311841	C→A	0.094	intergenic	metY	tRNA‑Met/argininosuccinate synthetase	intergenic	None
RA	CP009273	3314870	C→A	1.0	A35S	yhbX	putative EptAB family phosphoethanolamine transferase, inner membrane protein	A	35	S
RA	CP009273	3318271	G→T	0.41600000000000004	intergenic	folP	7,8‑dihydropteroate synthase/protease, ATP‑dependent zinc‑metallo	intergenic	None
RA	CP009273	3324066	C→A	0.467	E350*	obgE	GTPase involved in cell partioning and DNA repair	E	350	*
RA	CP009273	3329704	G→T	0.138	V50V	murA	UDP‑N‑acetylglucosamine 1‑carboxyvinyltransferase	V	50	V
RA	CP009273	3332632	G→T	0.195	L265I	mlaF	ABC transporter maintaining OM lipid asymmetry, ATP‑binding protein	L	265	I
RA	CP009273	3334464	C→A	0.098	S277R	yrbG	putative calcium/sodium:proton antiporter	S	277	R
RA	CP009273	3334892	G→T	0.414	D90Y	kdsD	D‑arabinose 5‑phosphate isomerase	D	90	Y
RA	CP009273	3335651	C→A	0.162	S7*	kdsC	3‑deoxy‑D‑manno‑octulosonate 8‑phosphate phosphatase	S	7	*
RA	CP009273	3345640	A→T	0.051	Y249N	arcB	aerobic respiration control sensor histidine protein kinase, cognate to two‑component response regulators ArcA and RssB	Y	249	N
RA	CP009273	3345737	A→C	0.09699999999999999	D216E	arcB	aerobic respiration control sensor histidine protein kinase, cognate to two‑component response regulators ArcA and RssB	D	216	E
RA	CP009273	3347778	G→A	0.9440000000000001	intergenic	yhcC	putative Fe‑S oxidoreductase, Radical SAM superfamily protein/glutamate synthase, large subunit	intergenic	None
RA	CP009273	3351650	G→T	0.9279999999999999	E1189D	gltB	glutamate synthase, large subunit	E	1189	D
RA	CP009273	3354405	C→T	1.0	intergenic	gltD	glutamate synthase, 4Fe‑4S protein, small subunit/periplasmic protein	intergenic	None
RA	CP009273	3360045	G→T	0.355	F11L	insH1	IS5 transposase and trans‑activator	F	11	L
RA	CP009273	3365607	G→T	1.0	I109I	nanT	sialic acid transporter	I	109	I
RA	CP009273	3368168	C→T	0.20600000000000002	intergenic	nanR	transcriptional repressor of the nan operon, induced by sialic acid/putative transporter	intergenic	None
RA	CP009273	3369534	C→A	0.051	A436E	dcuD	putative transporter	A	436	E
RA	CP009273	3371948	G→A	0.094	T21T	rplM	50S ribosomal subunit protein L13	T	21	T
RA	CP009273	3372318	G→T	0.385	R347R	yhcM	putative AFG1‑like family P‑loop ATPase	R	347	R
RA	CP009273	3373985	C→A	1.0	intergenic	yhcB	DUF1043 family inner membrane‑anchored protein/serine endoprotease, periplasmic	intergenic	None
RA	CP009273	3375260	G→T	1.0	D387Y	degQ	serine endoprotease, periplasmic	D	387	Y
RA	CP009273	3377958	G→T	0.09699999999999999	intergenic	mdh	malate dehydrogenase, NAD(P)‑binding/l‑arginine‑responsive arginine metabolism regulon transcriptional regulator	intergenic	None
RA	CP009273	3381195	G→T	0.121	S118*	aaeB	p‑hydroxybenzoic acid efflux system component	S	118	*
RA	CP009273	3385516	A→T	0.065	intergenic	tldD	putative peptidase/DUF3971‑AsmA2 domains protein	intergenic	None
RA	CP009273	3385571	C→G	0.064	intergenic	tldD	putative peptidase/DUF3971‑AsmA2 domains protein	intergenic	None
RA	CP009273	3392935	C→T	0.109	V135I	mreC	cell wall structural complex MreBCD transmembrane component MreC	V	135	I
RA	CP009273	3395059	C→A	0.434	V545F	csrD	targeting factor for csrBC sRNA degradation	V	545	F
RA	CP009273	3396082	G→T	1.0	R204S	csrD	targeting factor for csrBC sRNA degradation	R	204	S
RA	CP009273	3397316	C→A	0.171	G158G	acuI	putative acryloyl‑CoA reductase	G	158	G
RA	CP009273	3399100	C→A	0.491	F102L	accB	acetyl CoA carboxylase, BCCP subunit	F	102	L
RA	CP009273	3404059	C→A	0.07400000000000001	R141S	dusB	tRNA‑dihydrouridine synthase B	R	141	S
RA	CP009273	3407007	G→A	0.9109999999999999	intergenic	acrS	acrAB operon transcriptional repressor/cytoplasmic membrane lipoprotein	intergenic	None
RA	CP009273	3407969	C→A	0.095	N249K	acrE	cytoplasmic membrane lipoprotein	N	249	K
RA	CP009273	3411250	G→T	0.07400000000000001	E953D	acrF	multidrug efflux system protein	E	953	D
RA	CP009273	3412733	G→T	0.489	pseudogene	yhdW	pseudogene, amino‑acid transporter homology;putative transport; Not classified; putative periplasmic binding transport protein; periplasmic‑binding component of ABC superfamily	pseudogene	None
RA	CP009273	3415551	C→A	0.066	P290T	yhdY	putative amino‑acid transporter subunit	P	290	T
RA	CP009273	3416716	G→T	0.165	intergenic	yhdZ	putative amino‑acid transporter subunit/5S ribosomal RNA of rrnD operon	intergenic	None
RA	CP009273	3424363	T→A	0.057	T138S	tsaC	tRNA(ANN) t(6)A37 threonylcarbamoyladenosine modification protein, threonine‑dependent ADP‑forming ATPase	T	138	S
RA	CP009273	3432676	C→A	0.095	E65*	yhdN	DUF1992 family protein	E	65	*
RA	CP009273	3432840	C→A	0.11699999999999999	R10L	yhdN	DUF1992 family protein	R	10	L
RA	CP009273	3433018	T→G	0.165	E114A	rplQ	50S ribosomal subunit protein L17	E	114	A
RA	CP009273	3437638	G→T	0.158	G87G	rplO	50S ribosomal subunit protein L15	G	87	G
RA	CP009273	3440151	G→T	1.0	I31I	rpsN	30S ribosomal subunit protein S14	I	31	I
RA	CP009273	3440444	G→T	1.0	S118S	rplE	50S ribosomal subunit protein L5	S	118	S
RA	CP009273	3440832	T→C	1.0	N99D	rplX	50S ribosomal subunit protein L24	N	99	D
RA	CP009273	3448742	C→A	0.068	E6*	gspA	general secretory pathway component, cryptic	E	6	*
RA	CP009273	3451616	T→G	0.43799999999999994	V627V	gspD	general secretory pathway component, cryptic	V	627	V
RA	CP009273	3452566	C→A	0.43799999999999994	T290K	gspE	general secretory pathway component, cryptic	T	290	K
RA	CP009273	3455789	G→T	0.053	M29I	gspJ	putative general secretory pathway component, cryptic	M	29	I
RA	CP009273	3455867	C→A	1.0	I55I	gspJ	putative general secretory pathway component, cryptic	I	55	I
RA	CP009273	3457607	G→T	0.191	V109V	gspL	general secretory pathway component, cryptic	V	109	V
RA	CP009273	3457896	C→A	0.2	P206T	gspL	general secretory pathway component, cryptic	P	206	T
RA	CP009273	3470272	C→A	0.063	V169V	fkpA	FKBP‑type peptidyl‑prolyl cis‑trans isomerase (rotamase)	V	169	V
RA	CP009273	3473139	G→T	1.0	I276I	kefB	potassium:proton antiporter	I	276	I
RA	CP009273	3476264	C→A	0.051	S539R	yheS	putative transporter subunit of ABC superfamily: ATP‑binding component	S	539	R
RA	CP009273	3479769	A→T	1.0	E97D	crp	cAMP‑activated global transcription factor, mediator of catabolite repression	E	97	D
RA	CP009273	3487320	G→A	0.16899999999999998	intergenic	tsgA	putative transporter/nitrite reductase, large subunit, NAD(P)H‑binding	intergenic	None
RA	CP009273	3488966	G→C	1.0	A533P	nirB	nitrite reductase, large subunit, NAD(P)H‑binding	A	533	P
RA	CP009273	3489397	C→A	1.0	F676L	nirB	nitrite reductase, large subunit, NAD(P)H‑binding	F	676	L
RA	CP009273	3495516	C→A	0.175	S297*	frlB	fructoselysine‑6‑P‑deglycase	S	297	*
RA	CP009273	3500138	G→T	0.061	I186I	yhfT	inner membrane protein	I	186	I
RA	CP009273	3501571	C→A	0.9309999999999999	G127C	php	phosphotriesterase homology protein	G	127	C
RA	CP009273	3504143	G→T	0.9440000000000001	R65S	yhfX	putative pyridoxal 5'‑phosphate binding protein	R	65	S
RA	CP009273	3507749	G→T	1.0	H224N	rpe	D‑ribulose‑5‑phosphate 3‑epimerase	H	224	N
RA	CP009273	3508852	G→T	0.201	P141T	dam	DNA adenine methyltransferase	P	141	T
RA	CP009273	3509102	G→T	0.057999999999999996	S57R	dam	DNA adenine methyltransferase	S	57	R
RA	CP009273	3513424	A→T	0.934	V213V	hofQ	DNA catabolic putative fimbrial transporter	V	213	V
RA	CP009273	3513975	C→A	0.126	D30Y	hofQ	DNA catabolic putative fimbrial transporterDNA catabolic protein	D	30	Y
RA	CP009273	3519657	G→T	1.0	intergenic	nudE	adenosine nucleotide hydrolase; substrates include Ap3A, Ap2A, ADP‑ribose, NADH/inner membrane protein	intergenic	None
RA	CP009273	3521598	C→A	0.126	Q591K	yrfF	inner membrane protein	Q	591	K
RA	CP009273	3525950	C→T	0.054000000000000006	intergenic	yhgE	DUF4153 family putative inner membrane protein/phosphoenolpyruvate carboxykinase	intergenic	None
RA	CP009273	3528406	G→T	0.054000000000000006	I274I	envZ	sensory histidine kinase in two‑component regulatory system with OmpR	I	274	I
RA	CP009273	3535370	C→A	0.071	S535R	feoB	fused ferrous iron transporter, protein B: GTP‑binding protein/membrane protein	S	535	R
RA	CP009273	3536360	C→A	0.111	intergenic	feoC	putative DNA‑binding transcriptional regulator/transposase_31 family protein	intergenic	None
RA	CP009273	3541936	G→T	0.08800000000000001	L498L	malQ	4‑alpha‑glucanotransferase (amylomaltase)	L	498	L
RA	CP009273	3543959	G→T	1.0	A625E	malP	maltodextrin phosphorylase	A	625	E
RA	CP009273	3544369	T→A	0.114	E488D	malP	maltodextrin phosphorylase	E	488	D
RA	CP009273	3544521	G→T	0.52	H438N	malP	maltodextrin phosphorylase	H	438	N
RA	CP009273	3549303	G→T	0.11900000000000001	V302V	rtcA	RNA 3'‑terminal phosphate cyclase	V	302	V
RA	CP009273	3557815	T→A	0.162	K709N	glgP	glycogen phosphorylase	K	709	N
RA	CP009273	3559991	G→T	0.153	S468*	glgA	glycogen synthase	S	468	*
RA	CP009273	3561258	C→A	0.055	D46Y	glgA	glycogen synthase	D	46	Y
RA	CP009273	3561574	C→A	1.0	W372L	glgC	glucose‑1‑phosphate adenylyltransferase	W	372	L
RA	CP009273	3562409	C→A	0.134	E94*	glgC	glucose‑1‑phosphate adenylyltransferase	E	94	*
RA	CP009273	3563911	C→A	0.177	E257*	glgX	glycogen debranching enzyme	E	257	*
RA	CP009273	3567059	C→A	0.075	intergenic	glgB	1,4‑alpha‑glucan branching enzyme/aspartate‑semialdehyde dehydrogenase, NAD(P)‑binding	intergenic	None
RA	CP009273	3568708	C→A	0.109	S93*	yhgN	UPF0056 family inner membrane protein	S	93	*
RA	CP009273	3571153	C→A	0.084	E312*	gntR	d‑gluconate inducible gluconate regulon transcriptional repressor	E	312	*
RA	CP009273	3571612	C→T	0.16699999999999998	A159T	gntR	d‑gluconate inducible gluconate regulon transcriptional repressor	A	159	T
RA	CP009273	3571618	C→A	0.485	D157Y	gntR	d‑gluconate inducible gluconate regulon transcriptional repressor	D	157	Y
RA	CP009273	3571951	C→A	0.124	E46*	gntR	d‑gluconate inducible gluconate regulon transcriptional repressor	E	46	*
RA	CP009273	3574500	G→T	0.111	M1M	yhhY	putative acetyltransferase	M	1	M
RA	CP009273	3577507	C→A	0.505	I157I	insB1	IS1 transposase B	I	157	I
RA	CP009273	3580302	G→T	0.087	intergenic	ggt	gamma‑glutamyltranspeptidase/DUF2756 family protein	intergenic	None
RA	CP009273	3584639	G→T	0.433	I349I	ugpB	glycerol‑3‑phosphate transporter subunit	I	349	I
RA	CP009273	3590930	T→A	0.175	intergenic	livK	leucine transporter subunit/PanD autocleavage accelerator, panothenate synthesis	intergenic	None
RA	CP009273	3591211	C→A	0.07200000000000001	intergenic	livK	leucine transporter subunit/PanD autocleavage accelerator, panothenate synthesis	intergenic	None
RA	CP009273	3594268	C→T	0.08	intergenic	rpoH	RNA polymerase, sigma 32 (sigma H) factor/inner membrane putative ABC superfamily transporter permease	intergenic	None
RA	CP009273	3598440	C→A	0.184	N34K	yhhL	DUF1145 family protein	N	34	K
RA	CP009273	3602056	T→G	0.068	intergenic	zntA	zinc, cobalt and lead efflux system/mnm(5)‑s(2)U34‑tRNA 2‑thiolation sulfurtransferase	intergenic	None
RA	CP009273	3607110	C→A	0.065	I28I	nikA	nickel‑binding, heme‑binding periplasmic protein	I	28	I
RA	CP009273	3609958	C→A	0.43200000000000005	I139I	nikC	nickel transporter subunit	I	139	I
RA	CP009273	3612284	G→T	0.07400000000000001	D113Y	nikR	transcriptional repressor, Ni‑binding	D	113	Y
RA	CP009273	3612708	C→A	0.415	L53I	rhsB	Rhs family putative polymorphic toxin, putative neighboring cell growth inhibitor	L	53	I
RA	CP009273	3616947	A→T	0.099	E63D	yhhH	putative immunity protein for putative polymorphic toxin RhsB	E	63	D
RA	CP009273	3622058	C→A	0.064	D281Y	rbbA	ribosome‑associated ATPase: ATP‑binding protein/ATP‑binding membrane protein	D	281	Y
RA	CP009273	3622863	G→T	0.37200000000000005	V12V	rbbA	ribosome‑associated ATPase: ATP‑binding protein/ATP‑binding membrane protein	V	12	V
RA	CP009273	3629424	T→A	0.07	intergenic	yhiM	acid resistance protein, inner membrane/putative oxidoreductase	intergenic	None
RA	CP009273	3629439	C→A	0.391	intergenic	yhiM	acid resistance protein, inner membrane/putative oxidoreductase	intergenic	None
RA	CP009273	3631760	G→T	0.08199999999999999	M253I	pitA	phosphate transporter, low‑affinity; tellurite importer	M	253	I
RA	CP009273	3634084	C→A	0.054000000000000006	intergenic	uspA	universal stress global response regulator/dipeptide and tripeptide permease B	intergenic	None
RA	CP009273	3639239	G→T	0.066	P165P	rlmJ	23S rRNA m(6)A2030 methyltransferase, SAM‑dependent	P	165	P
RA	CP009273	3640170	C→A	0.135	A171E	gor	glutathione oxidoreductase	A	171	E
RA	CP009273	3644531	G→A	0.057	intergenic	arsC	arsenate reductase/pseudogene	intergenic	None
RA	CP009273	3646984	G→T	0.059000000000000004	pseudogene	yhiS	pseudogene	pseudogene	None
RA	CP009273	3649637	G→A	0.363	L6F	hdeB	acid‑resistance protein	L	6	F
RA	CP009273	3649797	C→A	0.071	E102*	hdeA	stress response protein acid‑resistance protein	E	102	*
RA	CP009273	3652308	G→T	0.066	intergenic	gadE	gad regulon transcriptional activator/anaerobic multidrug efflux transporter, ArcA‑regulated	intergenic	None
RA	CP009273	3652706	G→T	0.135	V39F	mdtE	anaerobic multidrug efflux transporter, ArcA‑regulated	V	39	F
RA	CP009273	3661610	A→T	0.068	F313L	yhjA	putative cytochrome C peroxidase	F	313	L
RA	CP009273	3662660	T→C	1.0	intergenic	yhjA	putative cytochrome C peroxidase/cytoplasmic trehalase	intergenic	None
RA	CP009273	3667959	C→A	0.057999999999999996	intergenic	yhjD	inner membrane putative BrbK family alternate lipid exporter/MFS superfamily sugar transport 1 family protein	intergenic	None
RA	CP009273	3667977	C→T	0.203	intergenic	yhjD	inner membrane putative BrbK family alternate lipid exporter/MFS superfamily sugar transport 1 family protein	intergenic	None
RA	CP009273	3668106	G→A	0.076	intergenic	yhjD	inner membrane putative BrbK family alternate lipid exporter/MFS superfamily sugar transport 1 family protein	intergenic	None
RA	CP009273	3670418	C→A	0.19899999999999998	P431P	yhjG	putative inner membrane‑anchored periplasmic AsmA family protein	P	431	P
RA	CP009273	3673169	C→A	0.359	L131I	kdgK	2‑dehydro‑3‑deoxygluconokinase	L	131	I
RA	CP009273	3679301	T→G	1.0	Q1078P	bcsC	cellulose synthase subunit	Q	1078	P
RA	CP009273	3679324	C→A	1.0	M1070I	bcsC	cellulose synthase subunit	M	1070	I
RA	CP009273	3680907	C→A	0.11800000000000001	D543Y	bcsC	cellulose synthase subunit	D	543	Y
RA	CP009273	3680910	G→T	1.0	H542N	bcsC	cellulose synthase subunit	H	542	N
RA	CP009273	3689369	C→A	0.16399999999999998	A59A	yhjR	DUF2629 family protein	A	59	A
RA	CP009273	3694707	C→A	0.215	S262*	yhjV	putative transporter	S	262	*
RA	CP009273	3698119	C→A	0.077	M1M	dppC	dipeptide/heme transporter	M	1	M
RA	CP009273	3698875	G→T	0.889	F92L	dppB	dipeptide/heme transporter	F	92	L
RA	CP009273	3699362	C→T	0.139	intergenic	dppB	dipeptide/heme transporter/dipeptide transporter	intergenic	None
RA	CP009273	3701444	G→A	0.092	intergenic	dppA	dipeptide transporter/tRNA‑Pro	intergenic	None
RA	CP009273	3708413	G→T	0.136	P448T	bisC	biotin sulfoxide reductase	P	448	T
RA	CP009273	3710665	G→T	0.129	intergenic	yiaD	multicopy suppressor of bamB; outer membrane lipoprotein/glyoxylate/hydroxypyruvate reductase B	intergenic	None
RA	CP009273	3716399	C→A	0.14	A453A	glyS	glycine tRNA synthetase, beta subunit	A	453	A
RA	CP009273	3717788	C→A	1.0	P297P	glyQ	glycine tRNA synthetase, alpha subunit	P	297	P
RA	CP009273	3727580	C→A	0.05	A167A	xylH	D‑xylose ABC transporter permease subunit	A	167	A
RA	CP009273	3736058	C→A	0.091	intergenic	yiaJ	transcriptional repressor of yiaK‑S operon/2,3‑diketo‑L‑gulonate reductase, NADH‑dependent	intergenic	None
RA	CP009273	3738431	C→A	1.0	P90T	yiaN	2,3‑diketo‑L‑gulonate TRAP transporter large permease protein	P	90	T
RA	CP009273	3740731	G→T	0.17600000000000002	G96G	lyxK	L‑xylulose kinase	G	96	G
RA	CP009273	3740770	C→A	0.121	I109I	lyxK	L‑xylulose kinase	I	109	I
RA	CP009273	3744809	C→A	0.171	E140D	yiaT	putative outer membrane protein	E	140	D
RA	CP009273	3759323	C→T	0.115	P1261S	rhsA	Rhs family protein, putative polymorphic toxin; putative polysaccharide synthesis/export protein; putative neighboring cell growth inhibitor	P	1261	S
RA	CP009273	3761602	G→A	0.32799999999999996	V22V	yibG	TPR‑like repeat protein	V	22	V
RA	CP009273	3767000	G→T	0.912	D454Y	mtlA	fused mannitol‑specific PTS enzymes: IIA components/IIB components/IIC components	D	454	Y
RA	CP009273	3774382	T→G	0.105	intergenic	lldD	L‑lactate dehydrogenase, FMN‑linked/tRNA Leu mC34,mU34 2'‑O‑methyltransferase, SAM‑dependent	intergenic	None
RA	CP009273	3774427	T→G	0.179	intergenic	lldD	L‑lactate dehydrogenase, FMN‑linked/tRNA Leu mC34,mU34 2'‑O‑methyltransferase, SAM‑dependent	intergenic	None
RA	CP009273	3774491	T→G	0.102	intergenic	lldD	L‑lactate dehydrogenase, FMN‑linked/tRNA Leu mC34,mU34 2'‑O‑methyltransferase, SAM‑dependent	intergenic	None
RA	CP009273	3777581	T→G	0.15	A74A	grxC	glutaredoxin 3	A	74	A
RA	CP009273	3777924	C→A	0.18	intergenic	grxC	glutaredoxin 3/putative rhodanese‑related sulfurtransferase	intergenic	None
RA	CP009273	3778219	C→A	0.11699999999999999	D53Y	yibN	putative rhodanese‑related sulfurtransferase	D	53	Y
RA	CP009273	3779324	C→A	0.447	F235L	gpmM	phosphoglycero mutase III, cofactor‑independent	F	235	L
RA	CP009273	3785915	G→T	1.0	intergenic	kbl	glycine C‑acetyltransferase/YibB family protein, function unknown	intergenic	None
RA	CP009273	3797033	C→A	0.09	T155T	waaB	UDP‑D‑galactose:(glucosyl)lipopolysaccharide‑1, 6‑D‑galactosyltransferase	T	155	T
RA	CP009273	3798296	G→A	0.109	L61F	waaS	lipopolysaccharide core biosynthesis protein	L	61	F
RA	CP009273	3799108	C→A	0.445	R68L	waaP	kinase that phosphorylates core heptose of lipopolysaccharide	R	68	L
RA	CP009273	3799227	G→T	0.121	V28V	waaP	kinase that phosphorylates core heptose of lipopolysaccharide	V	28	V
RA	CP009273	3810195	C→A	1.0	R54S	yicC	UPF0701 family protein	R	54	S
RA	CP009273	3815043	C→A	0.166	R86S	gmk	guanylate kinase	R	86	S
RA	CP009273	3816601	A→T	1.0	H281L	spoT	bifunctional (p)ppGpp synthetase II/ guanosine‑3',5'‑bis pyrophosphate 3'‑pyrophosphohydrolase	H	281	L
RA	CP009273	3816686	G→T	0.222	S309S	spoT	bifunctional (p)ppGpp synthetase II/ guanosine‑3',5'‑bis pyrophosphate 3'‑pyrophosphohydrolase	S	309	S
RA	CP009273	3818010	C→A	1.0	H46N	trmH	tRNA mG18‑2'‑O‑methyltransferase, SAM‑dependent	H	46	N
RA	CP009273	3819936	C→A	0.445	T456K	recG	ATP‑dependent DNA helicase	T	456	K
RA	CP009273	3822340	A→C	0.069	Q12H	xanP	xanthine permease	Q	12	H
RA	CP009273	3825702	C→A	1.0	K732N	yicI	putative alpha‑glucosidase	K	732	N
RA	CP009273	3828206	T→A	0.205	S362C	yicJ	putative transporter	S	362	C
RA	CP009273	3829020	G→T	0.179	F90L	yicJ	putative transporter	F	90	L
RA	CP009273	3830197	C→A	1.0	intergenic	yicT	pseudogene/putative arabinose efflux transporter	intergenic	None
RA	CP009273	3830311	G→T	1.0	intergenic	yicT	pseudogene/putative arabinose efflux transporter	intergenic	None
RA	CP009273	3830819	T→G	0.055	F169L	setC	putative arabinose efflux transporter	F	169	L
RA	CP009273	3834958	G→T	0.18600000000000003	Q48K	nepI	putative transporter	Q	48	K
RA	CP009273	3837177	C→T	0.085	intergenic	yicO	putative adenine permease/cryptic adenine deaminase	intergenic	None
RA	CP009273	3838587	T→A	0.193	S422T	ade	cryptic adenine deaminase	S	422	T
RA	CP009273	3839034	C→A	0.226	Q571K	ade	cryptic adenine deaminase	Q	571	K
JC	CP009273	3841409	+CAACCAG	0.135	coding	uhpC	membrane protein regulates uhpT expression	NaN	None
RA	CP009273	3846307	C→A	0.193	A14A	ivbL	ilvB operon leader peptide	A	14	A
RA	CP009273	3851275	G→T	0.198	H164N	yidJ	sulfatase/phosphatase superfamily protein	H	164	N
RA	CP009273	3851696	G→T	0.075	S23R	yidJ	sulfatase/phosphatase superfamily protein	S	23	R
RA	CP009273	3857220	C→A	0.115	intergenic	glvC	pseudogene, arbutin specific enzyme IIC component of PTS;enzyme; Transport of small molecules: Carbohydrates, organic acids, alcohols; PTS system, arbutin‑like IIB component; PTS system, arbutin‑like IIC component/UTRA domain‑containing GntR family putative transcriptional regulator	intergenic	None
RA	CP009273	3858963	A→T	0.191	V224E	yidE	putative transporter	V	224	E
RA	CP009273	3860159	C→A	1.0	P33P	ibpB	heat shock chaperone	P	33	P
RA	CP009273	3860327	C→A	0.873	intergenic	ibpB	heat shock chaperone/heat shock chaperone	intergenic	None
RA	CP009273	3860653	C→A	0.909	E44*	ibpA	heat shock chaperone	E	44	*
RA	CP009273	3863438	G→T	0.055999999999999994	M234I	cbrA	colicin M resistance protein; FAD‑binding protein, putative oxidoreductase	M	234	I
RA	CP009273	3865120	C→A	0.902	intergenic	dgoT	D‑galactonate transporter/galactonate dehydratase	intergenic	None
RA	CP009273	3865863	T→A	0.073	T166S	dgoD	galactonate dehydratase	T	166	S
RA	CP009273	3867062	C→A	0.414	R258L	dgoK	2‑oxo‑3‑deoxygalactonate kinase	R	258	L
RA	CP009273	3874397	C→A	0.111	R62L	recF	gap repair protein	R	62	L
RA	CP009273	3879501	T→A	0.478	F356I	yidC	membrane protein insertase	F	356	I
RA	CP009273	3882020	G→T	0.166	intergenic	tnaC	tryptophanase leader peptide/tryptophanase/L‑cysteine desulfhydrase, PLP‑dependent	intergenic	None
RA	CP009273	3889578	C→A	0.435	R131L	purP	adenine permease, high affinity; adenine:H+ symporter	R	131	L
RA	CP009273	3890960	T→A	0.06	F32Y	cbrB	PRK09823 family inner membrane protein, creBC regulon	F	32	Y
RA	CP009273	3891421	C→A	0.096	H14N	cbrC	UPF0167 family protein	H	14	N
RA	CP009273	3892304	C→A	0.08900000000000001	P150P	yieK	putative 6‑phosphogluconolactonase	P	150	P
RA	CP009273	3894972	G→T	0.11599999999999999	G203G	bglH	carbohydrate‑specific outer membrane porin, cryptic	G	203	G
RA	CP009273	3896944	C→A	0.345	V40L	bglB	cryptic phospho‑beta‑glucosidase B	V	40	L
RA	CP009273	3902909	C→A	0.141	V284F	pstC	phosphate transporter subunit	V	284	F
RA	CP009273	3906384	G→T	0.081	I215I	glmS	L‑glutamine:D‑fructose‑6‑phosphate aminotransferase	I	215	I
RA	CP009273	3910416	C→A	0.069	R107L	atpD	F1 sector of membrane‑bound ATP synthase, beta subunit	R	107	L
RA	CP009273	3910448	G→T	0.078	V96V	atpD	F1 sector of membrane‑bound ATP synthase, beta subunit	V	96	V
RA	CP009273	3910487	C→A	0.11	A83A	atpD	F1 sector of membrane‑bound ATP synthase, beta subunit	A	83	A
RA	CP009273	3910894	C→A	1.0	M244I	atpG	F1 sector of membrane‑bound ATP synthase, gamma subunit	M	244	I
RA	CP009273	3911056	C→A	0.08800000000000001	P190P	atpG	F1 sector of membrane‑bound ATP synthase, gamma subunit	P	190	P
RA	CP009273	3916830	C→A	1.0	D71Y	rsmG	16S rRNA m(7)G527 methyltransferase, SAM‑dependent; glucose‑inhibited cell‑division protein	D	71	Y
RA	CP009273	3917554	C→A	0.067	L480L	mnmG	5‑methylaminomethyl‑2‑thiouridine modification at tRNA U34	L	480	L
RA	CP009273	3923028	C→A	0.924	D476Y	ravA	hexameric AAA+ MoxR family ATPase, putative molecular chaperone	D	476	Y
RA	CP009273	3923775	G→T	0.099	H227N	ravA	hexameric AAA+ MoxR family ATPase, putative molecular chaperone	H	227	N
RA	CP009273	3926831	G→T	0.919	D41Y	rbsD	putative cytoplasmic sugar‑binding protein	D	41	Y
RA	CP009273	3927972	G→T	0.9279999999999999	E279*	rbsA	fused D‑ribose transporter subunits of ABC superfamily: ATP‑binding components	E	279	*
RA	CP009273	3931021	C→A	0.059000000000000004	A123E	rbsK	ribokinase	A	123	E
RA	CP009273	3933204	C→T	0.057999999999999996	D257N	hsrA	putative multidrug or homocysteine efflux system	D	257	N
RA	CP009273	3933680	G→T	0.155	S98*	hsrA	putative multidrug or homocysteine efflux system	S	98	*
RA	CP009273	3934476	G→T	0.099	P71Q	yieP	putative transcriptional regulator	P	71	Q
RA	CP009273	3935100	G→T	0.894	intergenic	yieP	putative transcriptional regulator/16S ribosomal RNA of rrnC operon	intergenic	None
RA	CP009273	3940333	T→A	0.14300000000000002	noncoding	trpT	tRNA‑Trp	noncoding	None
RA	CP009273	3945503	A→T	0.532	pseudogene	ilvG	pseudogene, acetolactate synthase 2 large subunit, valine‑insensitive; acetolactate synthase II, large subunit, cryptic, interrupted	pseudogene	None
RA	CP009273	3945552	G→T	0.07200000000000001	pseudogene	ilvG	pseudogene, acetolactate synthase 2 large subunit, valine‑insensitive; acetolactate synthase II, large subunit, cryptic, interrupted	pseudogene	None
RA	CP009273	3946072	G→T	0.13	D77Y	ilvE	branched‑chain amino‑acid aminotransferase	D	77	Y
RA	CP009273	3948854	G→T	0.105	R55L	ilvA	L‑threonine dehydratase, biosynthetic; also known as threonine deaminase	R	55	L
RA	CP009273	3952817	T→G	0.07400000000000001	intergenic	ilvC	ketol‑acid reductoisomerase, NAD(P)‑binding/peptidyl‑prolyl cis‑trans isomerase C (rotamase C)	intergenic	None
RA	CP009273	3956165	C→A	0.441	E475D	gpp	guanosine pentaphosphatase/exopolyphosphatase	E	475	D
RA	CP009273	3960036	G→A	1.0	R87H	rho	transcription termination factor	R	87	H
RA	CP009273	3966854	C→A	1.0	R325S	rffG	dTDP‑glucose 4,6‑dehydratase	R	325	S
RA	CP009273	3967474	G→T	0.925	A169A	rffH	glucose‑1‑phosphate thymidylyltransferase	A	169	A
RA	CP009273	3968673	C→A	0.096	T56T	wecE	TDP‑4‑oxo‑6‑deoxy‑D‑glucose transaminase	T	56	T
RA	CP009273	3968711	A→T	0.107	Q69L	wecE	TDP‑4‑oxo‑6‑deoxy‑D‑glucose transaminase	Q	69	L
RA	CP009273	3969710	G→T	0.9490000000000001	G25C	wzxE	O‑antigen translocase	G	25	C
RA	CP009273	3972296	G→T	0.083	E112D	wzyE	putative ECA polysaccharide chain elongation protein	E	112	D
RA	CP009273	3977650	A→T	0.47100000000000003	intergenic	aslB	putative AslA‑specific sulfatase‑maturating enzyme/putative Ser‑type periplasmic non‑aryl sulfatase	intergenic	None
RA	CP009273	3978003	C→A	0.387	E455D	aslA	putative Ser‑type periplasmic non‑aryl sulfatase	E	455	D
RA	CP009273	3978810	G→T	0.43	I186I	aslA	putative Ser‑type periplasmic non‑aryl sulfatase	I	186	I
RA	CP009273	3984342	G→T	0.161	intergenic	hemC	hydroxymethylbilane synthase/adenylate cyclase	intergenic	None
RA	CP009273	3987104	G→T	0.08199999999999999	R106S	cyaY	iron‑dependent inhibitor of iron‑sulfur cluster formation; frataxin; iron‑binding and oxidizing protein	R	106	S
RA	CP009273	3988075	T→A	1.0	V65E	yifL	putative lipoprotein	V	65	E
RA	CP009273	3990572	C→A	0.413	I10I	yigB	5‑amino‑6‑(5‑phospho‑D‑ribitylamino)uracil phosphatase; pyrimidine phosphatase; riboflavin synthesis	I	10	I
RA	CP009273	3994076	A→T	1.0	L114*	yigE	DUF2233 family protein	L	114	*
RA	CP009273	3994247	A→T	1.0	V57E	yigE	DUF2233 family protein	V	57	E
RA	CP009273	3994758	G→T	0.142	intergenic	yigE	DUF2233 family protein/magnesium/nickel/cobalt transporter	intergenic	None
RA	CP009273	3996070	G→T	0.132	F30L	yigF	putative inner membrane protein	F	30	L
RA	CP009273	3996346	T→A	0.062	I70F	yigG	PRK11371 family inner membrane protein	I	70	F
RA	CP009273	3997144	G→T	0.147	A132E	rarD	putative chloramphenical resistance permease	A	132	E
RA	CP009273	3999692	G→T	0.132	D157Y	recQ	ATP‑dependent DNA helicase	D	157	Y
RA	CP009273	4001030	G→T	0.068	V603F	recQ	ATP‑dependent DNA helicase	V	603	F
RA	CP009273	4009705	G→A	1.0	intergenic	ysgA	putative carboxymethylenebutenolidase/uridine phosphorylase	intergenic	None
RA	CP009273	4011961	G→T	0.121	A423A	rmuC	DNA recombination protein	A	423	A
RA	CP009273	4023757	T→A	0.19699999999999998	K192I	fadB	fused 3‑hydroxybutyryl‑CoA epimerase/delta(3)‑cis‑delta(2)‑trans‑enoyl‑CoA isomerase/enoyl‑CoA hydratase/3‑hydroxyacyl‑CoA dehydrogenase	K	192	I
RA	CP009273	4024233	A→C	0.154	T33T	fadB	fused 3‑hydroxybutyryl‑CoA epimerase/delta(3)‑cis‑delta(2)‑trans‑enoyl‑CoA isomerase/enoyl‑CoA hydratase/3‑hydroxyacyl‑CoA dehydrogenase	T	33	T
RA	CP009273	4024827	G→T	0.92	D103Y	pepQ	proline dipeptidase	D	103	Y
RA	CP009273	4035421	G→T	0.9309999999999999	intergenic	mobA	molybdopterin‑guanine dinucleotide synthase/DUF1040 protein YihD	intergenic	None
RA	CP009273	4037484	T→A	0.069	intergenic	dsbA	periplasmic protein disulfide isomerase I/DUF945 family protein	intergenic	None
RA	CP009273	4041798	C→A	0.402	L491L	polA	fused DNA polymerase I 5'‑>3' polymerase/3'‑>5' exonuclease/5'‑>3' exonuclease	L	491	L
RA	CP009273	4046172	A→T	0.9259999999999999	K256N	hemN	coproporphyrinogen III oxidase, SAM and NAD(P)H dependent, oxygen‑independent	K	256	N
RA	CP009273	4050102	G→T	0.091	A431A	glnA	glutamine synthetase	A	431	A
RA	CP009273	4054222	T→A	0.184	V139D	yihL	putative DNA‑binding transcriptional regulator	V	139	D
RA	CP009273	4056018	T→A	1.0	F138I	yihN	MFS transporter family protein	F	138	I
RA	CP009273	4058809	G→T	0.098	I106I	yihO	putative transporter	I	106	I
RA	CP009273	4062424	G→T	1.0	I71I	yihQ	alpha‑glucosidase	I	71	I
RA	CP009273	4066133	T→G	1.0	S267R	yihU	gamma‑hydroxybutyrate dehydrogenase, NADH‑dependent	S	267	R
RA	CP009273	4068208	C→A	1.0	G60G	yihW	DeoR family putative transcriptional regulator	G	60	G
RA	CP009273	4077665	G→T	0.46399999999999997	V506V	fdoG	formate dehydrogenase‑O, large subunit	V	506	V
RA	CP009273	4078761	C→A	0.13699999999999998	R141L	fdoG	formate dehydrogenase‑O, large subunit	R	141	L
RA	CP009273	4086370	G→T	0.11	intergenic	frvA	putative enzyme IIA component of PTS/L‑rhamnose mutarotase	intergenic	None
RA	CP009273	4087476	A→T	0.495	intergenic	rhaD	pseudogene, truncated, rhamnulose‑phosphate aldolase/transcriptional activator of rhaBAD and rhaT	intergenic	None
RA	CP009273	4087754	C→A	0.45399999999999996	H31N	rhaS	transcriptional activator of rhaBAD and rhaT	H	31	N
RA	CP009273	4087772	G→T	0.121	E37*	rhaS	transcriptional activator of rhaBAD and rhaT	E	37	*
RA	CP009273	4088850	C→A	0.076	R93S	rhaR	transcriptional activator of rhaSR	R	93	S
RA	CP009273	4094362	C→A	1.0	W181L	cpxA	sensory histidine kinase in two‑component regulatory system with CpxR	W	181	L
RA	CP009273	4095124	C→T	0.419	G159S	cpxR	response regulator in two‑component regulatory system with CpxA	G	159	S
RA	CP009273	4097282	C→A	0.429	R296R	fieF	ferrous iron and zinc transporter	R	296	R
RA	CP009273	4097822	G→T	1.0	E115*	pfkA	6‑phosphofructokinase I	E	115	*
RA	CP009273	4122248	A→T	0.9229999999999999	intergenic	metL	Bifunctional aspartokinase/homoserine dehydrogenase 2/5,10‑methylenetetrahydrofolate reductase	intergenic	None
RA	CP009273	4122781	C→A	0.31	R80S	metF	5,10‑methylenetetrahydrofolate reductase	R	80	S
RA	CP009273	4125407	C→A	0.07	H549N	katG	catalase‑peroxidase HPI, heme b‑containing	H	549	N
RA	CP009273	4127022	T→G	1.0	E188D	yijF	DUF1287 family protein	E	188	D
RA	CP009273	4128613	G→T	0.11	I117I	gldA	glycerol dehydrogenase, NAD+ dependent; 1,2‑propanediol:NAD+ oxidoreductase	I	117	I
RA	CP009273	4131163	C→A	0.08800000000000001	T329T	frwA	putative PTS enzyme, Hpr component/enzyme I component/enzyme IIA component	T	329	T
RA	CP009273	4134111	G→T	0.42200000000000004	L63L	pflD	putative glycine radical domain‑containing pyruvate formate‑lyase	L	63	L
RA	CP009273	4143375	A→G	0.067	intergenic	ppc	phosphoenolpyruvate carboxylase/acetylornithine deacetylase	intergenic	None
RA	CP009273	4143544	C→T	0.059000000000000004	intergenic	ppc	phosphoenolpyruvate carboxylase/acetylornithine deacetylase	intergenic	None
RA	CP009273	4144163	C→A	0.09699999999999999	A205S	argE	acetylornithine deacetylase	A	205	S
RA	CP009273	4145195	G→T	0.499	A89A	argC	N‑acetyl‑gamma‑glutamylphosphate reductase, NAD(P)‑binding	A	89	A
RA	CP009273	4150054	G→T	0.084	S222Y	sthA	pyridine nucleotide transhydrogenase, soluble	S	222	Y
RA	CP009273	4150197	G→T	0.21	H174Q	sthA	pyridine nucleotide transhydrogenase, soluble	H	174	Q
RA	CP009273	4172414	C→A	0.051	I414I	rpoB	RNA polymerase, beta subunit	I	414	I
RA	CP009273	4173059	C→A	0.401	F629L	rpoB	RNA polymerase, beta subunit	F	629	L
RA	CP009273	4173145	A→T	0.935	Q658L	rpoB	RNA polymerase, beta subunit	Q	658	L
RA	CP009273	4173179	G→T	0.067	P669P	rpoB	RNA polymerase, beta subunit	P	669	P
RA	CP009273	4176823	G→T	1.0	D516Y	rpoC	RNA polymerase, beta prime subunit	D	516	Y
RA	CP009273	4178969	G→T	0.077	R1231L	rpoC	RNA polymerase, beta prime subunit	R	1231	L
RA	CP009273	4179520	C→A	0.055	intergenic	rpoC	RNA polymerase, beta prime subunit/stationary phase growth adaptation protein	intergenic	None
RA	CP009273	4183071	G→T	0.12300000000000001	P145Q	thiF	adenylyltransferase, modifies ThiS C‑terminus	P	145	Q
RA	CP009273	4186367	G→T	0.442	Q124K	rsd	stationary phase protein, binds sigma 70 RNA polymerase subunit	Q	124	K
RA	CP009273	4189766	C→A	0.13	T112K	yjaG	DUF416 domain protein	T	112	K
RA	CP009273	4193578	G→T	0.053	D111Y	zraR	fused DNA‑binding response regulator in two‑component regulatory system with ZraS: response regulator/sigma54 interaction protein	D	111	Y
RA	CP009273	4195623	G→T	0.10099999999999999	G79G	purD	phosphoribosylglycinamide synthetase phosphoribosylamine‑glycine ligase	G	79	G
RA	CP009273	4207552	G→T	0.912	M172I	aceA	isocitrate lyase	M	172	I
RA	CP009273	4208942	C→A	0.16899999999999998	A140E	aceK	isocitrate dehydrogenase kinase/phosphatase	A	140	E
RA	CP009273	4208975	C→A	0.132	S151Y	aceK	isocitrate dehydrogenase kinase/phosphatase	S	151	Y
RA	CP009273	4210835	G→C	0.149	C527W	arpA	ankyrin repeat protein	C	527	W
RA	CP009273	4211576	G→T	1.0	S280R	arpA	ankyrin repeat protein	S	280	R
RA	CP009273	4211803	G→A	1.0	P205S	arpA	ankyrin repeat protein	P	205	S
RA	CP009273	4212560	G→T	0.05	intergenic	arpA	ankyrin repeat protein/transcriptional repressor	intergenic	None
RA	CP009273	4214392	G→T	0.08800000000000001	G213C	metH	homocysteine‑N5‑methyltetrahydrofolate transmethylase, B12‑dependent	G	213	C
RA	CP009273	4214563	A→T	0.92	T270S	metH	homocysteine‑N5‑methyltetrahydrofolate transmethylase, B12‑dependent	T	270	S
RA	CP009273	4215252	G→T	0.08	E499D	metH	homocysteine‑N5‑methyltetrahydrofolate transmethylase, B12‑dependent	E	499	D
RA	CP009273	4217818	G→T	0.18899999999999997	V54F	yjbB	putative Na+/Pi‑cotransporter	V	54	F
RA	CP009273	4219550	C→A	0.08800000000000001	R174L	pepE	(alpha)‑aspartyl dipeptidase	R	174	L
RA	CP009273	4222149	G→T	0.147	S338*	lysC	lysine‑sensitive aspartokinase 3	S	338	*
RA	CP009273	4225841	A→C	0.083	K3T	yjbE	extracellular polysaccharide production threonine‑rich protein	K	3	T
RA	CP009273	4230913	A→T	1.0	W424R	xylE	D‑xylose transporter	W	424	R
RA	CP009273	4235869	G→T	0.91	A160E	malE	maltose transporter subunit	A	160	E
RA	CP009273	4236666	C→A	0.06	intergenic	malE	maltose transporter subunit/fused maltose transport subunit, ATP‑binding component of ABC superfamily/regulatory protein	intergenic	None
RA	CP009273	4242509	C→T	0.9229999999999999	L26F	ubiC	chorismate‑‑pyruvate lyase	L	26	F
RA	CP009273	4245537	G→T	0.069	N286K	plsB	glycerol‑3‑phosphate O‑acyltransferase	N	286	K
RA	CP009273	4247427	G→T	0.43	D129Y	lexA	transcriptional repressor of SOS regulon	D	129	Y
RA	CP009273	4256589	G→T	0.17300000000000001	E294*	alr	alanine racemase, biosynthetic, PLP‑binding	E	294	*
RA	CP009273	4257593	C→T	0.132	N184N	tyrB	tyrosine aminotransferase, tyrosine‑repressible, PLP‑dependent	N	184	N
RA	CP009273	4258418	G→A	0.18	intergenic	tyrB	tyrosine aminotransferase, tyrosine‑repressible, PLP‑dependent/uncharacterized protein	intergenic	None
RA	CP009273	4259065	C→A	0.25	intergenic	yjbS	uncharacterized protein/acid phosphatase/phosphotransferase, class B, non‑specific	intergenic	None
RA	CP009273	4265064	C→A	1.0	intergenic	yjcB	putative inner membrane protein/putative membrane‑anchored cyclic‑di‑GMP phosphodiesterase	intergenic	None
RA	CP009273	4265415	G→T	0.142	R6L	yjcC	putative membrane‑anchored cyclic‑di‑GMP phosphodiesterase	R	6	L
RA	CP009273	4266665	G→T	0.18100000000000002	D423Y	yjcC	putative membrane‑anchored cyclic‑di‑GMP phosphodiesterase	D	423	Y
RA	CP009273	4270316	G→T	0.20199999999999999	E137*	yjcE	putative cation/proton antiporter	E	137	*
RA	CP009273	4274748	C→A	0.18	R28L	actP	acetate transporter	R	28	L
RA	CP009273	4274926	A→C	1.0	I72M	yjcH	DUF485 family inner membrane protein	I	72	M
RA	CP009273	4275142	C→A	0.935	intergenic	yjcH	DUF485 family inner membrane protein/acetyl‑CoA synthetase	intergenic	None
RA	CP009273	4275862	C→A	0.052000000000000005	D480Y	acs	acetyl‑CoA synthetase	D	480	Y
RA	CP009273	4276940	G→T	0.214	F120L	acs	acetyl‑CoA synthetase	F	120	L
RA	CP009273	4277386	G→T	0.10800000000000001	intergenic	acs	acetyl‑CoA synthetase/nitrite reductase, formate‑dependent, cytochrome	intergenic	None
RA	CP009273	4281581	G→T	0.188	D48Y	nrfE	heme lyase (NrfEFG) for insertion of heme into c552, subunit NrfE	D	48	Y
RA	CP009273	4285213	G→T	0.441	D269Y	gltP	glutamate/aspartate:proton symporter	D	269	Y
RA	CP009273	4286311	C→A	0.389	S211I	yjcO	Sel1 family TPR‑like repeat protein	S	211	I
RA	CP009273	4288086	G→T	0.06	F366L	fdhF	formate dehydrogenase‑H, selenopolypeptide subunit	F	366	L
RA	CP009273	4290080	G→T	1.0	I256I	mdtP	outer membrane factor of efflux pump	I	256	I
RA	CP009273	4294402	C→T	0.136	intergenic	ytcA	putative inner membrane DUF1656 family protein; efflux pump associated/metallo‑beta‑lactamase superfamily protein	intergenic	None
RA	CP009273	4297485	G→C	0.914	G44G	alsK	D‑allose kinase	G	44	G
RA	CP009273	4297846	C→A	1.0	M150I	alsE	allulose‑6‑phosphate 3‑epimerase	M	150	I
RA	CP009273	4301569	G→T	0.462	V97V	alsB	D‑allose transporter subunit	V	97	V
RA	CP009273	4303358	G→T	0.441	L64F	rpiB	ribose 5‑phosphate isomerase B/allose 6‑phosphate isomerase	L	64	F
RA	CP009273	4303614	T→A	1.0	*150R	rpiB	ribose 5‑phosphate isomerase B/allose 6‑phosphate isomerase	*	150	R
RA	CP009273	4303617	G→T	0.057	intergenic	rpiB	ribose 5‑phosphate isomerase B/allose 6‑phosphate isomerase/putative periplasmic protein	intergenic	None
RA	CP009273	4316794	G→A	0.34299999999999997	intergenic	yjdM	zinc‑ribbon family protein/clamp‑binding sister replication fork colocalization protein, dynamin‑related	intergenic	None
RA	CP009273	4317243	C→A	0.13	R98S	crfC	clamp‑binding sister replication fork colocalization protein, dynamin‑related	R	98	S
RA	CP009273	4318517	A→T	0.081	T522T	crfC	clamp‑binding sister replication fork colocalization protein, dynamin‑related	T	522	T
RA	CP009273	4329774	C→A	0.08800000000000001	D189Y	adiA	arginine decarboxylase	D	189	Y
RA	CP009273	4330426	Δ1 bp	1.0	intergenic	adiA	arginine decarboxylase/melibiose operon transcriptional regulator; autoregulator	intergenic	None
RA	CP009273	4333400	G→T	0.41200000000000003	R72L	melB	melibiose:sodium symporter	R	72	L
RA	CP009273	4335003	A→T	0.17	Y125N	yjdF	DUF2238 family inner membrane protein	Y	125	N
RA	CP009273	4336196	G→T	0.40399999999999997	V316V	fumB	anaerobic class I fumarate hydratase (fumarase B)	V	316	V
RA	CP009273	4337717	G→T	0.447	A282E	dcuB	C4‑dicarboxylate transporter, anaerobic; DcuS co‑sensor	A	282	E
RA	CP009273	4341023	A→T	1.0	Y153N	dcuS	sensory histidine kinase in two‑component regulatory system with DcuR, regulator of anaerobic fumarate respiration	Y	153	N
RA	CP009273	4346015	G→T	0.43	L72I	dtpC	dipeptide and tripeptide permease	L	72	I
RA	CP009273	4346500	G→T	0.11900000000000001	N645K	cadA	lysine decarboxylase, acid‑inducible	N	645	K
RA	CP009273	4355939	C→A	0.14	E218*	dcuA	C4‑dicarboxylate antiporter	E	218	*
RA	CP009273	4357095	A→C	0.473	V350V	aspA	aspartate ammonia‑lyase	V	350	V
RA	CP009273	4358920	G→T	0.885	R147L	fxsA	suppressor of F exclusion of phage T7	R	147	L
RA	CP009273	4358943	G→T	0.053	D155Y	fxsA	suppressor of F exclusion of phage T7	D	155	Y
RA	CP009273	4373522	C→T	0.134	intergenic	epmA	Elongation Factor P Lys34 lysyltransferase/putative transporter	intergenic	None
RA	CP009273	4373880	G→T	0.10300000000000001	M75I	yjeM	putative transporter	M	75	I
RA	CP009273	4376178	C→A	0.893	E1004*	mscM	mechanosensitive channel protein, miniconductance	E	1004	*
RA	CP009273	4378778	G→T	0.95	S137*	mscM	mechanosensitive channel protein, miniconductance	S	137	*
RA	CP009273	4381462	G→A	0.122	E14E	orn	oligoribonuclease	E	14	E
RA	CP009273	4382288	A→C	0.052000000000000005	intergenic	glyV	tRNA‑Gly/tRNA‑Gly	intergenic	None
RA	CP009273	4388902	G→T	1.0	A558A	mutL	methyl‑directed mismatch repair protein	A	558	A
RA	CP009273	4394875	G→T	0.9209999999999999	A124A	purA	adenylosuccinate synthetase	A	124	A
RA	CP009273	4396598	A→T	1.0	E43V	rnr	exoribonuclease R, RNase R	E	43	V
RA	CP009273	4399304	C→A	0.141	I71I	rlmB	23S rRNA mG2251 2'‑O‑ribose methyltransferase, SAM‑dependent	I	71	I
RA	CP009273	4401343	A→T	0.20199999999999999	S75S	yjfK	DUF2491 family protein	S	75	S
RA	CP009273	4402105	A→T	0.156	I104F	yjfL	UPF0719 family inner membrane protein	I	104	F
RA	CP009273	4402850	G→T	0.903	L2L	yjfC	ATP‑Grasp family ATPase	L	2	L
RA	CP009273	4404169	G→T	0.052000000000000005	A26A	aidB	DNA alkylation damage repair protein; flavin‑containing DNA binding protein, weak isovaleryl CoA dehydrogenase	A	26	A
RA	CP009273	4405730	G→T	0.07400000000000001	intergenic	aidB	DNA alkylation damage repair protein; flavin‑containing DNA binding protein, weak isovaleryl CoA dehydrogenase/DUF1471 family periplasmic protein	intergenic	None
RA	CP009273	4407017	C→T	0.147	I83I	yjfP	acyl CoA esterase	I	83	I
RA	CP009273	4408612	C→A	0.146	V277V	ulaG	L‑ascorbate 6‑phosphate lactonase	V	277	V
RA	CP009273	4412786	G→T	0.061	E42*	ulaE	L‑xylulose 5‑phosphate 3‑epimerase	E	42	*
RA	CP009273	4416344	G→T	0.086	A140A	rplI	50S ribosomal subunit protein L9	A	140	A
RA	CP009273	4417551	A→C	1.0	pseudogene	ytfA	pseudogene, related to transcriptional regulators	pseudogene	None
RA	CP009273	4419557	C→T	0.10300000000000001	intergenic	fklB	FKBP‑type peptidyl‑prolyl cis‑trans isomerase (rotamase)/D‑alanine/D‑serine/glycine transporter	intergenic	None
RA	CP009273	4421791	G→T	0.125	R4S	ytfE	iron‑sulfur cluster repair protein RIC	R	4	S
RA	CP009273	4427647	G→A	1.0	D42N	ytfI	uncharacterized protein	D	42	N
RA	CP009273	4428092	G→T	0.9309999999999999	G190V	ytfI	uncharacterized protein	G	190	V
RA	CP009273	4432031	G→A	0.052000000000000005	intergenic	msrA	methionine sulfoxide reductase A/translocation and assembly module for autotransporter export, outer membrane subunit	intergenic	None
RA	CP009273	4442839	C→A	0.11599999999999999	A151E	ytfT	inner membrane putative ABC superfamily sugar transporter permease	A	151	E
RA	CP009273	4449002	C→A	0.159	I409I	pmbA	putative antibiotic peptide MccB17 maturation peptidase	I	409	I
RA	CP009273	4456233	G→T	0.057	I277I	treR	trehalose 6‑phosphate‑inducible trehalose regulon transcriptional repressor	I	277	I
RA	CP009273	4458254	T→A	1.0	V271V	mgtA	magnesium transporter	V	271	V
RA	CP009273	4458609	G→T	1.0	D390Y	mgtA	magnesium transporter	D	390	Y
RA	CP009273	4458948	G→T	0.059000000000000004	D503Y	mgtA	magnesium transporter	D	503	Y
RA	CP009273	4461317	G→T	0.179	A299E	pyrB	aspartate carbamoyltransferase, catalytic subunit	A	299	E
RA	CP009273	4464061	G→T	0.076	E41*	bdcR	transcriptional repressor for divergent bdcA	E	41	*
RA	CP009273	4465836	C→T	0.128	L195L	yjgL	uncharacterized protein	L	195	L
RA	CP009273	4465936	T→A	0.079	L228*	yjgL	uncharacterized protein	L	228	*
RA	CP009273	4466511	G→T	0.10099999999999999	A420S	yjgL	uncharacterized protein	A	420	S
RA	CP009273	4468165	A→G	1.0	intergenic	argI	ornithine carbamoyltransferase 1/protein inhibitor of RNase E	intergenic	None
RA	CP009273	4469532	A→G	0.08199999999999999	intergenic	yjgM	putative acetyltransferase/DUF898 family inner membrane protein	intergenic	None
RA	CP009273	4469550	G→A	1.0	A2T	yjgN	DUF898 family inner membrane protein	A	2	T
RA	CP009273	4470017	G→A	1.0	M157I	yjgN	DUF898 family inner membrane protein	M	157	I
RA	CP009273	4470873	G→T	0.917	R928S	valS	valyl‑tRNA synthetase	R	928	S
RA	CP009273	4471930	T→A	0.087	P575P	valS	valyl‑tRNA synthetase	P	575	P
RA	CP009273	4474726	A→T	0.076	V348E	pepA	multifunctional aminopeptidase A: a cyteinylglycinase, transcription regulator and site‑specific recombination factor	V	348	E
RA	CP009273	4474993	G→T	0.439	S259*	pepA	multifunctional aminopeptidase A: a cyteinylglycinase, transcription regulator and site‑specific recombination factor	S	259	*
RA	CP009273	4475510	G→T	0.121	R87S	pepA	multifunctional aminopeptidase A: a cyteinylglycinase, transcription regulator and site‑specific recombination factor	R	87	S
RA	CP009273	4481791	C→A	0.076	P184P	idnT	L‑idonate and D‑gluconate transporter	P	184	P
RA	CP009273	4482573	A→T	0.149	L199Q	idnO	5‑keto‑D‑gluconate‑5‑reductase	L	199	Q
RA	CP009273	4494128	Δ1 bp	1.0	coding	yjhB	putative transporter	NaN	None
RA	CP009273	4494721	G→A	0.91	A283T	yjhB	putative transporter	A	283	T
RA	CP009273	4494928	G→T	0.10099999999999999	A352S	yjhB	putative transporter	A	352	S
RA	CP009273	4495349	G→T	0.494	K82N	yjhC	putative oxidoreductase	K	82	N
RA	CP009273	4495859	T→G	0.055999999999999994	D252E	yjhC	putative oxidoreductase	D	252	E
RA	CP009273	4505141	G→T	0.061	R452S	fecA	ferric citrate outer membrane transporter	R	452	S
RA	CP009273	4507551	G→T	0.059000000000000004	R168S	fecI	RNA polymerase, sigma 19 factor	R	168	S
RA	CP009273	4510255	G→T	0.129	intergenic	yjhU	putative DNA‑binding transcriptional regulator; KpLE2 phage‑like element/putative transporter	intergenic	None
RA	CP009273	4512693	T→A	1.0	K407*	yjhG	putative dehydratase	K	407	*
RA	CP009273	4514180	A→T	0.11	A216A	yjhH	putative lyase/synthase	A	216	A
RA	CP009273	4516177	C→A	0.428	D177Y	sgcR	putative DNA‑binding transcriptional regulator	D	177	Y
RA	CP009273	4519217	A→T	0.157	F282I	sgcC	putative PTS system EIIC permease component	F	282	I
RA	CP009273	4520701	G→T	0.052000000000000005	G256G	sgcX	putative endoglucanase with Zn‑dependent exopeptidase domain	G	256	G
RA	CP009273	4522074	T→A	0.41100000000000003	pseudogene	yjhY	pseudogene, zinc finger protein family	pseudogene	None
RA	CP009273	4523001	T→A	0.89	intergenic	yjhP	putative methyltransferase/putative acetyltransferase	intergenic	None
RA	CP009273	4525234	G→A	1.0	pseudogene	yjhR	pseudogene, helicase family; putative frameshift suppressor	pseudogene	None
RA	CP009273	4525278	G→T	0.127	pseudogene	yjhR	pseudogene, helicase family; putative frameshift suppressor	pseudogene	None
RA	CP009273	4531143	A→T	1.0	I124F	fimB	tyrosine recombinase/inversion of on/off regulator of fimA	I	124	F
RA	CP009273	4531461	G→A	0.47600000000000003	intergenic	fimB	tyrosine recombinase/inversion of on/off regulator of fimA/tyrosine recombinase/inversion of on/off regulator of fimA	intergenic	None
RA	CP009273	4535507	C→A	0.45799999999999996	R199R	fimD	fimbrial usher outer membrane porin protein; FimCD chaperone‑usher	R	199	R
RA	CP009273	4535723	G→T	0.114	D271Y	fimD	fimbrial usher outer membrane porin protein; FimCD chaperone‑usher	D	271	Y
RA	CP009273	4541449	A→T	0.9279999999999999	intergenic	gntP	fructuronate transporter/mannonate hydrolase	intergenic	None
RA	CP009273	4555156	G→T	1.0	A171E	yjiM	putative 2‑hydroxyglutaryl‑CoA dehydratase	A	171	E
RA	CP009273	4555620	T→G	0.16399999999999998	E16D	yjiM	putative 2‑hydroxyglutaryl‑CoA dehydratase	E	16	D
RA	CP009273	4559831	G→T	0.39299999999999996	intergenic	yjiP	pseudogene, transposase_31 family protein/putative DNA‑binding transcriptional regulator/putative aminotransferase	intergenic	None
RA	CP009273	4562043	C→A	1.0	intergenic	yjiS	DUF1127 family protein/pseudogene	intergenic	None
RA	CP009273	4564939	G→T	0.14	pseudogene	yjiV	pseudogene; conserved hypothetical protein	pseudogene	None
RA	CP009273	4567114	G→A	0.146	S221F	mcrC	5‑methylcytosine‑specific restriction enzyme McrBC, subunit McrC	S	221	F
RA	CP009273	4567552	C→A	0.147	R75L	mcrC	5‑methylcytosine‑specific restriction enzyme McrBC, subunit McrC	R	75	L
RA	CP009273	4571233	G→A	0.932	S16F	hsdS	specificity determinant for hsdM and hsdR	S	16	F
RA	CP009273	4572227	G→T	0.161	I213I	hsdM	DNA methyltransferase M	I	213	I
RA	CP009273	4572800	A→T	0.46399999999999997	V22V	hsdM	DNA methyltransferase M	V	22	V
RA	CP009273	4575640	C→A	0.075	pseudogene	hsdR	pseudogene, premature stop codon, host restriction; endonuclease R	pseudogene	None
RA	CP009273	4584255	A→C	0.091	L95L	yjjL	L‑galactonate transporter	L	95	L
RA	CP009273	4584381	G→T	1.0	I53I	yjjL	L‑galactonate transporter	I	53	I
RA	CP009273	4584756	A→T	0.9179999999999999	*305K	yjjM	yjjMN operon transcriptional activator	*	305	K
RA	CP009273	4585338	A→T	0.9440000000000001	S111T	yjjM	yjjMN operon transcriptional activator	S	111	T
RA	CP009273	4586139	C→A	0.41	V111V	yjjN	L‑galactonate oxidoreductase	V	111	V
RA	CP009273	4586861	G→T	0.174	intergenic	yjjN	L‑galactonate oxidoreductase/phosphoglycerol transferases I and II	intergenic	None
RA	CP009273	4588180	G→T	0.066	S360*	opgB	phosphoglycerol transferases I and II	S	360	*
RA	CP009273	4591139	C→A	0.902	D66Y	dnaT	DNA biosynthesis protein (primosomal protein I)	D	66	Y
RA	CP009273	4593513	T→G	0.46	Y74D	yjjQ	putative transcriptional regulator	Y	74	D
RA	CP009273	4596008	C→A	0.456	intergenic	leuV	tRNA‑Leu/tRNA‑Leu	intergenic	None
RA	CP009273	4596243	T→A	0.915	intergenic	leuQ	tRNA‑Leu/16S rRNA m(2)G1207 methyltransferase, SAM‑dependent	intergenic	None
RA	CP009273	4602307	T→A	0.46	L27Q	yjjU	putative patatin‑like family phospholipase	L	27	Q
RA	CP009273	4604195	A→G	0.066	intergenic	yjjV	putative DNase/putative pyruvate formate lyase activating enzyme	intergenic	None
RA	CP009273	4612781	C→A	0.18	A399E	yjjJ	putative protein kinase	A	399	E
RA	CP009273	4616323	G→T	0.397	E199*	radA	DNA repair protein	E	199	*
RA	CP009273	4617009	G→T	0.20800000000000002	A427A	radA	DNA repair protein	A	427	A
RA	CP009273	4617341	C→A	0.053	F70L	nadR	trifunctional protein: nicotinamide mononucleotide adenylyltransferase, ribosylnicotinamide kinase, transcriptional repressor	F	70	L
RA	CP009273	4617366	G→T	0.147	G79*	nadR	trifunctional protein: nicotinamide mononucleotide adenylyltransferase, ribosylnicotinamide kinase, transcriptional repressor	G	79	*
RA	CP009273	4625288	T→C	0.9440000000000001	intergenic	rob	right oriC‑binding transcriptional activator, AraC family/putative periplasmic protein	intergenic	None
RA	CP009273	4629872	G→T	0.08800000000000001	D84E	arcA	response regulator in two‑component regulatory system with ArcB or CpxA	D	84	E
RA	pSEVA424‑mdh2_C.	1132	2 bp→TT	1.0	intergenic	–	–/–	intergenic	None
RA	pSEVA424‑mdh2_C.	2610	C→A	0.19	intergenic	–	–/–	intergenic	None
RA	pSEVA424‑mdh2_C.	2922	T→G	0.083	intergenic	–	–/–	intergenic	None
RA	pSEVA424‑mdh2_C.	2929	A→C	0.094	intergenic	–	–/–	intergenic	None
RA	pSEVA424‑mdh2_C.	2933	C→G	0.052000000000000005	intergenic	–	–/–	intergenic	None
RA	pSEVA424‑mdh2_C.	2945	A→T	0.1	intergenic	–	–/–	intergenic	None
RA	pSEVA424‑mdh2_C.	2953	A→C	0.107	intergenic	–	–/–	intergenic	None
RA	pSEVA424‑mdh2_C.	2958	C→G	0.054000000000000006	intergenic	–	–/–	intergenic	None
RA	pSEVA424‑mdh2_C.	2959	T→G	0.177	intergenic	–	–/–	intergenic	None
RA	pSEVA424‑mdh2_C.	2966	A→T	0.061	intergenic	–	–/–	intergenic	None
RA	pSEVA424‑mdh2_C.	2967	T→G	0.067	intergenic	–	–/–	intergenic	None
RA	pSEVA424‑mdh2_C.	2,970:1	+A	0.89	intergenic	–	–/–	intergenic	None
RA	pSEVA424‑mdh2_C.	2972	T→G	1.0	intergenic	–	–/–	intergenic	None
RA	pSEVA424‑mdh2_C.	2973	G→C	0.9059999999999999	intergenic	–	–/–	intergenic	None
RA	pSEVA424‑mdh2_C.	2,975:1	+C	0.054000000000000006	intergenic	–	–/–	intergenic	None
RA	pSEVA424‑mdh2_C.	2981	A→C	0.139	intergenic	–	–/–	intergenic	None
RA	pSEVA424‑mdh2_C.	3896	A→T	0.23600000000000002	intergenic	–	–/–	intergenic	None
RA	pSEVA424‑mdh2_C.	5185	C→T	0.93	intergenic	–	–/–	intergenic	None
RA	pSEVA424‑mdh2_C.	5746	C→A	0.872	H165N	c.necator		H	165	N
