# Supplementary material for: Generation of an Escherichia coli strain growing on methanol via the ribulose monophosphate cycle
Source: Nat Commun. 2022 Sep 6;13:5243. doi: 10.1038/s41467-022-32744-9 (PMC9448777; doi:10.1038/s41467-022-32744-9)
Supplement: Supplementary file 11 — Source Data [file 41467_2022_32744_MOESM11_ESM.zip › source_data/Supplementary Figure 7/A2_CS_14/mutations_all_0.0.csv]

evidence	seq id	position	mutation	freq	annotation	gene	description	WT_aa	pos_aa	mut_aa
RA	131_Ptrc_HPS_PHI	2,964	A→C	0.059000000000000004	intergenic	lacIq	–/–	intergenic	None
RA	131_Ptrc_HPS_PHI	2974	T→G	0.115	intergenic	lacIq	–/–	intergenic	None
RA	131_Ptrc_HPS_PHI	3001	T→G	0.099	intergenic	lacIq	–/–	intergenic	None
RA	131_Ptrc_HPS_PHI	3011	T→G	0.083	intergenic	lacIq	–/–	intergenic	None
RA	131_Ptrc_HPS_PHI	3015	A→C	0.11599999999999999	intergenic	lacIq	–/–	intergenic	None
RA	131_Ptrc_HPS_PHI	3026	A→T	0.10300000000000001	intergenic	lacIq	–/–	intergenic	None
RA	131_Ptrc_HPS_PHI	3029	T→G	0.064	intergenic	lacIq	–/–	intergenic	None
RA	131_Ptrc_HPS_PHI	3035	A→T	0.086	intergenic	lacIq	–/–	intergenic	None
RA	131_Ptrc_HPS_PHI	3036	T→G	0.165	intergenic	lacIq	–/–	intergenic	None
RA	131_Ptrc_HPS_PHI	3044	A→C	0.22899999999999998	intergenic	lacIq	–/–	intergenic	None
RA	131_Ptrc_HPS_PHI	3048	G→C	0.11800000000000001	intergenic	lacIq	–/–	intergenic	None
RA	131_Ptrc_HPS_PHI	3065	T→G	0.10099999999999999	intergenic	lacIq	–/–	intergenic	None
RA	131_Ptrc_HPS_PHI	3088	T→A	0.098	intergenic	lacIq	–/–	intergenic	None
RA	131_Ptrc_HPS_PHI	3305	A→C	0.055999999999999994	intergenic	lacIq	–/–	intergenic	None
RA	131_Ptrc_HPS_PHI	3443	A→G	0.091	intergenic	lacIq	–/–	intergenic	None
RA	131_Ptrc_HPS_PHI	3450	A→C	0.091	intergenic	lacIq	–/–	intergenic	None
RA	131_Ptrc_HPS_PHI	3460	T→G	0.09699999999999999	intergenic	lacIq	–/–	intergenic	None
RA	131_Ptrc_HPS_PHI	5792	G→T	0.06	intergenic	lacIq	–/–	intergenic	None
RA	131_Ptrc_HPS_PHI	5795	A→T	0.055999999999999994	intergenic	lacIq	–/–	intergenic	None
RA	131_Ptrc_HPS_PHI	5817	T→A	0.099	intergenic	lacIq	–/–	intergenic	None
RA	131_Ptrc_HPS_PHI	5821	C→A	0.132	intergenic	lacIq	–/–	intergenic	None
RA	131_Ptrc_HPS_PHI	5829	A→C	0.10300000000000001	intergenic	lacIq	–/–	intergenic	None
RA	CP009273	27603	T→G	0.136	F104C	rihC	ribonucleoside hydrolase 3	F	104	C
RA	CP009273	68486	T→G	0.27899999999999997	L217V	yabI	DedA family inner membrane protein	L	217	V
RA	CP009273	107220	A→T	0.24100000000000002	K819*	secA	preprotein translocase subunit, ATPase	K	819	*
RA	CP009273	234984	G→T	0.166	I80I	ykfM	lethality reduction protein, putative inner membrane protein	I	80	I
RA	CP009273	234985	A→T	0.133	I80N	ykfM	lethality reduction protein, putative inner membrane protein	I	80	N
RA	CP009273	234990	G→T	0.149	F78L	ykfM	lethality reduction protein, putative inner membrane protein	F	78	L
RA	CP009273	234994	G→T	0.22399999999999998	S77*	ykfM	lethality reduction protein, putative inner membrane protein	S	77	*
RA	CP009273	235005	C→A	0.168	T73T	ykfM	lethality reduction protein, putative inner membrane protein	T	73	T
RA	CP009273	235006	G→T	0.128	T73K	ykfM	lethality reduction protein, putative inner membrane protein	T	73	K
RA	CP009273	235010	G→T	0.183	L72I	ykfM	lethality reduction protein, putative inner membrane protein	L	72	I
RA	CP009273	235019	C→A	0.228	V69L	ykfM	lethality reduction protein, putative inner membrane protein	V	69	L
RA	CP009273	235022	G→T	0.23399999999999999	H68N	ykfM	lethality reduction protein, putative inner membrane protein	H	68	N
RA	CP009273	235036	G→T	0.201	S63Y	ykfM	lethality reduction protein, putative inner membrane protein	S	63	Y
RA	CP009273	283636	A→C	0.08800000000000001	Q379H	yagH	CP4‑6 prophage; putative xylosidase/arabinosidase	Q	379	H
RA	CP009273	295695	T→G	0.263	E317D	paoC	PaoABC aldehyde oxidoreductase, Moco‑containing subunit	E	317	D
RA	CP009273	345353	A→G	0.05	intergenic	prpB	2‑methylisocitrate lyase/2‑methylcitrate synthase	intergenic	None
RA	CP009273	345384	G→C	0.053	intergenic	prpB	2‑methylisocitrate lyase/2‑methylcitrate synthase	intergenic	None
RA	CP009273	353486	A→T	0.08800000000000001	intergenic	codA	cytosine/isoguanine deaminase/transcriptional activator of cyn operon; autorepressor	intergenic	None
RA	CP009273	353489	C→T	0.071	intergenic	codA	cytosine/isoguanine deaminase/transcriptional activator of cyn operon; autorepressor	intergenic	None
RA	CP009273	360114	A→T	0.075	intergenic	lacZ	pseudogene, truncated/DNA‑binding transcriptional repressor	intergenic	None
RA	CP009273	360156	C→G	0.057	intergenic	lacZ	pseudogene, truncated/DNA‑binding transcriptional repressor	intergenic	None
RA	CP009273	360157	T→G	0.073	intergenic	lacZ	pseudogene, truncated/DNA‑binding transcriptional repressor	intergenic	None
RA	CP009273	360165	G→C	0.077	intergenic	lacZ	pseudogene, truncated/DNA‑binding transcriptional repressor	intergenic	None
RA	CP009273	360172	T→A	0.057999999999999996	intergenic	lacZ	pseudogene, truncated/DNA‑binding transcriptional repressor	intergenic	None
RA	CP009273	360173	C→A	0.076	intergenic	lacZ	pseudogene, truncated/DNA‑binding transcriptional repressor	intergenic	None
RA	CP009273	360181	G→C	0.061	intergenic	lacZ	pseudogene, truncated/DNA‑binding transcriptional repressor	intergenic	None
RA	CP009273	360197	T→A	0.055999999999999994	intergenic	lacZ	pseudogene, truncated/DNA‑binding transcriptional repressor	intergenic	None
RA	CP009273	450329	C→G	0.204	intergenic	bolA	stationary‑phase morphogene, transcriptional repressor for mreB; also regulator for dacA, dacC, and ampC/peptidyl‑prolyl cis/trans isomerase (trigger factor)	intergenic	None
RA	CP009273	576183	G→T	0.135	intergenic	ylcI	DUF3950 family protein, DLP12 prophage/DLP12 prophage; DNA packaging protein	intergenic	None
RA	CP009273	772664	A→C	0.179	K289N	tolA	membrane anchored protein in TolA‑TolQ‑TolR complex	K	289	N
RA	CP009273	776694	T→A	0.092	intergenic	lysY	tRNA‑Lys/tRNA‑Lys	intergenic	None
RA	CP009273	816078	C→G	0.076	intergenic	ybhL	UPF0005 family inner membrane protein/UPF0005 family inner membrane protein	intergenic	None
RA	CP009273	816095	T→A	0.08199999999999999	intergenic	ybhL	UPF0005 family inner membrane protein/UPF0005 family inner membrane protein	intergenic	None
RA	CP009273	847954	A→C	0.073	L34V	ybiP	putative EptAB family phosphoethanolamine transferase, inner membrane protein	L	34	V
RA	CP009273	910654	C→G	0.10800000000000001	intergenic	ybjE	putative transporter/aquaporin Z	intergenic	None
RA	CP009273	910669	A→C	0.255	intergenic	ybjE	putative transporter/aquaporin Z	intergenic	None
JC JC	CP009273	919057	IS5 (–) +4 bp	0.473	coding	clpA	ATPase and specificity subunit of ClpA‑ClpP ATP‑dependent serine protease, chaperone activity	NaN	None
RA	CP009273	1118469	G→C	0.078	F87L	yceB	lipoprotein, DUF1439 family	F	87	L
RA	CP009273	1118506	A→T	0.068	L75Q	yceB	lipoprotein, DUF1439 family	L	75	Q
RA	CP009273	1118542	C→G	0.083	S63T	yceB	lipoprotein, DUF1439 family	S	63	T
RA	CP009273	1191676	C→T	0.062	H366H	icd	e14 prophage; isocitrate dehydrogenase, specific for NADP+	H	366	H
RA	CP009273	1191688	C→T	0.059000000000000004	T370T	icd	e14 prophage; isocitrate dehydrogenase, specific for NADP+	T	370	T
RA	CP009273	1208530	C→A	0.064	E12*	ycgX	DUF1398 family protein	E	12	*
RA	CP009273	1208542	G→T	0.10800000000000001	Q8K	ycgX	DUF1398 family protein	Q	8	K
RA	CP009273	1282421	A→T	0.135	intergenic	narI	nitrate reductase 1, gamma (cytochrome b(NR)) subunit/rtT sRNA, processed from tyrT transcript	intergenic	None
RA	CP009273	1282437	T→A	0.077	intergenic	narI	nitrate reductase 1, gamma (cytochrome b(NR)) subunit/rtT sRNA, processed from tyrT transcript	intergenic	None
RA	CP009273	1282439	A→T	0.096	intergenic	narI	nitrate reductase 1, gamma (cytochrome b(NR)) subunit/rtT sRNA, processed from tyrT transcript	intergenic	None
RA	CP009273	1345484	A→C	0.096	intergenic	fabI	enoyl‑[acyl‑carrier‑protein] reductase, NADH‑dependent/DUF559 family endonuclease‑related protein	intergenic	None
JC JC	CP009273	1376043	IS5 (–) +4 bp	0.366	pseudogene	ycjV	pseudogene; putative ATP‑binding component of a transport system	pseudogene	None
JC JC	CP009273	1427903	IS3 (–) +3 bp	0.14800000000000002	coding	pinR	Rac prophage; putative site‑specific recombinase	NaN	None
RA	CP009273	1429253	G→T	0.1	pseudogene	ttcC	pseudogene, prophage Rac integration site ttcA duplication;Phage or Prophage Related	pseudogene	None
RA	CP009273	1454118	A→T	0.076	I270F	paaH	3‑hydroxyadipyl‑CoA dehydrogenase, NAD+‑dependent	I	270	F
RA	CP009273	1460761	A→G	0.06	pseudogene	ydbA	pseudogene, autotransporter homolog; interrupted by IS2 and IS30	pseudogene	None
RA	CP009273	1460819	G→A	0.051	pseudogene	ydbA	pseudogene, autotransporter homolog; interrupted by IS2 and IS30	pseudogene	None
RA	CP009273	1516408	T→G	0.071	E305D	yncD	putative iron outer membrane transporter	E	305	D
RA	CP009273	1628207	G→A	0.42700000000000005	G110E	pinQ	Qin prophage; putative site‑specific recombinase	G	110	E
RA	CP009273	1670108	A→C	0.09699999999999999	V170V	pntB	pyridine nucleotide transhydrogenase, beta subunit	V	170	V
RA	CP009273	1673368	G→T	0.098	E229*	ydgH	DUF1471 family periplasmic protein	E	229	*
RA	CP009273	1673380	T→A	0.113	S233T	ydgH	DUF1471 family periplasmic protein	S	233	T
RA	CP009273	1673381	C→A	0.115	S233*	ydgH	DUF1471 family periplasmic protein	S	233	*
RA	CP009273	1673436	G→T	0.11	L251L	ydgH	DUF1471 family periplasmic protein	L	251	L
RA	CP009273	1701282	A→C	0.081	Q36P	rsxC	SoxR iron‑sulfur cluster reduction factor component; putative membrane‑associated NADH oxidoreductase of electron transport complex	Q	36	P
RA	CP009273	1701291	T→G	0.125	L39R	rsxC	SoxR iron‑sulfur cluster reduction factor component; putative membrane‑associated NADH oxidoreductase of electron transport complex	L	39	R
RA	CP009273	1702966	T→A	0.083	R597R	rsxC	SoxR iron‑sulfur cluster reduction factor component; putative membrane‑associated NADH oxidoreductase of electron transport complex	R	597	R
RA	CP009273	1703062	T→A	0.10099999999999999	R629R	rsxC	SoxR iron‑sulfur cluster reduction factor component; putative membrane‑associated NADH oxidoreductase of electron transport complex	R	629	R
RA	CP009273	1703071	A→T	0.124	A632A	rsxC	SoxR iron‑sulfur cluster reduction factor component; putative membrane‑associated NADH oxidoreductase of electron transport complex	A	632	A
RA	CP009273	1703101	C→G	0.066	A642A	rsxC	SoxR iron‑sulfur cluster reduction factor component; putative membrane‑associated NADH oxidoreductase of electron transport complex	A	642	A
RA	CP009273	1795380	A→T	0.526	V483E	thrS	threonyl‑tRNA synthetase	V	483	E
RA	CP009273	1796428	C→A	0.147	V134F	thrS	threonyl‑tRNA synthetase	V	134	F
RA	CP009273	1823835	A→C	0.11199999999999999	W53G	astD	succinylglutamic semialdehyde dehydrogenase	W	53	G
RA	CP009273	1859012	C→G	0.15	intergenic	yeaD	D‑hexose‑6‑phosphate epimerase‑like protein/aldo‑keto reductase, methylglyoxal to acetol, NADPH‑dependent	intergenic	None
RA	CP009273	1863933	A→C	0.081	K241T	yeaH	UPF0229 family protein	K	241	T
RA	CP009273	2011734	Δ1 bp	1.0	coding	fliJ	flagellar protein	NaN	None
RA	CP009273	2068168	T→G	0.06	intergenic	flu	CP4‑44 prophage; antigen 43 (Ag43) phase‑variable biofilm formation autotransporter/CP4‑44 prophage; putative membrane protein	intergenic	None
RA	CP009273	2109278	T→G	0.109	S34R	wcaM	colanic acid biosynthesis protein	S	34	R
RA	CP009273	2170708	G→T	0.095	intergenic	gatY	D‑tagatose 1,6‑bisphosphate aldolase 2, catalytic subunit/fructose‑bisphosphate aldolase class I	intergenic	None
RA	CP009273	2170709	A→T	0.079	intergenic	gatY	D‑tagatose 1,6‑bisphosphate aldolase 2, catalytic subunit/fructose‑bisphosphate aldolase class I	intergenic	None
RA	CP009273	2170713	C→A	0.273	intergenic	gatY	D‑tagatose 1,6‑bisphosphate aldolase 2, catalytic subunit/fructose‑bisphosphate aldolase class I	intergenic	None
RA	CP009273	2170724	G→T	0.314	intergenic	gatY	D‑tagatose 1,6‑bisphosphate aldolase 2, catalytic subunit/fructose‑bisphosphate aldolase class I	intergenic	None
RA	CP009273	2170757	T→A	0.13699999999999998	intergenic	gatY	D‑tagatose 1,6‑bisphosphate aldolase 2, catalytic subunit/fructose‑bisphosphate aldolase class I	intergenic	None
RA	CP009273	2170758	C→A	0.102	intergenic	gatY	D‑tagatose 1,6‑bisphosphate aldolase 2, catalytic subunit/fructose‑bisphosphate aldolase class I	intergenic	None
RA	CP009273	2178915	C→G	0.135	intergenic	thiM	hydoxyethylthiazole kinase/transcriptional repressor of rcnA	intergenic	None
RA	CP009273	2222655	C→G	0.10400000000000001	intergenic	yohP	uncharacterized protein/tRNA‑dihydrouridine synthase C	intergenic	None
RA	CP009273	2222669	T→G	0.27899999999999997	intergenic	yohP	uncharacterized protein/tRNA‑dihydrouridine synthase C	intergenic	None
RA	CP009273	2298128	C→T	0.066	intergenic	eco	ecotin, a serine protease inhibitor/malate dehydrogenase, FAD/NAD(P)‑binding domain	intergenic	None
RA	CP009273	2298492	A→T	0.069	intergenic	eco	ecotin, a serine protease inhibitor/malate dehydrogenase, FAD/NAD(P)‑binding domain	intergenic	None
RA	CP009273	2303607	A→C	0.065	L93R	ada	fused DNA‑binding transcriptional dual regulator/O6‑methylguanine‑DNA methyltransferase	L	93	R
RA	CP009273	2463906	C→A	0.19	Q433K	gtrS	serotype‑specific glucosyl transferase, CPS‑53 (KpLE1) prophage	Q	433	K
RA	CP009273	2463910	G→T	0.226	R434I	gtrS	serotype‑specific glucosyl transferase, CPS‑53 (KpLE1) prophage	R	434	I
RA	CP009273	2463914	T→A	0.132	N435K	gtrS	serotype‑specific glucosyl transferase, CPS‑53 (KpLE1) prophage	N	435	K
RA	CP009273	2463915	C→A	0.16	Q436K	gtrS	serotype‑specific glucosyl transferase, CPS‑53 (KpLE1) prophage	Q	436	K
RA	CP009273	2463920	C→A	0.095	D437E	gtrS	serotype‑specific glucosyl transferase, CPS‑53 (KpLE1) prophage	D	437	E
RA	CP009273	2598079	C→A	0.166	L292I	hyfC	hydrogenase 4, membrane subunit	L	292	I
RA	CP009273	2598226	T→G	0.135	V19V	hyfD	hydrogenase 4, membrane subunit	V	19	V
JC	CP009273	2713645	+CCTGCGC	0.638	coding	pka	protein lysine acetyltransferase	NaN	None
RA	CP009273	2719426	T→C	1.0	intergenic	kgtP	alpha‑ketoglutarate transporter/5S ribosomal RNA of rrnG operon	intergenic	None
RA	CP009273	2785712	C→A	0.085	H361N	gabD	succinate‑semialdehyde dehydrogenase I, NADP‑dependent	H	361	N
RA	CP009273	2835291	T→G	0.154	C315G	ascB	cryptic 6‑phospho‑beta‑glucosidase	C	315	G
RA	CP009273	2908686	G→T	0.131	E91*	barA	hybrid sensory histidine kinase, in two‑component regulatory system with UvrY	E	91	*
RA	CP009273	2940829	A→T	0.1	intergenic	metZ	tRNA‑Met/tRNA‑Met	intergenic	None
RA	CP009273	2991685	A→T	0.08	pseudogene	ygeQ	pseudogene	pseudogene	None
RA	CP009273	3039409	T→G	0.158	intergenic	ygfF	putative NAD(P)‑dependent oxidoreductase with NAD(P)‑binding Rossmann‑fold domain/glycine decarboxylase, PLP‑dependent, subunit (protein P) of glycine cleavage complex	intergenic	None
RA	CP009273	3102720	A→C	0.053	intergenic	speC	ornithine decarboxylase, constitutive/DUF554 family putative inner membrane protein	intergenic	None
RA	CP009273	3263460	C→A	0.062	intergenic	yhaC	pentapetide repeats‑related protein/RNase P, M1 RNA component	intergenic	None
RA	CP009273	3263502	C→T	0.054000000000000006	intergenic	yhaC	pentapetide repeats‑related protein/RNase P, M1 RNA component	intergenic	None
RA	CP009273	3275236	G→T	0.065	intergenic	agaA	pseudogene, N‑acetylgalactosamine‑6‑phosphate deacetylase fragment; putative N‑acetylgalactosamine‑6‑phosphate deacetylase/tagatose‑6‑phosphate ketose/aldose isomerase	intergenic	None
RA	CP009273	3385479	C→G	0.086	intergenic	tldD	putative peptidase/DUF3971‑AsmA2 domains protein	intergenic	None
RA	CP009273	3385696	T→A	0.075	intergenic	tldD	putative peptidase/DUF3971‑AsmA2 domains protein	intergenic	None
RA	CP009273	3439422	G→T	0.102	I26I	rplF	50S ribosomal subunit protein L6	I	26	I
RA	CP009273	3439443	G→T	0.08900000000000001	I19I	rplF	50S ribosomal subunit protein L6	I	19	I
RA	CP009273	3449036	A→T	0.092	N34Y	gspC	general secretory pathway component, cryptic	N	34	Y
RA	CP009273	3469859	G→T	0.087	intergenic	yheO	putative PAS domain‑containing DNA‑binding transcriptional regulator/FKBP‑type peptidyl‑prolyl cis‑trans isomerase (rotamase)	intergenic	None
RA	CP009273	3469871	T→A	0.07	intergenic	yheO	putative PAS domain‑containing DNA‑binding transcriptional regulator/FKBP‑type peptidyl‑prolyl cis‑trans isomerase (rotamase)	intergenic	None
RA	CP009273	3498239	A→C	0.075	intergenic	frlR	putative DNA‑binding transcriptional regulator/FNR‑regulated pyridoxal phosphate‑dependent aminotransferase family protein	intergenic	None
RA	CP009273	3519657	G→T	1.0	intergenic	nudE	adenosine nucleotide hydrolase; substrates include Ap3A, Ap2A, ADP‑ribose, NADH/inner membrane protein	intergenic	None
RA	CP009273	3525215	A→C	0.133	L195R	yhgE	DUF4153 family putative inner membrane protein	L	195	R
RA	CP009273	3533053	C→A	0.198	G770G	yhgF	putative transcriptional accessory protein	G	770	G
RA	CP009273	3546282	A→T	0.133	intergenic	malP	maltodextrin phosphorylase/mal regulon transcriptional activator	intergenic	None
RA	CP009273	3546300	G→T	0.20199999999999999	intergenic	malP	maltodextrin phosphorylase/mal regulon transcriptional activator	intergenic	None
RA	CP009273	3633969	T→G	0.114	intergenic	uspA	universal stress global response regulator/dipeptide and tripeptide permease B	intergenic	None
RA	CP009273	3706292	C→A	0.086	M1M	yhjY	autotransporter beta‑domain protein	M	1	M
RA	CP009273	3721469	A→C	0.084	D421E	xylB	xylulokinase	D	421	E
RA	CP009273	3721485	T→G	0.14400000000000002	Y416S	xylB	xylulokinase	Y	416	S
RA	CP009273	3779281	C→G	0.095	A221G	gpmM	phosphoglycero mutase III, cofactor‑independent	A	221	G
RA	CP009273	3779316	G→T	0.10400000000000001	D233Y	gpmM	phosphoglycero mutase III, cofactor‑independent	D	233	Y
RA	CP009273	3779319	G→T	0.10400000000000001	E234*	gpmM	phosphoglycero mutase III, cofactor‑independent	E	234	*
RA	CP009273	3786687	C→A	0.12	L119F	yibB	YibB family protein, function unknown	L	119	F
RA	CP009273	3803561	T→G	0.087	F126C	coaD	pantetheine‑phosphate adenylyltransferase	F	126	C
RA	CP009273	3816601	A→T	0.381	H281L	spoT	bifunctional (p)ppGpp synthetase II/ guanosine‑3',5'‑bis pyrophosphate 3'‑pyrophosphohydrolase	H	281	L
RA	CP009273	3822339	A→C	0.066	Q12P	xanP	xanthine permease	Q	12	P
RA	CP009273	3822340	A→C	0.13699999999999998	Q12H	xanP	xanthine permease	Q	12	H
RA	CP009273	3870977	T→A	0.105	intergenic	yidB	DUF937 family protein/DNA gyrase, subunit B	intergenic	None
RA	CP009273	3871017	A→T	0.073	intergenic	yidB	DUF937 family protein/DNA gyrase, subunit B	intergenic	None
RA	CP009273	3872511	A→C	0.068	V323V	gyrB	DNA gyrase, subunit B	V	323	V
RA	CP009273	3926578	T→G	0.12300000000000001	intergenic	kup	potassium transporter/putative cytoplasmic sugar‑binding protein	intergenic	None
RA	CP009273	3952817	T→G	0.138	intergenic	ilvC	ketol‑acid reductoisomerase, NAD(P)‑binding/peptidyl‑prolyl cis‑trans isomerase C (rotamase C)	intergenic	None
RA	CP009273	3952842	A→C	0.066	intergenic	ilvC	ketol‑acid reductoisomerase, NAD(P)‑binding/peptidyl‑prolyl cis‑trans isomerase C (rotamase C)	intergenic	None
RA	CP009273	3952861	T→A	0.107	intergenic	ilvC	ketol‑acid reductoisomerase, NAD(P)‑binding/peptidyl‑prolyl cis‑trans isomerase C (rotamase C)	intergenic	None
RA	CP009273	3960036	G→A	0.251	R87H	rho	transcription termination factor	R	87	H
RA	CP009273	4080325	G→T	0.16399999999999998	intergenic	fdhD	formate dehydrogenase formation protein/DUF3829 family lipoprotein	intergenic	None
RA	CP009273	4080339	C→A	0.15	intergenic	fdhD	formate dehydrogenase formation protein/DUF3829 family lipoprotein	intergenic	None
RA	CP009273	4080364	G→T	0.154	M1M	yiiG	DUF3829 family lipoprotein	M	1	M
RA	CP009273	4121391	A→T	0.064	L543F	metL	Bifunctional aspartokinase/homoserine dehydrogenase 2	L	543	F
RA	CP009273	4143375	A→G	0.069	intergenic	ppc	phosphoenolpyruvate carboxylase/acetylornithine deacetylase	intergenic	None
RA	CP009273	4286083	T→A	0.083	intergenic	gltP	glutamate/aspartate:proton symporter/Sel1 family TPR‑like repeat protein	intergenic	None
RA	CP009273	4297846	C→A	0.20800000000000002	M150I	alsE	allulose‑6‑phosphate 3‑epimerase	M	150	I
RA	CP009273	4382288	A→C	0.077	intergenic	glyV	tRNA‑Gly/tRNA‑Gly	intergenic	None
RA	CP009273	4575840	A→C	0.08	pseudogene	hsdR	pseudogene, premature stop codon, host restriction; endonuclease R	pseudogene	None
RA	CP009273	4603125	A→C	0.06	T300P	yjjU	putative patatin‑like family phospholipase	T	300	P
RA	CP009273	4604195	A→G	0.057	intergenic	yjjV	putative DNase/putative pyruvate formate lyase activating enzyme	intergenic	None
RA	pSEVA424‑mdh2_C.	83	T→G	0.076	intergenic	–	–/–	intergenic	None
RA	pSEVA424‑mdh2_C.	91	G→T	0.14800000000000002	intergenic	–	–/–	intergenic	None
RA	pSEVA424‑mdh2_C.	95	A→T	0.10300000000000001	intergenic	–	–/–	intergenic	None
RA	pSEVA424‑mdh2_C.	117	T→A	0.077	intergenic	–	–/–	intergenic	None
RA	pSEVA424‑mdh2_C.	120	C→A	0.095	intergenic	–	–/–	intergenic	None
RA	pSEVA424‑mdh2_C.	138	G→T	0.051	intergenic	–	–/–	intergenic	None
RA	pSEVA424‑mdh2_C.	1132	2 bp→TT	1.0	intergenic	–	–/–	intergenic	None
RA	pSEVA424‑mdh2_C.	2338	T→A	0.075	intergenic	–	–/–	intergenic	None
RA	pSEVA424‑mdh2_C.	2945	A→T	0.109	intergenic	–	–/–	intergenic	None
RA	pSEVA424‑mdh2_C.	2953	A→C	0.09300000000000001	intergenic	–	–/–	intergenic	None
RA	pSEVA424‑mdh2_C.	2959	T→G	0.196	intergenic	–	–/–	intergenic	None
RA	pSEVA424‑mdh2_C.	2966	A→T	0.09699999999999999	intergenic	–	–/–	intergenic	None
RA	pSEVA424‑mdh2_C.	2967	T→G	0.07200000000000001	intergenic	–	–/–	intergenic	None
RA	pSEVA424‑mdh2_C.	2,970:1	+A	0.853	intergenic	–	–/–	intergenic	None
RA	pSEVA424‑mdh2_C.	2972	T→G	1.0	intergenic	–	–/–	intergenic	None
RA	pSEVA424‑mdh2_C.	2973	G→C	0.875	intergenic	–	–/–	intergenic	None
RA	pSEVA424‑mdh2_C.	2977	C→G	0.066	intergenic	–	–/–	intergenic	None
RA	pSEVA424‑mdh2_C.	2981	A→C	0.129	intergenic	–	–/–	intergenic	None
JC	pSEVA424‑mdh2_C.	4410	+CTGG	1.0	intergenic	–	–/–	intergenic	None
