# Supplementary material for: Generation of an Escherichia coli strain growing on methanol via the ribulose monophosphate cycle
Source: Nat Commun. 2022 Sep 6;13:5243. doi: 10.1038/s41467-022-32744-9 (PMC9448777; doi:10.1038/s41467-022-32744-9)
Supplement: Supplementary file 11 — Source Data [file 41467_2022_32744_MOESM11_ESM.zip › source_data/Supplementary Figure 7/A3_CS_17/mutations_all_0.0.csv]

evidence	seq id	position	mutation	freq	annotation	gene	description	WT_aa	pos_aa	mut_aa
RA	131_Ptrc_HPS_PHI	2,971	T→G	0.053	intergenic	lacIq	–/–	intergenic	None
RA	131_Ptrc_HPS_PHI	2974	T→G	0.10300000000000001	intergenic	lacIq	–/–	intergenic	None
RA	131_Ptrc_HPS_PHI	3001	T→G	0.076	intergenic	lacIq	–/–	intergenic	None
RA	131_Ptrc_HPS_PHI	3010	T→G	0.052000000000000005	intergenic	lacIq	–/–	intergenic	None
RA	131_Ptrc_HPS_PHI	3011	T→G	0.07	intergenic	lacIq	–/–	intergenic	None
RA	131_Ptrc_HPS_PHI	3015	A→C	0.109	intergenic	lacIq	–/–	intergenic	None
RA	131_Ptrc_HPS_PHI	3029	T→G	0.052000000000000005	intergenic	lacIq	–/–	intergenic	None
RA	131_Ptrc_HPS_PHI	3035	A→T	0.078	intergenic	lacIq	–/–	intergenic	None
RA	131_Ptrc_HPS_PHI	3036	T→G	0.171	intergenic	lacIq	–/–	intergenic	None
RA	131_Ptrc_HPS_PHI	3044	A→C	0.21899999999999997	intergenic	lacIq	–/–	intergenic	None
RA	131_Ptrc_HPS_PHI	3048	G→C	0.11699999999999999	intergenic	lacIq	–/–	intergenic	None
RA	131_Ptrc_HPS_PHI	3065	T→G	0.11599999999999999	intergenic	lacIq	–/–	intergenic	None
RA	131_Ptrc_HPS_PHI	3088	T→A	0.09699999999999999	intergenic	lacIq	–/–	intergenic	None
RA	131_Ptrc_HPS_PHI	3305	A→C	0.052000000000000005	intergenic	lacIq	–/–	intergenic	None
RA	131_Ptrc_HPS_PHI	3450	A→C	0.09	intergenic	lacIq	–/–	intergenic	None
RA	131_Ptrc_HPS_PHI	3460	T→G	0.091	intergenic	lacIq	–/–	intergenic	None
RA	131_Ptrc_HPS_PHI	5792	G→T	0.054000000000000006	intergenic	lacIq	–/–	intergenic	None
RA	CP009273	68498	A→T	0.084	T221S	yabI	DedA family inner membrane protein	T	221	S
RA	CP009273	169092	T→G	0.11199999999999999	L382V	fhuB	fused iron‑hydroxamate transporter subunits of ABC superfamily: membrane components	L	382	V
RA	CP009273	234984	G→T	0.192	I80I	ykfM	lethality reduction protein, putative inner membrane protein	I	80	I
RA	CP009273	234985	A→T	0.14400000000000002	I80N	ykfM	lethality reduction protein, putative inner membrane protein	I	80	N
RA	CP009273	234990	G→T	0.23600000000000002	F78L	ykfM	lethality reduction protein, putative inner membrane protein	F	78	L
RA	CP009273	234994	G→T	0.285	S77*	ykfM	lethality reduction protein, putative inner membrane protein	S	77	*
RA	CP009273	235006	G→T	0.154	T73K	ykfM	lethality reduction protein, putative inner membrane protein	T	73	K
RA	CP009273	235010	G→T	0.244	L72I	ykfM	lethality reduction protein, putative inner membrane protein	L	72	I
RA	CP009273	235019	C→A	0.337	V69L	ykfM	lethality reduction protein, putative inner membrane protein	V	69	L
RA	CP009273	235022	G→T	0.29100000000000004	H68N	ykfM	lethality reduction protein, putative inner membrane protein	H	68	N
RA	CP009273	235036	G→T	0.222	S63Y	ykfM	lethality reduction protein, putative inner membrane protein	S	63	Y
RA	CP009273	295695	T→G	0.24	E317D	paoC	PaoABC aldehyde oxidoreductase, Moco‑containing subunit	E	317	D
RA	CP009273	345384	G→C	0.057	intergenic	prpB	2‑methylisocitrate lyase/2‑methylcitrate synthase	intergenic	None
RA	CP009273	345428	T→A	0.081	intergenic	prpB	2‑methylisocitrate lyase/2‑methylcitrate synthase	intergenic	None
RA	CP009273	353486	A→T	0.087	intergenic	codA	cytosine/isoguanine deaminase/transcriptional activator of cyn operon; autorepressor	intergenic	None
RA	CP009273	353489	C→T	0.092	intergenic	codA	cytosine/isoguanine deaminase/transcriptional activator of cyn operon; autorepressor	intergenic	None
RA	CP009273	360114	A→T	0.068	intergenic	lacZ	pseudogene, truncated/DNA‑binding transcriptional repressor	intergenic	None
RA	CP009273	360157	T→G	0.081	intergenic	lacZ	pseudogene, truncated/DNA‑binding transcriptional repressor	intergenic	None
RA	CP009273	360173	C→A	0.07	intergenic	lacZ	pseudogene, truncated/DNA‑binding transcriptional repressor	intergenic	None
RA	CP009273	360181	G→C	0.066	intergenic	lacZ	pseudogene, truncated/DNA‑binding transcriptional repressor	intergenic	None
RA	CP009273	503912	G→T	0.09300000000000001	W80L	ybaQ	putative DNA‑binding transcriptional regulator	W	80	L
RA	CP009273	776694	T→A	0.077	intergenic	lysY	tRNA‑Lys/tRNA‑Lys	intergenic	None
RA	CP009273	777175	A→T	0.098	intergenic	lysQ	tRNA‑Lys/quinolinate synthase, subunit A	intergenic	None
RA	CP009273	816078	C→G	0.091	intergenic	ybhL	UPF0005 family inner membrane protein/UPF0005 family inner membrane protein	intergenic	None
RA	CP009273	816095	T→A	0.067	intergenic	ybhL	UPF0005 family inner membrane protein/UPF0005 family inner membrane protein	intergenic	None
JC JC	CP009273	919057	IS5 (–) +4 bp	0.674	coding	clpA	ATPase and specificity subunit of ClpA‑ClpP ATP‑dependent serine protease, chaperone activity	NaN	None
RA	CP009273	968008	A→T	0.09	L267F	ycbJ	protein kinase‑like domain protein	L	267	F
RA	CP009273	1088617	C→A	0.064	Q96K	ycdT	diguanylate cyclase, membrane‑anchored	Q	96	K
RA	CP009273	1118506	A→T	0.11	L75Q	yceB	lipoprotein, DUF1439 family	L	75	Q
RA	CP009273	1118542	C→G	0.086	S63T	yceB	lipoprotein, DUF1439 family	S	63	T
RA	CP009273	1207958	G→T	0.14300000000000002	intergenic	iraM	RpoS stabilzer during Mg starvation, anti‑RssB factor/DUF1398 family protein	intergenic	None
RA	CP009273	1208529	T→A	0.102	E12V	ycgX	DUF1398 family protein	E	12	V
RA	CP009273	1282321	A→T	0.07200000000000001	intergenic	narI	nitrate reductase 1, gamma (cytochrome b(NR)) subunit/rtT sRNA, processed from tyrT transcript	intergenic	None
RA	CP009273	1282421	A→T	0.106	intergenic	narI	nitrate reductase 1, gamma (cytochrome b(NR)) subunit/rtT sRNA, processed from tyrT transcript	intergenic	None
RA	CP009273	1308862	A→C	0.126	S196R	ompW	outer membrane protein W	S	196	R
JC JC	CP009273	1376043	IS5 (–) +4 bp	0.275	pseudogene	ycjV	pseudogene; putative ATP‑binding component of a transport system	pseudogene	None
RA	CP009273	1454118	A→T	0.077	I270F	paaH	3‑hydroxyadipyl‑CoA dehydrogenase, NAD+‑dependent	I	270	F
RA	CP009273	1498612	C→A	0.151	R213R	insQ	IS609 transposase B	R	213	R
RA	CP009273	1588311	T→G	0.07400000000000001	pseudogene	yneO	pseudogene, AidA homolog	pseudogene	None
RA	CP009273	1628207	G→A	0.207	G110E	pinQ	Qin prophage; putative site‑specific recombinase	G	110	E
RA	CP009273	1630704	C→G	0.16899999999999998	intergenic	nohQ	pseudogene, Qin prophage; Phage DNA packaging protein Nu1 family;Phage or Prophage Related; DNA packaging protein NU1 homolog from lambdoid prophage Qin/uncharacterized protein, Qin prophage	intergenic	None
RA	CP009273	1662682	A→G	0.059000000000000004	I47T	mlc	glucosamine anaerobic growth regulon transcriptional repressor; autorepressor	I	47	T
RA	CP009273	1673381	C→A	0.11599999999999999	S233*	ydgH	DUF1471 family periplasmic protein	S	233	*
RA	CP009273	1703062	T→A	0.08	R629R	rsxC	SoxR iron‑sulfur cluster reduction factor component; putative membrane‑associated NADH oxidoreductase of electron transport complex	R	629	R
RA	CP009273	1703071	A→T	0.10800000000000001	A632A	rsxC	SoxR iron‑sulfur cluster reduction factor component; putative membrane‑associated NADH oxidoreductase of electron transport complex	A	632	A
RA	CP009273	1703101	C→G	0.073	A642A	rsxC	SoxR iron‑sulfur cluster reduction factor component; putative membrane‑associated NADH oxidoreductase of electron transport complex	A	642	A
RA	CP009273	1795380	A→T	0.68	V483E	thrS	threonyl‑tRNA synthetase	V	483	E
RA	CP009273	1796428	C→A	0.071	V134F	thrS	threonyl‑tRNA synthetase	V	134	F
RA	CP009273	1823835	A→C	0.14400000000000002	W53G	astD	succinylglutamic semialdehyde dehydrogenase	W	53	G
RA	CP009273	1823843	A→C	0.136	F50C	astD	succinylglutamic semialdehyde dehydrogenase	F	50	C
RA	CP009273	1859011	C→G	0.083	intergenic	yeaD	D‑hexose‑6‑phosphate epimerase‑like protein/aldo‑keto reductase, methylglyoxal to acetol, NADPH‑dependent	intergenic	None
RA	CP009273	2011734	Δ1 bp	1.0	coding	fliJ	flagellar protein	NaN	None
RA	CP009273	2080674	G→T	0.113	intergenic	yoeI	uncharacterized protein/LysR family putative transcriptional regulator	intergenic	None
RA	CP009273	2170707	C→A	0.15	intergenic	gatY	D‑tagatose 1,6‑bisphosphate aldolase 2, catalytic subunit/fructose‑bisphosphate aldolase class I	intergenic	None
RA	CP009273	2170708	G→T	0.133	intergenic	gatY	D‑tagatose 1,6‑bisphosphate aldolase 2, catalytic subunit/fructose‑bisphosphate aldolase class I	intergenic	None
RA	CP009273	2170713	C→A	0.33799999999999997	intergenic	gatY	D‑tagatose 1,6‑bisphosphate aldolase 2, catalytic subunit/fructose‑bisphosphate aldolase class I	intergenic	None
RA	CP009273	2170720	T→A	0.10099999999999999	intergenic	gatY	D‑tagatose 1,6‑bisphosphate aldolase 2, catalytic subunit/fructose‑bisphosphate aldolase class I	intergenic	None
RA	CP009273	2170724	G→T	0.33299999999999996	intergenic	gatY	D‑tagatose 1,6‑bisphosphate aldolase 2, catalytic subunit/fructose‑bisphosphate aldolase class I	intergenic	None
RA	CP009273	2170757	T→A	0.12300000000000001	intergenic	gatY	D‑tagatose 1,6‑bisphosphate aldolase 2, catalytic subunit/fructose‑bisphosphate aldolase class I	intergenic	None
RA	CP009273	2170758	C→A	0.077	intergenic	gatY	D‑tagatose 1,6‑bisphosphate aldolase 2, catalytic subunit/fructose‑bisphosphate aldolase class I	intergenic	None
RA	CP009273	2178909	T→G	0.07400000000000001	intergenic	thiM	hydoxyethylthiazole kinase/transcriptional repressor of rcnA	intergenic	None
RA	CP009273	2303607	A→C	0.11800000000000001	L93R	ada	fused DNA‑binding transcriptional dual regulator/O6‑methylguanine‑DNA methyltransferase	L	93	R
RA	CP009273	2344791	T→A	0.081	I355F	glpT	sn‑glycerol‑3‑phosphate transporter	I	355	F
RA	CP009273	2463906	C→A	0.273	Q433K	gtrS	serotype‑specific glucosyl transferase, CPS‑53 (KpLE1) prophage	Q	433	K
RA	CP009273	2463910	G→T	0.249	R434I	gtrS	serotype‑specific glucosyl transferase, CPS‑53 (KpLE1) prophage	R	434	I
RA	CP009273	2463915	C→A	0.213	Q436K	gtrS	serotype‑specific glucosyl transferase, CPS‑53 (KpLE1) prophage	Q	436	K
RA	CP009273	2514771	A→C	0.057999999999999996	intergenic	lysV	tRNA‑Lys/transcriptional activator of xapAB	intergenic	None
RA	CP009273	2587434	T→A	0.076	L595F	tmcA	elongator methionine tRNA (ac4C34) acetyltransferase	L	595	F
RA	CP009273	2598122	T→G	0.11900000000000001	L306R	hyfC	hydrogenase 4, membrane subunit	L	306	R
JC	CP009273	2713645	+CCTGCGC	0.731	coding	pka	protein lysine acetyltransferase	NaN	None
RA	CP009273	2719426	T→C	1.0	intergenic	kgtP	alpha‑ketoglutarate transporter/5S ribosomal RNA of rrnG operon	intergenic	None
RA	CP009273	2811275	T→G	0.062	intergenic	argQ	tRNA‑Arg/tRNA‑Arg	intergenic	None
RA	CP009273	2832598	T→G	0.109	K9T	ascG	asc operon transcriptional repressor; prpBC operon repressor	K	9	T
RA	CP009273	2835291	T→G	0.142	C315G	ascB	cryptic 6‑phospho‑beta‑glucosidase	C	315	G
RA	CP009273	2835297	T→G	0.115	S317A	ascB	cryptic 6‑phospho‑beta‑glucosidase	S	317	A
RA	CP009273	2940829	A→T	0.083	intergenic	metZ	tRNA‑Met/tRNA‑Met	intergenic	None
RA	CP009273	2940834	A→T	0.057999999999999996	intergenic	metZ	tRNA‑Met/tRNA‑Met	intergenic	None
RA	CP009273	3039409	T→G	0.191	intergenic	ygfF	putative NAD(P)‑dependent oxidoreductase with NAD(P)‑binding Rossmann‑fold domain/glycine decarboxylase, PLP‑dependent, subunit (protein P) of glycine cleavage complex	intergenic	None
RA	CP009273	3080759	T→G	0.077	V232G	metK	S‑adenosylmethionine synthetase	V	232	G
RA	CP009273	3215887	G→T	0.138	intergenic	ebgR	transcriptional repressor/evolved beta‑D‑galactosidase, alpha subunit	intergenic	None
RA	CP009273	3215908	G→T	0.066	intergenic	ebgR	transcriptional repressor/evolved beta‑D‑galactosidase, alpha subunit	intergenic	None
RA	CP009273	3263460	C→A	0.086	intergenic	yhaC	pentapetide repeats‑related protein/RNase P, M1 RNA component	intergenic	None
RA	CP009273	3385479	C→G	0.1	intergenic	tldD	putative peptidase/DUF3971‑AsmA2 domains protein	intergenic	None
RA	CP009273	3385518	G→C	0.094	intergenic	tldD	putative peptidase/DUF3971‑AsmA2 domains protein	intergenic	None
RA	CP009273	3385571	C→G	0.064	intergenic	tldD	putative peptidase/DUF3971‑AsmA2 domains protein	intergenic	None
RA	CP009273	3385662	C→G	0.079	intergenic	tldD	putative peptidase/DUF3971‑AsmA2 domains protein	intergenic	None
RA	CP009273	3498214	T→G	0.106	intergenic	frlR	putative DNA‑binding transcriptional regulator/FNR‑regulated pyridoxal phosphate‑dependent aminotransferase family protein	intergenic	None
RA	CP009273	3519657	G→T	1.0	intergenic	nudE	adenosine nucleotide hydrolase; substrates include Ap3A, Ap2A, ADP‑ribose, NADH/inner membrane protein	intergenic	None
RA	CP009273	3525215	A→C	0.16	L195R	yhgE	DUF4153 family putative inner membrane protein	L	195	R
RA	CP009273	3525232	T→A	0.136	L189F	yhgE	DUF4153 family putative inner membrane protein	L	189	F
RA	CP009273	3546277	A→T	0.135	intergenic	malP	maltodextrin phosphorylase/mal regulon transcriptional activator	intergenic	None
RA	CP009273	3597004	T→G	0.091	K200N	ftsY	Signal Recognition Particle (SRP) receptor	K	200	N
RA	CP009273	3668380	A→C	0.051	I79L	yhjE	MFS superfamily sugar transport 1 family protein	I	79	L
RA	CP009273	3774382	T→G	0.08900000000000001	intergenic	lldD	L‑lactate dehydrogenase, FMN‑linked/tRNA Leu mC34,mU34 2'‑O‑methyltransferase, SAM‑dependent	intergenic	None
RA	CP009273	3779281	C→G	0.106	A221G	gpmM	phosphoglycero mutase III, cofactor‑independent	A	221	G
RA	CP009273	3779316	G→T	0.08900000000000001	D233Y	gpmM	phosphoglycero mutase III, cofactor‑independent	D	233	Y
RA	CP009273	3779317	A→T	0.09699999999999999	D233V	gpmM	phosphoglycero mutase III, cofactor‑independent	D	233	V
RA	CP009273	3786684	T→A	0.071	V120V	yibB	YibB family protein, function unknown	V	120	V
RA	CP009273	3786687	C→A	0.125	L119F	yibB	YibB family protein, function unknown	L	119	F
RA	CP009273	3816601	A→T	0.23199999999999998	H281L	spoT	bifunctional (p)ppGpp synthetase II/ guanosine‑3',5'‑bis pyrophosphate 3'‑pyrophosphohydrolase	H	281	L
RA	CP009273	3822339	A→C	0.09699999999999999	Q12P	xanP	xanthine permease	Q	12	P
RA	CP009273	3822340	A→C	0.191	Q12H	xanP	xanthine permease	Q	12	H
RA	CP009273	3822345	T→G	0.102	V14G	xanP	xanthine permease	V	14	G
RA	CP009273	3822346	T→G	0.084	V14V	xanP	xanthine permease	V	14	V
RA	CP009273	3870977	T→A	0.077	intergenic	yidB	DUF937 family protein/DNA gyrase, subunit B	intergenic	None
RA	CP009273	3870995	C→A	0.067	intergenic	yidB	DUF937 family protein/DNA gyrase, subunit B	intergenic	None
RA	CP009273	3871017	A→T	0.095	intergenic	yidB	DUF937 family protein/DNA gyrase, subunit B	intergenic	None
RA	CP009273	3952817	T→G	0.125	intergenic	ilvC	ketol‑acid reductoisomerase, NAD(P)‑binding/peptidyl‑prolyl cis‑trans isomerase C (rotamase C)	intergenic	None
RA	CP009273	3960036	G→A	0.08900000000000001	R87H	rho	transcription termination factor	R	87	H
RA	CP009273	4076055	T→G	0.21600000000000003	Q22P	fdoH	formate dehydrogenase‑O, Fe‑S subunit	Q	22	P
RA	CP009273	4080364	G→T	0.105	M1M	yiiG	DUF3829 family lipoprotein	M	1	M
RA	CP009273	4121414	G→C	0.073	S551T	metL	Bifunctional aspartokinase/homoserine dehydrogenase 2	S	551	T
RA	CP009273	4143375	A→G	0.057	intergenic	ppc	phosphoenolpyruvate carboxylase/acetylornithine deacetylase	intergenic	None
RA	CP009273	4143544	C→T	0.073	intergenic	ppc	phosphoenolpyruvate carboxylase/acetylornithine deacetylase	intergenic	None
RA	CP009273	4297846	C→A	0.08	M150I	alsE	allulose‑6‑phosphate 3‑epimerase	M	150	I
RA	CP009273	4382399	A→C	0.061	intergenic	glyX	tRNA‑Gly/tRNA‑Gly	intergenic	None
RA	CP009273	4468974	T→G	0.063	E127D	yjgM	putative acetyltransferase	E	127	D
RA	CP009273	4575840	A→C	0.11800000000000001	pseudogene	hsdR	pseudogene, premature stop codon, host restriction; endonuclease R	pseudogene	None
RA	CP009273	4603125	A→C	0.10800000000000001	T300P	yjjU	putative patatin‑like family phospholipase	T	300	P
RA	CP009273	4604138	A→G	0.062	intergenic	yjjV	putative DNase/putative pyruvate formate lyase activating enzyme	intergenic	None
RA	pSEVA424‑mdh2_C.	83	T→G	0.10300000000000001	intergenic	–	–/–	intergenic	None
RA	pSEVA424‑mdh2_C.	91	G→T	0.131	intergenic	–	–/–	intergenic	None
RA	pSEVA424‑mdh2_C.	95	A→T	0.098	intergenic	–	–/–	intergenic	None
RA	pSEVA424‑mdh2_C.	117	T→A	0.08199999999999999	intergenic	–	–/–	intergenic	None
RA	pSEVA424‑mdh2_C.	120	C→A	0.083	intergenic	–	–/–	intergenic	None
RA	pSEVA424‑mdh2_C.	138	G→T	0.061	intergenic	–	–/–	intergenic	None
RA	pSEVA424‑mdh2_C.	143	T→A	0.055999999999999994	intergenic	–	–/–	intergenic	None
RA	pSEVA424‑mdh2_C.	1132	2 bp→TT	1.0	intergenic	–	–/–	intergenic	None
RA	pSEVA424‑mdh2_C.	2945	A→T	0.107	intergenic	–	–/–	intergenic	None
RA	pSEVA424‑mdh2_C.	2953	A→C	0.1	intergenic	–	–/–	intergenic	None
RA	pSEVA424‑mdh2_C.	2958	C→G	0.07	intergenic	–	–/–	intergenic	None
RA	pSEVA424‑mdh2_C.	2959	T→G	0.204	intergenic	–	–/–	intergenic	None
RA	pSEVA424‑mdh2_C.	2966	A→T	0.098	intergenic	–	–/–	intergenic	None
RA	pSEVA424‑mdh2_C.	2967	T→G	0.091	intergenic	–	–/–	intergenic	None
RA	pSEVA424‑mdh2_C.	2,970:1	+A	0.861	intergenic	–	–/–	intergenic	None
RA	pSEVA424‑mdh2_C.	2972	T→G	1.0	intergenic	–	–/–	intergenic	None
RA	pSEVA424‑mdh2_C.	2973	G→C	0.882	intergenic	–	–/–	intergenic	None
RA	pSEVA424‑mdh2_C.	2981	A→C	0.158	intergenic	–	–/–	intergenic	None
JC	pSEVA424‑mdh2_C.	4410	+CTGG	1.0	intergenic	–	–/–	intergenic	None
