# Supplementary material for: Generation of an Escherichia coli strain growing on methanol via the ribulose monophosphate cycle
Source: Nat Commun. 2022 Sep 6;13:5243. doi: 10.1038/s41467-022-32744-9 (PMC9448777; doi:10.1038/s41467-022-32744-9)
Supplement: Supplementary file 11 — Source Data [file 41467_2022_32744_MOESM11_ESM.zip › source_data/Supplementary Figure 7/A4_CS_26/mutations_all_0.0.csv]

evidence	seq id	position	mutation	freq	annotation	gene	description	WT_aa	pos_aa	mut_aa
RA	131_Ptrc_HPS_PHI	2,964	A→C	0.05	intergenic	lacIq	–/–	intergenic	None
RA	131_Ptrc_HPS_PHI	2974	T→G	0.102	intergenic	lacIq	–/–	intergenic	None
RA	131_Ptrc_HPS_PHI	3001	T→G	0.07200000000000001	intergenic	lacIq	–/–	intergenic	None
RA	131_Ptrc_HPS_PHI	3011	T→G	0.075	intergenic	lacIq	–/–	intergenic	None
RA	131_Ptrc_HPS_PHI	3015	A→C	0.08900000000000001	intergenic	lacIq	–/–	intergenic	None
RA	131_Ptrc_HPS_PHI	3026	A→T	0.083	intergenic	lacIq	–/–	intergenic	None
RA	131_Ptrc_HPS_PHI	3035	A→T	0.069	intergenic	lacIq	–/–	intergenic	None
RA	131_Ptrc_HPS_PHI	3036	T→G	0.161	intergenic	lacIq	–/–	intergenic	None
RA	131_Ptrc_HPS_PHI	3044	A→C	0.18899999999999997	intergenic	lacIq	–/–	intergenic	None
RA	131_Ptrc_HPS_PHI	3048	G→C	0.106	intergenic	lacIq	–/–	intergenic	None
RA	131_Ptrc_HPS_PHI	3065	T→G	0.1	intergenic	lacIq	–/–	intergenic	None
RA	131_Ptrc_HPS_PHI	3088	T→A	0.087	intergenic	lacIq	–/–	intergenic	None
RA	131_Ptrc_HPS_PHI	3305	A→C	0.055999999999999994	intergenic	lacIq	–/–	intergenic	None
RA	131_Ptrc_HPS_PHI	3419	A→C	0.051	intergenic	lacIq	–/–	intergenic	None
RA	131_Ptrc_HPS_PHI	3420	C→G	0.052000000000000005	intergenic	lacIq	–/–	intergenic	None
RA	131_Ptrc_HPS_PHI	3428	A→T	0.07400000000000001	intergenic	lacIq	–/–	intergenic	None
RA	131_Ptrc_HPS_PHI	3443	A→G	0.13699999999999998	intergenic	lacIq	–/–	intergenic	None
RA	131_Ptrc_HPS_PHI	3450	A→C	0.131	intergenic	lacIq	–/–	intergenic	None
RA	131_Ptrc_HPS_PHI	3460	T→G	0.149	intergenic	lacIq	–/–	intergenic	None
RA	131_Ptrc_HPS_PHI	5817	T→A	0.083	intergenic	lacIq	–/–	intergenic	None
RA	131_Ptrc_HPS_PHI	5821	C→A	0.11699999999999999	intergenic	lacIq	–/–	intergenic	None
RA	CP009273	27603	T→G	0.09	F104C	rihC	ribonucleoside hydrolase 3	F	104	C
JC	CP009273	89331	Δ3 bp	0.053	coding	ftsI	transpeptidase involved in septal peptidoglycan synthesis (penicillin‑binding protein 3)	NaN	None
RA	CP009273	161068	A→C	0.35200000000000004	intergenic	hrpB	putative ATP‑dependent helicase/fused glycosyl transferase and transpeptidase	intergenic	None
RA	CP009273	191749	G→T	0.08800000000000001	L120F	ispU	undecaprenyl pyrophosphate synthase	L	120	F
RA	CP009273	234994	G→T	0.161	S77*	ykfM	lethality reduction protein, putative inner membrane protein	S	77	*
RA	CP009273	235010	G→T	0.14300000000000002	L72I	ykfM	lethality reduction protein, putative inner membrane protein	L	72	I
RA	CP009273	235019	C→A	0.162	V69L	ykfM	lethality reduction protein, putative inner membrane protein	V	69	L
RA	CP009273	235022	G→T	0.223	H68N	ykfM	lethality reduction protein, putative inner membrane protein	H	68	N
RA	CP009273	235036	G→T	0.115	S63Y	ykfM	lethality reduction protein, putative inner membrane protein	S	63	Y
RA	CP009273	295695	T→G	0.25	E317D	paoC	PaoABC aldehyde oxidoreductase, Moco‑containing subunit	E	317	D
RA	CP009273	297724	A→C	0.132	D187E	paoA	PaoABC aldehyde oxidoreductase, 2Fe‑2S subunit	D	187	E
RA	CP009273	360172	T→A	0.053	intergenic	lacZ	pseudogene, truncated/DNA‑binding transcriptional repressor	intergenic	None
RA	CP009273	360173	C→A	0.087	intergenic	lacZ	pseudogene, truncated/DNA‑binding transcriptional repressor	intergenic	None
RA	CP009273	360181	G→C	0.065	intergenic	lacZ	pseudogene, truncated/DNA‑binding transcriptional repressor	intergenic	None
RA	CP009273	450333	A→T	0.132	intergenic	bolA	stationary‑phase morphogene, transcriptional repressor for mreB; also regulator for dacA, dacC, and ampC/peptidyl‑prolyl cis/trans isomerase (trigger factor)	intergenic	None
RA	CP009273	725273	A→C	0.111	S79R	rhsC	Rhs family putative polymorphic toxin	S	79	R
RA	CP009273	772664	A→C	0.16	K289N	tolA	membrane anchored protein in TolA‑TolQ‑TolR complex	K	289	N
RA	CP009273	910671	T→G	0.102	intergenic	ybjE	putative transporter/aquaporin Z	intergenic	None
JC JC	CP009273	919057	IS5 (–) +4 bp	0.177	coding	clpA	ATPase and specificity subunit of ClpA‑ClpP ATP‑dependent serine protease, chaperone activity	NaN	None
RA	CP009273	1118506	A→T	0.10099999999999999	L75Q	yceB	lipoprotein, DUF1439 family	L	75	Q
RA	CP009273	1147909	G→A	0.114	G172D	fabF	3‑oxoacyl‑[acyl‑carrier‑protein] synthase II	G	172	D
JC	CP009273	1191242	+GTGACTCT	0.231	coding	icd	e14 prophage; isocitrate dehydrogenase, specific for NADP+	NaN	None
RA	CP009273	1191676	C→T	0.057999999999999996	H366H	icd	e14 prophage; isocitrate dehydrogenase, specific for NADP+	H	366	H
RA	CP009273	1191688	C→T	0.052000000000000005	T370T	icd	e14 prophage; isocitrate dehydrogenase, specific for NADP+	T	370	T
RA	CP009273	1282421	A→T	0.13699999999999998	intergenic	narI	nitrate reductase 1, gamma (cytochrome b(NR)) subunit/rtT sRNA, processed from tyrT transcript	intergenic	None
RA	CP009273	1282497	A→G	0.057	intergenic	narI	nitrate reductase 1, gamma (cytochrome b(NR)) subunit/rtT sRNA, processed from tyrT transcript	intergenic	None
RA	CP009273	1282599	G→T	0.062	noncoding	rttR	rtT sRNA, processed from tyrT transcriptprotamine‑like protein	noncoding	None
RA	CP009273	1282608	T→C	0.05	noncoding	rttR	rtT sRNA, processed from tyrT transcriptprotamine‑like protein	noncoding	None
RA	CP009273	1327193	G→T	0.084	C630F	topA	DNA topoisomerase I, omega subunit	C	630	F
JC JC	CP009273	1376043	IS5 (–) +4 bp	0.526	pseudogene	ycjV	pseudogene; putative ATP‑binding component of a transport system	pseudogene	None
RA	CP009273	1460752	C→T	0.078	pseudogene	ydbA	pseudogene, autotransporter homolog; interrupted by IS2 and IS30	pseudogene	None
RA	CP009273	1628207	G→A	0.5770000000000001	G110E	pinQ	Qin prophage; putative site‑specific recombinase	G	110	E
RA	CP009273	1673380	T→A	0.071	S233T	ydgH	DUF1471 family periplasmic protein	S	233	T
RA	CP009273	1702966	T→A	0.08800000000000001	R597R	rsxC	SoxR iron‑sulfur cluster reduction factor component; putative membrane‑associated NADH oxidoreductase of electron transport complex	R	597	R
RA	CP009273	1703062	T→A	0.11800000000000001	R629R	rsxC	SoxR iron‑sulfur cluster reduction factor component; putative membrane‑associated NADH oxidoreductase of electron transport complex	R	629	R
RA	CP009273	1703071	A→T	0.131	A632A	rsxC	SoxR iron‑sulfur cluster reduction factor component; putative membrane‑associated NADH oxidoreductase of electron transport complex	A	632	A
RA	CP009273	1703101	C→G	0.066	A642A	rsxC	SoxR iron‑sulfur cluster reduction factor component; putative membrane‑associated NADH oxidoreductase of electron transport complex	A	642	A
RA	CP009273	1784723	A→C	0.134	F260C	ydiU	UPF0061 family protein	F	260	C
RA	CP009273	1795380	A→T	0.184	V483E	thrS	threonyl‑tRNA synthetase	V	483	E
RA	CP009273	1796428	C→A	0.126	V134F	thrS	threonyl‑tRNA synthetase	V	134	F
RA	CP009273	1823843	A→C	0.081	F50C	astD	succinylglutamic semialdehyde dehydrogenase	F	50	C
RA	CP009273	2170708	G→T	0.11	intergenic	gatY	D‑tagatose 1,6‑bisphosphate aldolase 2, catalytic subunit/fructose‑bisphosphate aldolase class I	intergenic	None
RA	CP009273	2170713	C→A	0.287	intergenic	gatY	D‑tagatose 1,6‑bisphosphate aldolase 2, catalytic subunit/fructose‑bisphosphate aldolase class I	intergenic	None
RA	CP009273	2170724	G→T	0.289	intergenic	gatY	D‑tagatose 1,6‑bisphosphate aldolase 2, catalytic subunit/fructose‑bisphosphate aldolase class I	intergenic	None
RA	CP009273	2170757	T→A	0.096	intergenic	gatY	D‑tagatose 1,6‑bisphosphate aldolase 2, catalytic subunit/fructose‑bisphosphate aldolase class I	intergenic	None
RA	CP009273	2170758	C→A	0.102	intergenic	gatY	D‑tagatose 1,6‑bisphosphate aldolase 2, catalytic subunit/fructose‑bisphosphate aldolase class I	intergenic	None
RA	CP009273	2298001	G→T	0.051	intergenic	eco	ecotin, a serine protease inhibitor/malate dehydrogenase, FAD/NAD(P)‑binding domain	intergenic	None
RA	CP009273	2298159	T→C	0.07	intergenic	eco	ecotin, a serine protease inhibitor/malate dehydrogenase, FAD/NAD(P)‑binding domain	intergenic	None
RA	CP009273	2298277	T→A	0.075	intergenic	eco	ecotin, a serine protease inhibitor/malate dehydrogenase, FAD/NAD(P)‑binding domain	intergenic	None
RA	CP009273	2463906	C→A	0.302	Q433K	gtrS	serotype‑specific glucosyl transferase, CPS‑53 (KpLE1) prophage	Q	433	K
RA	CP009273	2463915	C→A	0.251	Q436K	gtrS	serotype‑specific glucosyl transferase, CPS‑53 (KpLE1) prophage	Q	436	K
RA	CP009273	2463920	C→A	0.155	D437E	gtrS	serotype‑specific glucosyl transferase, CPS‑53 (KpLE1) prophage	D	437	E
RA	CP009273	2655883	C→G	0.139	intergenic	iscR	isc operon transcriptional repressor; suf operon transcriptional activator; oxidative stress‑ and iron starvation‑inducible; autorepressor/tRNA mC32,mU32 2'‑O‑methyltransferase, SAM‑dependent	intergenic	None
RA	CP009273	2655892	T→A	0.065	intergenic	iscR	isc operon transcriptional repressor; suf operon transcriptional activator; oxidative stress‑ and iron starvation‑inducible; autorepressor/tRNA mC32,mU32 2'‑O‑methyltransferase, SAM‑dependent	intergenic	None
RA	CP009273	2711673	A→C	0.136	V72G	yfiF	putative methyltransferase	V	72	G
JC	CP009273	2713645	+CCTGCGC	0.355	coding	pka	protein lysine acetyltransferase	NaN	None
RA	CP009273	2719426	T→C	1.0	intergenic	kgtP	alpha‑ketoglutarate transporter/5S ribosomal RNA of rrnG operon	intergenic	None
RA	CP009273	2832598	T→G	0.098	K9T	ascG	asc operon transcriptional repressor; prpBC operon repressor	K	9	T
RA	CP009273	2834267	A→T	0.084	E462V	ascF	fused cellobiose/arbutin/salicin‑specific PTS enzymes: IIB component/IC component	E	462	V
RA	CP009273	2908683	G→T	0.08199999999999999	D90Y	barA	hybrid sensory histidine kinase, in two‑component regulatory system with UvrY	D	90	Y
RA	CP009273	2940829	A→T	0.076	intergenic	metZ	tRNA‑Met/tRNA‑Met	intergenic	None
RA	CP009273	3039409	T→G	0.161	intergenic	ygfF	putative NAD(P)‑dependent oxidoreductase with NAD(P)‑binding Rossmann‑fold domain/glycine decarboxylase, PLP‑dependent, subunit (protein P) of glycine cleavage complex	intergenic	None
RA	CP009273	3080755	T→G	0.201	F231V	metK	S‑adenosylmethionine synthetase	F	231	V
RA	CP009273	3263895	T→A	0.066	noncoding	rnpB	RNase P, M1 RNA component	noncoding	None
RA	CP009273	3322168	C→A	0.165	intergenic	greA	transcript cleavage factor/D‑alanyl‑D‑alanine carboxypeptidase	intergenic	None
RA	CP009273	3385487	A→T	0.066	intergenic	tldD	putative peptidase/DUF3971‑AsmA2 domains protein	intergenic	None
RA	CP009273	3385518	G→C	0.05	intergenic	tldD	putative peptidase/DUF3971‑AsmA2 domains protein	intergenic	None
RA	CP009273	3385571	C→G	0.067	intergenic	tldD	putative peptidase/DUF3971‑AsmA2 domains protein	intergenic	None
RA	CP009273	3385578	A→T	0.077	intergenic	tldD	putative peptidase/DUF3971‑AsmA2 domains protein	intergenic	None
RA	CP009273	3385662	C→G	0.086	intergenic	tldD	putative peptidase/DUF3971‑AsmA2 domains protein	intergenic	None
RA	CP009273	3416890	T→G	0.055999999999999994	noncoding	rrfF	5S ribosomal RNA of rrnD operon	noncoding	None
RA	CP009273	3453434	C→A	0.11199999999999999	Q87K	gspF	general secretory pathway component, cryptic	Q	87	K
RA	CP009273	3498214	T→G	0.087	intergenic	frlR	putative DNA‑binding transcriptional regulator/FNR‑regulated pyridoxal phosphate‑dependent aminotransferase family protein	intergenic	None
RA	CP009273	3519657	G→T	1.0	intergenic	nudE	adenosine nucleotide hydrolase; substrates include Ap3A, Ap2A, ADP‑ribose, NADH/inner membrane protein	intergenic	None
RA	CP009273	3525232	T→A	0.11699999999999999	L189F	yhgE	DUF4153 family putative inner membrane protein	L	189	F
RA	CP009273	3553919	T→G	0.073	Q16P	glpR	GlpR DNA‑binding transcriptional repressor	Q	16	P
JC	CP009273	3589657	Δ9 bp	0.07	coding	livH	leucine/isoleucine/valine transporter subunit	NaN	None
RA	CP009273	3721485	T→G	0.107	Y416S	xylB	xylulokinase	Y	416	S
RA	CP009273	3774382	T→G	0.141	intergenic	lldD	L‑lactate dehydrogenase, FMN‑linked/tRNA Leu mC34,mU34 2'‑O‑methyltransferase, SAM‑dependent	intergenic	None
RA	CP009273	3786682	C→A	0.071	C121F	yibB	YibB family protein, function unknown	C	121	F
RA	CP009273	3816601	A→T	0.604	H281L	spoT	bifunctional (p)ppGpp synthetase II/ guanosine‑3',5'‑bis pyrophosphate 3'‑pyrophosphohydrolase	H	281	L
RA	CP009273	3816844	T→A	0.105	L362Q	spoT	bifunctional (p)ppGpp synthetase II/ guanosine‑3',5'‑bis pyrophosphate 3'‑pyrophosphohydrolase	L	362	Q
RA	CP009273	3822339	A→C	0.096	Q12P	xanP	xanthine permease	Q	12	P
RA	CP009273	3822340	A→C	0.168	Q12H	xanP	xanthine permease	Q	12	H
RA	CP009273	3822345	T→G	0.11900000000000001	V14G	xanP	xanthine permease	V	14	G
RA	CP009273	3822346	T→G	0.067	V14V	xanP	xanthine permease	V	14	V
RA	CP009273	3871009	A→T	0.065	intergenic	yidB	DUF937 family protein/DNA gyrase, subunit B	intergenic	None
RA	CP009273	3871017	A→T	0.061	intergenic	yidB	DUF937 family protein/DNA gyrase, subunit B	intergenic	None
RA	CP009273	3872511	A→C	0.064	V323V	gyrB	DNA gyrase, subunit B	V	323	V
RA	CP009273	3896183	A→C	0.1	D293E	bglB	cryptic phospho‑beta‑glucosidase B	D	293	E
RA	CP009273	3901867	T→G	0.084	intergenic	pstB	phosphate transporter subunit/phosphate transporter subunit	intergenic	None
RA	CP009273	3960036	G→A	0.06	R87H	rho	transcription termination factor	R	87	H
RA	CP009273	4080364	G→T	0.106	M1M	yiiG	DUF3829 family lipoprotein	M	1	M
RA	CP009273	4143375	A→G	0.068	intergenic	ppc	phosphoenolpyruvate carboxylase/acetylornithine deacetylase	intergenic	None
RA	CP009273	4208624	G→T	0.07400000000000001	R34L	aceK	isocitrate dehydrogenase kinase/phosphatase	R	34	L
RA	CP009273	4208819	C→T	0.11	A99V	aceK	isocitrate dehydrogenase kinase/phosphatase	A	99	V
RA	CP009273	4596127	G→T	0.068	intergenic	leuP	tRNA‑Leu/tRNA‑Leu	intergenic	None
RA	CP009273	4603125	A→C	0.10400000000000001	T300P	yjjU	putative patatin‑like family phospholipase	T	300	P
RA	CP009273	4603144	C→A	0.069	T306N	yjjU	putative patatin‑like family phospholipase	T	306	N
RA	pSEVA424‑mdh2_C.	83	T→G	0.094	intergenic	–	–/–	intergenic	None
RA	pSEVA424‑mdh2_C.	91	G→T	0.11800000000000001	intergenic	–	–/–	intergenic	None
RA	pSEVA424‑mdh2_C.	95	A→T	0.091	intergenic	–	–/–	intergenic	None
RA	pSEVA424‑mdh2_C.	117	T→A	0.077	intergenic	–	–/–	intergenic	None
RA	pSEVA424‑mdh2_C.	120	C→A	0.079	intergenic	–	–/–	intergenic	None
RA	pSEVA424‑mdh2_C.	1132	2 bp→TT	1.0	intergenic	–	–/–	intergenic	None
RA	pSEVA424‑mdh2_C.	2922	T→G	0.064	intergenic	–	–/–	intergenic	None
RA	pSEVA424‑mdh2_C.	2945	A→T	0.11	intergenic	–	–/–	intergenic	None
RA	pSEVA424‑mdh2_C.	2953	A→C	0.1	intergenic	–	–/–	intergenic	None
RA	pSEVA424‑mdh2_C.	2958	C→G	0.068	intergenic	–	–/–	intergenic	None
RA	pSEVA424‑mdh2_C.	2959	T→G	0.205	intergenic	–	–/–	intergenic	None
RA	pSEVA424‑mdh2_C.	2966	A→T	0.092	intergenic	–	–/–	intergenic	None
RA	pSEVA424‑mdh2_C.	2967	T→G	0.076	intergenic	–	–/–	intergenic	None
RA	pSEVA424‑mdh2_C.	2,970:1	+A	0.8740000000000001	intergenic	–	–/–	intergenic	None
RA	pSEVA424‑mdh2_C.	2972	T→G	1.0	intergenic	–	–/–	intergenic	None
RA	pSEVA424‑mdh2_C.	2973	G→C	0.897	intergenic	–	–/–	intergenic	None
RA	pSEVA424‑mdh2_C.	2,973:1	+C	0.055	intergenic	–	–/–	intergenic	None
RA	pSEVA424‑mdh2_C.	2981	A→C	0.14	intergenic	–	–/–	intergenic	None
JC	pSEVA424‑mdh2_C.	4410	+CTGG	1.0	intergenic	–	–/–	intergenic	None
