# Supplementary material for: Generation of an Escherichia coli strain growing on methanol via the ribulose monophosphate cycle
Source: Nat Commun. 2022 Sep 6;13:5243. doi: 10.1038/s41467-022-32744-9 (PMC9448777; doi:10.1038/s41467-022-32744-9)
Supplement: Supplementary file 11 — Source Data [file 41467_2022_32744_MOESM11_ESM.zip › source_data/Supplementary Figure 7/A5_CS_42/mutations_all_0.0.csv]

evidence	seq id	position	mutation	freq	annotation	gene	description	WT_aa	pos_aa	mut_aa
RA	131_Ptrc_HPS_PHI	3,370	A→T	0.057	intergenic	lacIq	–/–	intergenic	None
RA	131_Ptrc_HPS_PHI	3385	A→T	0.051	intergenic	lacIq	–/–	intergenic	None
RA	131_Ptrc_HPS_PHI	3392	A→C	0.064	intergenic	lacIq	–/–	intergenic	None
RA	131_Ptrc_HPS_PHI	3419	A→C	0.14	intergenic	lacIq	–/–	intergenic	None
RA	131_Ptrc_HPS_PHI	3428	A→T	0.134	intergenic	lacIq	–/–	intergenic	None
RA	131_Ptrc_HPS_PHI	3430	T→G	0.055999999999999994	intergenic	lacIq	–/–	intergenic	None
RA	131_Ptrc_HPS_PHI	3443	A→T	0.18100000000000002	intergenic	lacIq	–/–	intergenic	None
RA	131_Ptrc_HPS_PHI	3450	A→C	0.086	intergenic	lacIq	–/–	intergenic	None
RA	131_Ptrc_HPS_PHI	3460	T→G	0.084	intergenic	lacIq	–/–	intergenic	None
RA	CP009273	7905	A→C	0.08199999999999999	Y19D	yaaJ	putative transporter	Y	19	D
RA	CP009273	104120	C→G	0.057	intergenic	lpxC	UDP‑3‑O‑acyl N‑acetylglucosamine deacetylase/regulator of secA translation	intergenic	None
RA	CP009273	118828	G→T	0.08	D84Y	pdhR	pyruvate dehydrogenase complex repressor; autorepressor	D	84	Y
RA	CP009273	153858	T→G	0.08199999999999999	N121T	folK	2‑amino‑4‑hydroxy‑6‑hydroxymethyldihyropteridine pyrophosphokinase	N	121	T
RA	CP009273	158967	C→A	0.084	H126N	hrpB	putative ATP‑dependent helicase	H	126	N
RA	CP009273	161068	A→C	0.106	intergenic	hrpB	putative ATP‑dependent helicase/fused glycosyl transferase and transpeptidase	intergenic	None
JC	CP009273	216968	Δ3 bp	0.111	coding	metQ	DL‑methionine transporter subunit	NaN	None
RA	CP009273	233053	A→C	0.064	D167A	dnaQ	DNA polymerase III epsilon subunit	D	167	A
RA	CP009273	306510	G→A	0.055999999999999994	R180W	ecpR	putative transcriptional regulator for the ecp operon	R	180	W
RA	CP009273	351447	T→A	0.107	L272Q	codB	cytosine transporter	L	272	Q
RA	CP009273	353489	C→T	0.053	intergenic	codA	cytosine/isoguanine deaminase/transcriptional activator of cyn operon; autorepressor	intergenic	None
RA	CP009273	473180	T→A	0.059000000000000004	K298N	ylaB	putative membrane‑anchored cyclic‑di‑GMP phosphodiesterase	K	298	N
RA	CP009273	513720	T→C	0.057	I6V	ybbN	DnaK co‑chaperone, thioredoxin‑like protein	I	6	V
RA	CP009273	910600	G→T	0.052000000000000005	intergenic	ybjE	putative transporter/aquaporin Z	intergenic	None
JC JC	CP009273	919057	IS5 (–) +4 bp	0.5589999999999999	coding	clpA	ATPase and specificity subunit of ClpA‑ClpP ATP‑dependent serine protease, chaperone activity	NaN	None
RA	CP009273	971532	A→T	0.059000000000000004	Q152L	mukE	chromosome condensin MukBEF, MukE localization factor	Q	152	L
RA	CP009273	1122159	G→T	0.069	A183S	yceH	UPF0502 family protein	A	183	S
RA	CP009273	1129182	G→A	0.062	A385T	flgE	flagellar hook protein	A	385	T
JC	CP009273	1191242	+GTGACTCT	0.31	coding	icd	e14 prophage; isocitrate dehydrogenase, specific for NADP+	NaN	None
RA	CP009273	1192525	C→T	0.057999999999999996	S155N	ymfD	e14 prophage; putative SAM‑dependent methyltransferase	S	155	N
RA	CP009273	1211142	C→T	0.098	intergenic	bluF	anti‑repressor for YcgE, blue light‑responsive; FAD‑binding; has c‑di‑GMP phosphodiesterase‑like EAL domain, but does not degrade c‑di‑GMP/RcsB connector protein for regulation of biofilm and acid‑resistance	intergenic	None
RA	CP009273	1282287	T→G	0.071	intergenic	narI	nitrate reductase 1, gamma (cytochrome b(NR)) subunit/rtT sRNA, processed from tyrT transcript	intergenic	None
RA	CP009273	1282421	A→T	0.063	intergenic	narI	nitrate reductase 1, gamma (cytochrome b(NR)) subunit/rtT sRNA, processed from tyrT transcript	intergenic	None
RA	CP009273	1368566	T→G	0.07400000000000001	F74V	ycjP	inner membrane putative ABC superfamily sugar transporter permease	F	74	V
JC JC	CP009273	1376043	IS5 (–) +4 bp	0.444	pseudogene	ycjV	pseudogene; putative ATP‑binding component of a transport system	pseudogene	None
RA	CP009273	1513440	T→A	0.066	Y53N	curA	curcumin/dihydrocurcumin reductase, NADPH‑dependent	Y	53	N
RA	CP009273	1607556	A→C	0.07200000000000001	intergenic	glsB	glutaminase 2/succinate semialdehyde dehydrogenase, NAD(P)+‑dependent	intergenic	None
RA	CP009273	1628207	G→A	0.445	G110E	pinQ	Qin prophage; putative site‑specific recombinase	G	110	E
RA	CP009273	1702966	T→A	0.053	R597R	rsxC	SoxR iron‑sulfur cluster reduction factor component; putative membrane‑associated NADH oxidoreductase of electron transport complex	R	597	R
RA	CP009273	1703062	T→A	0.057999999999999996	R629R	rsxC	SoxR iron‑sulfur cluster reduction factor component; putative membrane‑associated NADH oxidoreductase of electron transport complex	R	629	R
RA	CP009273	1703071	A→T	0.08199999999999999	A632A	rsxC	SoxR iron‑sulfur cluster reduction factor component; putative membrane‑associated NADH oxidoreductase of electron transport complex	A	632	A
RA	CP009273	1704060	A→T	0.061	Q221L	rsxD	SoxR iron‑sulfur cluster reduction factor component; putative membrane protein of electron transport complex	Q	221	L
RA	CP009273	1780104	C→A	0.066	A422A	ppsA	phosphoenolpyruvate synthase	A	422	A
RA	CP009273	1788683	C→T	0.051	V243I	btuC	vitamin B12 transporter subunit: membrane component of ABC superfamily	V	243	I
RA	CP009273	1795380	A→T	0.654	V483E	thrS	threonyl‑tRNA synthetase	V	483	E
RA	CP009273	1824998	G→T	0.061	R9R	astA	arginine succinyltransferase	R	9	R
RA	CP009273	1884059	G→A	0.052000000000000005	intergenic	fadD	acyl‑CoA synthetase (long‑chain‑fatty‑acid‑‑CoA ligase)/Slp family lipoprotein, RpoE‑regulated	intergenic	None
RA	CP009273	2011734	Δ1 bp	1.0	coding	fliJ	flagellar protein	NaN	None
RA	CP009273	2048571	A→T	0.051	P10P	amn	AMP nucleosidase	P	10	P
RA	CP009273	2252901	A→C	0.262	intergenic	psuK	pseudouridine kinase/fused fructose‑specific PTS enzymes: IIBcomponent/IIC components	intergenic	None
RA	CP009273	2289287	C→A	0.06	P171P	ccmC	heme exporter subunit	P	171	P
RA	CP009273	2298277	T→A	0.07400000000000001	intergenic	eco	ecotin, a serine protease inhibitor/malate dehydrogenase, FAD/NAD(P)‑binding domain	intergenic	None
RA	CP009273	2302650	C→A	0.066	M57I	alkB	oxidative demethylase of N1‑methyladenine or N3‑methylcytosine DNA lesions	M	57	I
RA	CP009273	2403195	G→T	0.067	S546*	yfbS	putative transporter	S	546	*
RA	CP009273	2407141	G→T	0.135	E65*	ackA	acetate kinase A and propionate kinase 2	E	65	*
JC	CP009273	2713645	+CCTGCGC	0.61	coding	pka	protein lysine acetyltransferase	NaN	None
RA	CP009273	2719426	T→C	1.0	intergenic	kgtP	alpha‑ketoglutarate transporter/5S ribosomal RNA of rrnG operon	intergenic	None
RA	CP009273	2940829	A→T	0.07200000000000001	intergenic	metZ	tRNA‑Met/tRNA‑Met	intergenic	None
RA	CP009273	2982873	G→T	0.054000000000000006	G71*	yqeJ	uncharacterized protein	G	71	*
RA	CP009273	3020228	G→T	0.10300000000000001	A368A	guaD	guanine deaminase	A	368	A
RA	CP009273	3080865	T→A	0.27	D267E	metK	S‑adenosylmethionine synthetase	D	267	E
RA	CP009273	3103319	C→T	0.11199999999999999	I136I	yqgA	DUF554 family putative inner membrane protein	I	136	I
RA	CP009273	3246908	G→A	0.081	R222R	yhaJ	LysR family putative transcriptional regulator	R	222	R
RA	CP009273	3400220	C→A	0.052000000000000005	I315I	accC	acetyl‑CoA carboxylase, biotin carboxylase subunit	I	315	I
RA	CP009273	3495992	G→A	0.055	M98I	frlC	fructoselysine 3‑epimerase	M	98	I
RA	CP009273	3501910	G→A	0.051	H14Y	php	phosphotriesterase homology protein	H	14	Y
RA	CP009273	3516949	C→A	0.054000000000000006	F240L	mrcA	fused penicillin‑binding protein 1a: murein transglycosylase/murein transpeptidase	F	240	L
RA	CP009273	3519657	G→T	1.0	intergenic	nudE	adenosine nucleotide hydrolase; substrates include Ap3A, Ap2A, ADP‑ribose, NADH/inner membrane protein	intergenic	None
RA	CP009273	3,526,702:1	+C	0.077	coding	pck	phosphoenolpyruvate carboxykinase	NaN	None
RA	CP009273	3553566	C→A	0.146	D134Y	glpR	GlpR DNA‑binding transcriptional repressor	D	134	Y
RA	CP009273	3555325	T→C	0.073	intergenic	glpE	thiosulfate:cyanide sulfurtransferase (rhodanese)/sn‑glycerol‑3‑phosphate dehydrogenase, aerobic, FAD/NAD(P)‑binding	intergenic	None
RA	CP009273	3634084	C→T	0.059000000000000004	intergenic	uspA	universal stress global response regulator/dipeptide and tripeptide permease B	intergenic	None
RA	CP009273	3646542	C→A	0.059000000000000004	S6I	insH1	IS5 transposase and trans‑activator	S	6	I
RA	CP009273	3671771	T→A	0.053	intergenic	yhjG	putative inner membrane‑anchored periplasmic AsmA family protein/cyclic‑di‑GMP phosphodiesterase, FlhDC‑regulated	intergenic	None
RA	CP009273	3721480	T→G	0.095	T418P	xylB	xylulokinase	T	418	P
RA	CP009273	3721485	T→G	0.10300000000000001	Y416S	xylB	xylulokinase	Y	416	S
RA	CP009273	3774466	G→C	0.095	intergenic	lldD	L‑lactate dehydrogenase, FMN‑linked/tRNA Leu mC34,mU34 2'‑O‑methyltransferase, SAM‑dependent	intergenic	None
RA	CP009273	3774504	C→G	0.10300000000000001	intergenic	lldD	L‑lactate dehydrogenase, FMN‑linked/tRNA Leu mC34,mU34 2'‑O‑methyltransferase, SAM‑dependent	intergenic	None
RA	CP009273	3774518	A→C	0.23800000000000002	intergenic	lldD	L‑lactate dehydrogenase, FMN‑linked/tRNA Leu mC34,mU34 2'‑O‑methyltransferase, SAM‑dependent	intergenic	None
RA	CP009273	3816601	A→T	0.359	H281L	spoT	bifunctional (p)ppGpp synthetase II/ guanosine‑3',5'‑bis pyrophosphate 3'‑pyrophosphohydrolase	H	281	L
RA	CP009273	3868359	C→A	0.054000000000000006	A54A	dgoR	putative DNA‑binding transcriptional regulator	A	54	A
RA	CP009273	3895371	C→A	0.052000000000000005	T70T	bglH	carbohydrate‑specific outer membrane porin, cryptic	T	70	T
RA	CP009273	3898210	G→T	0.052000000000000005	L250I	bglF	fused beta‑glucoside‑specific PTS enzymes: IIA component/IIB component/IIC component	L	250	I
RA	CP009273	3952817	T→G	0.077	intergenic	ilvC	ketol‑acid reductoisomerase, NAD(P)‑binding/peptidyl‑prolyl cis‑trans isomerase C (rotamase C)	intergenic	None
RA	CP009273	3960036	G→A	0.091	R87H	rho	transcription termination factor	R	87	H
RA	CP009273	4064048	T→G	0.055	N357H	yihS	aldose‑ketose isomerase; D‑mannose isomerase	N	357	H
RA	CP009273	4071350	G→A	0.23600000000000002	W181*	yiiD	putative acetyltransferase	W	181	*
RA	CP009273	4297846	C→A	0.083	M150I	alsE	allulose‑6‑phosphate 3‑epimerase	M	150	I
RA	CP009273	4367995	G→A	0.066	P256L	ampC	penicillin‑binding protein; beta‑lactamase, intrinsically weak	P	256	L
RA	CP009273	4382369	T→A	0.059000000000000004	intergenic	glyX	tRNA‑Gly/tRNA‑Gly	intergenic	None
RA	CP009273	4510428	G→T	0.068	intergenic	yjhU	putative DNA‑binding transcriptional regulator; KpLE2 phage‑like element/putative transporter	intergenic	None
RA	pSEVA424‑mdh2_C.	1132	2 bp→TT	1.0	intergenic	–	–/–	intergenic	None
RA	pSEVA424‑mdh2_C.	2,970:1	+A	1.0	intergenic	–	–/–	intergenic	None
RA	pSEVA424‑mdh2_C.	2972	2 bp→GC	1.0	intergenic	–	–/–	intergenic	None
JC	pSEVA424‑mdh2_C.	4410	+CTGG	1.0	intergenic	–	–/–	intergenic	None
