# Supplementary material for: Generation of an Escherichia coli strain growing on methanol via the ribulose monophosphate cycle
Source: Nat Commun. 2022 Sep 6;13:5243. doi: 10.1038/s41467-022-32744-9 (PMC9448777; doi:10.1038/s41467-022-32744-9)
Supplement: Supplementary file 11 — Source Data [file 41467_2022_32744_MOESM11_ESM.zip › source_data/Supplementary Figure 7/A6_CS_52/mutations_all_0.0.csv]

evidence	seq id	position	mutation	freq	annotation	gene	description	WT_aa	pos_aa	mut_aa
RA	131_Ptrc_HPS_PHI	1,166	G→A	0.163	I57I	HPS	Unnamed: 7_level_1	I	57	I
RA	131_Ptrc_HPS_PHI	1686	C→A	0.059000000000000004	R314L	lacIq		R	314	L
RA	131_Ptrc_HPS_PHI	2964	A→C	0.052000000000000005	intergenic	lacIq	–/–	intergenic	None
RA	131_Ptrc_HPS_PHI	2974	T→G	0.095	intergenic	lacIq	–/–	intergenic	None
RA	131_Ptrc_HPS_PHI	3001	T→G	0.067	intergenic	lacIq	–/–	intergenic	None
RA	131_Ptrc_HPS_PHI	3011	T→G	0.071	intergenic	lacIq	–/–	intergenic	None
RA	131_Ptrc_HPS_PHI	3015	A→C	0.08900000000000001	intergenic	lacIq	–/–	intergenic	None
RA	131_Ptrc_HPS_PHI	3035	A→T	0.067	intergenic	lacIq	–/–	intergenic	None
RA	131_Ptrc_HPS_PHI	3036	T→G	0.155	intergenic	lacIq	–/–	intergenic	None
RA	131_Ptrc_HPS_PHI	3044	A→C	0.184	intergenic	lacIq	–/–	intergenic	None
RA	131_Ptrc_HPS_PHI	3048	G→C	0.10099999999999999	intergenic	lacIq	–/–	intergenic	None
RA	131_Ptrc_HPS_PHI	3065	T→G	0.098	intergenic	lacIq	–/–	intergenic	None
RA	131_Ptrc_HPS_PHI	3088	T→A	0.092	intergenic	lacIq	–/–	intergenic	None
RA	131_Ptrc_HPS_PHI	3161	C→A	0.08	intergenic	lacIq	–/–	intergenic	None
RA	131_Ptrc_HPS_PHI	3428	A→T	0.07200000000000001	intergenic	lacIq	–/–	intergenic	None
RA	131_Ptrc_HPS_PHI	3430	T→G	0.057999999999999996	intergenic	lacIq	–/–	intergenic	None
RA	131_Ptrc_HPS_PHI	3443	A→G	0.135	intergenic	lacIq	–/–	intergenic	None
RA	131_Ptrc_HPS_PHI	3450	A→C	0.138	intergenic	lacIq	–/–	intergenic	None
RA	131_Ptrc_HPS_PHI	3460	T→G	0.149	intergenic	lacIq	–/–	intergenic	None
RA	131_Ptrc_HPS_PHI	4526	C→A	0.171	intergenic	lacIq	–/–	intergenic	None
RA	131_Ptrc_HPS_PHI	5817	T→A	0.092	intergenic	lacIq	–/–	intergenic	None
RA	131_Ptrc_HPS_PHI	5821	C→A	0.132	intergenic	lacIq	–/–	intergenic	None
RA	CP009273	5144	G→A	0.33	intergenic	thrC	L‑threonine synthase/DUF2502 family putative periplasmic protein	intergenic	None
RA	CP009273	7905	A→C	0.218	Y19D	yaaJ	putative transporter	Y	19	D
RA	CP009273	8137	G→T	0.10800000000000001	intergenic	yaaJ	putative transporter/transaldolase B	intergenic	None
RA	CP009273	10444	G→T	0.493	F17L	satP	succinate‑acetate transporter	F	17	L
RA	CP009273	11676	G→T	0.067	N37K	yaaI	UPF0412 family protein	N	37	K
RA	CP009273	29139	G→T	0.257	G256C	dapB	dihydrodipicolinate reductase	G	256	C
RA	CP009273	34496	T→A	0.106	L66Q	caiF	cai operon transcriptional activator	L	66	Q
RA	CP009273	43364	G→T	0.107	P59P	fixB	putative electron transfer flavoprotein, NAD/FAD‑binding domain and ETFP adenine nucleotide‑binding domain‑like protein	P	59	P
RA	CP009273	47560	G→T	0.062	T105T	kefF	potassium‑efflux system ancillary protein for KefC, glutathione‑regulated; quinone oxidoreductase, FMN‑dependent	T	105	T
RA	CP009273	47837	G→T	0.08199999999999999	A23A	kefC	potassium:proton antiporter	A	23	A
RA	CP009273	56677	G→T	0.32899999999999996	R145S	lptD	LPS assembly OM complex LptDE, beta‑barrel component	R	145	S
RA	CP009273	57529	G→T	0.053	A56S	djlA	membrane‑anchored DnaK co‑chaperone, DNA‑binding protein	A	56	S
RA	CP009273	66,606:1	+T	0.06	intergenic	araD	pseudogene, truncated/ara regulon transcriptional activator; autorepressor	intergenic	None
RA	CP009273	72392	G→T	0.109	F465L	sgrR	transcriptional DNA‑binding transcriptional activator of sgrS sRNA	F	465	L
RA	CP009273	87619	G→A	0.061	R34Q	ftsL	membrane bound cell division protein at septum containing leucine zipper motif	R	34	Q
RA	CP009273	101236	G→T	0.07	A256A	ftsA	ATP‑binding cell division protein involved in recruitment of FtsK to Z ring	A	256	A
RA	CP009273	104042	A→T	0.11199999999999999	intergenic	lpxC	UDP‑3‑O‑acyl N‑acetylglucosamine deacetylase/regulator of secA translation	intergenic	None
RA	CP009273	104948	A→T	0.332	E61D	secA	preprotein translocase subunit, ATPase	E	61	D
RA	CP009273	105563	C→A	0.14800000000000002	D266E	secA	preprotein translocase subunit, ATPase	D	266	E
RA	CP009273	118828	G→T	0.21600000000000003	D84Y	pdhR	pyruvate dehydrogenase complex repressor; autorepressor	D	84	Y
RA	CP009273	118873	G→T	0.615	D99Y	pdhR	pyruvate dehydrogenase complex repressor; autorepressor	D	99	Y
RA	CP009273	119002	G→T	0.11800000000000001	D142Y	pdhR	pyruvate dehydrogenase complex repressor; autorepressor	D	142	Y
RA	CP009273	123870	G→T	0.242	P563P	aceF	pyruvate dehydrogenase, dihydrolipoyltransacetylase component E2	P	563	P
RA	CP009273	127629	G→T	0.055999999999999994	P40Q	yacH	uncharacterized protein	P	40	Q
RA	CP009273	142460	T→A	0.534	F298Y	yadE	putative polysaccharide deacetylase lipoprotein	F	298	Y
RA	CP009273	147946	G→T	0.12300000000000001	I47I	yadK	putative fimbrial‑like adhesin protein	I	47	I
RA	CP009273	149502	G→T	0.059000000000000004	V804V	htrE	putative outer membrane usher protein	V	804	V
RA	CP009273	153472	G→T	0.292	intergenic	yadN	putative fimbrial‑like adhesin protein/2‑amino‑4‑hydroxy‑6‑hydroxymethyldihyropteridine pyrophosphokinase	intergenic	None
RA	CP009273	157178	C→A	0.222	intergenic	dksA	transcriptional regulator of rRNA transcription, DnaK suppressor protein/sugar fermentation stimulation protein A	intergenic	None
RA	CP009273	158287	C→A	0.506	D78Y	ligT	2'‑5' RNA ligase	D	78	Y
RA	CP009273	158967	C→A	0.19899999999999998	H126N	hrpB	putative ATP‑dependent helicase	H	126	N
RA	CP009273	161068	A→C	0.335	intergenic	hrpB	putative ATP‑dependent helicase/fused glycosyl transferase and transpeptidase	intergenic	None
RA	CP009273	161171	G→T	0.146	intergenic	hrpB	putative ATP‑dependent helicase/fused glycosyl transferase and transpeptidase	intergenic	None
RA	CP009273	177994	C→T	0.07400000000000001	V208V	degP	serine endoprotease (protease Do), membrane‑associated	V	208	V
RA	CP009273	188863	T→A	0.09699999999999999	D174E	pyrH	uridylate kinase	D	174	E
RA	CP009273	198022	C→A	0.21899999999999997	R189S	lpxD	UDP‑3‑O‑(3‑hydroxymyristoyl)‑glucosamine N‑acyltransferase	R	189	S
RA	CP009273	214044	G→T	0.076	R407S	proS	prolyl‑tRNA synthetase	R	407	S
JC	CP009273	216968	Δ3 bp	0.15	coding	metQ	DL‑methionine transporter subunit	NaN	None
RA	CP009273	230579	C→T	1.0	E231K	gloB	hydroxyacylglutathione hydrolase	E	231	K
RA	CP009273	232860	G→T	0.639	D103Y	dnaQ	DNA polymerase III epsilon subunit	D	103	Y
RA	CP009273	233053	A→C	0.2	D167A	dnaQ	DNA polymerase III epsilon subunit	D	167	A
RA	CP009273	234984	G→T	0.139	I80I	ykfM	lethality reduction protein, putative inner membrane protein	I	80	I
RA	CP009273	234990	G→T	0.162	F78L	ykfM	lethality reduction protein, putative inner membrane protein	F	78	L
RA	CP009273	234994	G→T	0.276	S77*	ykfM	lethality reduction protein, putative inner membrane protein	S	77	*
RA	CP009273	235010	G→T	0.278	L72I	ykfM	lethality reduction protein, putative inner membrane protein	L	72	I
RA	CP009273	235019	C→A	0.265	V69L	ykfM	lethality reduction protein, putative inner membrane protein	V	69	L
RA	CP009273	235022	G→T	0.28	H68N	ykfM	lethality reduction protein, putative inner membrane protein	H	68	N
RA	CP009273	235036	G→T	0.163	S63Y	ykfM	lethality reduction protein, putative inner membrane protein	S	63	Y
RA	CP009273	238195	G→T	0.366	V532V	fadE	acyl coenzyme A dehydrogenase	V	532	V
RA	CP009273	241630	G→T	0.079	Y221*	yafK	L,D‑transpeptidase‑related protein	Y	221	*
RA	CP009273	241773	A→T	0.109	Y174N	yafK	L,D‑transpeptidase‑related protein	Y	174	N
RA	CP009273	248470	A→C	0.136	intergenic	dinB	DNA polymerase IV/antitoxin of the YafO‑YafN toxin‑antitoxin system	intergenic	None
RA	CP009273	249629	G→A	0.11599999999999999	R145Q	yafP	putative acyl‑CoA transferase	R	145	Q
RA	CP009273	252339	C→A	0.051	intergenic	pepD	aminoacyl‑histidine dipeptidase (peptidase D)/xanthine phosphoribosyltransferase; xanthine‑guanine phosphoribosyltransferase	intergenic	None
RA	CP009273	281469	A→T	0.075	T122S	yagG	CP4‑6 prophage; putative sugar transporter	T	122	S
RA	CP009273	298611	G→A	0.052000000000000005	intergenic	paoA	PaoABC aldehyde oxidoreductase, 2Fe‑2S subunit/DUF1440 family inner membrane protein	intergenic	None
RA	CP009273	301808	C→A	0.053	E241*	ecpD	polymerized tip adhesin of ECP fibers	E	241	*
RA	CP009273	306510	G→A	0.152	R180W	ecpR	putative transcriptional regulator for the ecp operon	R	180	W
RA	CP009273	307398	G→A	0.051	intergenic	ecpR	putative transcriptional regulator for the ecp operon/uncharacterized protein	intergenic	None
RA	CP009273	312532	G→A	0.537	pseudogene	ykgA	pseudogene, AraC family;putative regulator; Not classified; putative ARAC‑type regulatory protein	pseudogene	None
JC JC	CP009273	312806	IS2 (+) +5 bp	0.135	pseudogene	ykgA	pseudogene, AraC family;putative regulator; Not classified; putative ARAC‑type regulatory protein	pseudogene	None
RA	CP009273	320920	G→A	0.331	S52S	ykgH	putative inner membrane protein	S	52	S
RA	CP009273	325936	A→T	0.069	K255*	betT	choline transporter of high affinity	K	255	*
RA	CP009273	334250	G→T	0.168	R72L	yahG	DUF1116 family protein	R	72	L
RA	CP009273	341060	C→A	0.121	intergenic	yahL	uncharacterized protein/uncharacterized protein	intergenic	None
RA	CP009273	351359	G→T	0.161	G243C	codB	cytosine transporter	G	243	C
RA	CP009273	351447	T→A	0.185	L272Q	codB	cytosine transporter	L	272	Q
RA	CP009273	353486	A→T	0.10300000000000001	intergenic	codA	cytosine/isoguanine deaminase/transcriptional activator of cyn operon; autorepressor	intergenic	None
RA	CP009273	353489	C→T	0.1	intergenic	codA	cytosine/isoguanine deaminase/transcriptional activator of cyn operon; autorepressor	intergenic	None
RA	CP009273	353517	T→C	0.057999999999999996	G295G	cynR	transcriptional activator of cyn operon; autorepressor	G	295	G
RA	CP009273	359028	C→A	0.096	pseudogene	lacZ	pseudogene, truncated	pseudogene	None
RA	CP009273	360114	A→T	0.053	intergenic	lacZ	pseudogene, truncated/DNA‑binding transcriptional repressor	intergenic	None
RA	CP009273	360156	C→G	0.053	intergenic	lacZ	pseudogene, truncated/DNA‑binding transcriptional repressor	intergenic	None
RA	CP009273	360172	T→A	0.052000000000000005	intergenic	lacZ	pseudogene, truncated/DNA‑binding transcriptional repressor	intergenic	None
RA	CP009273	360173	C→A	0.073	intergenic	lacZ	pseudogene, truncated/DNA‑binding transcriptional repressor	intergenic	None
RA	CP009273	360181	G→C	0.076	intergenic	lacZ	pseudogene, truncated/DNA‑binding transcriptional repressor	intergenic	None
RA	CP009273	362159	G→T	0.317	I165I	mhpR	mhp operon transcriptional activator	I	165	I
RA	CP009273	372966	G→T	0.06	intergenic	yaiL	DUF2058 family protein/S‑formylglutathione hydrolase	intergenic	None
RA	CP009273	376532	C→A	0.17800000000000002	pseudogene	yaiX	pseudogene, interrupted by IS2A, acetyltransferase homolog; nonfunctional; interruped by IS2; putative transferase	pseudogene	None
RA	CP009273	379943	C→T	0.08	G44R	yaiS	putative PIG‑L family deacetylase	G	44	R
RA	CP009273	379966	G→A	0.109	S36L	yaiS	putative PIG‑L family deacetylase	S	36	L
RA	CP009273	395611	C→A	0.10300000000000001	D257Y	ddlA	D‑alanine‑D‑alanine ligase A	D	257	Y
RA	CP009273	401692	T→C	0.054000000000000006	intergenic	yaiI	UPF0178 family protein/shikimate kinase II	intergenic	None
RA	CP009273	402340	G→T	0.534	V160V	aroL	shikimate kinase II	V	160	V
RA	CP009273	404844	T→G	0.086	K211T	rdgC	nucleoid‑associated ssDNA and dsDNA binding protein; competitive inhibitor of RecA function	K	211	T
RA	CP009273	406075	C→A	0.536	P159Q	mak	manno(fructo)kinase	P	159	Q
RA	CP009273	411027	G→T	0.5489999999999999	L61L	sbcC	exonuclease, dsDNA, ATP‑dependent	L	61	L
RA	CP009273	419663	G→T	0.075	E564*	malZ	maltodextrin glucosidase	E	564	*
RA	CP009273	433551	G→T	0.506	S14Y	yajO	2‑carboxybenzaldehyde reductase	S	14	Y
RA	CP009273	434663	A→C	0.495	I324S	dxs	1‑deoxyxylulose‑5‑phosphate synthase, thiamine triphosphate‑binding, FAD‑requiring	I	324	S
RA	CP009273	435336	G→T	0.278	Q100K	dxs	1‑deoxyxylulose‑5‑phosphate synthase, thiamine triphosphate‑binding, FAD‑requiring	Q	100	K
RA	CP009273	437672	T→A	0.32299999999999995	V223E	thiI	tRNA s(4)U8 sulfurtransferase	V	223	E
RA	CP009273	442299	G→T	0.131	S288*	cyoE	protoheme IX farnesyltransferase	S	288	*
RA	CP009273	443933	C→T	0.066	D62N	cyoC	cytochrome o ubiquinol oxidase subunit III	D	62	N
RA	CP009273	456588	G→T	0.544	D749Y	lon	DNA‑binding ATP‑dependent protease La	D	749	Y
RA	CP009273	461641	G→A	0.113	V376V	ybaE	putative ABC superfamily transporter periplasmic‑binding protein	V	376	V
RA	CP009273	473180	T→A	0.121	K298N	ylaB	putative membrane‑anchored cyclic‑di‑GMP phosphodiesterase	K	298	N
RA	CP009273	474138	G→T	0.562	intergenic	ylaB	putative membrane‑anchored cyclic‑di‑GMP phosphodiesterase/DUF1449 family inner membrane protein	intergenic	None
RA	CP009273	479244	C→A	0.314	A206S	acrB	multidrug efflux system protein	A	206	S
RA	CP009273	480820	C→T	0.53	D86N	acrA	multidrug efflux system	D	86	N
RA	CP009273	494505	G→T	0.055	R309S	aes	acetyl esterase	R	309	S
RA	CP009273	495504	A→T	0.087	intergenic	aes	acetyl esterase/inosine/guanosine kinase	intergenic	None
RA	CP009273	505336	C→T	0.10400000000000001	E500E	copA	copper transporter	E	500	E
RA	CP009273	511415	G→A	0.076	G14E	fetA	iron exporter, ATP‑binding subunit, ABC transporter FetAB subunit; peroxide resistance protein	G	14	E
RA	CP009273	513720	T→C	0.155	I6V	ybbN	DnaK co‑chaperone, thioredoxin‑like protein	I	6	V
RA	CP009273	525424	T→C	0.142	pseudogene	ylbG	pseudogene, DNA‑binding transcriptional regulator homology	pseudogene	None
RA	CP009273	530466	C→A	0.542	F365L	gcl	glyoxylate carboligase	F	365	L
RA	CP009273	542200	Δ1 bp	0.253	coding	fdrA	putative NAD(P)‑binding acyl‑CoA synthetase	NaN	None
RA	CP009273	546491	G→T	0.5670000000000001	V199V	ybcF	putative carbonate kinase	V	199	V
RA	CP009273	549397	G→T	0.5529999999999999	intergenic	lpxH	UDP‑2,3‑diacylglucosamine pyrophosphohydrolase/peptidyl‑prolyl cis‑trans isomerase B (rotamase B)	intergenic	None
RA	CP009273	564590	G→T	0.053	G78V	ybcK	DLP12 prophage; putative recombinase	G	78	V
RA	CP009273	569705	G→A	0.053	R98R	quuD	DLP12 prophage; putative antitermination protein	R	98	R
RA	CP009273	579710	G→A	0.11199999999999999	A192T	appY	global transcriptional activator; DLP12 prophage	A	192	T
RA	CP009273	581203	A→T	0.07200000000000001	intergenic	ompT	DLP12 prophage; outer membrane protease VII (outer membrane protein 3b)/tRNA‑OTHER	intergenic	None
RA	CP009273	583341	T→G	0.5820000000000001	S33R	ybcH	PRK09936 family protein	S	33	R
RA	CP009273	592124	A→T	0.065	I357F	cusC	copper/silver efflux system, outer membrane component	I	357	F
RA	CP009273	595736	C→A	0.09300000000000001	R523S	cusA	copper/silver efflux system, membrane component	R	523	S
RA	CP009273	596756	G→T	0.092	E863*	cusA	copper/silver efflux system, membrane component	E	863	*
RA	CP009273	599256	C→T	0.052000000000000005	A288A	ybdG	mechanosensitive channel protein, miniconductance	A	288	A
RA	CP009273	601154	T→A	0.107	L63F	ybdF	DUF419 family protein	L	63	F
RA	CP009273	603481	A→C	0.061	intergenic	hokE	toxic polypeptide, small/IS186 transposase	intergenic	None
RA	CP009273	607660	G→T	0.102	R97R	fepA	iron‑enterobactin outer membrane transporter	R	97	R
RA	CP009273	607931	G→A	0.55	S7F	fepA	iron‑enterobactin outer membrane transporter	S	7	F
RA	CP009273	608174	G→A	0.21100000000000002	intergenic	fepA	iron‑enterobactin outer membrane transporter/enterobactin/ferric enterobactin esterase	intergenic	None
RA	CP009273	625362	G→T	0.057999999999999996	G5W	cstA	carbon starvation protein involved in peptide utilization; APC peptide transporter family protein	G	5	W
RA	CP009273	625363	G→T	0.081	G5V	cstA	carbon starvation protein involved in peptide utilization; APC peptide transporter family protein	G	5	V
RA	CP009273	625364	G→A	0.252	G5G	cstA	carbon starvation protein involved in peptide utilization; APC peptide transporter family protein	G	5	G
RA	CP009273	627095	G→T	0.057999999999999996	A582A	cstA	carbon starvation protein involved in peptide utilization; APC peptide transporter family protein	A	582	A
RA	CP009273	627794	G→A	0.061	D53N	ybdD	DUF466 family protein	D	53	N
RA	CP009273	632406	T→A	0.183	K223N	ybdO	putative DNA‑binding transcriptional regulator	K	223	N
RA	CP009273	635464	G→T	0.146	E86*	ahpF	alkyl hydroperoxide reductase, F52a subunit, FAD/NAD(P)‑binding	E	86	*
RA	CP009273	639231	G→A	0.49	L65F	rnk	regulator of nucleoside diphosphate kinase	L	65	F
RA	CP009273	641886	C→A	0.17300000000000001	E51*	citT	citrate:succinate antiporter	E	51	*
RA	CP009273	646796	C→A	0.061	D173Y	citC	[citrate [pro‑3S]‑lyase] ligase	D	173	Y
RA	CP009273	647422	G→T	0.34700000000000003	intergenic	citC	[citrate [pro‑3S]‑lyase] ligase/sensory histidine kinase in two‑component regulatory system with CitB	intergenic	None
RA	CP009273	648056	C→A	0.514	F122L	citA	sensory histidine kinase in two‑component regulatory system with CitB	F	122	L
RA	CP009273	651481	G→A	0.051	intergenic	dcuC	anaerobic C4‑dicarboxylate transport/phospholipid:lipid A palmitoyltransferase	intergenic	None
RA	CP009273	652865	Δ1 bp	0.506	coding	cspE	constitutive cold shock family transcription antitermination protein; negative regulator of cspA transcription; RNA melting protein; ssDNA‑binding protein	NaN	None
RA	CP009273	660816	G→A	0.153	V318V	mrdB	cell wall shape‑determining protein	V	318	V
RA	CP009273	661164	C→A	0.065	L202L	mrdB	cell wall shape‑determining protein	L	202	L
RA	CP009273	662631	C→A	0.308	R348L	mrdA	transpeptidase involved in peptidoglycan synthesis (penicillin‑binding protein 2)	R	348	L
RA	CP009273	663449	G→T	0.052000000000000005	N75K	mrdA	transpeptidase involved in peptidoglycan synthesis (penicillin‑binding protein 2)	N	75	K
RA	CP009273	668351	G→T	0.055999999999999994	P630Q	leuS	leucyl‑tRNA synthetase	P	630	Q
RA	CP009273	672092	C→T	0.069	intergenic	ybeQ	Sel1 family TPR‑like repeat protein/uncharacterized protein	intergenic	None
RA	CP009273	685713	G→T	0.057	R209S	lnt	apolipoprotein N‑acyltransferase	R	209	S
RA	CP009273	693065	A→T	0.09699999999999999	C523*	asnB	asparagine synthetase B	C	523	*
RA	CP009273	705588	C→A	0.34600000000000003	intergenic	chiQ	chitosugar‑induced verified lipoprotein/ferric iron uptake regulon transcriptional repressor; autorepressor	intergenic	None
RA	CP009273	706766	C→T	0.057	L52L	fldA	flavodoxin 1	L	52	L
RA	CP009273	707409	C→A	0.19	intergenic	ybfE	LexA‑regulated protein, CopB family/acyl‑CoA esterase	intergenic	None
RA	CP009273	708018	C→A	0.07	D81Y	ybfF	acyl‑CoA esterase	D	81	Y
RA	CP009273	731316	A→T	0.068	T71S	ybfC	putative periplasmic protein	T	71	S
RA	CP009273	738149	G→A	0.051	intergenic	dtpD	dipeptide and tripeptide permease D/NIF3 family metal‑binding protein	intergenic	None
RA	CP009273	754572	G→T	0.59	E137D	sucA	2‑oxoglutarate decarboxylase, thiamine triphosphate‑binding	E	137	D
RA	CP009273	757524	C→A	0.09	R183S	sucB	dihydrolipoyltranssuccinase	R	183	S
RA	CP009273	759000	C→A	0.583	F177L	sucC	succinyl‑CoA synthetase, beta subunit	F	177	L
RA	CP009273	760181	G→T	0.158	P182P	sucD	succinyl‑CoA synthetase, NAD(P)‑binding, alpha subunit	P	182	P
RA	CP009273	775513	C→T	0.055	Q154*	ybgF	periplasmic TolA‑binding protein	Q	154	*
RA	CP009273	776382	C→A	0.05	intergenic	lysW	tRNA‑Lys/tRNA‑Val	intergenic	None
RA	CP009273	788902	G→T	0.46399999999999997	R115S	modF	fused molybdate transporter subunits of ABC superfamily: ATP‑binding components	R	115	S
RA	CP009273	789274	G→T	0.061	intergenic	modF	fused molybdate transporter subunits of ABC superfamily: ATP‑binding components/transcriptional repressor for the molybdenum transport operon modABC	intergenic	None
RA	CP009273	800779	G→T	0.508	E607D	ybhJ	putative hydratase	E	607	D
RA	CP009273	828374	G→T	0.546	V11V	ybiA	DUF1768 family protein	V	11	V
RA	CP009273	832574	G→T	0.14300000000000002	T256T	ybiC	putative dehydrogenase	T	256	T
RA	CP009273	839518	A→T	0.08	I473I	ybiO	mechanosensitive channel protein, intermediate conductance	I	473	I
RA	CP009273	858161	G→T	0.051	D269E	ybiY	putative pyruvate formate lyase activating enzyme	D	269	E
RA	CP009273	864209	G→A	0.06	A412T	gsiA	glutathione transporter ATP‑binding protein, ABC superfamily	A	412	T
RA	CP009273	874768	G→T	0.132	E191*	yliI	soluble aldose sugar dehydrogenase	E	191	*
RA	CP009273	876447	G→A	0.513	D89N	dacC	D‑alanyl‑D‑alanine carboxypeptidase (penicillin‑binding protein 6a)	D	89	N
RA	CP009273	879085	G→T	0.503	intergenic	ybjG	undecaprenyl pyrophosphate phosphatase/multidrug efflux system protein	intergenic	None
RA	CP009273	882441	A→T	0.10300000000000001	S119T	ybjJ	putative transporter	S	119	T
RA	CP009273	889030	A→T	0.078	intergenic	ybjN	negative regulator of motility; multicopy suppressor of coaA(Ts)/putrescine transporter subunit: periplasmic‑binding component of ABC superfamily	intergenic	None
RA	CP009273	909274	C→A	0.073	intergenic	hcp	hybrid‑cluster [4Fe‑2S‑2O] protein in anaerobic terminal reductases/putative transporter	intergenic	None
RA	CP009273	910654	C→G	0.062	intergenic	ybjE	putative transporter/aquaporin Z	intergenic	None
JC JC	CP009273	919057	IS5 (–) +4 bp	0.185	coding	clpA	ATPase and specificity subunit of ClpA‑ClpP ATP‑dependent serine protease, chaperone activity	NaN	None
RA	CP009273	920469	G→T	0.133	G584C	clpA	ATPase and specificity subunit of ClpA‑ClpP ATP‑dependent serine protease, chaperone activity	G	584	C
RA	CP009273	923312	G→T	0.11900000000000001	S447*	cydC	fused glutathione, cysteine exporter subunits of ABC superfamily: membrane component/ATP‑binding component	S	447	*
RA	CP009273	930998	G→A	0.057	A773A	ftsK	DNA translocase at septal ring sorting daughter chromsomes	A	773	A
RA	CP009273	932915	C→A	0.066	R30S	lolA	lipoprotein chaperone	R	30	S
RA	CP009273	935943	C→A	0.085	R354S	serS	seryl‑tRNA synthetase, also charges selenocysteinyl‑tRNA with serine	R	354	S
RA	CP009273	939763	C→A	0.091	S92*	dmsC	dimethyl sulfoxide reductase, anaerobic, subunit C	S	92	*
RA	CP009273	947211	C→A	0.17800000000000002	P600P	pflB	formate C‑acetyltransferase 1, anaerobic; pyruvate formate‑lyase 1	P	600	P
RA	CP009273	955629	T→A	0.068	intergenic	aroA	5‑enolpyruvylshikimate‑3‑phosphate synthetase/putative peptidase‑related chaperone	intergenic	None
RA	CP009273	960265	T→G	0.105	F164V	ycaI	ComEC family inner membrane protein	F	164	V
RA	CP009273	960909	C→A	0.052000000000000005	V378V	ycaI	ComEC family inner membrane protein	V	378	V
RA	CP009273	961946	T→A	0.081	F724Y	ycaI	ComEC family inner membrane protein	F	724	Y
RA	CP009273	968415	G→T	0.539	S148*	ycbC	DUF218 superfamily protein	S	148	*
RA	CP009273	971532	A→T	0.182	Q152L	mukE	chromosome condensin MukBEF, MukE localization factor	Q	152	L
RA	CP009273	982037	G→T	0.063	T134T	ompF	outer membrane porin 1a (Ia;b;F)	T	134	T
RA	CP009273	1006218	G→T	0.141	E267*	uup	putative transporter subunit of ABC superfamily: ATP‑binding component	E	267	*
RA	CP009273	1011972	A→T	0.149	intergenic	fabA	beta‑hydroxydecanoyl thioester dehydrase/putative peptidase	intergenic	None
RA	CP009273	1028922	C→A	0.064	F71L	hyaB	hydrogenase 1, large subunit	F	71	L
RA	CP009273	1029664	C→T	0.071	L319L	hyaB	hydrogenase 1, large subunit	L	319	L
RA	CP009273	1050246	G→T	0.19	L463L	torS	hybrid sensory histidine kinase in two‑component regulatory system with TorR	L	463	L
RA	CP009273	1071619	G→A	0.081	A907V	putA	fused DNA‑binding transcriptional regulator/proline dehydrogenase/pyrroline‑5‑carboxylate dehydrogenase	A	907	V
RA	CP009273	1077911	A→C	0.474	K71N	efeO	inactive ferrous ion transporter EfeUOB	K	71	N
RA	CP009273	1087844	G→A	0.084	intergenic	pgaA	biofilm adhesin polysaccharide PGA secretin; OM porin; poly‑beta‑1,6‑N‑acetyl‑D‑glucosamine export protein/diguanylate cyclase, membrane‑anchored	intergenic	None
RA	CP009273	1090918	T→A	0.12	intergenic	insE1	IS3 transposase A/pseudogene	intergenic	None
RA	CP009273	1116964	A→G	0.542	intergenic	dinI	DNA damage‑inducible protein I/dihydro‑orotase	intergenic	None
RA	CP009273	1118506	A→T	0.14	L75Q	yceB	lipoprotein, DUF1439 family	L	75	Q
RA	CP009273	1118542	C→G	0.071	S63T	yceB	lipoprotein, DUF1439 family	S	63	T
RA	CP009273	1121966	C→T	0.065	R118R	yceH	UPF0502 family protein	R	118	R
RA	CP009273	1122159	G→T	0.11800000000000001	A183S	yceH	UPF0502 family protein	A	183	S
RA	CP009273	1129182	G→A	0.095	A385T	flgE	flagellar hook protein	A	385	T
RA	CP009273	1129363	G→A	0.149	A36T	flgF	flagellar component of cell‑proximal portion of basal‑body rod	A	36	T
RA	CP009273	1151750	G→T	0.309	R178L	holB	DNA polymerase III, delta prime subunit	R	178	L
RA	CP009273	1152278	G→T	0.423	E16*	ycfH	putative DNase	E	16	*
RA	CP009273	1164408	T→A	0.055	intergenic	ycfQ	repressor for bhsA(ycfR)/biofilm, cell surface and signaling protein	intergenic	None
RA	CP009273	1186393	G→A	0.054000000000000006	I350I	purB	adenylosuccinate lyase	I	350	I
RA	CP009273	1192525	C→T	0.21899999999999997	S155N	ymfD	e14 prophage; putative SAM‑dependent methyltransferase	S	155	N
RA	CP009273	1193873	G→T	0.455	intergenic	ymfE	e14 prophage; putative inner membrane protein/e14 prophage; cell death peptidase, inhibitor of T4 late gene expression	intergenic	None
RA	CP009273	1194365	G→T	0.16	W72L	lit	e14 prophage; cell death peptidase, inhibitor of T4 late gene expression	W	72	L
RA	CP009273	1197027	G→T	0.147	M25I	ymfI	e14 prophage; uncharacterized protein	M	25	I
RA	CP009273	1197734	C→T	0.075	R219K	cohE	e14 prophage; repressor protein phage e14	R	219	K
RA	CP009273	1210957	C→A	0.069	intergenic	bluF	anti‑repressor for YcgE, blue light‑responsive; FAD‑binding; has c‑di‑GMP phosphodiesterase‑like EAL domain, but does not degrade c‑di‑GMP/RcsB connector protein for regulation of biofilm and acid‑resistance	intergenic	None
RA	CP009273	1211142	C→T	0.237	intergenic	bluF	anti‑repressor for YcgE, blue light‑responsive; FAD‑binding; has c‑di‑GMP phosphodiesterase‑like EAL domain, but does not degrade c‑di‑GMP/RcsB connector protein for regulation of biofilm and acid‑resistance	intergenic	None
RA	CP009273	1215174	G→T	0.134	pseudogene	ycgH	pseudogene; putative ATP‑binding component of a transport system	pseudogene	None
RA	CP009273	1216183	C→A	0.07	pseudogene	ycgH	pseudogene; putative ATP‑binding component of a transport system	pseudogene	None
RA	CP009273	1217884	A→T	0.153	I69I	ymgD	uncharacterized protein	I	69	I
RA	CP009273	1218640	C→T	0.084	intergenic	ymgI	uncharacterized protein/uncharacterized protein	intergenic	None
RA	CP009273	1220996	G→T	0.514	R181R	minC	cell division inhibitor	R	181	R
RA	CP009273	1226964	C→A	0.066	T108K	umuC	DNA polymerase V, subunit C	T	108	K
RA	CP009273	1228591	G→T	0.541	intergenic	dsbB	oxidoreductase that catalyzes reoxidation of DsbA protein disulfide isomerase I/sodium:proton antiporter	intergenic	None
RA	CP009273	1228879	A→C	0.151	L432R	nhaB	sodium:proton antiporter	L	432	R
RA	CP009273	1229460	G→T	0.131	F238L	nhaB	sodium:proton antiporter	F	238	L
RA	CP009273	1232720	C→A	0.055999999999999994	intergenic	ycgB	SpoVR family stationary phase protein/D‑amino acid dehydrogenase	intergenic	None
RA	CP009273	1234574	A→T	0.083	E80D	dadX	alanine racemase, catabolic, PLP‑binding	E	80	D
RA	CP009273	1243278	G→A	0.138	S431S	dhaM	putative dihydroxyacetone‑specific PTS enzymes: HPr component/EI component	S	431	S
RA	CP009273	1245141	A→T	0.054000000000000006	Y25N	dhaL	dihydroxyacetone kinase, C‑terminal domain	Y	25	N
RA	CP009273	1247376	G→T	0.141	V285V	dhaR	dhaKLM operon transcription activator	V	285	V
RA	CP009273	1282287	T→A	0.053	intergenic	narI	nitrate reductase 1, gamma (cytochrome b(NR)) subunit/rtT sRNA, processed from tyrT transcript	intergenic	None
RA	CP009273	1282421	A→T	0.10400000000000001	intergenic	narI	nitrate reductase 1, gamma (cytochrome b(NR)) subunit/rtT sRNA, processed from tyrT transcript	intergenic	None
RA	CP009273	1283124	G→A	0.133	intergenic	tyrT	tRNA‑Tyr/formyltetrahydrofolate hydrolase	intergenic	None
RA	CP009273	1306564	A→T	0.069	intergenic	yciA	acyl‑CoA esterase/IspA family inner membrane protein	intergenic	None
RA	CP009273	1311385	T→A	0.055999999999999994	Q32L	trpA	tryptophan synthase, alpha subunit	Q	32	L
RA	CP009273	1322140	T→A	0.5429999999999999	T159S	btuR	cob(I)yrinic acid a,c‑diamide adenosyltransferase	T	159	S
RA	CP009273	1326970	C→A	0.054000000000000006	H556N	topA	DNA topoisomerase I, omega subunit	H	556	N
RA	CP009273	1342794	C→T	0.061	D126N	rnb	ribonuclease II	D	126	N
RA	CP009273	1352314	C→A	0.065	V377V	puuP	putrescine importer	V	377	V
RA	CP009273	1353519	A→C	0.085	intergenic	puuP	putrescine importer/glutamate‑‑putrescine ligase	intergenic	None
RA	CP009273	1361131	G→T	0.054000000000000006	intergenic	puuE	4‑aminobutyrate aminotransferase, PLP‑dependent/psp operon transcriptional activator	intergenic	None
RA	CP009273	1361433	G→T	0.133	P246Q	pspF	psp operon transcriptional activator	P	246	Q
RA	CP009273	1365202	C→A	0.131	H244N	ycjM	alpha amylase catalytic domain family protein	H	244	N
RA	CP009273	1365283	G→T	0.377	E271*	ycjM	alpha amylase catalytic domain family protein	E	271	*
RA	CP009273	1368566	T→G	0.171	F74V	ycjP	inner membrane putative ABC superfamily sugar transporter permease	F	74	V
JC JC	CP009273	1376043	IS5 (–) +4 bp	0.81	pseudogene	ycjV	pseudogene; putative ATP‑binding component of a transport system	pseudogene	None
RA	CP009273	1377394	C→T	0.518	A275A	ycjW	LacI family putative transcriptional repressor	A	275	A
RA	CP009273	1385964	T→G	0.155	Q49H	ycjY	S9 homolog non‑peptidase family protein	Q	49	H
RA	CP009273	1386008	G→T	0.35200000000000004	Q35K	ycjY	S9 homolog non‑peptidase family protein	Q	35	K
RA	CP009273	1388406	G→T	0.376	R308L	mppA	murein tripeptide (L‑ala‑gamma‑D‑glutamyl‑meso‑DAP) transporter subunit	R	308	L
RA	CP009273	1397096	G→A	0.075	R139R	abgB	p‑aminobenzoyl‑glutamate hydrolase, B subunit	R	139	R
RA	CP009273	1397506	C→T	0.053	E3K	abgB	p‑aminobenzoyl‑glutamate hydrolase, B subunit	E	3	K
RA	CP009273	1399343	C→A	0.053	R116S	abgR	putative DNA‑binding transcriptional regulator of abgABT operon	R	116	S
RA	CP009273	1402363	G→A	0.053	M19I	ydaN	putative Zn(II) transporter	M	19	I
RA	CP009273	1413956	G→T	0.10300000000000001	intergenic	ydaG	Rac prophage; uncharacterized protein/Rac prophage; putative DNA‑binding transcriptional regulator	intergenic	None
RA	CP009273	1418325	A→T	0.054000000000000006	E96V	trkG	Rac prophage; potassium transporter subunit	E	96	V
RA	CP009273	1461652	G→T	0.12	pseudogene	ydbA	pseudogene, autotransporter homolog; interrupted by IS2 and IS30	pseudogene	None
RA	CP009273	1471707	A→T	0.23399999999999999	*769C	ydbD	PF10971 family putative periplasmic methylglyoxal resistance protein	*	769	C
RA	CP009273	1488445	T→A	0.057999999999999996	Q295L	ydcI	putative DNA‑binding transcriptional regulator	Q	295	L
RA	CP009273	1497653	A→T	0.06	pseudogene	insP	pseudogene, IS609 transposase A;IS, phage, Tn; Transposon‑related functions; extrachromosomal; transposon related	pseudogene	None
RA	CP009273	1503048	G→T	0.055	intergenic	ydcP	putative peptidase/uncharacterized protein	intergenic	None
RA	CP009273	1506689	A→T	0.061	Q260L	ydcS	polyhydroxybutyrate (PHB) synthase, ABC transporter periplasmic binding protein homolog	Q	260	L
RA	CP009273	1513440	T→A	0.109	Y53N	curA	curcumin/dihydrocurcumin reductase, NADPH‑dependent	Y	53	N
RA	CP009273	1519349	T→A	0.562	K297*	ansP	L‑asparagine transporter	K	297	*
RA	CP009273	1521211	A→T	0.053	L5F	yncH	IPR020099 family protein	L	5	F
RA	CP009273	1524654	G→T	0.11699999999999999	W159L	ydcD	uncharacterized protein	W	159	L
RA	CP009273	1538906	G→A	0.171	pseudogene	yddK	pseudogene, leucine‑rich protein; putative glycoportein	pseudogene	None
RA	CP009273	1539484	G→A	0.063	pseudogene	yddK	pseudogene, leucine‑rich protein; putative glycoportein	pseudogene	None
RA	CP009273	1548144	G→T	0.51	intergenic	adhP	ethanol‑active dehydrogenase/acetaldehyde‑active reductase/malate dehydrogenase, (decarboxylating, NAD‑requiring) (malic enzyme)	intergenic	None
RA	CP009273	1563276	G→T	0.602	H491N	gadC	glutamate:gamma‑aminobutyric acid antiporter	H	491	N
RA	CP009273	1565497	G→A	0.594	S269L	gadB	glutamate decarboxylase B, PLP‑dependent	S	269	L
RA	CP009273	1569899	A→G	0.06	S660P	yddB	putative TonB‑dependent outer membrane receptor	S	660	P
RA	CP009273	1576869	G→A	0.15	intergenic	ydeN	putative Ser‑type periplasmic non‑aryl sulfatase/UV‑inducible global regulator, EvgA‑, GadE‑dependent	intergenic	None
RA	CP009273	1582413	G→T	0.057	N47K	ydeR	putative fimbrial‑like adhesin protein	N	47	K
RA	CP009273	1587275	C→A	0.08800000000000001	pseudogene	yneO	pseudogene, AidA homolog	pseudogene	None
RA	CP009273	1596093	T→G	0.063	L116R	lsrA	autoinducer 2 import ATP‑binding protein	L	116	R
RA	CP009273	1599970	T→A	0.081	D221E	lsrB	autoinducer 2‑binding protein	D	221	E
RA	CP009273	1604068	G→T	0.125	T290T	uxaB	altronate oxidoreductase, NAD‑dependent	T	290	T
RA	CP009273	1607556	A→C	0.19699999999999998	intergenic	glsB	glutaminase 2/succinate semialdehyde dehydrogenase, NAD(P)+‑dependent	intergenic	None
RA	CP009273	1611821	C→A	0.095	I179I	ydeA	arabinose efflux transporter, arabinose‑inducible	I	179	I
RA	CP009273	1628207	G→A	0.8340000000000001	G110E	pinQ	Qin prophage; putative site‑specific recombinase	G	110	E
RA	CP009273	1640268	A→C	0.14400000000000002	K39Q	ydfV	Qin prophage; uncharacterized protein	K	39	Q
RA	CP009273	1641686	G→A	0.07200000000000001	pseudogene	ydfX	pseudogene, Qin prophage;Phage or Prophage Related	pseudogene	None
RA	CP009273	1643394	A→G	0.055999999999999994	intergenic	ydfC	uncharacterized protein, Qin prophage/sRNA antisense regulator, inhibits ftsZ, Hfq‑dependent; Qin prophage	intergenic	None
RA	CP009273	1649456	C→T	0.14300000000000002	intergenic	rspA	bifunctional D‑altronate/D‑mannonate dehydratase/UPF0060 family inner membrane protein	intergenic	None
RA	CP009273	1652812	A→T	0.067	I163F	ynfE	putative selenate reductase, periplasmic	I	163	F
RA	CP009273	1661763	C→A	0.55	P353P	mlc	glucosamine anaerobic growth regulon transcriptional repressor; autorepressor	P	353	P
RA	CP009273	1673381	C→A	0.12	S233*	ydgH	DUF1471 family periplasmic protein	S	233	*
RA	CP009273	1700047	T→C	0.083	F8F	rsxA	SoxR iron‑sulfur cluster reduction factor component; inner membrane protein of electron transport complex	F	8	F
RA	CP009273	1702966	T→A	0.083	R597R	rsxC	SoxR iron‑sulfur cluster reduction factor component; putative membrane‑associated NADH oxidoreductase of electron transport complex	R	597	R
RA	CP009273	1703062	T→A	0.177	R629R	rsxC	SoxR iron‑sulfur cluster reduction factor component; putative membrane‑associated NADH oxidoreductase of electron transport complex	R	629	R
RA	CP009273	1703071	A→T	0.10800000000000001	A632A	rsxC	SoxR iron‑sulfur cluster reduction factor component; putative membrane‑associated NADH oxidoreductase of electron transport complex	A	632	A
RA	CP009273	1703101	C→G	0.084	A642A	rsxC	SoxR iron‑sulfur cluster reduction factor component; putative membrane‑associated NADH oxidoreductase of electron transport complex	A	642	A
RA	CP009273	1704060	A→T	0.08800000000000001	Q221L	rsxD	SoxR iron‑sulfur cluster reduction factor component; putative membrane protein of electron transport complex	Q	221	L
RA	CP009273	1711397	C→T	0.501	R28Q	tyrS	tyrosyl‑tRNA synthetase	R	28	Q
RA	CP009273	1726289	A→T	0.098	P982P	lhr	putative ATP‑dependent helicase	P	982	P
RA	CP009273	1747398	C→A	0.08	A230A	ydhV	putative oxidoreductase subunit	A	230	A
RA	CP009273	1748094	T→A	0.062	intergenic	ydhV	putative oxidoreductase subunit/putative 4Fe‑4S ferridoxin‑type protein; FNR, Nar, NarP‑regulated protein; putative subunit of YdhYVWXUT oxidoreductase complex	intergenic	None
RA	CP009273	1749729	T→C	0.054000000000000006	intergenic	ydhZ	uncharacterized protein/pyruvate kinase I	intergenic	None
RA	CP009273	1770281	T→A	0.32799999999999996	D146E	ydiF	putative acetyl‑CoA:acetoacetyl‑CoA transferase: alpha subunit/beta subunit	D	146	E
RA	CP009273	1772512	G→A	0.055999999999999994	D354N	ydiO	putative acyl‑CoA dehydrogenase	D	354	N
RA	CP009273	1780104	C→A	0.094	A422A	ppsA	phosphoenolpyruvate synthase	A	422	A
RA	CP009273	1784723	A→C	0.10300000000000001	F260C	ydiU	UPF0061 family protein	F	260	C
RA	CP009273	1784836	A→T	0.054000000000000006	V222V	ydiU	UPF0061 family protein	V	222	V
RA	CP009273	1784952	A→G	0.133	F184L	ydiU	UPF0061 family protein	F	184	L
RA	CP009273	1788683	C→T	0.113	V243I	btuC	vitamin B12 transporter subunit: membrane component of ABC superfamily	V	243	I
RA	CP009273	1795380	A→T	0.087	V483E	thrS	threonyl‑tRNA synthetase	V	483	E
RA	CP009273	1802047	G→A	0.483	intergenic	ydiZ	uncharacterized protein/fructosamine kinase family protein	intergenic	None
RA	CP009273	1807639	G→A	0.141	intergenic	ydjO	uncharacterized protein/cell division modulator	intergenic	None
RA	CP009273	1822644	T→A	0.051	N450Y	astD	succinylglutamic semialdehyde dehydrogenase	N	450	Y
RA	CP009273	1824998	G→T	0.107	R9R	astA	arginine succinyltransferase	R	9	R
RA	CP009273	1832413	C→A	0.314	L315L	ynjC	inner membrane putative ABC superfamily transporter permease	L	315	L
RA	CP009273	1833730	C→A	0.502	R3S	ynjE	molybdopterin synthase sulfurtransferase	R	3	S
RA	CP009273	1849412	T→A	0.063	T273S	ydjG	alpha‑Keto reductase, NADH‑dependent; can use methylglyoxal as substrate	T	273	S
RA	CP009273	1850966	G→A	0.08199999999999999	L74F	ydjH	putative kinase	L	74	F
RA	CP009273	1859011	C→G	0.065	intergenic	yeaD	D‑hexose‑6‑phosphate epimerase‑like protein/aldo‑keto reductase, methylglyoxal to acetol, NADPH‑dependent	intergenic	None
RA	CP009273	1865422	C→A	0.545	R261R	yeaI	putative membrane‑anchored diguanylate cyclase	R	261	R
RA	CP009273	1872520	G→T	0.53	P183P	yeaP	diguanylate cyclase	P	183	P
RA	CP009273	1884059	G→A	0.08	intergenic	fadD	acyl‑CoA synthetase (long‑chain‑fatty‑acid‑‑CoA ligase)/Slp family lipoprotein, RpoE‑regulated	intergenic	None
RA	CP009273	1906096	T→A	0.066	K246N	htpX	putative endopeptidase	K	246	N
RA	CP009273	1906578	C→A	0.13	A86S	htpX	putative endopeptidase	A	86	S
RA	CP009273	1909342	T→A	0.508	E150D	proQ	RNA chaperone, putative ProP translation regulator	E	150	D
RA	CP009273	1909792	G→T	0.052000000000000005	intergenic	proQ	RNA chaperone, putative ProP translation regulator/free methionine‑(R)‑sulfoxide reductase	intergenic	None
RA	CP009273	1915555	A→C	0.17300000000000001	Q359P	rsmF	16S rRNA m(5)C1407 methyltransferase, SAM‑dependent	Q	359	P
RA	CP009273	1930013	G→A	0.055999999999999994	L187L	zwf	glucose‑6‑phosphate 1‑dehydrogenase	L	187	L
RA	CP009273	1934690	G→T	0.11199999999999999	N401K	mepM	murein DD‑endopeptidase, space‑maker hydrolase, septation protein	N	401	K
RA	CP009273	1936668	G→A	0.067	S58L	znuA	zinc transporter subunit: periplasmic‑binding component of ABC superfamily	S	58	L
RA	CP009273	1938106	C→A	0.053	R146S	znuB	zinc transporter subunit: membrane component of ABC superfamily	R	146	S
RA	CP009273	1940407	C→A	0.063	E11*	yobI	uncharacterized protein	E	11	*
RA	CP009273	1944177	C→A	0.324	L201L	aspS	aspartyl‑tRNA synthetase	L	201	L
RA	CP009273	1948159	C→T	0.066	T154M	cmoB	tRNA (cmo5U34)‑carboxymethyltransferase, carboxy‑SAM‑dependent	T	154	M
RA	CP009273	1949009	T→A	0.057	P752P	torZ	trimethylamine N‑oxide reductase system III, catalytic subunit	P	752	P
RA	CP009273	1969349	C→A	0.06	R78L	cheA	fused chemotactic sensory histidine kinase in two‑component regulatory system with CheB and CheY: sensory histidine kinase/signal sensing protein	R	78	L
RA	CP009273	1984340	G→A	0.128	L393L	tyrP	tyrosine transporter	L	393	L
RA	CP009273	1999220	C→A	0.13	F9L	fliT	putative flagellar synthesis and assembly chaperone	F	9	L
RA	CP009273	2020166	C→A	0.255	D445Y	yedQ	putative membrane‑anchored diguanylate cyclase	D	445	Y
RA	CP009273	2039761	C→A	0.079	S448*	yeeJ	putative adhesin	S	448	*
RA	CP009273	2048571	A→T	0.184	P10P	amn	AMP nucleosidase	P	10	P
RA	CP009273	2056803	A→T	0.086	M1K	ldtA	L,D‑transpeptidase linking Lpp to murein	M	1	K
RA	CP009273	2070058	C→A	0.11	A90A	yeeS	CP4‑44 prophage; putative DNA repair protein	A	90	A
RA	CP009273	2078521	C→A	0.105	V162V	yeeE	UPF0394 family inner membrane protein	V	162	V
RA	CP009273	2084482	C→T	0.054000000000000006	S270S	hisG	ATP phosphoribosyltransferase	S	270	S
RA	CP009273	2094530	C→T	0.061	V74M	gnd	6‑phosphogluconate dehydrogenase, decarboxylating	V	74	M
RA	CP009273	2098995	C→A	0.541	G182*	wbbI	d‑Galf:alpha‑d‑Glc beta‑1,6‑galactofuranosyltransferase	G	182	*
RA	CP009273	2102316	A→T	0.11699999999999999	F250L	wzxB	putative polisoprenol‑linked O‑antigen transporter	F	250	L
RA	CP009273	2114911	A→T	0.271	L42Q	wcaJ	colanic biosynthesis UDP‑glucose lipid carrier transferase	L	42	Q
RA	CP009273	2118535	T→A	0.057	K231N	wcaI	putative glycosyl transferase	K	231	N
RA	CP009273	2120334	T→C	0.054000000000000006	K113R	wcaG	bifunctional GDP‑fucose synthetase: GDP‑4‑dehydro‑6‑deoxy‑D‑mannose epimerase/ GDP‑4‑dehydro‑6‑L‑deoxygalactose reductase	K	113	R
RA	CP009273	2121548	A→T	0.051	V83E	gmd	GDP‑D‑mannose dehydratase, NAD(P)‑binding	V	83	E
RA	CP009273	2122367	C→T	0.069	M1M	wcaF	putative acyl transferase	M	1	M
RA	CP009273	2139910	G→T	0.494	R1055L	yegE	putative diguanylate cyclase	R	1055	L
RA	CP009273	2144474	C→A	0.6809999999999999	intergenic	yegI	protein kinase‑related putative non‑specific DNA‑binding protein/uncharacterized protein	intergenic	None
RA	CP009273	2166765	C→T	0.057999999999999996	P331P	gatC	galactitol PTS permease ‑ GatC subunit	P	331	P
RA	CP009273	2170285	C→T	0.076	A133A	gatY	D‑tagatose 1,6‑bisphosphate aldolase 2, catalytic subunit	A	133	A
RA	CP009273	2170707	C→A	0.174	intergenic	gatY	D‑tagatose 1,6‑bisphosphate aldolase 2, catalytic subunit/fructose‑bisphosphate aldolase class I	intergenic	None
RA	CP009273	2170708	G→T	0.10800000000000001	intergenic	gatY	D‑tagatose 1,6‑bisphosphate aldolase 2, catalytic subunit/fructose‑bisphosphate aldolase class I	intergenic	None
RA	CP009273	2170713	C→A	0.29600000000000004	intergenic	gatY	D‑tagatose 1,6‑bisphosphate aldolase 2, catalytic subunit/fructose‑bisphosphate aldolase class I	intergenic	None
RA	CP009273	2170724	G→T	0.28800000000000003	intergenic	gatY	D‑tagatose 1,6‑bisphosphate aldolase 2, catalytic subunit/fructose‑bisphosphate aldolase class I	intergenic	None
RA	CP009273	2170757	T→A	0.077	intergenic	gatY	D‑tagatose 1,6‑bisphosphate aldolase 2, catalytic subunit/fructose‑bisphosphate aldolase class I	intergenic	None
RA	CP009273	2170758	C→A	0.094	intergenic	gatY	D‑tagatose 1,6‑bisphosphate aldolase 2, catalytic subunit/fructose‑bisphosphate aldolase class I	intergenic	None
RA	CP009273	2178915	C→G	0.125	intergenic	thiM	hydoxyethylthiazole kinase/transcriptional repressor of rcnA	intergenic	None
RA	CP009273	2195449	A→T	0.504	E564D	yehI	DUF4132 domain‑containing protein	E	564	D
RA	CP009273	2216296	C→A	0.31	I211I	dld	D‑lactate dehydrogenase, FAD‑binding, NADH independent	I	211	I
RA	CP009273	2237098	G→T	0.345	H12N	folE	GTP cyclohydrolase I	H	12	N
RA	CP009273	2240469	G→T	0.062	intergenic	cirA	colicin IA outer membrane receptor and translocator; ferric iron‑catecholate transporter/lysine transporter	intergenic	None
RA	CP009273	2242501	C→A	0.14400000000000002	E199D	yeiE	putative DNA‑binding transcriptional regulator	E	199	D
RA	CP009273	2243053	C→A	0.07200000000000001	L15F	yeiE	putative DNA‑binding transcriptional regulator	L	15	F
RA	CP009273	2249281	C→A	0.068	Q150K	yeiL	putative transcriptional regulator	Q	150	K
RA	CP009273	2254334	C→A	0.066	G186C	fruA	fused fructose‑specific PTS enzymes: IIBcomponent/IIC components	G	186	C
RA	CP009273	2254517	C→T	0.138	A125T	fruA	fused fructose‑specific PTS enzymes: IIBcomponent/IIC components	A	125	T
RA	CP009273	2258182	A→T	0.091	K281*	setB	lactose/glucose efflux system	K	281	*
RA	CP009273	2264143	G→A	0.259	intergenic	mepS	murein DD‑endopeptidase, space‑maker hydrolase, mutational suppressor of prc thermosensitivity, outer membrane lipoprotein/resistance protein for phages lambda and N4, putative membrane‑anchored cyclic‑di‑GMP phosphodiesterase	intergenic	None
RA	CP009273	2276920	G→A	0.062	F169F	yejK	spermidine nucleoid‑associated protein	F	169	F
RA	CP009273	2289287	C→A	0.114	P171P	ccmC	heme exporter subunit	P	171	P
RA	CP009273	2289374	C→A	0.563	V142V	ccmC	heme exporter subunit	V	142	V
RA	CP009273	2293295	C→T	0.09	V149I	napG	ferredoxin‑type protein essential for electron transfer from ubiquinol to periplasmic nitrate reductase (NapAB)	V	149	I
RA	CP009273	2295607	A→G	0.065	F209S	napA	nitrate reductase, periplasmic, large subunit	F	209	S
RA	CP009273	2295611	C→T	0.061	A208T	napA	nitrate reductase, periplasmic, large subunit	A	208	T
RA	CP009273	2298128	C→T	0.091	intergenic	eco	ecotin, a serine protease inhibitor/malate dehydrogenase, FAD/NAD(P)‑binding domain	intergenic	None
RA	CP009273	2299282	C→T	0.081	V318I	mqo	malate dehydrogenase, FAD/NAD(P)‑binding domain	V	318	I
RA	CP009273	2302650	C→A	0.19699999999999998	M57I	alkB	oxidative demethylase of N1‑methyladenine or N3‑methylcytosine DNA lesions	M	57	I
RA	CP009273	2305116	C→A	0.524	intergenic	apbE	putative thiamine‑synthetic flavin transferase lipoprotein/outer membrane porin protein C	intergenic	None
RA	CP009273	2310952	C→T	0.057	E802K	rcsC	hybrid sensory kinase in two‑component regulatory system with RcsB and YojN	E	802	K
RA	CP009273	2319958	T→A	0.053	L124*	atoB	acetyl‑CoA acetyltransferase	L	124	*
RA	CP009273	2321444	T→A	0.05	D60V	yfaP	DUF2135 family protein, putative host defense protein	D	60	V
RA	CP009273	2328078	A→T	0.063	Y121N	yfaT	DUF1175 family protein, putative host defense protein	Y	121	N
RA	CP009273	2338611	C→A	0.062	R90S	nrdA	ribonucleoside‑diphosphate reductase 1, alpha subunit	R	90	S
RA	CP009273	2338758	C→A	0.052000000000000005	R139S	nrdA	ribonucleoside‑diphosphate reductase 1, alpha subunit	R	139	S
RA	CP009273	2348261	Δ1 bp	0.066	coding	glpB	sn‑glycerol‑3‑phosphate dehydrogenase (anaerobic), membrane anchor subunit	NaN	None
RA	CP009273	2352573	C→A	0.537	P353P	rhmT	putative L‑rhamnonate transporter	P	353	P
RA	CP009273	2359673	G→T	0.48200000000000004	M89I	arnB	uridine 5'‑(beta‑1‑threo‑pentapyranosyl‑4‑ulose diphosphate) aminotransferase, PLP‑dependent	M	89	I
RA	CP009273	2362338	T→A	0.46399999999999997	L274Q	arnA	fused UDP‑L‑Ara4N formyltransferase/UDP‑GlcA C‑4'‑decarboxylase	L	274	Q
RA	CP009273	2367110	G→A	0.054000000000000006	intergenic	pmrD	inactive two‑component system connector protein/O‑succinylbenzoate‑CoA ligase	intergenic	None
RA	CP009273	2,370,361:1	+G	0.541	coding	menH	2‑succinyl‑6‑hydroxy‑2, 4‑cyclohexadiene‑1‑carboxylate synthase	NaN	None
RA	CP009273	2370841	G→A	0.055999999999999994	I77I	menH	2‑succinyl‑6‑hydroxy‑2, 4‑cyclohexadiene‑1‑carboxylate synthase	I	77	I
RA	CP009273	2370987	C→A	0.563	E29*	menH	2‑succinyl‑6‑hydroxy‑2, 4‑cyclohexadiene‑1‑carboxylate synthase	E	29	*
RA	CP009273	2389925	G→A	0.051	T2I	nuoI	NADH:ubiquinone oxidoreductase, chain I	T	2	I
RA	CP009273	2390862	C→A	0.147	V20V	nuoH	NADH:ubiquinone oxidoreductase, membrane subunit H	V	20	V
RA	CP009273	2400871	T→C	0.071	intergenic	lrhA	transcriptional repressor of flagellar, motility and chemotaxis genes/valine‑pyruvate aminotransferase 2	intergenic	None
RA	CP009273	2403195	G→T	0.111	S546*	yfbS	putative transporter	S	546	*
RA	CP009273	2405946	T→G	0.55	Q43P	yfbU	UPF0304 family protein	Q	43	P
RA	CP009273	2407141	G→T	0.106	E65*	ackA	acetate kinase A and propionate kinase 2	E	65	*
RA	CP009273	2420367	T→A	0.063	intergenic	hisJ	histidine/lysine/arginine/ornithine transporter subunit/lysine/arginine/ornithine transporter subunit	intergenic	None
RA	CP009273	2422841	C→A	0.455	D293Y	purF	amidophosphoribosyltransferase	D	293	Y
RA	CP009273	2424074	C→T	0.534	D57N	cvpA	colicin V production membrane protein	D	57	N
RA	CP009273	2431731	G→T	0.129	A101A	flk	putative flagella assembly protein	A	101	A
RA	CP009273	2443111	C→T	0.094	G140S	yfcO	DUF2544 family putative outer membrane protein	G	140	S
RA	CP009273	2446543	G→A	0.094	pseudogene	yfcU	pseudogene, FimD fimbrial export usher family;putative membrane; Not classified; putative outer membrane protein	pseudogene	None
RA	CP009273	2447486	C→T	0.055	pseudogene	yfcU	pseudogene, FimD fimbrial export usher family;putative membrane; Not classified; putative outer membrane protein	pseudogene	None
RA	CP009273	2450335	C→T	0.525	intergenic	sixA	phosphohistidine phosphatase/fused enoyl‑CoA hydratase and epimerase and isomerase/3‑hydroxyacyl‑CoA dehydrogenase	intergenic	None
RA	CP009273	2454297	T→G	0.331	E39D	yfcZ	UPF0381 family protein	E	39	D
RA	CP009273	2463906	C→A	0.24100000000000002	Q433K	gtrS	serotype‑specific glucosyl transferase, CPS‑53 (KpLE1) prophage	Q	433	K
RA	CP009273	2463910	G→T	0.20800000000000002	R434I	gtrS	serotype‑specific glucosyl transferase, CPS‑53 (KpLE1) prophage	R	434	I
RA	CP009273	2463915	C→A	0.183	Q436K	gtrS	serotype‑specific glucosyl transferase, CPS‑53 (KpLE1) prophage	Q	436	K
RA	CP009273	2463920	C→A	0.08199999999999999	D437E	gtrS	serotype‑specific glucosyl transferase, CPS‑53 (KpLE1) prophage	D	437	E
RA	CP009273	2474418	G→T	0.503	S413*	emrY	putative multidrug efflux system	S	413	*
RA	CP009273	2478274	T→A	0.077	L141*	evgS	hybrid sensory histidine kinase in two‑component regulatory system with EvgA	L	141	*
RA	CP009273	2520863	G→T	0.177	D187Y	yfeH	putative inorganic ion transporter	D	187	Y
RA	CP009273	2525695	C→T	0.054000000000000006	intergenic	cysZ	EI24 family inner membrane protein; putative sulfate transporter/cysteine synthase A, O‑acetylserine sulfhydrolase A subunit	intergenic	None
RA	CP009273	2542903	G→T	0.079	intergenic	yfeW	penicillin binding protein PBP4B; weak DD‑carboxypeptidase activity/porphyrinogen oxidase, cytoplasmic	intergenic	None
RA	CP009273	2544288	C→A	0.052000000000000005	V96V	yfeY	RpoE‑regulated lipoprotein	V	96	V
RA	CP009273	2547821	A→C	0.071	L241V	eutR	eut operon transcriptional activator, AraC family	L	241	V
RA	CP009273	2548703	C→T	0.055	E129K	eutK	putative ethanol utilization carboxysome structural protein	E	129	K
RA	CP009273	2556774	G→A	0.21	intergenic	yffP	CPZ‑55 prophage; uncharacterized protein/CPZ‑55 prophage; uncharacterized protein	intergenic	None
RA	CP009273	2576254	G→A	0.12	intergenic	ypfG	DUF1176 family protein/GDP‑mannose pyrophosphatase	intergenic	None
RA	CP009273	2576325	C→A	0.45299999999999996	E171D	nudK	GDP‑mannose pyrophosphatase	E	171	D
RA	CP009273	2,587,029:1	+G	0.43	coding	ypfH	palmitoyl‑CoA esterase activity, uncertain physiological substrate	NaN	None
RA	CP009273	2595292	C→A	0.08800000000000001	S39*	hyfB	hydrogenase 4, membrane subunit	S	39	*
RA	CP009273	2598122	T→G	0.12	L306R	hyfC	hydrogenase 4, membrane subunit	L	306	R
RA	CP009273	2600721	C→A	0.079	S149*	hyfF	hydrogenase 4, membrane subunit	S	149	*
RA	CP009273	2606516	G→T	0.52	D420Y	hyfR	hydrogenase‑4 transcriptional activator	D	420	Y
RA	CP009273	2609187	C→A	0.244	A18A	yfgO	putative UPF0118 family inner membrane permease	A	18	A
RA	CP009273	2614168	C→A	0.54	D22Y	upp	uracil phosphoribosyltransferase	D	22	Y
RA	CP009273	2621124	C→T	0.057	E392K	yfgF	cyclic‑di‑GMP phosphodiesterase, anaerobic	E	392	K
RA	CP009273	2631037	G→T	0.07200000000000001	R325R	bamB	BamABCDE complex OM biogenesis lipoprotein	R	325	R
RA	CP009273	2644397	A→T	0.094	L417*	yfhM	bacterial alpha2‑macroglobulin colonization factor ECAM; anti‑host protease defense factor; periplasmic inner membrane‑anchored lipoprotein	L	417	*
RA	CP009273	2647653	C→A	0.079	D214Y	sseB	rhodanase‑like enzyme, sulfur transfer from thiosulfate	D	214	Y
RA	CP009273	2648587	C→A	0.05	A377A	pepB	aminopeptidase B	A	377	A
RA	CP009273	2651665	G→T	0.47600000000000003	G210G	hscA	DnaK‑like molecular chaperone specific for IscU	G	210	G
RA	CP009273	2653936	C→A	0.055	D319Y	iscS	cysteine desulfurase (tRNA sulfurtransferase), PLP‑dependent	D	319	Y
RA	CP009273	2654099	C→A	0.177	A264A	iscS	cysteine desulfurase (tRNA sulfurtransferase), PLP‑dependent	A	264	A
RA	CP009273	2654144	G→T	0.068	I249I	iscS	cysteine desulfurase (tRNA sulfurtransferase), PLP‑dependent	I	249	I
RA	CP009273	2660189	G→T	0.062	I339I	hcaT	putative 3‑phenylpropionic transporter	I	339	I
RA	CP009273	2660345	A→T	0.07200000000000001	T287T	hcaT	putative 3‑phenylpropionic transporter	T	287	T
RA	CP009273	2665296	C→T	0.057999999999999996	S238L	hcaB	2,3‑dihydroxy‑2,3‑dihydrophenylpropionate dehydrogenase	S	238	L
RA	CP009273	2670769	C→A	0.053	E318*	yphE	putative sugar transporter subunit of ABC superfamily, ATP‑binding component	E	318	*
RA	CP009273	2671274	C→A	0.485	T149T	yphE	putative sugar transporter subunit of ABC superfamily, ATP‑binding component	T	149	T
RA	CP009273	2672523	G→A	0.055	N68N	yphF	putative ABC superfamily sugar transporter periplasmic‑binding protein	N	68	N
RA	CP009273	2672639	C→A	0.083	E30*	yphF	putative ABC superfamily sugar transporter periplasmic‑binding protein	E	30	*
RA	CP009273	2674941	G→T	0.11699999999999999	I388I	yphG	DUF4380 domain‑containing TPR repeat protein	I	388	I
RA	CP009273	2678300	G→A	0.062	I189I	glyA	serine hydroxymethyltransferase	I	189	I
RA	CP009273	2679933	C→A	0.139	A247D	hmp	fused nitric oxide dioxygenase/dihydropteridine reductase 2	A	247	D
RA	CP009273	2681873	T→A	0.605	Q97L	glrR	response regulator regulating glmY sRNA in two‑component system with sensor protein GlrK	Q	97	L
RA	CP009273	2684388	G→A	0.063	L24L	glrK	sensor protein kinase regulating glmY sRNA in two‑component system with response regulator GlrR	L	24	L
RA	CP009273	2694471	G→A	0.057	I206I	pdxJ	pyridoxine 5'‑phosphate synthase	I	206	I
RA	CP009273	2708587	C→A	0.057999999999999996	T31T	yfiE	putative DNA‑binding transcriptional regulator	T	31	T
RA	CP009273	2711673	A→C	0.114	V72G	yfiF	putative methyltransferase	V	72	G
JC	CP009273	2713645	+CCTGCGC	0.209	coding	pka	protein lysine acetyltransferase	NaN	None
RA	CP009273	2715618	C→A	0.052000000000000005	N769K	pka	protein lysine acetyltransferase	N	769	K
RA	CP009273	2715643	G→T	0.5760000000000001	E778*	pka	protein lysine acetyltransferase	E	778	*
RA	CP009273	2715694	G→T	0.08199999999999999	G795C	pka	protein lysine acetyltransferase	G	795	C
RA	CP009273	2718953	G→T	0.11199999999999999	I51I	kgtP	alpha‑ketoglutarate transporter	I	51	I
RA	CP009273	2719426	T→C	1.0	intergenic	kgtP	alpha‑ketoglutarate transporter/5S ribosomal RNA of rrnG operon	intergenic	None
RA	CP009273	2727519	C→A	0.06	R5L	clpB	protein disaggregation chaperonenovel sRNA, function unknown	R	5	L
RA	CP009273	2733753	C→T	1.0	E253K	aroF	3‑deoxy‑D‑arabino‑heptulosonate‑7‑phosphate synthase, tyrosine‑repressible	E	253	K
RA	CP009273	2740398	C→T	0.053	D253N	ffh	Signal Recognition Particle (SRP) component with 4.5S RNA (ffs)	D	253	N
RA	CP009273	2749167	T→A	0.065	intergenic	smpB	trans‑translation protein/CP4‑57 prophage; integrase	intergenic	None
RA	CP009273	2753064	G→A	0.057999999999999996	D241N	yfjI	CP4‑57 prophage; uncharacterized protein	D	241	N
RA	CP009273	2756275	C→A	0.066	E209*	yfjK	DEAD/H helicase‑like protein, CP4‑57 putative defective prophage	E	209	*
RA	CP009273	2759184	C→T	0.145	intergenic	yfjM	CP4‑57 prophage; uncharacterized protein/CP4‑57 prophage; RNase LS	intergenic	None
RA	CP009273	2763361	G→T	0.083	V100V	yfjR	CP4‑57 prophage; putative DNA‑binding transcriptional regulator	V	100	V
RA	CP009273	2766832	T→A	0.079	N52K	yfjW	CP4‑57 prophage; putative inner membrane protein	N	52	K
RA	CP009273	2767403	G→A	0.11	D243N	yfjW	CP4‑57 prophage; putative inner membrane protein	D	243	N
RA	CP009273	2771358	G→A	0.322	intergenic	ypjF	CP4‑57 prophage; toxin of the YpjF‑YfjZ toxin‑antitoxin system/adhesin‑like autotransporter	intergenic	None
RA	CP009273	2771400	C→T	0.064	intergenic	ypjF	CP4‑57 prophage; toxin of the YpjF‑YfjZ toxin‑antitoxin system/adhesin‑like autotransporter	intergenic	None
RA	CP009273	2775830	C→T	0.12300000000000001	D86N	ypjA	adhesin‑like autotransporter	D	86	N
RA	CP009273	2777166	A→T	0.081	pseudogene	ypjC	pseudogene	pseudogene	None
RA	CP009273	2777493	T→G	0.066	pseudogene	ypjC	pseudogene	pseudogene	None
RA	CP009273	2778307	C→T	0.084	pseudogene	ypjC	pseudogene	pseudogene	None
RA	CP009273	2783685	G→A	0.076	E115E	lhgO	L‑2‑hydroxyglutarate oxidase	E	115	E
RA	CP009273	2793020	C→T	0.059000000000000004	E112K	ygaC	uncharacterized protein	E	112	K
RA	CP009273	2809924	G→T	0.057	R126S	yqaA	COG1238 family inner membrane protein	R	126	S
RA	CP009273	2811566	C→A	0.081	noncoding	argY	tRNA‑Arg	noncoding	None
RA	CP009273	2812983	C→T	0.057	Q796Q	alaS	alanyl‑tRNA synthetase	Q	796	Q
RA	CP009273	2813717	C→A	0.062	V552F	alaS	alanyl‑tRNA synthetase	V	552	F
RA	CP009273	2820083	C→A	0.062	G111G	srlE	glucitol/sorbitol‑specific enzyme IIB component of PTS	G	111	G
RA	CP009273	2825783	C→T	0.523	intergenic	norR	anaerobic nitric oxide reductase DNA‑binding transcriptional activator/anaerobic nitric oxide reductase flavorubredoxin	intergenic	None
RA	CP009273	2832247	C→A	0.065	R126L	ascG	asc operon transcriptional repressor; prpBC operon repressor	R	126	L
RA	CP009273	2834267	A→T	0.067	E462V	ascF	fused cellobiose/arbutin/salicin‑specific PTS enzymes: IIB component/IC component	E	462	V
RA	CP009273	2834296	C→A	0.068	Q472K	ascF	fused cellobiose/arbutin/salicin‑specific PTS enzymes: IIB component/IC component	Q	472	K
RA	CP009273	2835413	C→A	0.12	I355I	ascB	cryptic 6‑phospho‑beta‑glucosidase	I	355	I
RA	CP009273	2850790	C→A	0.455	I113I	mutS	methyl‑directed mismatch repair protein	I	113	I
RA	CP009273	2869269	C→A	0.065	E140D	cysD	sulfate adenylyltransferase, subunit 2	E	140	D
RA	CP009273	2873087	G→T	0.5479999999999999	V15V	ygbT	multifunctional endonuclease Cas1, CRISPR adaptation protein; DNA repair enzyme	V	15	V
RA	CP009273	2873729	G→T	0.073	V6V	casE	CRISPR RNA precursor cleavage enzyme; CRISP RNA (crRNA) containing Cascade antiviral complex protein	V	6	V
RA	CP009273	2876760	C→T	0.588	G246G	casA	CRISP RNA (crRNA) containing Cascade antiviral complex protein	G	246	G
RA	CP009273	2878668	G→T	0.335	V637V	ygcB	R‑loop helicase‑annealase Cas3 needed for Cascade anti‑viral activity	V	637	V
RA	CP009273	2890873	A→T	0.111	I119I	ygcS	putative transporter	I	119	I
RA	CP009273	2891523	T→A	0.05	N419Y	ygcU	putative FAD‑containing dehydrogenase	N	419	Y
RA	CP009273	2916403	C→T	0.052000000000000005	E247E	truC	tRNA(Ile1,Asp) pseudouridine(65) synthase	E	247	E
RA	CP009273	2928446	G→T	0.114	A285S	fucP	L‑fucose transporter	A	285	S
RA	CP009273	2930611	G→T	0.066	E557*	fucI	L‑fucose isomerase	E	557	*
RA	CP009273	2930943	C→A	0.057999999999999996	I49I	fucK	L‑fuculokinase	I	49	I
RA	CP009273	2931717	C→A	0.513	N307K	fucK	L‑fuculokinase	N	307	K
RA	CP009273	2932934	C→A	0.053	H70N	fucR	l‑fucose operon activator	H	70	N
RA	CP009273	2934843	G→T	0.569	H50N	ygdD	UPF0382 family inner membrane protein	H	50	N
RA	CP009273	2953398	C→A	0.11199999999999999	G797V	recC	exonuclease V (RecBCD complex), gamma chain	G	797	V
RA	CP009273	2955808	G→T	0.061	R106S	ppdC	putative prepilin peptidase‑dependent protein	R	106	S
RA	CP009273	2971037	G→A	0.055	R408C	lysA	diaminopimelate decarboxylase, PLP‑binding	R	408	C
RA	CP009273	2975754	T→A	0.054000000000000006	intergenic	araE	arabinose transporter/hexuronate dehydrogenase; hexuronate utilization in high osmolarity	intergenic	None
RA	CP009273	2978108	C→A	0.071	G282C	yqeF	short chain acyltransferase	G	282	C
RA	CP009273	2979880	C→A	0.055	H225Q	yqeG	putative transporter	H	225	Q
RA	CP009273	2982873	G→T	0.094	G71*	yqeJ	uncharacterized protein	G	71	*
RA	CP009273	2983868	G→T	0.182	intergenic	yqeK	uncharacterized protein/pseudogene	intergenic	None
RA	CP009273	2984780	G→A	0.076	E52K	ygeG	SycD‑like chaperone family TPR‑repeat‑containing protein	E	52	K
RA	CP009273	2989295	C→A	0.519	pseudogene	ygeN	pseudogene	pseudogene	None
RA	CP009273	2993195	A→G	0.08800000000000001	V19A	ygeR	LysM domain‑containing M23 family putative peptidase; septation lipoprotein	V	19	A
RA	CP009273	2993211	C→A	0.522	V14L	ygeR	LysM domain‑containing M23 family putative peptidase; septation lipoprotein	V	14	L
RA	CP009273	2995609	C→A	0.075	L636I	xdhA	xanthine dehydrogenase, molybdenum binding subunit	L	636	I
RA	CP009273	3001919	C→A	0.053	H351N	ygeX	2,3‑diaminopropionate ammonia lyase, PLP‑dependent	H	351	N
RA	CP009273	3009563	G→T	0.063	E49*	ygfK	putative Fe‑S subunit oxidoreductase subunit	E	49	*
RA	CP009273	3013226	C→A	0.051	S236Y	ssnA	putative chlorohydrolase/aminohydrolase	S	236	Y
RA	CP009273	3020228	G→T	0.195	A368A	guaD	guanine deaminase	A	368	A
RA	CP009273	3020629	C→A	0.107	I50I	ygfQ	putative purine permease	I	50	I
RA	CP009273	3024983	C→G	0.308	G86G	uacT	uric acid permease	G	86	G
RA	CP009273	3033430	G→T	0.16399999999999998	D73Y	fldB	flavodoxin 2	D	73	Y
RA	CP009273	3035672	C→A	0.105	intergenic	ygfZ	iron‑sulfur cluster repair protein, plumbagin resistance/hemolysin III family HylIII inner membrane protein	intergenic	None
RA	CP009273	3039409	T→G	0.188	intergenic	ygfF	putative NAD(P)‑dependent oxidoreductase with NAD(P)‑binding Rossmann‑fold domain/glycine decarboxylase, PLP‑dependent, subunit (protein P) of glycine cleavage complex	intergenic	None
RA	CP009273	3044366	C→A	0.055999999999999994	intergenic	gcvT	aminomethyltransferase, tetrahydrofolate‑dependent, subunit (T protein) of glycine cleavage complex/2‑octaprenylphenol hydroxylase, FAD‑dependent	intergenic	None
RA	CP009273	3044464	G→A	0.537	intergenic	gcvT	aminomethyltransferase, tetrahydrofolate‑dependent, subunit (T protein) of glycine cleavage complex/2‑octaprenylphenol hydroxylase, FAD‑dependent	intergenic	None
RA	CP009273	3044493	A→C	0.11900000000000001	L395W	ubiI	2‑octaprenylphenol hydroxylase, FAD‑dependent	L	395	W
RA	CP009273	3049606	C→A	0.053	R3R	fau	5‑formyltetrahydrofolate cyclo‑ligase family protein	R	3	R
RA	CP009273	3050166	C→A	0.14	intergenic	fau	5‑formyltetrahydrofolate cyclo‑ligase family protein/sRNA antisense regulator of toxic IbsC protein	intergenic	None
RA	CP009273	3056703	C→A	0.069	R120S	argK	membrane ATPase/protein kinase	R	120	S
RA	CP009273	3075107	C→A	0.052000000000000005	intergenic	tktA	transketolase 1, thiamine triphosphate‑binding/Phe‑Phe periplasmic metalloprotease, OM lipoprotein; low salt‑inducible; heat shock protein that binds Era	intergenic	None
RA	CP009273	3075114	C→A	0.504	intergenic	tktA	transketolase 1, thiamine triphosphate‑binding/Phe‑Phe periplasmic metalloprotease, OM lipoprotein; low salt‑inducible; heat shock protein that binds Era	intergenic	None
RA	CP009273	3076526	C→A	0.344	D211Y	speB	agmatinase	D	211	Y
RA	CP009273	3080618	T→A	0.479	V185E	metK	S‑adenosylmethionine synthetase	V	185	E
RA	CP009273	3080755	T→G	0.252	F231V	metK	S‑adenosylmethionine synthetase	F	231	V
RA	CP009273	3095507	G→T	0.059000000000000004	F235L	trmI	tRNA m(7)G46 methyltransferase, SAM‑dependent	F	235	L
RA	CP009273	3096752	G→T	0.057	S127S	mutY	adenine DNA glycosylase	S	127	S
RA	CP009273	3103319	C→T	0.154	I136I	yqgA	DUF554 family putative inner membrane protein	I	136	I
RA	CP009273	3111434	C→A	0.603	A346A	yghJ	DUF4092 family putative lipoprotein peptidase	A	346	A
RA	CP009273	3116892	C→A	0.052000000000000005	L91L	glcB	malate synthase G	L	91	L
RA	CP009273	3120216	C→A	0.6	D389Y	glcD	glycolate oxidase subunit, FAD‑linked	D	389	Y
RA	CP009273	3132876	C→A	0.051	P264Q	yghU	putative S‑transferase	P	264	Q
RA	CP009273	3137675	C→T	0.07200000000000001	P275P	hybA	hydrogenase 2 4Fe‑4S ferredoxin‑type component	P	275	P
RA	CP009273	3151657	G→T	0.08900000000000001	D217Y	yqhG	DUF3828 family putative periplasmic protein	D	217	Y
RA	CP009273	3173669	G→T	0.365	A189A	ygiB	DUF1190 family protein	A	189	A
RA	CP009273	3181300	C→T	0.057	pseudogene	yqiG	pseudogene; fimbrial export usher family;putative membrane; Not classified; putative membrane protein	pseudogene	None
RA	CP009273	3182319	G→T	0.129	pseudogene	yqiG	pseudogene; fimbrial export usher family;putative membrane; Not classified; putative membrane protein	pseudogene	None
RA	CP009273	3184128	C→T	0.068	S46S	yqiI	fimbrial protein	S	46	S
RA	CP009273	3196371	G→T	0.064	P374P	cca	fused tRNA nucleotidyl transferase/2'3'‑cyclic phosphodiesterase/2'nucleotidase and phosphatase	P	374	P
RA	CP009273	3200745	A→G	0.051	T6A	ttdB	L‑tartrate dehydratase, beta subunit	T	6	A
RA	CP009273	3202506	C→A	0.057	S375*	ttdT	L‑tartrate/succinate antiporte	S	375	*
RA	CP009273	3209857	C→A	0.057	intergenic	yqjH	putative siderophore interacting protein/PadR family putative transcriptional regulator	intergenic	None
RA	CP009273	3211932	C→A	0.145	V168V	aer	fused signal transducer for aerotaxis sensory component/methyl accepting chemotaxis component	V	168	V
RA	CP009273	3215584	C→A	0.052000000000000005	H254N	ebgR	transcriptional repressor	H	254	N
RA	CP009273	3246908	G→A	0.215	R222R	yhaJ	LysR family putative transcriptional regulator	R	222	R
RA	CP009273	3252258	C→A	0.531	D251Y	tdcG	L‑serine dehydratase 3, anaerobic	D	251	Y
RA	CP009273	3252867	C→A	0.05	D48Y	tdcG	L‑serine dehydratase 3, anaerobic	D	48	Y
RA	CP009273	3263460	C→A	0.07400000000000001	intergenic	yhaC	pentapetide repeats‑related protein/RNase P, M1 RNA component	intergenic	None
RA	CP009273	3278427	C→A	0.177	C128*	agaC	N‑acetylgalactosamine‑specific enzyme IIC component of PTS	C	128	*
RA	CP009273	3282224	C→T	0.052000000000000005	L18F	yraJ	putative outer membrane protein	L	18	F
RA	CP009273	3302027	G→T	0.313	S86*	nlpI	lipoprotein involved in osmotic sensitivity and filamentation	S	86	*
RA	CP009273	3314415	C→A	0.083	P186P	yhbX	putative EptAB family phosphoethanolamine transferase, inner membrane protein	P	186	P
RA	CP009273	3314944	G→A	0.126	T10I	yhbX	putative EptAB family phosphoethanolamine transferase, inner membrane protein	T	10	I
RA	CP009273	3316300	C→A	0.076	R377L	glmM	phosphoglucosamine mutase	R	377	L
RA	CP009273	3337617	T→A	0.057999999999999996	I105I	lptB	lipopolysaccharide export ABC transporter ATP‑binding protein of the LptBFGC export complex	I	105	I
RA	CP009273	3346662	G→T	0.10099999999999999	R250S	yhcC	putative Fe‑S oxidoreductase, Radical SAM superfamily protein	R	250	S
RA	CP009273	3354323	C→T	0.051	intergenic	gltD	glutamate synthase, 4Fe‑4S protein, small subunit/periplasmic protein	intergenic	None
RA	CP009273	3354405	C→T	0.627	intergenic	gltD	glutamate synthase, 4Fe‑4S protein, small subunit/periplasmic protein	intergenic	None
RA	CP009273	3371372	G→T	0.134	I65I	rpsI	30S ribosomal subunit protein S9	I	65	I
RA	CP009273	3373985	C→A	0.569	intergenic	yhcB	DUF1043 family inner membrane‑anchored protein/serine endoprotease, periplasmic	intergenic	None
RA	CP009273	3375260	G→T	0.526	D387Y	degQ	serine endoprotease, periplasmic	D	387	Y
RA	CP009273	3378352	G→T	0.069	V97V	argR	l‑arginine‑responsive arginine metabolism regulon transcriptional regulator	V	97	V
RA	CP009273	3378591	G→A	0.063	intergenic	argR	l‑arginine‑responsive arginine metabolism regulon transcriptional regulator/cadmium and peroxide resistance protein, stress‑induced	intergenic	None
RA	CP009273	3385479	C→G	0.105	intergenic	tldD	putative peptidase/DUF3971‑AsmA2 domains protein	intergenic	None
RA	CP009273	3385487	A→T	0.063	intergenic	tldD	putative peptidase/DUF3971‑AsmA2 domains protein	intergenic	None
RA	CP009273	3385516	A→T	0.084	intergenic	tldD	putative peptidase/DUF3971‑AsmA2 domains protein	intergenic	None
RA	CP009273	3385518	G→C	0.086	intergenic	tldD	putative peptidase/DUF3971‑AsmA2 domains protein	intergenic	None
RA	CP009273	3385571	C→G	0.114	intergenic	tldD	putative peptidase/DUF3971‑AsmA2 domains protein	intergenic	None
RA	CP009273	3385702	A→C	0.076	intergenic	tldD	putative peptidase/DUF3971‑AsmA2 domains protein	intergenic	None
RA	CP009273	3387121	C→T	0.059000000000000004	A833T	yhdP	DUF3971‑AsmA2 domains protein	A	833	T
RA	CP009273	3392594	A→C	0.098	A248A	mreC	cell wall structural complex MreBCD transmembrane component MreC	A	248	A
RA	CP009273	3396082	G→T	0.34700000000000003	R204S	csrD	targeting factor for csrBC sRNA degradation	R	204	S
RA	CP009273	3400220	C→A	0.099	I315I	accC	acetyl‑CoA carboxylase, biotin carboxylase subunit	I	315	I
RA	CP009273	3416666	T→G	0.127	intergenic	yhdZ	putative amino‑acid transporter subunit/5S ribosomal RNA of rrnD operon	intergenic	None
RA	CP009273	3440151	G→T	0.392	I31I	rpsN	30S ribosomal subunit protein S14	I	31	I
RA	CP009273	3440444	G→T	0.547	S118S	rplE	50S ribosomal subunit protein L5	S	118	S
RA	CP009273	3441811	C→T	0.1	K39K	rpsQ	30S ribosomal subunit protein S17	K	39	K
RA	CP009273	3455867	C→A	0.584	I55I	gspJ	putative general secretory pathway component, cryptic	I	55	I
RA	CP009273	3461703	T→A	0.055	N504Y	chiA	periplasmic endochitinase	N	504	Y
RA	CP009273	3469871	T→A	0.052000000000000005	intergenic	yheO	putative PAS domain‑containing DNA‑binding transcriptional regulator/FKBP‑type peptidyl‑prolyl cis‑trans isomerase (rotamase)	intergenic	None
RA	CP009273	3471921	C→A	0.069	intergenic	slyD	FKBP‑type peptidyl prolyl cis‑trans isomerase (rotamase)/DUF2387 family putative metal‑binding protein	intergenic	None
RA	CP009273	3473139	G→T	0.5720000000000001	I276I	kefB	potassium:proton antiporter	I	276	I
RA	CP009273	3477579	G→T	0.08900000000000001	C340F	yheT	UPF0017 family putative hydrolaseUPF0270 family protein	C	340	F
RA	CP009273	3495992	G→A	0.11699999999999999	M98I	frlC	fructoselysine 3‑epimerase	M	98	I
RA	CP009273	3497725	G→T	0.057999999999999996	V105V	frlR	putative DNA‑binding transcriptional regulator	V	105	V
RA	CP009273	3498214	T→G	0.098	intergenic	frlR	putative DNA‑binding transcriptional regulator/FNR‑regulated pyridoxal phosphate‑dependent aminotransferase family protein	intergenic	None
RA	CP009273	3501910	G→A	0.11800000000000001	H14Y	php	phosphotriesterase homology protein	H	14	Y
RA	CP009273	3502657	G→T	0.071	I172I	yhfW	phosphopentomutase‑related metalloenzyme superfamily protein	I	172	I
RA	CP009273	3504812	C→T	0.122	E298K	yhfZ	putative DNA‑binding transcriptional regulator	E	298	K
RA	CP009273	3514297	C→T	0.057	D28N	hofP	DNA catabolic protein	D	28	N
RA	CP009273	3516949	C→A	0.11	F240L	mrcA	fused penicillin‑binding protein 1a: murein transglycosylase/murein transpeptidase	F	240	L
RA	CP009273	3519657	G→T	1.0	intergenic	nudE	adenosine nucleotide hydrolase; substrates include Ap3A, Ap2A, ADP‑ribose, NADH/inner membrane protein	intergenic	None
RA	CP009273	3527522	G→T	0.10099999999999999	R449L	pck	phosphoenolpyruvate carboxykinase	R	449	L
RA	CP009273	3529524	G→T	0.13699999999999998	F140L	ompR	response regulator in two‑component regulatory system with EnvZ	F	140	L
RA	CP009273	3530481	G→T	0.19	R104L	greB	transcript cleavage factor	R	104	L
RA	CP009273	3531954	A→T	0.08	Q404L	yhgF	putative transcriptional accessory protein	Q	404	L
RA	CP009273	3543959	G→T	0.535	A625E	malP	maltodextrin phosphorylase	A	625	E
RA	CP009273	3551253	C→A	0.079	P62P	rtcB	RNA‑splicing ligase	P	62	P
RA	CP009273	3553566	C→A	0.107	D134Y	glpR	GlpR DNA‑binding transcriptional repressor	D	134	Y
RA	CP009273	3555325	T→C	0.214	intergenic	glpE	thiosulfate:cyanide sulfurtransferase (rhodanese)/sn‑glycerol‑3‑phosphate dehydrogenase, aerobic, FAD/NAD(P)‑binding	intergenic	None
RA	CP009273	3559227	T→G	0.062	S239R	glgP	glycogen phosphorylase	S	239	R
RA	CP009273	3561574	C→A	0.517	W372L	glgC	glucose‑1‑phosphate adenylyltransferase	W	372	L
RA	CP009273	3572998	T→A	0.111	Y3F	yhhW	quercetinase activity in vitro	Y	3	F
RA	CP009273	3574166	G→T	0.06	intergenic	yhhX	putative oxidoreductase/sRNA antisense regulator mediating positive Fur regulon response, Hfq‑dependent; global iron regulator	intergenic	None
RA	CP009273	3575020	G→A	0.087	intergenic	yhhY	putative acetyltransferase/putative Hcp1 family polymorphic toxin protein; putative colicin‑like DNase/tRNase activity	intergenic	None
RA	CP009273	3575575	T→A	0.055999999999999994	I118N	yhhZ	putative Hcp1 family polymorphic toxin protein; putative colicin‑like DNase/tRNase activity	I	118	N
RA	CP009273	3579422	C→A	0.066	E254D	ggt	gamma‑glutamyltranspeptidase	E	254	D
RA	CP009273	3609368	T→A	0.08199999999999999	F256L	nikB	nickel transporter subunit	F	256	L
RA	CP009273	3622519	C→A	0.11599999999999999	R127L	rbbA	ribosome‑associated ATPase: ATP‑binding protein/ATP‑binding membrane protein	R	127	L
RA	CP009273	3631222	A→G	0.076	Y74C	pitA	phosphate transporter, low‑affinity; tellurite importer	Y	74	C
RA	CP009273	3634084	C→T	0.134	intergenic	uspA	universal stress global response regulator/dipeptide and tripeptide permease B	intergenic	None
RA	CP009273	3636207	T→A	0.09699999999999999	T96S	rsmJ	16S rRNA m(2)G1516 methyltransferase, SAM‑dependent	T	96	S
RA	CP009273	3640489	T→A	0.133	V277V	gor	glutathione oxidoreductase	V	277	V
RA	CP009273	3646542	C→A	0.092	S6I	insH1	IS5 transposase and trans‑activator	S	6	I
RA	CP009273	3657073	C→A	0.06	intergenic	mdtF	anaerobic multidrug efflux transporter, ArcA‑regulated/transcriptional activator of gadA and gadBC; repressor of gadX	intergenic	None
RA	CP009273	3662801	T→A	0.085	intergenic	yhjA	putative cytochrome C peroxidase/cytoplasmic trehalase	intergenic	None
RA	CP009273	3671771	T→A	0.12	intergenic	yhjG	putative inner membrane‑anchored periplasmic AsmA family protein/cyclic‑di‑GMP phosphodiesterase, FlhDC‑regulated	intergenic	None
RA	CP009273	3679301	T→G	0.35200000000000004	Q1078P	bcsC	cellulose synthase subunit	Q	1078	P
RA	CP009273	3679324	C→A	0.585	M1070I	bcsC	cellulose synthase subunit	M	1070	I
RA	CP009273	3681219	C→A	0.102	A439S	bcsC	cellulose synthase subunit	A	439	S
RA	CP009273	3698074	C→A	0.10400000000000001	M16I	dppC	dipeptide/heme transporter	M	16	I
RA	CP009273	3703866	C→A	0.051	intergenic	eptB	KDO phosphoethanolamine transferase, Ca(2+)‑inducible/pyruvate‑inducible inner membrane protein, putative transporter	intergenic	None
RA	CP009273	3721480	T→G	0.09699999999999999	T418P	xylB	xylulokinase	T	418	P
RA	CP009273	3727917	C→A	0.055999999999999994	L280I	xylH	D‑xylose ABC transporter permease subunit	L	280	I
RA	CP009273	3731688	C→T	0.078	Q278*	malS	alpha‑amylase	Q	278	*
RA	CP009273	3733135	A→T	0.10300000000000001	N24I	avtA	valine‑pyruvate aminotransferase 1	N	24	I
RA	CP009273	3738431	C→A	0.496	P90T	yiaN	2,3‑diketo‑L‑gulonate TRAP transporter large permease protein	P	90	T
RA	CP009273	3745447	C→A	0.06	I32I	yiaU	putative DNA‑binding transcriptional regulator	I	32	I
RA	CP009273	3751414	T→G	0.139	H603P	selB	selenocysteinyl‑tRNA‑specific translation factor	H	603	P
RA	CP009273	3758601	G→T	0.083	R1020L	rhsA	Rhs family protein, putative polymorphic toxin; putative polysaccharide synthesis/export protein; putative neighboring cell growth inhibitor	R	1020	L
RA	CP009273	3772469	T→A	0.053	L19Q	lldR	dual role activator/repressor for lldPRD operon	L	19	Q
RA	CP009273	3774410	T→A	0.12300000000000001	intergenic	lldD	L‑lactate dehydrogenase, FMN‑linked/tRNA Leu mC34,mU34 2'‑O‑methyltransferase, SAM‑dependent	intergenic	None
RA	CP009273	3779281	C→G	0.084	A221G	gpmM	phosphoglycero mutase III, cofactor‑independent	A	221	G
RA	CP009273	3779316	G→T	0.08199999999999999	D233Y	gpmM	phosphoglycero mutase III, cofactor‑independent	D	233	Y
RA	CP009273	3780155	C→A	0.057	I512I	gpmM	phosphoglycero mutase III, cofactor‑independent	I	512	I
RA	CP009273	3785915	G→T	0.479	intergenic	kbl	glycine C‑acetyltransferase/YibB family protein, function unknown	intergenic	None
RA	CP009273	3786682	C→A	0.067	C121F	yibB	YibB family protein, function unknown	C	121	F
RA	CP009273	3786687	C→A	0.083	L119F	yibB	YibB family protein, function unknown	L	119	F
RA	CP009273	3786737	C→A	0.084	E103*	yibB	YibB family protein, function unknown	E	103	*
RA	CP009273	3810195	C→A	0.504	R54S	yicC	UPF0701 family protein	R	54	S
RA	CP009273	3813962	T→C	0.127	Q190R	ligB	DNA ligase, NAD(+)‑dependent	Q	190	R
RA	CP009273	3816601	A→T	0.816	H281L	spoT	bifunctional (p)ppGpp synthetase II/ guanosine‑3',5'‑bis pyrophosphate 3'‑pyrophosphohydrolase	H	281	L
RA	CP009273	3818010	C→A	0.474	H46N	trmH	tRNA mG18‑2'‑O‑methyltransferase, SAM‑dependent	H	46	N
RA	CP009273	3822340	A→C	0.175	Q12H	xanP	xanthine permease	Q	12	H
RA	CP009273	3822345	T→G	0.076	V14G	xanP	xanthine permease	V	14	G
RA	CP009273	3825702	C→A	0.547	K732N	yicI	putative alpha‑glucosidase	K	732	N
RA	CP009273	3830311	G→T	0.28	intergenic	yicT	pseudogene/putative arabinose efflux transporter	intergenic	None
RA	CP009273	3837177	C→T	0.25	intergenic	yicO	putative adenine permease/cryptic adenine deaminase	intergenic	None
RA	CP009273	3839562	C→A	0.07200000000000001	A322A	uhpT	hexose phosphate transporter	A	322	A
RA	CP009273	3844801	C→A	0.06	M448I	ilvB	acetolactate synthase 2 large subunit	M	448	I
RA	CP009273	3846882	T→G	0.052000000000000005	intergenic	istR	sRNA antisense regulators IstR‑1 and IstR‑2, affectr tisB, Hfq‑dependent/toxic membrane persister formation peptide, LexA‑regulated	intergenic	None
RA	CP009273	3850839	G→T	0.217	P309Q	yidJ	sulfatase/phosphatase superfamily protein	P	309	Q
RA	CP009273	3853982	T→A	0.06	F114I	yidL	AraC family putative transcriptional regulator	F	114	I
RA	CP009273	3860159	C→A	0.502	P33P	ibpB	heat shock chaperone	P	33	P
RA	CP009273	3868359	C→A	0.10300000000000001	A54A	dgoR	putative DNA‑binding transcriptional regulator	A	54	A
RA	CP009273	3870977	T→A	0.051	intergenic	yidB	DUF937 family protein/DNA gyrase, subunit B	intergenic	None
RA	CP009273	3882760	T→A	0.051	V224E	tnaA	tryptophanase/L‑cysteine desulfhydrase, PLP‑dependent	V	224	E
RA	CP009273	3888527	G→T	0.12	L172L	chrR	chromate reductase, Class I, flavoprotein	L	172	L
RA	CP009273	3895371	C→A	0.126	T70T	bglH	carbohydrate‑specific outer membrane porin, cryptic	T	70	T
RA	CP009273	3897492	G→T	0.075	P489Q	bglF	fused beta‑glucoside‑specific PTS enzymes: IIA component/IIB component/IIC component	P	489	Q
RA	CP009273	3898210	G→T	0.077	L250I	bglF	fused beta‑glucoside‑specific PTS enzymes: IIA component/IIB component/IIC component	L	250	I
RA	CP009273	3901867	T→G	0.073	intergenic	pstB	phosphate transporter subunit/phosphate transporter subunit	intergenic	None
RA	CP009273	3907094	G→A	0.19399999999999998	intergenic	glmS	L‑glutamine:D‑fructose‑6‑phosphate aminotransferase/fused N‑acetyl glucosamine‑1‑phosphate uridyltransferase/glucosamine‑1‑phosphate acetyl transferase	intergenic	None
RA	CP009273	3910894	C→A	0.556	M244I	atpG	F1 sector of membrane‑bound ATP synthase, gamma subunit	M	244	I
RA	CP009273	3912648	A→T	0.095	G190G	atpA	F1 sector of membrane‑bound ATP synthase, alpha subunit	G	190	G
RA	CP009273	3915397	A→C	0.061	N5K	atpB	F0 sector of membrane‑bound ATP synthase, subunit a	N	5	K
RA	CP009273	3921086	A→T	0.079	K191I	asnA	asparagine synthetase A	K	191	I
RA	CP009273	3923700	G→T	0.08	R252S	ravA	hexameric AAA+ MoxR family ATPase, putative molecular chaperone	R	252	S
RA	CP009273	3924918	G→A	0.069	G81G	kup	potassium transporter	G	81	G
RA	CP009273	3930891	G→T	0.10400000000000001	D80Y	rbsK	ribokinase	D	80	Y
RA	CP009273	3943929	G→T	0.053	pseudogene	ilvG	pseudogene, acetolactate synthase 2 large subunit, valine‑insensitive; acetolactate synthase II, large subunit, cryptic, interrupted	pseudogene	None
RA	CP009273	3960036	G→A	0.821	R87H	rho	transcription termination factor	R	87	H
RA	CP009273	3964617	A→T	0.099	S375S	wecB	UDP‑N‑acetyl glucosamine‑2‑epimerase	S	375	S
RA	CP009273	3975679	A→C	0.071	intergenic	yifK	putative APC family amino acid transporter/tRNA‑Arg	intergenic	None
RA	CP009273	3994247	A→T	0.605	V57E	yigE	DUF2233 family protein	V	57	E
RA	CP009273	3999888	A→G	0.055999999999999994	K222R	recQ	ATP‑dependent DNA helicase	K	222	R
RA	CP009273	4009705	G→A	0.47	intergenic	ysgA	putative carboxymethylenebutenolidase/uridine phosphorylase	intergenic	None
RA	CP009273	4049008	A→T	0.158	L231Q	glnL	sensory histidine kinase in two‑component regulatory system with GlnG	L	231	Q
RA	CP009273	4056018	T→A	0.595	F138I	yihN	MFS transporter family protein	F	138	I
RA	CP009273	4062424	G→T	0.503	I71I	yihQ	alpha‑glucosidase	I	71	I
RA	CP009273	4064048	T→G	0.12300000000000001	N357H	yihS	aldose‑ketose isomerase; D‑mannose isomerase	N	357	H
RA	CP009273	4066133	T→G	0.536	S267R	yihU	gamma‑hydroxybutyrate dehydrogenase, NADH‑dependent	S	267	R
RA	CP009273	4068208	C→A	0.5820000000000001	G60G	yihW	DeoR family putative transcriptional regulator	G	60	G
RA	CP009273	4080364	G→T	0.135	M1M	yiiG	DUF3829 family lipoprotein	M	1	M
RA	CP009273	4081000	A→C	0.062	E213D	yiiG	DUF3829 family lipoprotein	E	213	D
RA	CP009273	4094362	C→A	0.596	W181L	cpxA	sensory histidine kinase in two‑component regulatory system with CpxR	W	181	L
RA	CP009273	4096163	G→T	0.10099999999999999	R139L	cpxP	inhibitor of the cpx response; periplasmic adaptor protein	R	139	L
RA	CP009273	4097822	G→T	0.353	E115*	pfkA	6‑phosphofructokinase I	E	115	*
RA	CP009273	4124966	G→T	0.051	E402*	katG	catalase‑peroxidase HPI, heme b‑containing	E	402	*
RA	CP009273	4127022	T→G	0.495	E188D	yijF	DUF1287 family protein	E	188	D
RA	CP009273	4142369	A→T	0.11199999999999999	Y220N	ppc	phosphoenolpyruvate carboxylase	Y	220	N
RA	CP009273	4143544	C→T	0.055	intergenic	ppc	phosphoenolpyruvate carboxylase/acetylornithine deacetylase	intergenic	None
RA	CP009273	4152581	T→C	0.078	V206V	trmA	tRNA m(5)U54 methyltransferase, SAM‑dependent; tmRNA m(5)U341 methyltransferase	V	206	V
RA	CP009273	4158250	A→C	0.085	intergenic	rrsB	16S ribosomal RNA of rrnB operon/tRNA‑Glu	intergenic	None
RA	CP009273	4164396	C→A	0.06	D187Y	coaA	pantothenate kinase	D	187	Y
RA	CP009273	4172013	G→A	0.066	D281N	rpoB	RNA polymerase, beta subunit	D	281	N
RA	CP009273	4175869	T→A	0.121	C198S	rpoC	RNA polymerase, beta prime subunit	C	198	S
RA	CP009273	4176823	G→T	0.401	D516Y	rpoC	RNA polymerase, beta prime subunit	D	516	Y
RA	CP009273	4211803	G→A	0.34600000000000003	P205S	arpA	ankyrin repeat protein	P	205	S
RA	CP009273	4212014	G→T	0.066	F134L	arpA	ankyrin repeat protein	F	134	L
RA	CP009273	4219527	C→A	0.064	A182S	pepE	(alpha)‑aspartyl dipeptidase	A	182	S
RA	CP009273	4230913	A→T	0.27899999999999997	W424R	xylE	D‑xylose transporter	W	424	R
RA	CP009273	4236535	T→A	0.078	intergenic	malE	maltose transporter subunit/fused maltose transport subunit, ATP‑binding component of ABC superfamily/regulatory protein	intergenic	None
RA	CP009273	4246967	G→T	0.069	intergenic	dgkA	diacylglycerol kinase/transcriptional repressor of SOS regulon	intergenic	None
RA	CP009273	4250821	C→A	0.061	Q99K	yjbM	uncharacterized protein	Q	99	K
RA	CP009273	4271152	G→T	0.11199999999999999	M415I	yjcE	putative cation/proton antiporter	M	415	I
RA	CP009273	4273077	C→A	0.057	intergenic	yjcF	pentapeptide repeats protein/acetate transporter	intergenic	None
RA	CP009273	4273158	A→T	0.124	intergenic	yjcF	pentapeptide repeats protein/acetate transporter	intergenic	None
RA	CP009273	4274926	A→C	0.054000000000000006	I72M	yjcH	DUF485 family inner membrane protein	I	72	M
RA	CP009273	4280478	T→G	0.055999999999999994	I25M	nrfD	formate‑dependent nitrite reductase, membrane subunit	I	25	M
RA	CP009273	4286119	A→C	0.076	intergenic	gltP	glutamate/aspartate:proton symporter/Sel1 family TPR‑like repeat protein	intergenic	None
RA	CP009273	4290080	G→T	0.337	I256I	mdtP	outer membrane factor of efflux pump	I	256	I
RA	CP009273	4291537	G→T	0.138	I453I	mdtO	membrane translocase (MDR) of MdtNOP efflux pump, PET family	I	453	I
RA	CP009273	4294039	A→G	0.068	I61T	ytcA	putative inner membrane DUF1656 family protein; efflux pump associated	I	61	T
RA	CP009273	4295721	A→G	0.09699999999999999	Y232H	yjcS	metallo‑beta‑lactamase superfamily protein	Y	232	H
RA	CP009273	4297846	C→A	0.784	M150I	alsE	allulose‑6‑phosphate 3‑epimerase	M	150	I
RA	CP009273	4303256	G→T	0.09300000000000001	V30V	rpiB	ribose 5‑phosphate isomerase B/allose 6‑phosphate isomerase	V	30	V
RA	CP009273	4303614	T→A	0.284	*150R	rpiB	ribose 5‑phosphate isomerase B/allose 6‑phosphate isomerase	*	150	R
RA	CP009273	4306969	T→A	0.21600000000000003	N23Y	phnM	ribophosphonate triphosphate hydrolase	N	23	Y
RA	CP009273	4312246	C→A	0.151	intergenic	phnF	putative DNA‑binding transcriptional regulator of phosphonate uptake and biodegradation/defective phosphonate ABC transporter permease;transport; Transport of small molecules: Anions; membrane channel protein component of Pn transporter; membrane component of ABC superfamily	intergenic	None
RA	CP009273	4315964	T→A	0.07400000000000001	intergenic	yjdN	metalloprotein superfamily protein/zinc‑ribbon family protein	intergenic	None
RA	CP009273	4356453	C→A	0.083	P46P	dcuA	C4‑dicarboxylate antiporter	P	46	P
RA	CP009273	4367995	G→A	0.106	P256L	ampC	penicillin‑binding protein; beta‑lactamase, intrinsically weak	P	256	L
RA	CP009273	4382270	C→A	0.062	intergenic	glyV	tRNA‑Gly/tRNA‑Gly	intergenic	None
RA	CP009273	4382806	T→A	0.11800000000000001	Q360L	queG	epoxyqueuosine reductase, cobalamine‑stimulated; queosine biosynthesis	Q	360	L
RA	CP009273	4388902	G→T	0.55	A558A	mutL	methyl‑directed mismatch repair protein	A	558	A
RA	CP009273	4396598	A→T	0.5489999999999999	E43V	rnr	exoribonuclease R, RNase R	E	43	V
RA	CP009273	4431847	C→T	0.055999999999999994	A49A	msrA	methionine sulfoxide reductase A	A	49	A
RA	CP009273	4434159	G→A	0.061	L77L	tamB	translocation and assembly module for autotransporter export, inner membrane subunit	L	77	L
RA	CP009273	4440479	C→T	0.091	A234V	ytfQ	galactofuranose binding proteint: periplasmic‑binding component of ABC superfamily	A	234	V
RA	CP009273	4450473	C→A	0.062	D669Y	nrdD	anaerobic ribonucleoside‑triphosphate reductase	D	669	Y
RA	CP009273	4452378	C→A	0.055	D34Y	nrdD	anaerobic ribonucleoside‑triphosphate reductase	D	34	Y
RA	CP009273	4458254	T→A	0.502	V271V	mgtA	magnesium transporter	V	271	V
RA	CP009273	4458609	G→T	0.617	D390Y	mgtA	magnesium transporter	D	390	Y
RA	CP009273	4463946	C→A	0.071	V2V	bdcR	transcriptional repressor for divergent bdcA	V	2	V
RA	CP009273	4464572	G→T	0.14400000000000002	intergenic	bdcR	transcriptional repressor for divergent bdcA/biofilm modulator regulated by toxins; DUF386 family protein, cupin superfamily	intergenic	None
RA	CP009273	4469550	G→A	0.285	A2T	yjgN	DUF898 family inner membrane protein	A	2	T
RA	CP009273	4470017	G→A	0.519	M157I	yjgN	DUF898 family inner membrane protein	M	157	I
RA	CP009273	4478322	G→A	0.055	intergenic	lptG	lipopolysaccharide export ABC permease of the LptBFGC export complex/DUF853 family protein with NTPase fold	intergenic	None
RA	CP009273	4479473	G→T	0.055999999999999994	I136I	yjgR	DUF853 family protein with NTPase fold	I	136	I
RA	CP009273	4489542	A→T	0.10099999999999999	pseudogene	yjgX	pseudogene fragment	pseudogene	None
RA	CP009273	4491549	G→A	0.061	intergenic	yjgZ	uncharacterized protein/IS4 transposase	intergenic	None
RA	CP009273	4502777	G→A	0.054000000000000006	N150N	fecC	iron‑dicitrate transporter subunit	N	150	N
RA	CP009273	4505471	C→T	0.077	D342N	fecA	ferric citrate outer membrane transporter	D	342	N
RA	CP009273	4510428	G→T	0.2	intergenic	yjhU	putative DNA‑binding transcriptional regulator; KpLE2 phage‑like element/putative transporter	intergenic	None
RA	CP009273	4511877	G→A	0.134	intergenic	yjhF	putative transporter/putative dehydratase	intergenic	None
RA	CP009273	4512693	T→A	0.561	K407*	yjhG	putative dehydratase	K	407	*
RA	CP009273	4521271	C→A	0.065	A66A	sgcX	putative endoglucanase with Zn‑dependent exopeptidase domain	A	66	A
RA	CP009273	4525234	G→A	0.47	pseudogene	yjhR	pseudogene, helicase family; putative frameshift suppressor	pseudogene	None
RA	CP009273	4529866	C→T	0.051	intergenic	nanC	N‑acetylnuraminic acid outer membrane channel protein/tyrosine recombinase/inversion of on/off regulator of fimA	intergenic	None
RA	CP009273	4531143	A→T	0.565	I124F	fimB	tyrosine recombinase/inversion of on/off regulator of fimA	I	124	F
RA	CP009273	4532778	G→T	0.055999999999999994	intergenic	fimE	tyrosine recombinase/inversion of on/off regulator of fimA/major type 1 subunit fimbrin (pilin)	intergenic	None
RA	CP009273	4540328	G→T	0.059000000000000004	I262I	gntP	fructuronate transporter	I	262	I
RA	CP009273	4556296	C→T	0.19699999999999998	Q256Q	yjiN	zinc‑type alcohol dehydrogenase‑like protein	Q	256	Q
RA	CP009273	4562043	C→A	0.531	intergenic	yjiS	DUF1127 family protein/pseudogene	intergenic	None
RA	CP009273	4579917	C→A	0.076	A394S	yjiY	putative transporter	A	394	S
RA	CP009273	4582677	G→T	0.066	E402*	tsr	methyl‑accepting chemotaxis protein I, serine sensor receptor	E	402	*
RA	CP009273	4584381	G→T	0.575	I53I	yjjL	L‑galactonate transporter	I	53	I
RA	CP009273	4588471	G→A	0.055	A263V	opgB	phosphoglycerol transferases I and II	A	263	V
RA	CP009273	4601014	T→C	0.11199999999999999	intergenic	prfC	peptide chain release factor RF‑3/periplasmic protein	intergenic	None
RA	CP009273	4603129	T→G	0.096	V301G	yjjU	putative patatin‑like family phospholipase	V	301	G
RA	CP009273	4604616	C→A	0.078	G249C	yjjW	putative pyruvate formate lyase activating enzyme	G	249	C
JC	CP009273	4615993	Δ3 bp	0.054000000000000006	coding	radA	DNA repair protein	NaN	None
RA	CP009273	4626235	G→T	0.121	E138*	creB	response regulator in two‑component regulatory system with CreC	E	138	*
RA	CP009273	4629507	C→A	0.062	R206L	arcA	response regulator in two‑component regulatory system with ArcB or CpxA	R	206	L
RA	CP009273	4629622	C→A	0.071	A168S	arcA	response regulator in two‑component regulatory system with ArcB or CpxA	A	168	S
RA	pSEVA424‑mdh2_C.	83	T→G	0.09	intergenic	–	–/–	intergenic	None
RA	pSEVA424‑mdh2_C.	91	G→T	0.129	intergenic	–	–/–	intergenic	None
RA	pSEVA424‑mdh2_C.	95	A→T	0.094	intergenic	–	–/–	intergenic	None
RA	pSEVA424‑mdh2_C.	117	T→A	0.059000000000000004	intergenic	–	–/–	intergenic	None
RA	pSEVA424‑mdh2_C.	120	C→A	0.07200000000000001	intergenic	–	–/–	intergenic	None
RA	pSEVA424‑mdh2_C.	138	G→T	0.052000000000000005	intergenic	–	–/–	intergenic	None
RA	pSEVA424‑mdh2_C.	1132	2 bp→TT	1.0	intergenic	–	–/–	intergenic	None
RA	pSEVA424‑mdh2_C.	2922	T→G	0.059000000000000004	intergenic	–	–/–	intergenic	None
RA	pSEVA424‑mdh2_C.	2953	A→C	0.109	intergenic	–	–/–	intergenic	None
RA	pSEVA424‑mdh2_C.	2959	T→G	0.215	intergenic	–	–/–	intergenic	None
RA	pSEVA424‑mdh2_C.	2966	A→T	0.09699999999999999	intergenic	–	–/–	intergenic	None
RA	pSEVA424‑mdh2_C.	2967	T→G	0.08900000000000001	intergenic	–	–/–	intergenic	None
RA	pSEVA424‑mdh2_C.	2,970:1	+A	0.857	intergenic	–	–/–	intergenic	None
RA	pSEVA424‑mdh2_C.	2972	T→G	1.0	intergenic	–	–/–	intergenic	None
RA	pSEVA424‑mdh2_C.	2973	G→C	0.875	intergenic	–	–/–	intergenic	None
RA	pSEVA424‑mdh2_C.	2,973:1	+C	0.055	intergenic	–	–/–	intergenic	None
RA	pSEVA424‑mdh2_C.	2981	A→C	0.145	intergenic	–	–/–	intergenic	None
JC	pSEVA424‑mdh2_C.	4410	+CTGG	1.0	intergenic	–	–/–	intergenic	None
RA	pSEVA424‑mdh2_C.	6066	G→T	0.255	A271A	c.necator		A	271	A
