# Supplementary material for: Generation of an Escherichia coli strain growing on methanol via the ribulose monophosphate cycle
Source: Nat Commun. 2022 Sep 6;13:5243. doi: 10.1038/s41467-022-32744-9 (PMC9448777; doi:10.1038/s41467-022-32744-9)
Supplement: Supplementary file 11 — Source Data [file 41467_2022_32744_MOESM11_ESM.zip › source_data/Supplementary Figure 7/A7_CS_54/mutations_all_0.0.csv]

evidence	seq id	position	mutation	freq	annotation	gene	description	WT_aa	pos_aa	mut_aa
RA	131_Ptrc_HPS_PHI	1,166	G→A	0.142	I57I	HPS	Unnamed: 7_level_1	I	57	I
RA	131_Ptrc_HPS_PHI	2974	T→G	0.053	intergenic	lacIq	–/–	intergenic	None
RA	131_Ptrc_HPS_PHI	3370	A→T	0.059000000000000004	intergenic	lacIq	–/–	intergenic	None
RA	131_Ptrc_HPS_PHI	3385	A→T	0.062	intergenic	lacIq	–/–	intergenic	None
RA	131_Ptrc_HPS_PHI	3392	A→C	0.073	intergenic	lacIq	–/–	intergenic	None
RA	131_Ptrc_HPS_PHI	3404	T→G	0.052000000000000005	intergenic	lacIq	–/–	intergenic	None
RA	131_Ptrc_HPS_PHI	3428	A→T	0.142	intergenic	lacIq	–/–	intergenic	None
RA	131_Ptrc_HPS_PHI	3430	T→G	0.07200000000000001	intergenic	lacIq	–/–	intergenic	None
RA	131_Ptrc_HPS_PHI	3443	A→T	0.196	intergenic	lacIq	–/–	intergenic	None
RA	131_Ptrc_HPS_PHI	3450	A→C	0.109	intergenic	lacIq	–/–	intergenic	None
RA	131_Ptrc_HPS_PHI	3453	G→C	0.071	intergenic	lacIq	–/–	intergenic	None
RA	131_Ptrc_HPS_PHI	3460	T→G	0.094	intergenic	lacIq	–/–	intergenic	None
RA	131_Ptrc_HPS_PHI	4526	C→A	0.141	intergenic	lacIq	–/–	intergenic	None
RA	CP009273	558	T→A	0.084	L74L	thrA	Bifunctional aspartokinase/homoserine dehydrogenase 1	L	74	L
RA	CP009273	5144	G→A	0.504	intergenic	thrC	L‑threonine synthase/DUF2502 family putative periplasmic protein	intergenic	None
RA	CP009273	7905	A→C	0.16699999999999998	Y19D	yaaJ	putative transporter	Y	19	D
RA	CP009273	8137	G→T	0.055	intergenic	yaaJ	putative transporter/transaldolase B	intergenic	None
RA	CP009273	10444	G→T	0.7440000000000001	F17L	satP	succinate‑acetate transporter	F	17	L
RA	CP009273	12901	G→A	1.0	D247N	dnaK	chaperone Hsp70, with co‑chaperone DnaJ	D	247	N
RA	CP009273	13218	A→C	0.059000000000000004	K352N	dnaK	chaperone Hsp70, with co‑chaperone DnaJ	K	352	N
RA	CP009273	13327	G→T	0.057	V389L	dnaK	chaperone Hsp70, with co‑chaperone DnaJ	V	389	L
RA	CP009273	29139	G→T	0.402	G256C	dapB	dihydrodipicolinate reductase	G	256	C
RA	CP009273	30176	A→T	0.075	T176S	carA	carbamoyl phosphate synthetase small subunit, glutamine amidotransferase	T	176	S
RA	CP009273	34496	T→A	0.079	L66Q	caiF	cai operon transcriptional activator	L	66	Q
RA	CP009273	39866	G→T	0.067	S174Y	caiA	crotonobetaine reductase subunit II, FAD‑binding	S	174	Y
RA	CP009273	43364	G→T	0.134	P59P	fixB	putative electron transfer flavoprotein, NAD/FAD‑binding domain and ETFP adenine nucleotide‑binding domain‑like protein	P	59	P
RA	CP009273	43550	G→A	0.057	A121A	fixB	putative electron transfer flavoprotein, NAD/FAD‑binding domain and ETFP adenine nucleotide‑binding domain‑like protein	A	121	A
RA	CP009273	47560	G→T	0.053	T105T	kefF	potassium‑efflux system ancillary protein for KefC, glutathione‑regulated; quinone oxidoreductase, FMN‑dependent	T	105	T
RA	CP009273	56677	G→T	0.48200000000000004	R145S	lptD	LPS assembly OM complex LptDE, beta‑barrel component	R	145	S
RA	CP009273	57529	G→T	0.066	A56S	djlA	membrane‑anchored DnaK co‑chaperone, DNA‑binding protein	A	56	S
RA	CP009273	72337	C→A	0.08	D484Y	sgrR	transcriptional DNA‑binding transcriptional activator of sgrS sRNA	D	484	Y
RA	CP009273	72392	G→T	0.271	F465L	sgrR	transcriptional DNA‑binding transcriptional activator of sgrS sRNA	F	465	L
RA	CP009273	88442	T→A	0.068	F181L	ftsI	transpeptidase involved in septal peptidoglycan synthesis (penicillin‑binding protein 3)	F	181	L
RA	CP009273	104948	A→T	0.446	E61D	secA	preprotein translocase subunit, ATPase	E	61	D
RA	CP009273	105563	C→A	0.138	D266E	secA	preprotein translocase subunit, ATPase	D	266	E
RA	CP009273	118828	G→T	0.157	D84Y	pdhR	pyruvate dehydrogenase complex repressor; autorepressor	D	84	Y
RA	CP009273	118873	G→T	0.7140000000000001	D99Y	pdhR	pyruvate dehydrogenase complex repressor; autorepressor	D	99	Y
RA	CP009273	119002	G→T	0.095	D142Y	pdhR	pyruvate dehydrogenase complex repressor; autorepressor	D	142	Y
RA	CP009273	123870	G→T	0.27	P563P	aceF	pyruvate dehydrogenase, dihydrolipoyltransacetylase component E2	P	563	P
RA	CP009273	142460	T→A	0.7240000000000001	F298Y	yadE	putative polysaccharide deacetylase lipoprotein	F	298	Y
RA	CP009273	145632	G→T	0.062	Q153K	panB	3‑methyl‑2‑oxobutanoate hydroxymethyltransferase	Q	153	K
RA	CP009273	147946	G→T	0.308	I47I	yadK	putative fimbrial‑like adhesin protein	I	47	I
RA	CP009273	153472	G→T	0.498	intergenic	yadN	putative fimbrial‑like adhesin protein/2‑amino‑4‑hydroxy‑6‑hydroxymethyldihyropteridine pyrophosphokinase	intergenic	None
RA	CP009273	157178	C→A	0.306	intergenic	dksA	transcriptional regulator of rRNA transcription, DnaK suppressor protein/sugar fermentation stimulation protein A	intergenic	None
RA	CP009273	158287	C→A	0.653	D78Y	ligT	2'‑5' RNA ligase	D	78	Y
RA	CP009273	158967	C→A	0.195	H126N	hrpB	putative ATP‑dependent helicase	H	126	N
RA	CP009273	161068	A→C	0.092	intergenic	hrpB	putative ATP‑dependent helicase/fused glycosyl transferase and transpeptidase	intergenic	None
RA	CP009273	161171	G→T	0.14400000000000002	intergenic	hrpB	putative ATP‑dependent helicase/fused glycosyl transferase and transpeptidase	intergenic	None
RA	CP009273	170868	C→A	0.066	V168F	hemL	glutamate‑1‑semialdehyde aminotransferase (aminomutase)	V	168	F
RA	CP009273	188863	T→A	0.051	D174E	pyrH	uridylate kinase	D	174	E
RA	CP009273	198022	C→A	0.349	R189S	lpxD	UDP‑3‑O‑(3‑hydroxymyristoyl)‑glucosamine N‑acyltransferase	R	189	S
RA	CP009273	214044	G→T	0.052000000000000005	R407S	proS	prolyl‑tRNA synthetase	R	407	S
JC	CP009273	216968	Δ3 bp	0.055999999999999994	coding	metQ	DL‑methionine transporter subunit	NaN	None
RA	CP009273	230579	C→T	1.0	E231K	gloB	hydroxyacylglutathione hydrolase	E	231	K
RA	CP009273	232860	G→T	0.7170000000000001	D103Y	dnaQ	DNA polymerase III epsilon subunit	D	103	Y
RA	CP009273	233053	A→C	0.157	D167A	dnaQ	DNA polymerase III epsilon subunit	D	167	A
RA	CP009273	238195	G→T	0.491	V532V	fadE	acyl coenzyme A dehydrogenase	V	532	V
RA	CP009273	238605	A→T	0.052000000000000005	Y396N	fadE	acyl coenzyme A dehydrogenase	Y	396	N
RA	CP009273	241630	G→T	0.057999999999999996	Y221*	yafK	L,D‑transpeptidase‑related protein	Y	221	*
RA	CP009273	241773	A→T	0.08	Y174N	yafK	L,D‑transpeptidase‑related protein	Y	174	N
RA	CP009273	248470	A→C	0.133	intergenic	dinB	DNA polymerase IV/antitoxin of the YafO‑YafN toxin‑antitoxin system	intergenic	None
RA	CP009273	249629	G→A	0.11699999999999999	R145Q	yafP	putative acyl‑CoA transferase	R	145	Q
RA	CP009273	281469	A→T	0.061	T122S	yagG	CP4‑6 prophage; putative sugar transporter	T	122	S
RA	CP009273	301808	C→A	0.078	E241*	ecpD	polymerized tip adhesin of ECP fibers	E	241	*
RA	CP009273	306510	G→A	0.19899999999999998	R180W	ecpR	putative transcriptional regulator for the ecp operon	R	180	W
RA	CP009273	306949	G→A	0.081	A33A	ecpR	putative transcriptional regulator for the ecp operon	A	33	A
RA	CP009273	312532	G→A	0.596	pseudogene	ykgA	pseudogene, AraC family;putative regulator; Not classified; putative ARAC‑type regulatory protein	pseudogene	None
JC JC	CP009273	312806	IS2 (+) +5 bp	0.05	pseudogene	ykgA	pseudogene, AraC family;putative regulator; Not classified; putative ARAC‑type regulatory protein	pseudogene	None
RA	CP009273	320920	G→A	0.475	S52S	ykgH	putative inner membrane protein	S	52	S
RA	CP009273	334250	G→T	0.191	R72L	yahG	DUF1116 family protein	R	72	L
RA	CP009273	341060	C→A	0.136	intergenic	yahL	uncharacterized protein/uncharacterized protein	intergenic	None
RA	CP009273	351359	G→T	0.18100000000000002	G243C	codB	cytosine transporter	G	243	C
RA	CP009273	351447	T→A	0.201	L272Q	codB	cytosine transporter	L	272	Q
RA	CP009273	353335	T→G	0.063	intergenic	codA	cytosine/isoguanine deaminase/transcriptional activator of cyn operon; autorepressor	intergenic	None
RA	CP009273	353489	C→T	0.052000000000000005	intergenic	codA	cytosine/isoguanine deaminase/transcriptional activator of cyn operon; autorepressor	intergenic	None
RA	CP009273	359028	C→A	0.055999999999999994	pseudogene	lacZ	pseudogene, truncated	pseudogene	None
RA	CP009273	362159	G→T	0.51	I165I	mhpR	mhp operon transcriptional activator	I	165	I
RA	CP009273	372966	G→T	0.053	intergenic	yaiL	DUF2058 family protein/S‑formylglutathione hydrolase	intergenic	None
RA	CP009273	376532	C→A	0.308	pseudogene	yaiX	pseudogene, interrupted by IS2A, acetyltransferase homolog; nonfunctional; interruped by IS2; putative transferase	pseudogene	None
RA	CP009273	379943	C→T	0.16699999999999998	G44R	yaiS	putative PIG‑L family deacetylase	G	44	R
RA	CP009273	379966	G→A	0.158	S36L	yaiS	putative PIG‑L family deacetylase	S	36	L
RA	CP009273	380508	C→T	0.052000000000000005	intergenic	yaiS	putative PIG‑L family deacetylase/taurine transporter subunit	intergenic	None
RA	CP009273	395611	C→A	0.10300000000000001	D257Y	ddlA	D‑alanine‑D‑alanine ligase A	D	257	Y
RA	CP009273	401729	G→A	0.063	intergenic	yaiI	UPF0178 family protein/shikimate kinase II	intergenic	None
RA	CP009273	402340	G→T	0.67	V160V	aroL	shikimate kinase II	V	160	V
RA	CP009273	406075	C→A	0.72	P159Q	mak	manno(fructo)kinase	P	159	Q
RA	CP009273	411027	G→T	0.672	L61L	sbcC	exonuclease, dsDNA, ATP‑dependent	L	61	L
RA	CP009273	419663	G→T	0.23	E564*	malZ	maltodextrin glucosidase	E	564	*
RA	CP009273	433551	G→T	0.67	S14Y	yajO	2‑carboxybenzaldehyde reductase	S	14	Y
RA	CP009273	434663	A→C	0.687	I324S	dxs	1‑deoxyxylulose‑5‑phosphate synthase, thiamine triphosphate‑binding, FAD‑requiring	I	324	S
RA	CP009273	435336	G→T	0.491	Q100K	dxs	1‑deoxyxylulose‑5‑phosphate synthase, thiamine triphosphate‑binding, FAD‑requiring	Q	100	K
RA	CP009273	437672	T→A	0.48700000000000004	V223E	thiI	tRNA s(4)U8 sulfurtransferase	V	223	E
RA	CP009273	442299	G→T	0.154	S288*	cyoE	protoheme IX farnesyltransferase	S	288	*
RA	CP009273	447252	G→A	0.064	intergenic	cyoA	cytochrome o ubiquinol oxidase subunit II/muropeptide transporter	intergenic	None
RA	CP009273	456588	G→T	0.684	D749Y	lon	DNA‑binding ATP‑dependent protease La	D	749	Y
RA	CP009273	461641	G→A	0.27899999999999997	V376V	ybaE	putative ABC superfamily transporter periplasmic‑binding protein	V	376	V
RA	CP009273	473180	T→A	0.067	K298N	ylaB	putative membrane‑anchored cyclic‑di‑GMP phosphodiesterase	K	298	N
RA	CP009273	474138	G→T	0.624	intergenic	ylaB	putative membrane‑anchored cyclic‑di‑GMP phosphodiesterase/DUF1449 family inner membrane protein	intergenic	None
RA	CP009273	479244	C→A	0.48	A206S	acrB	multidrug efflux system protein	A	206	S
RA	CP009273	480820	C→T	0.71	D86N	acrA	multidrug efflux system	D	86	N
RA	CP009273	495504	A→T	0.266	intergenic	aes	acetyl esterase/inosine/guanosine kinase	intergenic	None
RA	CP009273	495583	G→T	0.051	M1M	gsk	inosine/guanosine kinase	M	1	M
RA	CP009273	505336	C→T	0.09300000000000001	E500E	copA	copper transporter	E	500	E
RA	CP009273	509557	C→A	0.069	R37S	cueR	copper‑responsive regulon transcriptional regulator	R	37	S
RA	CP009273	513720	T→C	0.09	I6V	ybbN	DnaK co‑chaperone, thioredoxin‑like protein	I	6	V
RA	CP009273	525424	T→C	0.17	pseudogene	ylbG	pseudogene, DNA‑binding transcriptional regulator homology	pseudogene	None
RA	CP009273	530466	C→A	0.705	F365L	gcl	glyoxylate carboligase	F	365	L
RA	CP009273	542200	Δ1 bp	0.449	coding	fdrA	putative NAD(P)‑binding acyl‑CoA synthetase	NaN	None
RA	CP009273	546491	G→T	0.71	V199V	ybcF	putative carbonate kinase	V	199	V
RA	CP009273	549397	G→T	0.7090000000000001	intergenic	lpxH	UDP‑2,3‑diacylglucosamine pyrophosphohydrolase/peptidyl‑prolyl cis‑trans isomerase B (rotamase B)	intergenic	None
RA	CP009273	553502	C→A	0.057	intergenic	folD	bifunctional 5,10‑methylene‑tetrahydrofolate dehydrogenase/ 5,10‑methylene‑tetrahydrofolate cyclohydrolase/FimA homolog	intergenic	None
RA	CP009273	565317	G→A	0.053	A320A	ybcK	DLP12 prophage; putative recombinase	A	320	A
RA	CP009273	569705	G→A	0.053	R98R	quuD	DLP12 prophage; putative antitermination protein	R	98	R
RA	CP009273	578430	G→A	0.066	pseudogene	tfaX	pseudogene, DLP12 prophage;Phage or Prophage Related	pseudogene	None
RA	CP009273	579710	G→A	0.25	A192T	appY	global transcriptional activator; DLP12 prophage	A	192	T
RA	CP009273	581203	A→T	0.057999999999999996	intergenic	ompT	DLP12 prophage; outer membrane protease VII (outer membrane protein 3b)/tRNA‑OTHER	intergenic	None
RA	CP009273	583341	T→G	0.653	S33R	ybcH	PRK09936 family protein	S	33	R
RA	CP009273	592124	A→T	0.057999999999999996	I357F	cusC	copper/silver efflux system, outer membrane component	I	357	F
RA	CP009273	595736	C→A	0.08199999999999999	R523S	cusA	copper/silver efflux system, membrane component	R	523	S
RA	CP009273	596756	G→T	0.092	E863*	cusA	copper/silver efflux system, membrane component	E	863	*
RA	CP009273	599256	C→T	0.078	A288A	ybdG	mechanosensitive channel protein, miniconductance	A	288	A
RA	CP009273	601154	T→A	0.14400000000000002	L63F	ybdF	DUF419 family protein	L	63	F
RA	CP009273	607660	G→T	0.07400000000000001	R97R	fepA	iron‑enterobactin outer membrane transporter	R	97	R
RA	CP009273	607931	G→A	0.6559999999999999	S7F	fepA	iron‑enterobactin outer membrane transporter	S	7	F
RA	CP009273	608174	G→A	0.129	intergenic	fepA	iron‑enterobactin outer membrane transporter/enterobactin/ferric enterobactin esterase	intergenic	None
RA	CP009273	625364	G→T	0.319	G5G	cstA	carbon starvation protein involved in peptide utilization; APC peptide transporter family protein	G	5	G
RA	CP009273	632406	T→A	0.353	K223N	ybdO	putative DNA‑binding transcriptional regulator	K	223	N
RA	CP009273	639231	G→A	0.679	L65F	rnk	regulator of nucleoside diphosphate kinase	L	65	F
RA	CP009273	641886	C→A	0.342	E51*	citT	citrate:succinate antiporter	E	51	*
RA	CP009273	647422	G→T	0.48700000000000004	intergenic	citC	[citrate [pro‑3S]‑lyase] ligase/sensory histidine kinase in two‑component regulatory system with CitB	intergenic	None
RA	CP009273	648056	C→A	0.66	F122L	citA	sensory histidine kinase in two‑component regulatory system with CitB	F	122	L
RA	CP009273	652865	Δ1 bp	0.616	coding	cspE	constitutive cold shock family transcription antitermination protein; negative regulator of cspA transcription; RNA melting protein; ssDNA‑binding protein	NaN	None
RA	CP009273	657177	C→T	0.065	A186A	lipB	octanoyltransferase; octanoyl‑[ACP]:protein N‑octanoyltransferase	A	186	A
RA	CP009273	660816	G→A	0.168	V318V	mrdB	cell wall shape‑determining protein	V	318	V
RA	CP009273	662631	C→A	0.58	R348L	mrdA	transpeptidase involved in peptidoglycan synthesis (penicillin‑binding protein 2)	R	348	L
RA	CP009273	663449	G→T	0.07	N75K	mrdA	transpeptidase involved in peptidoglycan synthesis (penicillin‑binding protein 2)	N	75	K
RA	CP009273	702512	A→G	0.055	T322A	glnS	glutamyl‑tRNA synthetase	T	322	A
RA	CP009273	705588	C→A	0.46299999999999997	intergenic	chiQ	chitosugar‑induced verified lipoprotein/ferric iron uptake regulon transcriptional repressor; autorepressor	intergenic	None
RA	CP009273	706766	C→T	0.062	L52L	fldA	flavodoxin 1	L	52	L
RA	CP009273	707409	C→A	0.161	intergenic	ybfE	LexA‑regulated protein, CopB family/acyl‑CoA esterase	intergenic	None
RA	CP009273	708018	C→A	0.055	D81Y	ybfF	acyl‑CoA esterase	D	81	Y
RA	CP009273	731316	A→T	0.08800000000000001	T71S	ybfC	putative periplasmic protein	T	71	S
RA	CP009273	738149	G→A	0.11800000000000001	intergenic	dtpD	dipeptide and tripeptide permease D/NIF3 family metal‑binding protein	intergenic	None
RA	CP009273	754572	G→T	0.715	E137D	sucA	2‑oxoglutarate decarboxylase, thiamine triphosphate‑binding	E	137	D
RA	CP009273	757524	C→A	0.094	R183S	sucB	dihydrolipoyltranssuccinase	R	183	S
RA	CP009273	759000	C→A	0.722	F177L	sucC	succinyl‑CoA synthetase, beta subunit	F	177	L
RA	CP009273	760181	G→T	0.133	P182P	sucD	succinyl‑CoA synthetase, NAD(P)‑binding, alpha subunit	P	182	P
RA	CP009273	766563	G→A	0.084	intergenic	mngB	alpha‑mannosidase/cytochrome d terminal oxidase, subunit I	intergenic	None
RA	CP009273	773443	C→A	0.084	A83E	tolB	periplasmic protein	A	83	E
RA	CP009273	788902	G→T	0.63	R115S	modF	fused molybdate transporter subunits of ABC superfamily: ATP‑binding components	R	115	S
RA	CP009273	800779	G→T	0.597	E607D	ybhJ	putative hydratase	E	607	D
RA	CP009273	828374	G→T	0.667	V11V	ybiA	DUF1768 family protein	V	11	V
RA	CP009273	832574	G→T	0.091	T256T	ybiC	putative dehydrogenase	T	256	T
RA	CP009273	858161	G→T	0.08199999999999999	D269E	ybiY	putative pyruvate formate lyase activating enzyme	D	269	E
RA	CP009273	864209	G→A	0.057	A412T	gsiA	glutathione transporter ATP‑binding protein, ABC superfamily	A	412	T
RA	CP009273	868618	G→T	0.095	E62*	yliE	putative membrane‑anchored cyclic‑di‑GMP phosphodiesterase	E	62	*
RA	CP009273	871072	C→A	0.077	V94V	yliF	putative membrane‑anchored diguanylate cyclase	V	94	V
RA	CP009273	874768	G→T	0.18100000000000002	E191*	yliI	soluble aldose sugar dehydrogenase	E	191	*
RA	CP009273	876447	G→A	0.6970000000000001	D89N	dacC	D‑alanyl‑D‑alanine carboxypeptidase (penicillin‑binding protein 6a)	D	89	N
RA	CP009273	879085	G→T	0.71	intergenic	ybjG	undecaprenyl pyrophosphate phosphatase/multidrug efflux system protein	intergenic	None
RA	CP009273	882441	A→T	0.111	S119T	ybjJ	putative transporter	S	119	T
RA	CP009273	890514	G→T	0.055999999999999994	R23L	potG	putrescine transporter subunit: ATP‑binding component of ABC superfamily	R	23	L
JC JC	CP009273	919057	IS5 (–) +4 bp	0.057	coding	clpA	ATPase and specificity subunit of ClpA‑ClpP ATP‑dependent serine protease, chaperone activity	NaN	None
RA	CP009273	920469	G→T	0.14800000000000002	G584C	clpA	ATPase and specificity subunit of ClpA‑ClpP ATP‑dependent serine protease, chaperone activity	G	584	C
RA	CP009273	923312	G→T	0.124	S447*	cydC	fused glutathione, cysteine exporter subunits of ABC superfamily: membrane component/ATP‑binding component	S	447	*
RA	CP009273	923339	G→T	0.102	S438*	cydC	fused glutathione, cysteine exporter subunits of ABC superfamily: membrane component/ATP‑binding component	S	438	*
RA	CP009273	927201	G→C	0.051	G102G	trxB	thioredoxin reductase, FAD/NAD(P)‑binding	G	102	G
RA	CP009273	932915	C→A	0.07200000000000001	R30S	lolA	lipoprotein chaperone	R	30	S
RA	CP009273	947211	C→A	0.192	P600P	pflB	formate C‑acetyltransferase 1, anaerobic; pyruvate formate‑lyase 1	P	600	P
RA	CP009273	950103	T→C	0.102	intergenic	focA	formate channel/ribosomal protein S12 methylthiotransferase accessory factor	intergenic	None
RA	CP009273	961946	T→A	0.07	F724Y	ycaI	ComEC family inner membrane protein	F	724	Y
RA	CP009273	968415	G→T	0.675	S148*	ycbC	DUF218 superfamily protein	S	148	*
RA	CP009273	971532	A→T	0.122	Q152L	mukE	chromosome condensin MukBEF, MukE localization factor	Q	152	L
RA	CP009273	982037	G→T	0.067	T134T	ompF	outer membrane porin 1a (Ia;b;F)	T	134	T
RA	CP009273	1006218	G→T	0.126	E267*	uup	putative transporter subunit of ABC superfamily: ATP‑binding component	E	267	*
RA	CP009273	1010932	A→G	0.063	intergenic	pqiC	DUF330 family putative lipoprotein/ribosome modulation factor	intergenic	None
RA	CP009273	1011972	A→T	0.163	intergenic	fabA	beta‑hydroxydecanoyl thioester dehydrase/putative peptidase	intergenic	None
RA	CP009273	1028922	C→A	0.07	F71L	hyaB	hydrogenase 1, large subunit	F	71	L
RA	CP009273	1050246	G→T	0.147	L463L	torS	hybrid sensory histidine kinase in two‑component regulatory system with TorR	L	463	L
RA	CP009273	1077911	A→C	0.727	K71N	efeO	inactive ferrous ion transporter EfeUOB	K	71	N
RA	CP009273	1087844	G→A	0.057	intergenic	pgaA	biofilm adhesin polysaccharide PGA secretin; OM porin; poly‑beta‑1,6‑N‑acetyl‑D‑glucosamine export protein/diguanylate cyclase, membrane‑anchored	intergenic	None
RA	CP009273	1090918	T→A	0.23600000000000002	intergenic	insE1	IS3 transposase A/pseudogene	intergenic	None
RA	CP009273	1116964	A→G	0.639	intergenic	dinI	DNA damage‑inducible protein I/dihydro‑orotase	intergenic	None
RA	CP009273	1121966	C→T	0.055	R118R	yceH	UPF0502 family protein	R	118	R
RA	CP009273	1122159	G→T	0.071	A183S	yceH	UPF0502 family protein	A	183	S
RA	CP009273	1129182	G→A	0.087	A385T	flgE	flagellar hook protein	A	385	T
RA	CP009273	1129363	G→A	0.196	A36T	flgF	flagellar component of cell‑proximal portion of basal‑body rod	A	36	T
RA	CP009273	1129816	G→T	0.057999999999999996	A187S	flgF	flagellar component of cell‑proximal portion of basal‑body rod	A	187	S
RA	CP009273	1136758	T→A	0.069	A1022A	rne	fused ribonucleaseE: endoribonuclease/RNA‑binding protein/RNA degradosome binding protein	A	1022	A
RA	CP009273	1151750	G→T	0.436	R178L	holB	DNA polymerase III, delta prime subunit	R	178	L
RA	CP009273	1152278	G→T	0.7170000000000001	E16*	ycfH	putative DNase	E	16	*
RA	CP009273	1164814	T→A	0.052000000000000005	intergenic	bhsA	biofilm, cell surface and signaling protein/L,D‑transpeptidase linking Lpp to murein	intergenic	None
RA	CP009273	1192525	C→T	0.14800000000000002	S155N	ymfD	e14 prophage; putative SAM‑dependent methyltransferase	S	155	N
RA	CP009273	1193313	C→T	0.052000000000000005	M127I	ymfE	e14 prophage; putative inner membrane protein	M	127	I
RA	CP009273	1193873	G→T	0.6729999999999999	intergenic	ymfE	e14 prophage; putative inner membrane protein/e14 prophage; cell death peptidase, inhibitor of T4 late gene expression	intergenic	None
RA	CP009273	1194365	G→T	0.19899999999999998	W72L	lit	e14 prophage; cell death peptidase, inhibitor of T4 late gene expression	W	72	L
RA	CP009273	1197027	G→T	0.151	M25I	ymfI	e14 prophage; uncharacterized protein	M	25	I
RA	CP009273	1197734	C→T	0.1	R219K	cohE	e14 prophage; repressor protein phage e14	R	219	K
RA	CP009273	1210957	C→A	0.106	intergenic	bluF	anti‑repressor for YcgE, blue light‑responsive; FAD‑binding; has c‑di‑GMP phosphodiesterase‑like EAL domain, but does not degrade c‑di‑GMP/RcsB connector protein for regulation of biofilm and acid‑resistance	intergenic	None
RA	CP009273	1211142	C→T	0.11900000000000001	intergenic	bluF	anti‑repressor for YcgE, blue light‑responsive; FAD‑binding; has c‑di‑GMP phosphodiesterase‑like EAL domain, but does not degrade c‑di‑GMP/RcsB connector protein for regulation of biofilm and acid‑resistance	intergenic	None
RA	CP009273	1215174	G→T	0.23199999999999998	pseudogene	ycgH	pseudogene; putative ATP‑binding component of a transport system	pseudogene	None
RA	CP009273	1216183	C→A	0.081	pseudogene	ycgH	pseudogene; putative ATP‑binding component of a transport system	pseudogene	None
RA	CP009273	1217884	A→T	0.17800000000000002	I69I	ymgD	uncharacterized protein	I	69	I
RA	CP009273	1218640	C→T	0.057	intergenic	ymgI	uncharacterized protein/uncharacterized protein	intergenic	None
RA	CP009273	1220996	G→T	0.69	R181R	minC	cell division inhibitor	R	181	R
RA	CP009273	1228591	G→T	0.685	intergenic	dsbB	oxidoreductase that catalyzes reoxidation of DsbA protein disulfide isomerase I/sodium:proton antiporter	intergenic	None
RA	CP009273	1228879	A→C	0.17	L432R	nhaB	sodium:proton antiporter	L	432	R
RA	CP009273	1229460	G→T	0.156	F238L	nhaB	sodium:proton antiporter	F	238	L
RA	CP009273	1234574	A→T	0.057999999999999996	E80D	dadX	alanine racemase, catabolic, PLP‑binding	E	80	D
RA	CP009273	1243278	G→A	0.138	S431S	dhaM	putative dihydroxyacetone‑specific PTS enzymes: HPr component/EI component	S	431	S
RA	CP009273	1247376	G→T	0.14300000000000002	V285V	dhaR	dhaKLM operon transcription activator	V	285	V
RA	CP009273	1282421	A→T	0.065	intergenic	narI	nitrate reductase 1, gamma (cytochrome b(NR)) subunit/rtT sRNA, processed from tyrT transcript	intergenic	None
RA	CP009273	1282599	G→T	0.063	noncoding	rttR	rtT sRNA, processed from tyrT transcriptprotamine‑like protein	noncoding	None
RA	CP009273	1283124	G→A	0.08800000000000001	intergenic	tyrT	tRNA‑Tyr/formyltetrahydrofolate hydrolase	intergenic	None
RA	CP009273	1311385	T→A	0.061	Q32L	trpA	tryptophan synthase, alpha subunit	Q	32	L
RA	CP009273	1322140	T→A	0.643	T159S	btuR	cob(I)yrinic acid a,c‑diamide adenosyltransferase	T	159	S
RA	CP009273	1326970	C→A	0.051	H556N	topA	DNA topoisomerase I, omega subunit	H	556	N
RA	CP009273	1352314	C→A	0.066	V377V	puuP	putrescine importer	V	377	V
RA	CP009273	1361433	G→T	0.099	P246Q	pspF	psp operon transcriptional activator	P	246	Q
RA	CP009273	1365202	C→A	0.209	H244N	ycjM	alpha amylase catalytic domain family protein	H	244	N
RA	CP009273	1365283	G→T	0.42100000000000004	E271*	ycjM	alpha amylase catalytic domain family protein	E	271	*
RA	CP009273	1368566	T→G	0.156	F74V	ycjP	inner membrane putative ABC superfamily sugar transporter permease	F	74	V
JC JC	CP009273	1376043	IS5 (–) +4 bp	0.9	pseudogene	ycjV	pseudogene; putative ATP‑binding component of a transport system	pseudogene	None
RA	CP009273	1377394	C→T	0.6940000000000001	A275A	ycjW	LacI family putative transcriptional repressor	A	275	A
RA	CP009273	1386008	G→T	0.522	Q35K	ycjY	S9 homolog non‑peptidase family protein	Q	35	K
RA	CP009273	1388406	G→T	0.51	R308L	mppA	murein tripeptide (L‑ala‑gamma‑D‑glutamyl‑meso‑DAP) transporter subunit	R	308	L
RA	CP009273	1397506	C→T	0.057999999999999996	E3K	abgB	p‑aminobenzoyl‑glutamate hydrolase, B subunit	E	3	K
RA	CP009273	1402363	G→A	0.051	M19I	ydaN	putative Zn(II) transporter	M	19	I
RA	CP009273	1413956	G→T	0.07	intergenic	ydaG	Rac prophage; uncharacterized protein/Rac prophage; putative DNA‑binding transcriptional regulator	intergenic	None
RA	CP009273	1434459	C→T	0.059000000000000004	E195K	pfo	pyruvate‑flavodoxin oxidoreductase	E	195	K
RA	CP009273	1435168	G→T	0.055999999999999994	intergenic	pfo	pyruvate‑flavodoxin oxidoreductase/DUF333 family putative lipoprotein	intergenic	None
RA	CP009273	1444986	C→T	0.057999999999999996	W207*	tynA	tyramine oxidase, copper‑requiring	W	207	*
RA	CP009273	1445782	C→T	0.079	intergenic	tynA	tyramine oxidase, copper‑requiring/fused oxepin‑CoA hydrolase/3‑oxo‑5,6‑dehydrosuberyl‑CoA semialdehyde dehydrogenase	intergenic	None
RA	CP009273	1461652	G→T	0.078	pseudogene	ydbA	pseudogene, autotransporter homolog; interrupted by IS2 and IS30	pseudogene	None
RA	CP009273	1471707	A→T	0.303	*769C	ydbD	PF10971 family putative periplasmic methylglyoxal resistance protein	*	769	C
RA	CP009273	1506689	A→T	0.06	Q260L	ydcS	polyhydroxybutyrate (PHB) synthase, ABC transporter periplasmic binding protein homolog	Q	260	L
RA	CP009273	1513440	T→A	0.059000000000000004	Y53N	curA	curcumin/dihydrocurcumin reductase, NADPH‑dependent	Y	53	N
RA	CP009273	1519349	T→A	0.687	K297*	ansP	L‑asparagine transporter	K	297	*
RA	CP009273	1524654	G→T	0.196	W159L	ydcD	uncharacterized protein	W	159	L
RA	CP009273	1538906	G→A	0.163	pseudogene	yddK	pseudogene, leucine‑rich protein; putative glycoportein	pseudogene	None
RA	CP009273	1539484	G→A	0.11900000000000001	pseudogene	yddK	pseudogene, leucine‑rich protein; putative glycoportein	pseudogene	None
RA	CP009273	1548144	G→T	0.605	intergenic	adhP	ethanol‑active dehydrogenase/acetaldehyde‑active reductase/malate dehydrogenase, (decarboxylating, NAD‑requiring) (malic enzyme)	intergenic	None
RA	CP009273	1563276	G→T	0.742	H491N	gadC	glutamate:gamma‑aminobutyric acid antiporter	H	491	N
RA	CP009273	1565497	G→A	0.562	S269L	gadB	glutamate decarboxylase B, PLP‑dependent	S	269	L
RA	CP009273	1576869	G→A	0.161	intergenic	ydeN	putative Ser‑type periplasmic non‑aryl sulfatase/UV‑inducible global regulator, EvgA‑, GadE‑dependent	intergenic	None
RA	CP009273	1587275	C→A	0.069	pseudogene	yneO	pseudogene, AidA homolog	pseudogene	None
RA	CP009273	1588055	C→A	0.053	pseudogene	yneO	pseudogene, AidA homolog	pseudogene	None
RA	CP009273	1599970	T→A	0.091	D221E	lsrB	autoinducer 2‑binding protein	D	221	E
RA	CP009273	1604068	G→T	0.228	T290T	uxaB	altronate oxidoreductase, NAD‑dependent	T	290	T
RA	CP009273	1607556	A→C	0.168	intergenic	glsB	glutaminase 2/succinate semialdehyde dehydrogenase, NAD(P)+‑dependent	intergenic	None
RA	CP009273	1611821	C→A	0.081	I179I	ydeA	arabinose efflux transporter, arabinose‑inducible	I	179	I
RA	CP009273	1628207	G→A	0.898	G110E	pinQ	Qin prophage; putative site‑specific recombinase	G	110	E
RA	CP009273	1640268	A→C	0.17600000000000002	K39Q	ydfV	Qin prophage; uncharacterized protein	K	39	Q
RA	CP009273	1641686	G→A	0.087	pseudogene	ydfX	pseudogene, Qin prophage;Phage or Prophage Related	pseudogene	None
RA	CP009273	1649456	C→T	0.21	intergenic	rspA	bifunctional D‑altronate/D‑mannonate dehydratase/UPF0060 family inner membrane protein	intergenic	None
RA	CP009273	1649576	A→C	0.052000000000000005	intergenic	rspA	bifunctional D‑altronate/D‑mannonate dehydratase/UPF0060 family inner membrane protein	intergenic	None
RA	CP009273	1652812	A→T	0.076	I163F	ynfE	putative selenate reductase, periplasmic	I	163	F
RA	CP009273	1661763	C→A	0.733	P353P	mlc	glucosamine anaerobic growth regulon transcriptional repressor; autorepressor	P	353	P
RA	CP009273	1694980	G→T	0.053	E457*	malX	fused maltose and glucose‑specific PTS enzymes: IIB component, IIC component	E	457	*
RA	CP009273	1703062	T→A	0.10099999999999999	R629R	rsxC	SoxR iron‑sulfur cluster reduction factor component; putative membrane‑associated NADH oxidoreductase of electron transport complex	R	629	R
RA	CP009273	1703101	C→G	0.068	A642A	rsxC	SoxR iron‑sulfur cluster reduction factor component; putative membrane‑associated NADH oxidoreductase of electron transport complex	A	642	A
RA	CP009273	1704060	A→T	0.091	Q221L	rsxD	SoxR iron‑sulfur cluster reduction factor component; putative membrane protein of electron transport complex	Q	221	L
RA	CP009273	1711397	C→T	0.607	R28Q	tyrS	tyrosyl‑tRNA synthetase	R	28	Q
RA	CP009273	1722491	T→A	0.059000000000000004	L133Q	gloA	glyoxalase I, Ni‑dependent	L	133	Q
RA	CP009273	1726289	A→T	0.099	P982P	lhr	putative ATP‑dependent helicase	P	982	P
RA	CP009273	1748094	T→A	0.091	intergenic	ydhV	putative oxidoreductase subunit/putative 4Fe‑4S ferridoxin‑type protein; FNR, Nar, NarP‑regulated protein; putative subunit of YdhYVWXUT oxidoreductase complex	intergenic	None
RA	CP009273	1770281	T→A	0.496	D146E	ydiF	putative acetyl‑CoA:acetoacetyl‑CoA transferase: alpha subunit/beta subunit	D	146	E
RA	CP009273	1780104	C→A	0.098	A422A	ppsA	phosphoenolpyruvate synthase	A	422	A
RA	CP009273	1784836	A→T	0.077	V222V	ydiU	UPF0061 family protein	V	222	V
RA	CP009273	1784952	A→G	0.185	F184L	ydiU	UPF0061 family protein	F	184	L
RA	CP009273	1788683	C→T	0.053	V243I	btuC	vitamin B12 transporter subunit: membrane component of ABC superfamily	V	243	I
RA	CP009273	1795380	A→T	0.066	V483E	thrS	threonyl‑tRNA synthetase	V	483	E
RA	CP009273	1802047	G→A	0.6759999999999999	intergenic	ydiZ	uncharacterized protein/fructosamine kinase family protein	intergenic	None
RA	CP009273	1807639	G→A	0.11699999999999999	intergenic	ydjO	uncharacterized protein/cell division modulator	intergenic	None
RA	CP009273	1822626	A→C	0.06	W456G	astD	succinylglutamic semialdehyde dehydrogenase	W	456	G
RA	CP009273	1822644	T→A	0.052000000000000005	N450Y	astD	succinylglutamic semialdehyde dehydrogenase	N	450	Y
RA	CP009273	1824998	G→T	0.068	R9R	astA	arginine succinyltransferase	R	9	R
RA	CP009273	1832413	C→A	0.499	L315L	ynjC	inner membrane putative ABC superfamily transporter permease	L	315	L
RA	CP009273	1833730	C→A	0.659	R3S	ynjE	molybdopterin synthase sulfurtransferase	R	3	S
RA	CP009273	1849412	T→A	0.07400000000000001	T273S	ydjG	alpha‑Keto reductase, NADH‑dependent; can use methylglyoxal as substrate	T	273	S
RA	CP009273	1865422	C→A	0.685	R261R	yeaI	putative membrane‑anchored diguanylate cyclase	R	261	R
RA	CP009273	1872520	G→T	0.687	P183P	yeaP	diguanylate cyclase	P	183	P
RA	CP009273	1875105	G→C	0.063	intergenic	leuE	leucine efflux protein/transcriptional activator of dmlA	intergenic	None
RA	CP009273	1884059	G→A	0.086	intergenic	fadD	acyl‑CoA synthetase (long‑chain‑fatty‑acid‑‑CoA ligase)/Slp family lipoprotein, RpoE‑regulated	intergenic	None
RA	CP009273	1906096	T→A	0.057	K246N	htpX	putative endopeptidase	K	246	N
RA	CP009273	1906578	C→A	0.08199999999999999	A86S	htpX	putative endopeptidase	A	86	S
RA	CP009273	1909342	T→A	0.653	E150D	proQ	RNA chaperone, putative ProP translation regulator	E	150	D
RA	CP009273	1909792	G→T	0.078	intergenic	proQ	RNA chaperone, putative ProP translation regulator/free methionine‑(R)‑sulfoxide reductase	intergenic	None
RA	CP009273	1915555	A→C	0.19899999999999998	Q359P	rsmF	16S rRNA m(5)C1407 methyltransferase, SAM‑dependent	Q	359	P
RA	CP009273	1924898	T→A	0.083	D36V	yebG	DNA damage‑inducible protein regulated by LexA	D	36	V
RA	CP009273	1934690	G→T	0.073	N401K	mepM	murein DD‑endopeptidase, space‑maker hydrolase, septation protein	N	401	K
RA	CP009273	1936668	G→A	0.057	S58L	znuA	zinc transporter subunit: periplasmic‑binding component of ABC superfamily	S	58	L
RA	CP009273	1944177	C→A	0.433	L201L	aspS	aspartyl‑tRNA synthetase	L	201	L
RA	CP009273	1984340	G→A	0.057	L393L	tyrP	tyrosine transporter	L	393	L
RA	CP009273	1995152	T→A	0.12300000000000001	E40V	fliA	RNA polymerase, sigma 28 (sigma F) factor	E	40	V
RA	CP009273	2020166	C→A	0.46	D445Y	yedQ	putative membrane‑anchored diguanylate cyclase	D	445	Y
RA	CP009273	2048571	A→T	0.14300000000000002	P10P	amn	AMP nucleosidase	P	10	P
RA	CP009273	2056803	A→T	0.073	M1K	ldtA	L,D‑transpeptidase linking Lpp to murein	M	1	K
RA	CP009273	2064561	G→T	0.05	pseudogene	yeeP	pseudogene, CP4‑44 prophage; 50S ribosome‑binding GTPase family;Phage or Prophage Related; putative histone	pseudogene	None
RA	CP009273	2070058	C→A	0.198	A90A	yeeS	CP4‑44 prophage; putative DNA repair protein	A	90	A
RA	CP009273	2078521	C→A	0.261	V162V	yeeE	UPF0394 family inner membrane protein	V	162	V
RA	CP009273	2094530	C→T	0.069	V74M	gnd	6‑phosphogluconate dehydrogenase, decarboxylating	V	74	M
RA	CP009273	2098995	C→A	0.645	G182*	wbbI	d‑Galf:alpha‑d‑Glc beta‑1,6‑galactofuranosyltransferase	G	182	*
RA	CP009273	2102316	A→T	0.067	F250L	wzxB	putative polisoprenol‑linked O‑antigen transporter	F	250	L
RA	CP009273	2114911	A→T	0.5	L42Q	wcaJ	colanic biosynthesis UDP‑glucose lipid carrier transferase	L	42	Q
RA	CP009273	2120252	T→A	0.055999999999999994	K140N	wcaG	bifunctional GDP‑fucose synthetase: GDP‑4‑dehydro‑6‑deoxy‑D‑mannose epimerase/ GDP‑4‑dehydro‑6‑L‑deoxygalactose reductase	K	140	N
RA	CP009273	2120334	T→C	0.075	K113R	wcaG	bifunctional GDP‑fucose synthetase: GDP‑4‑dehydro‑6‑deoxy‑D‑mannose epimerase/ GDP‑4‑dehydro‑6‑L‑deoxygalactose reductase	K	113	R
RA	CP009273	2136421	A→G	0.081	D3D	udk	uridine/cytidine kinase	D	3	D
RA	CP009273	2139910	G→T	0.7070000000000001	R1055L	yegE	putative diguanylate cyclase	R	1055	L
RA	CP009273	2144474	C→A	0.72	intergenic	yegI	protein kinase‑related putative non‑specific DNA‑binding protein/uncharacterized protein	intergenic	None
RA	CP009273	2166765	C→T	0.055999999999999994	P331P	gatC	galactitol PTS permease ‑ GatC subunit	P	331	P
RA	CP009273	2170285	C→T	0.111	A133A	gatY	D‑tagatose 1,6‑bisphosphate aldolase 2, catalytic subunit	A	133	A
RA	CP009273	2195449	A→T	0.723	E564D	yehI	DUF4132 domain‑containing protein	E	564	D
RA	CP009273	2216296	C→A	0.44	I211I	dld	D‑lactate dehydrogenase, FAD‑binding, NADH independent	I	211	I
RA	CP009273	2226194	T→A	0.05	V291E	cdd	cytidine/deoxycytidine deaminase	V	291	E
RA	CP009273	2237098	G→T	0.513	H12N	folE	GTP cyclohydrolase I	H	12	N
RA	CP009273	2240469	G→T	0.055999999999999994	intergenic	cirA	colicin IA outer membrane receptor and translocator; ferric iron‑catecholate transporter/lysine transporter	intergenic	None
RA	CP009273	2242501	C→A	0.124	E199D	yeiE	putative DNA‑binding transcriptional regulator	E	199	D
RA	CP009273	2254517	C→T	0.205	A125T	fruA	fused fructose‑specific PTS enzymes: IIBcomponent/IIC components	A	125	T
RA	CP009273	2258182	A→T	0.115	K281*	setB	lactose/glucose efflux system	K	281	*
RA	CP009273	2258546	C→T	0.055999999999999994	D77N	yeiW	UPF0153 cysteine cluster protein	D	77	N
RA	CP009273	2264143	G→A	0.48100000000000004	intergenic	mepS	murein DD‑endopeptidase, space‑maker hydrolase, mutational suppressor of prc thermosensitivity, outer membrane lipoprotein/resistance protein for phages lambda and N4, putative membrane‑anchored cyclic‑di‑GMP phosphodiesterase	intergenic	None
RA	CP009273	2289287	C→A	0.086	P171P	ccmC	heme exporter subunit	P	171	P
RA	CP009273	2289374	C→A	0.604	V142V	ccmC	heme exporter subunit	V	142	V
RA	CP009273	2293295	C→T	0.065	V149I	napG	ferredoxin‑type protein essential for electron transfer from ubiquinol to periplasmic nitrate reductase (NapAB)	V	149	I
RA	CP009273	2295607	A→G	0.087	F209S	napA	nitrate reductase, periplasmic, large subunit	F	209	S
RA	CP009273	2295611	C→T	0.11599999999999999	A208T	napA	nitrate reductase, periplasmic, large subunit	A	208	T
RA	CP009273	2302650	C→A	0.157	M57I	alkB	oxidative demethylase of N1‑methyladenine or N3‑methylcytosine DNA lesions	M	57	I
RA	CP009273	2305116	C→A	0.659	intergenic	apbE	putative thiamine‑synthetic flavin transferase lipoprotein/outer membrane porin protein C	intergenic	None
RA	CP009273	2321444	T→A	0.068	D60V	yfaP	DUF2135 family protein, putative host defense protein	D	60	V
RA	CP009273	2328078	A→T	0.057	Y121N	yfaT	DUF1175 family protein, putative host defense protein	Y	121	N
RA	CP009273	2338611	C→A	0.078	R90S	nrdA	ribonucleoside‑diphosphate reductase 1, alpha subunit	R	90	S
RA	CP009273	2348261	Δ1 bp	0.069	coding	glpB	sn‑glycerol‑3‑phosphate dehydrogenase (anaerobic), membrane anchor subunit	NaN	None
RA	CP009273	2352573	C→A	0.68	P353P	rhmT	putative L‑rhamnonate transporter	P	353	P
RA	CP009273	2359673	G→T	0.633	M89I	arnB	uridine 5'‑(beta‑1‑threo‑pentapyranosyl‑4‑ulose diphosphate) aminotransferase, PLP‑dependent	M	89	I
RA	CP009273	2362338	T→A	0.7170000000000001	L274Q	arnA	fused UDP‑L‑Ara4N formyltransferase/UDP‑GlcA C‑4'‑decarboxylase	L	274	Q
RA	CP009273	2367110	G→A	0.084	intergenic	pmrD	inactive two‑component system connector protein/O‑succinylbenzoate‑CoA ligase	intergenic	None
RA	CP009273	2,370,361:1	+G	0.65	coding	menH	2‑succinyl‑6‑hydroxy‑2, 4‑cyclohexadiene‑1‑carboxylate synthase	NaN	None
RA	CP009273	2370841	G→A	0.067	I77I	menH	2‑succinyl‑6‑hydroxy‑2, 4‑cyclohexadiene‑1‑carboxylate synthase	I	77	I
RA	CP009273	2370987	C→A	0.6629999999999999	E29*	menH	2‑succinyl‑6‑hydroxy‑2, 4‑cyclohexadiene‑1‑carboxylate synthase	E	29	*
RA	CP009273	2376381	G→A	0.083	A64T	elaD	protease, capable of cleaving an AMC‑ubiquitin model substrate	A	64	T
RA	CP009273	2381131	G→A	0.051	intergenic	yfbM	DUF1877 family protein/uncharacterized protein	intergenic	None
RA	CP009273	2390862	C→A	0.16399999999999998	V20V	nuoH	NADH:ubiquinone oxidoreductase, membrane subunit H	V	20	V
RA	CP009273	2403195	G→T	0.077	S546*	yfbS	putative transporter	S	546	*
RA	CP009273	2405946	T→G	0.701	Q43P	yfbU	UPF0304 family protein	Q	43	P
RA	CP009273	2407141	G→T	0.069	E65*	ackA	acetate kinase A and propionate kinase 2	E	65	*
RA	CP009273	2407495	G→T	0.10800000000000001	G183C	ackA	acetate kinase A and propionate kinase 2	G	183	C
RA	CP009273	2422841	C→A	0.6709999999999999	D293Y	purF	amidophosphoribosyltransferase	D	293	Y
RA	CP009273	2424074	C→T	0.626	D57N	cvpA	colicin V production membrane protein	D	57	N
RA	CP009273	2446543	G→A	0.059000000000000004	pseudogene	yfcU	pseudogene, FimD fimbrial export usher family;putative membrane; Not classified; putative outer membrane protein	pseudogene	None
RA	CP009273	2450335	C→T	0.696	intergenic	sixA	phosphohistidine phosphatase/fused enoyl‑CoA hydratase and epimerase and isomerase/3‑hydroxyacyl‑CoA dehydrogenase	intergenic	None
RA	CP009273	2454297	T→G	0.495	E39D	yfcZ	UPF0381 family protein	E	39	D
RA	CP009273	2463037	C→T	0.057	A143V	gtrS	serotype‑specific glucosyl transferase, CPS‑53 (KpLE1) prophage	A	143	V
RA	CP009273	2474418	G→T	0.6859999999999999	S413*	emrY	putative multidrug efflux system	S	413	*
RA	CP009273	2475283	G→T	0.11800000000000001	P125T	emrY	putative multidrug efflux system	P	125	T
RA	CP009273	2477974	C→A	0.052000000000000005	P41Q	evgS	hybrid sensory histidine kinase in two‑component regulatory system with EvgA	P	41	Q
RA	CP009273	2491075	C→A	0.055	D234Y	alaC	valine‑pyruvate aminotransferase 3	D	234	Y
RA	CP009273	2493283	C→A	0.122	N378K	ypdA	sensor kinase regulating yhjX; pyruvate‑responsive YpdAB two‑component system	N	378	K
RA	CP009273	2520863	G→T	0.172	D187Y	yfeH	putative inorganic ion transporter	D	187	Y
RA	CP009273	2542903	G→T	0.051	intergenic	yfeW	penicillin binding protein PBP4B; weak DD‑carboxypeptidase activity/porphyrinogen oxidase, cytoplasmic	intergenic	None
RA	CP009273	2545086	C→T	0.05	D138N	ypeA	putative acyl‑CoA transferase	D	138	N
RA	CP009273	2548703	C→T	0.055	E129K	eutK	putative ethanol utilization carboxysome structural protein	E	129	K
RA	CP009273	2551235	C→T	0.054000000000000006	A268A	eutB	ethanolamine ammonia‑lyase, large subunit, heavy chain	A	268	A
RA	CP009273	2553563	T→G	0.065	intergenic	intZ	CPZ‑55 prophage; putative phage integrase/CPZ‑55 prophage; uncharacterized protein	intergenic	None
RA	CP009273	2556774	G→A	0.145	intergenic	yffP	CPZ‑55 prophage; uncharacterized protein/CPZ‑55 prophage; uncharacterized protein	intergenic	None
RA	CP009273	2576254	G→A	0.071	intergenic	ypfG	DUF1176 family protein/GDP‑mannose pyrophosphatase	intergenic	None
RA	CP009273	2576325	C→A	0.675	E171D	nudK	GDP‑mannose pyrophosphatase	E	171	D
RA	CP009273	2,587,029:1	+G	0.618	coding	ypfH	palmitoyl‑CoA esterase activity, uncertain physiological substrate	NaN	None
RA	CP009273	2595292	C→A	0.063	S39*	hyfB	hydrogenase 4, membrane subunit	S	39	*
RA	CP009273	2606516	G→T	0.649	D420Y	hyfR	hydrogenase‑4 transcriptional activator	D	420	Y
RA	CP009273	2609187	C→A	0.28800000000000003	A18A	yfgO	putative UPF0118 family inner membrane permease	A	18	A
RA	CP009273	2614168	C→A	0.64	D22Y	upp	uracil phosphoribosyltransferase	D	22	Y
RA	CP009273	2621124	C→T	0.052000000000000005	E392K	yfgF	cyclic‑di‑GMP phosphodiesterase, anaerobic	E	392	K
RA	CP009273	2622827	C→T	0.055	P60L	yfgG	uncharacterized protein	P	60	L
RA	CP009273	2644397	A→T	0.052000000000000005	L417*	yfhM	bacterial alpha2‑macroglobulin colonization factor ECAM; anti‑host protease defense factor; periplasmic inner membrane‑anchored lipoprotein	L	417	*
RA	CP009273	2651665	G→T	0.687	G210G	hscA	DnaK‑like molecular chaperone specific for IscU	G	210	G
RA	CP009273	2653668	G→T	0.099	intergenic	iscU	iron‑sulfur cluster assembly scaffold protein/cysteine desulfurase (tRNA sulfurtransferase), PLP‑dependent	intergenic	None
RA	CP009273	2654099	C→A	0.16699999999999998	A264A	iscS	cysteine desulfurase (tRNA sulfurtransferase), PLP‑dependent	A	264	A
RA	CP009273	2654144	G→T	0.10099999999999999	I249I	iscS	cysteine desulfurase (tRNA sulfurtransferase), PLP‑dependent	I	249	I
RA	CP009273	2657436	C→T	0.057999999999999996	D212D	suhB	inositol monophosphatase	D	212	D
RA	CP009273	2657523	C→T	0.059000000000000004	N241N	suhB	inositol monophosphatase	N	241	N
RA	CP009273	2665296	C→T	0.066	S238L	hcaB	2,3‑dihydroxy‑2,3‑dihydrophenylpropionate dehydrogenase	S	238	L
RA	CP009273	2671274	C→A	0.703	T149T	yphE	putative sugar transporter subunit of ABC superfamily, ATP‑binding component	T	149	T
RA	CP009273	2674941	G→T	0.255	I388I	yphG	DUF4380 domain‑containing TPR repeat protein	I	388	I
RA	CP009273	2679933	C→A	0.213	A247D	hmp	fused nitric oxide dioxygenase/dihydropteridine reductase 2	A	247	D
RA	CP009273	2681873	T→A	0.713	Q97L	glrR	response regulator regulating glmY sRNA in two‑component system with sensor protein GlrK	Q	97	L
RA	CP009273	2684388	G→A	0.055999999999999994	L24L	glrK	sensor protein kinase regulating glmY sRNA in two‑component system with response regulator GlrR	L	24	L
RA	CP009273	2694471	G→A	0.059000000000000004	I206I	pdxJ	pyridoxine 5'‑phosphate synthase	I	206	I
RA	CP009273	2708587	C→A	0.11699999999999999	T31T	yfiE	putative DNA‑binding transcriptional regulator	T	31	T
RA	CP009273	2715643	G→T	0.718	E778*	pka	protein lysine acetyltransferase	E	778	*
RA	CP009273	2718953	G→T	0.282	I51I	kgtP	alpha‑ketoglutarate transporter	I	51	I
RA	CP009273	2719426	T→C	1.0	intergenic	kgtP	alpha‑ketoglutarate transporter/5S ribosomal RNA of rrnG operon	intergenic	None
RA	CP009273	2733753	C→T	1.0	E253K	aroF	3‑deoxy‑D‑arabino‑heptulosonate‑7‑phosphate synthase, tyrosine‑repressible	E	253	K
RA	CP009273	2740398	C→T	0.062	D253N	ffh	Signal Recognition Particle (SRP) component with 4.5S RNA (ffs)	D	253	N
RA	CP009273	2756275	C→A	0.054000000000000006	E209*	yfjK	DEAD/H helicase‑like protein, CP4‑57 putative defective prophage	E	209	*
RA	CP009273	2759184	C→T	0.111	intergenic	yfjM	CP4‑57 prophage; uncharacterized protein/CP4‑57 prophage; RNase LS	intergenic	None
RA	CP009273	2767403	G→A	0.146	D243N	yfjW	CP4‑57 prophage; putative inner membrane protein	D	243	N
RA	CP009273	2771358	G→A	0.396	intergenic	ypjF	CP4‑57 prophage; toxin of the YpjF‑YfjZ toxin‑antitoxin system/adhesin‑like autotransporter	intergenic	None
RA	CP009273	2775830	C→T	0.259	D86N	ypjA	adhesin‑like autotransporter	D	86	N
RA	CP009273	2777166	A→T	0.127	pseudogene	ypjC	pseudogene	pseudogene	None
RA	CP009273	2777493	T→G	0.057	pseudogene	ypjC	pseudogene	pseudogene	None
RA	CP009273	2787152	G→T	0.073	A353A	gabT	4‑aminobutyrate aminotransferase, PLP‑dependent	A	353	A
RA	CP009273	2793020	C→T	0.068	E112K	ygaC	uncharacterized protein	E	112	K
RA	CP009273	2802110	T→A	0.053	pseudogene	ygaY	pseudogene, major facilitator transporter superfamily;putative transport; Not classified; putative transport protein	pseudogene	None
RA	CP009273	2811566	C→A	0.062	noncoding	argY	tRNA‑Arg	noncoding	None
RA	CP009273	2812983	C→T	0.071	Q796Q	alaS	alanyl‑tRNA synthetase	Q	796	Q
RA	CP009273	2817009	G→T	0.051	T40T	recA	DNA recombination and repair protein; ssDNA‑dependent ATPase; synaptase; ssDNA and dsDNA binding protein forming filaments; ATP‑dependent homologous DNA strand exchanger; recombinase A; LexA autocleavage cofactor	T	40	T
RA	CP009273	2823586	G→T	0.05	D139Y	srlQ	D‑arabinose 5‑phosphate isomerase	D	139	Y
RA	CP009273	2825783	C→T	0.7020000000000001	intergenic	norR	anaerobic nitric oxide reductase DNA‑binding transcriptional activator/anaerobic nitric oxide reductase flavorubredoxin	intergenic	None
RA	CP009273	2835413	C→A	0.17600000000000002	I355I	ascB	cryptic 6‑phospho‑beta‑glucosidase	I	355	I
RA	CP009273	2850790	C→A	0.7170000000000001	I113I	mutS	methyl‑directed mismatch repair protein	I	113	I
RA	CP009273	2873087	G→T	0.628	V15V	ygbT	multifunctional endonuclease Cas1, CRISPR adaptation protein; DNA repair enzyme	V	15	V
RA	CP009273	2873729	G→T	0.052000000000000005	V6V	casE	CRISPR RNA precursor cleavage enzyme; CRISP RNA (crRNA) containing Cascade antiviral complex protein	V	6	V
RA	CP009273	2876760	C→T	0.645	G246G	casA	CRISP RNA (crRNA) containing Cascade antiviral complex protein	G	246	G
RA	CP009273	2878668	G→T	0.442	V637V	ygcB	R‑loop helicase‑annealase Cas3 needed for Cascade anti‑viral activity	V	637	V
RA	CP009273	2890873	A→T	0.171	I119I	ygcS	putative transporter	I	119	I
RA	CP009273	2893420	C→A	0.067	M71I	ygcW	putative dehydrogenase	M	71	I
RA	CP009273	2928446	G→T	0.22	A285S	fucP	L‑fucose transporter	A	285	S
RA	CP009273	2929196	C→A	0.055999999999999994	T85K	fucI	L‑fucose isomerase	T	85	K
RA	CP009273	2930943	C→A	0.054000000000000006	I49I	fucK	L‑fuculokinase	I	49	I
RA	CP009273	2931717	C→A	0.7070000000000001	N307K	fucK	L‑fuculokinase	N	307	K
RA	CP009273	2934843	G→T	0.7140000000000001	H50N	ygdD	UPF0382 family inner membrane protein	H	50	N
RA	CP009273	2940829	A→T	0.09300000000000001	intergenic	metZ	tRNA‑Met/tRNA‑Met	intergenic	None
RA	CP009273	2953398	C→A	0.078	G797V	recC	exonuclease V (RecBCD complex), gamma chain	G	797	V
RA	CP009273	2971037	G→A	0.052000000000000005	R408C	lysA	diaminopimelate decarboxylase, PLP‑binding	R	408	C
RA	CP009273	2975754	T→A	0.05	intergenic	araE	arabinose transporter/hexuronate dehydrogenase; hexuronate utilization in high osmolarity	intergenic	None
RA	CP009273	2979880	C→A	0.08900000000000001	H225Q	yqeG	putative transporter	H	225	Q
RA	CP009273	2982873	G→T	0.095	G71*	yqeJ	uncharacterized protein	G	71	*
RA	CP009273	2983868	G→T	0.249	intergenic	yqeK	uncharacterized protein/pseudogene	intergenic	None
RA	CP009273	2988774	C→A	0.111	pseudogene	ygeN	pseudogene	pseudogene	None
RA	CP009273	2989295	C→A	0.64	pseudogene	ygeN	pseudogene	pseudogene	None
RA	CP009273	2993195	A→G	0.08800000000000001	V19A	ygeR	LysM domain‑containing M23 family putative peptidase; septation lipoprotein	V	19	A
RA	CP009273	2993211	C→A	0.698	V14L	ygeR	LysM domain‑containing M23 family putative peptidase; septation lipoprotein	V	14	L
RA	CP009273	2995769	T→A	0.059000000000000004	L689Q	xdhA	xanthine dehydrogenase, molybdenum binding subunit	L	689	Q
RA	CP009273	3001919	C→A	0.099	H351N	ygeX	2,3‑diaminopropionate ammonia lyase, PLP‑dependent	H	351	N
RA	CP009273	3010725	A→G	0.066	K436R	ygfK	putative Fe‑S subunit oxidoreductase subunit	K	436	R
RA	CP009273	3013226	C→A	0.06	S236Y	ssnA	putative chlorohydrolase/aminohydrolase	S	236	Y
RA	CP009273	3017288	G→A	0.069	A872T	xdhD	putative hypoxanthine oxidase, molybdopterin‑binding/Fe‑S binding	A	872	T
RA	CP009273	3020228	G→T	0.14400000000000002	A368A	guaD	guanine deaminase	A	368	A
RA	CP009273	3020629	C→A	0.258	I50I	ygfQ	putative purine permease	I	50	I
RA	CP009273	3024448	G→T	0.055	intergenic	ygfT	putative oxidoreductase, Fe‑S subunit/nucleotide‑binding subunit/uric acid permease	intergenic	None
RA	CP009273	3024983	C→G	0.449	G86G	uacT	uric acid permease	G	86	G
RA	CP009273	3033430	G→T	0.131	D73Y	fldB	flavodoxin 2	D	73	Y
RA	CP009273	3044464	G→A	0.7190000000000001	intergenic	gcvT	aminomethyltransferase, tetrahydrofolate‑dependent, subunit (T protein) of glycine cleavage complex/2‑octaprenylphenol hydroxylase, FAD‑dependent	intergenic	None
RA	CP009273	3044493	A→C	0.054000000000000006	L395W	ubiI	2‑octaprenylphenol hydroxylase, FAD‑dependent	L	395	W
RA	CP009273	3050166	C→A	0.18899999999999997	intergenic	fau	5‑formyltetrahydrofolate cyclo‑ligase family protein/sRNA antisense regulator of toxic IbsC protein	intergenic	None
RA	CP009273	3050591	C→A	0.085	A393A	serA	D‑3‑phosphoglycerate dehydrogenase	A	393	A
RA	CP009273	3075114	C→A	0.6729999999999999	intergenic	tktA	transketolase 1, thiamine triphosphate‑binding/Phe‑Phe periplasmic metalloprotease, OM lipoprotein; low salt‑inducible; heat shock protein that binds Era	intergenic	None
RA	CP009273	3076526	C→A	0.507	D211Y	speB	agmatinase	D	211	Y
RA	CP009273	3080618	T→A	0.632	V185E	metK	S‑adenosylmethionine synthetase	V	185	E
RA	CP009273	3096752	G→T	0.094	S127S	mutY	adenine DNA glycosylase	S	127	S
RA	CP009273	3103319	C→T	0.2	I136I	yqgA	DUF554 family putative inner membrane protein	I	136	I
RA	CP009273	3105207	G→T	0.066	pseudogene	yghE	pseudogene, secretion pathway protein, L‑type protein homology; putative general secretion pathway for protein export (GSP)	pseudogene	None
RA	CP009273	3111434	C→A	0.716	A346A	yghJ	DUF4092 family putative lipoprotein peptidase	A	346	A
RA	CP009273	3120216	C→A	0.6809999999999999	D389Y	glcD	glycolate oxidase subunit, FAD‑linked	D	389	Y
RA	CP009273	3126414	C→A	0.076	R53L	yghR	putative ATP‑binding protein	R	53	L
RA	CP009273	3134523	G→T	0.06	G41G	hybD	maturation protease for hydrogenase 2	G	41	G
RA	CP009273	3137584	C→T	0.077	G306S	hybA	hydrogenase 2 4Fe‑4S ferredoxin‑type component	G	306	S
RA	CP009273	3137675	C→T	0.055999999999999994	P275P	hybA	hydrogenase 2 4Fe‑4S ferredoxin‑type component	P	275	P
RA	CP009273	3142594	C→A	0.052000000000000005	E79D	yqhA	UPF0114 family putative inner membrane protein	E	79	D
RA	CP009273	3147091	C→T	0.053	A57V	yghB	general envelope maintenance protein; DedA family inner membrane protein	A	57	V
RA	CP009273	3158037	C→T	0.06	K432K	parC	DNA topoisomerase IV, subunit A	K	432	K
RA	CP009273	3173669	G→T	0.465	A189A	ygiB	DUF1190 family protein	A	189	A
RA	CP009273	3174009	G→T	0.054000000000000006	R77L	ygiC	ATP‑Grasp family ATPase	R	77	L
RA	CP009273	3181300	C→T	0.054000000000000006	pseudogene	yqiG	pseudogene; fimbrial export usher family;putative membrane; Not classified; putative membrane protein	pseudogene	None
RA	CP009273	3182319	G→T	0.052000000000000005	pseudogene	yqiG	pseudogene; fimbrial export usher family;putative membrane; Not classified; putative membrane protein	pseudogene	None
RA	CP009273	3209857	C→A	0.05	intergenic	yqjH	putative siderophore interacting protein/PadR family putative transcriptional regulator	intergenic	None
RA	CP009273	3211932	C→A	0.16899999999999998	V168V	aer	fused signal transducer for aerotaxis sensory component/methyl accepting chemotaxis component	V	168	V
RA	CP009273	3215584	C→A	0.057999999999999996	H254N	ebgR	transcriptional repressor	H	254	N
RA	CP009273	3243810	C→T	0.115	intergenic	yqjK	uncharacterized protein/putative quinol oxidase subunit	intergenic	None
RA	CP009273	3246908	G→A	0.161	R222R	yhaJ	LysR family putative transcriptional regulator	R	222	R
RA	CP009273	3247010	C→A	0.077	P188P	yhaJ	LysR family putative transcriptional regulator	P	188	P
RA	CP009273	3252258	C→A	0.684	D251Y	tdcG	L‑serine dehydratase 3, anaerobic	D	251	Y
RA	CP009273	3262048	G→A	0.053	G92D	yhaC	pentapetide repeats‑related protein	G	92	D
RA	CP009273	3263460	C→A	0.087	intergenic	yhaC	pentapetide repeats‑related protein/RNase P, M1 RNA component	intergenic	None
RA	CP009273	3278427	C→A	0.312	C128*	agaC	N‑acetylgalactosamine‑specific enzyme IIC component of PTS	C	128	*
RA	CP009273	3293909	T→A	0.084	Q70L	yhbS	putative acyl‑CoA transferase	Q	70	L
RA	CP009273	3302027	G→T	0.48	S86*	nlpI	lipoprotein involved in osmotic sensitivity and filamentation	S	86	*
RA	CP009273	3307500	G→A	0.052000000000000005	P625L	infB	translation initiation factor IF‑2	P	625	L
RA	CP009273	3314415	C→A	0.069	P186P	yhbX	putative EptAB family phosphoethanolamine transferase, inner membrane protein	P	186	P
RA	CP009273	3314944	G→A	0.14300000000000002	T10I	yhbX	putative EptAB family phosphoethanolamine transferase, inner membrane protein	T	10	I
RA	CP009273	3337617	T→A	0.062	I105I	lptB	lipopolysaccharide export ABC transporter ATP‑binding protein of the LptBFGC export complex	I	105	I
RA	CP009273	3346662	G→T	0.066	R250S	yhcC	putative Fe‑S oxidoreductase, Radical SAM superfamily protein	R	250	S
RA	CP009273	3354405	C→T	0.68	intergenic	gltD	glutamate synthase, 4Fe‑4S protein, small subunit/periplasmic protein	intergenic	None
RA	CP009273	3371372	G→T	0.17600000000000002	I65I	rpsI	30S ribosomal subunit protein S9	I	65	I
RA	CP009273	3373985	C→A	0.6709999999999999	intergenic	yhcB	DUF1043 family inner membrane‑anchored protein/serine endoprotease, periplasmic	intergenic	None
RA	CP009273	3375260	G→T	0.593	D387Y	degQ	serine endoprotease, periplasmic	D	387	Y
RA	CP009273	3378591	G→A	0.064	intergenic	argR	l‑arginine‑responsive arginine metabolism regulon transcriptional regulator/cadmium and peroxide resistance protein, stress‑induced	intergenic	None
RA	CP009273	3387121	C→T	0.057	A833T	yhdP	DUF3971‑AsmA2 domains protein	A	833	T
RA	CP009273	3396082	G→T	0.496	R204S	csrD	targeting factor for csrBC sRNA degradation	R	204	S
RA	CP009273	3400220	C→A	0.051	I315I	accC	acetyl‑CoA carboxylase, biotin carboxylase subunit	I	315	I
RA	CP009273	3416579	A→T	0.057	intergenic	yhdZ	putative amino‑acid transporter subunit/5S ribosomal RNA of rrnD operon	intergenic	None
RA	CP009273	3422390	C→A	0.09	intergenic	rrsD	16S ribosomal RNA of rrnD operon/bacterial transferase hexapeptide domain protein	intergenic	None
RA	CP009273	3440151	G→T	0.431	I31I	rpsN	30S ribosomal subunit protein S14	I	31	I
RA	CP009273	3440444	G→T	0.672	S118S	rplE	50S ribosomal subunit protein L5	S	118	S
RA	CP009273	3453315	C→A	0.059000000000000004	S47*	gspF	general secretory pathway component, cryptic	S	47	*
RA	CP009273	3455867	C→A	0.6809999999999999	I55I	gspJ	putative general secretory pathway component, cryptic	I	55	I
RA	CP009273	3461906	G→A	0.067	T436I	chiA	periplasmic endochitinase	T	436	I
RA	CP009273	3471921	C→A	0.057999999999999996	intergenic	slyD	FKBP‑type peptidyl prolyl cis‑trans isomerase (rotamase)/DUF2387 family putative metal‑binding protein	intergenic	None
RA	CP009273	3473139	G→T	0.723	I276I	kefB	potassium:proton antiporter	I	276	I
RA	CP009273	3477579	G→T	0.052000000000000005	C340F	yheT	UPF0017 family putative hydrolaseUPF0270 family protein	C	340	F
RA	CP009273	3491629	C→A	0.083	P148Q	cysG	fused siroheme synthase 1,3‑dimethyluroporphyriongen III dehydrogenase and siroheme ferrochelatase/uroporphyrinogen methyltransferase	P	148	Q
RA	CP009273	3494195	G→T	0.087	A309A	frlA	putative fructoselysine transporter	A	309	A
RA	CP009273	3494306	C→A	0.069	F346L	frlA	putative fructoselysine transporter	F	346	L
RA	CP009273	3495992	G→A	0.085	M98I	frlC	fructoselysine 3‑epimerase	M	98	I
RA	CP009273	3498239	A→C	0.063	intergenic	frlR	putative DNA‑binding transcriptional regulator/FNR‑regulated pyridoxal phosphate‑dependent aminotransferase family protein	intergenic	None
RA	CP009273	3501910	G→A	0.057999999999999996	H14Y	php	phosphotriesterase homology protein	H	14	Y
RA	CP009273	3504812	C→T	0.069	E298K	yhfZ	putative DNA‑binding transcriptional regulator	E	298	K
RA	CP009273	3516949	C→A	0.092	F240L	mrcA	fused penicillin‑binding protein 1a: murein transglycosylase/murein transpeptidase	F	240	L
RA	CP009273	3519657	G→T	1.0	intergenic	nudE	adenosine nucleotide hydrolase; substrates include Ap3A, Ap2A, ADP‑ribose, NADH/inner membrane protein	intergenic	None
RA	CP009273	3522558	G→T	0.052000000000000005	A177A	yrfG	GMP/IMP nucleotidase	A	177	A
RA	CP009273	3527522	G→T	0.057999999999999996	R449L	pck	phosphoenolpyruvate carboxykinase	R	449	L
RA	CP009273	3529524	G→T	0.083	F140L	ompR	response regulator in two‑component regulatory system with EnvZ	F	140	L
RA	CP009273	3530481	G→T	0.136	R104L	greB	transcript cleavage factor	R	104	L
RA	CP009273	3543959	G→T	0.675	A625E	malP	maltodextrin phosphorylase	A	625	E
RA	CP009273	3553566	C→A	0.07	D134Y	glpR	GlpR DNA‑binding transcriptional repressor	D	134	Y
RA	CP009273	3555325	T→C	0.18	intergenic	glpE	thiosulfate:cyanide sulfurtransferase (rhodanese)/sn‑glycerol‑3‑phosphate dehydrogenase, aerobic, FAD/NAD(P)‑binding	intergenic	None
RA	CP009273	3561574	C→A	0.6940000000000001	W372L	glgC	glucose‑1‑phosphate adenylyltransferase	W	372	L
RA	CP009273	3572998	T→A	0.084	Y3F	yhhW	quercetinase activity in vitro	Y	3	F
RA	CP009273	3575020	G→A	0.069	intergenic	yhhY	putative acetyltransferase/putative Hcp1 family polymorphic toxin protein; putative colicin‑like DNase/tRNase activity	intergenic	None
RA	CP009273	3576072	A→G	0.076	K284E	yhhZ	putative Hcp1 family polymorphic toxin protein; putative colicin‑like DNase/tRNase activity	K	284	E
RA	CP009273	3577878	T→C	0.054000000000000006	intergenic	yrhA	pseudogene, interrupted by IS1E/stable heat shock chaperone	intergenic	None
RA	CP009273	3579422	C→A	0.054000000000000006	E254D	ggt	gamma‑glutamyltranspeptidase	E	254	D
RA	CP009273	3609368	T→A	0.068	F256L	nikB	nickel transporter subunit	F	256	L
RA	CP009273	3618220	G→A	0.054000000000000006	M161I	yhhI	putative transposase	M	161	I
RA	CP009273	3622519	C→A	0.244	R127L	rbbA	ribosome‑associated ATPase: ATP‑binding protein/ATP‑binding membrane protein	R	127	L
RA	CP009273	3631222	A→G	0.05	Y74C	pitA	phosphate transporter, low‑affinity; tellurite importer	Y	74	C
RA	CP009273	3634084	C→T	0.084	intergenic	uspA	universal stress global response regulator/dipeptide and tripeptide permease B	intergenic	None
RA	CP009273	3635421	C→T	0.078	G400G	dtpB	dipeptide and tripeptide permease B	G	400	G
RA	CP009273	3636207	T→A	0.124	T96S	rsmJ	16S rRNA m(2)G1516 methyltransferase, SAM‑dependent	T	96	S
RA	CP009273	3640489	T→A	0.067	V277V	gor	glutathione oxidoreductase	V	277	V
RA	CP009273	3646542	C→A	0.084	S6I	insH1	IS5 transposase and trans‑activator	S	6	I
RA	CP009273	3662801	T→A	0.055	intergenic	yhjA	putative cytochrome C peroxidase/cytoplasmic trehalase	intergenic	None
RA	CP009273	3671771	T→A	0.081	intergenic	yhjG	putative inner membrane‑anchored periplasmic AsmA family protein/cyclic‑di‑GMP phosphodiesterase, FlhDC‑regulated	intergenic	None
RA	CP009273	3679301	T→G	0.466	Q1078P	bcsC	cellulose synthase subunit	Q	1078	P
RA	CP009273	3679324	C→A	0.66	M1070I	bcsC	cellulose synthase subunit	M	1070	I
RA	CP009273	3681219	C→A	0.21600000000000003	A439S	bcsC	cellulose synthase subunit	A	439	S
RA	CP009273	3698074	C→A	0.115	M16I	dppC	dipeptide/heme transporter	M	16	I
RA	CP009273	3703866	C→A	0.059000000000000004	intergenic	eptB	KDO phosphoethanolamine transferase, Ca(2+)‑inducible/pyruvate‑inducible inner membrane protein, putative transporter	intergenic	None
RA	CP009273	3721469	A→C	0.08900000000000001	D421E	xylB	xylulokinase	D	421	E
RA	CP009273	3721485	T→G	0.11800000000000001	Y416S	xylB	xylulokinase	Y	416	S
RA	CP009273	3738431	C→A	0.6509999999999999	P90T	yiaN	2,3‑diketo‑L‑gulonate TRAP transporter large permease protein	P	90	T
RA	CP009273	3751414	T→G	0.095	H603P	selB	selenocysteinyl‑tRNA‑specific translation factor	H	603	P
RA	CP009273	3774382	T→G	0.06	intergenic	lldD	L‑lactate dehydrogenase, FMN‑linked/tRNA Leu mC34,mU34 2'‑O‑methyltransferase, SAM‑dependent	intergenic	None
RA	CP009273	3774460	G→C	0.08199999999999999	intergenic	lldD	L‑lactate dehydrogenase, FMN‑linked/tRNA Leu mC34,mU34 2'‑O‑methyltransferase, SAM‑dependent	intergenic	None
RA	CP009273	3774466	G→C	0.08199999999999999	intergenic	lldD	L‑lactate dehydrogenase, FMN‑linked/tRNA Leu mC34,mU34 2'‑O‑methyltransferase, SAM‑dependent	intergenic	None
RA	CP009273	3785915	G→T	0.652	intergenic	kbl	glycine C‑acetyltransferase/YibB family protein, function unknown	intergenic	None
RA	CP009273	3794106	T→G	0.053	K74Q	waaY	lipopolysaccharide core biosynthesis protein	K	74	Q
RA	CP009273	3810195	C→A	0.6709999999999999	R54S	yicC	UPF0701 family protein	R	54	S
RA	CP009273	3813962	T→C	0.083	Q190R	ligB	DNA ligase, NAD(+)‑dependent	Q	190	R
RA	CP009273	3816601	A→T	0.948	H281L	spoT	bifunctional (p)ppGpp synthetase II/ guanosine‑3',5'‑bis pyrophosphate 3'‑pyrophosphohydrolase	H	281	L
RA	CP009273	3818010	C→A	0.657	H46N	trmH	tRNA mG18‑2'‑O‑methyltransferase, SAM‑dependent	H	46	N
RA	CP009273	3825702	C→A	0.73	K732N	yicI	putative alpha‑glucosidase	K	732	N
RA	CP009273	3830134	A→G	0.06	intergenic	yicT	pseudogene/putative arabinose efflux transporter	intergenic	None
RA	CP009273	3830311	G→T	0.489	intergenic	yicT	pseudogene/putative arabinose efflux transporter	intergenic	None
RA	CP009273	3837177	C→T	0.308	intergenic	yicO	putative adenine permease/cryptic adenine deaminase	intergenic	None
RA	CP009273	3844801	C→A	0.055	M448I	ilvB	acetolactate synthase 2 large subunit	M	448	I
RA	CP009273	3850839	G→T	0.299	P309Q	yidJ	sulfatase/phosphatase superfamily protein	P	309	Q
RA	CP009273	3853982	T→A	0.053	F114I	yidL	AraC family putative transcriptional regulator	F	114	I
RA	CP009273	3859994	A→T	0.078	L88L	ibpB	heat shock chaperone	L	88	L
RA	CP009273	3860159	C→A	0.701	P33P	ibpB	heat shock chaperone	P	33	P
RA	CP009273	3868359	C→A	0.084	A54A	dgoR	putative DNA‑binding transcriptional regulator	A	54	A
RA	CP009273	3882760	T→A	0.063	V224E	tnaA	tryptophanase/L‑cysteine desulfhydrase, PLP‑dependent	V	224	E
RA	CP009273	3888527	G→T	0.228	L172L	chrR	chromate reductase, Class I, flavoprotein	L	172	L
RA	CP009273	3897492	G→T	0.07400000000000001	P489Q	bglF	fused beta‑glucoside‑specific PTS enzymes: IIA component/IIB component/IIC component	P	489	Q
RA	CP009273	3907094	G→A	0.299	intergenic	glmS	L‑glutamine:D‑fructose‑6‑phosphate aminotransferase/fused N‑acetyl glucosamine‑1‑phosphate uridyltransferase/glucosamine‑1‑phosphate acetyl transferase	intergenic	None
RA	CP009273	3910894	C→A	0.6920000000000001	M244I	atpG	F1 sector of membrane‑bound ATP synthase, gamma subunit	M	244	I
RA	CP009273	3912648	A→T	0.059000000000000004	G190G	atpA	F1 sector of membrane‑bound ATP synthase, alpha subunit	G	190	G
RA	CP009273	3915397	A→C	0.066	N5K	atpB	F0 sector of membrane‑bound ATP synthase, subunit a	N	5	K
RA	CP009273	3923700	G→T	0.08900000000000001	R252S	ravA	hexameric AAA+ MoxR family ATPase, putative molecular chaperone	R	252	S
RA	CP009273	3930583	A→T	0.053	intergenic	rbsB	D‑ribose transporter subunit/ribokinase	intergenic	None
RA	CP009273	3930891	G→T	0.07200000000000001	D80Y	rbsK	ribokinase	D	80	Y
RA	CP009273	3957439	C→A	0.055999999999999994	A51S	gpp	guanosine pentaphosphatase/exopolyphosphatase	A	51	S
RA	CP009273	3960036	G→A	0.917	R87H	rho	transcription termination factor	R	87	H
RA	CP009273	3994247	A→T	0.7120000000000001	V57E	yigE	DUF2233 family protein	V	57	E
RA	CP009273	4009705	G→A	0.648	intergenic	ysgA	putative carboxymethylenebutenolidase/uridine phosphorylase	intergenic	None
RA	CP009273	4049008	A→T	0.141	L231Q	glnL	sensory histidine kinase in two‑component regulatory system with GlnG	L	231	Q
RA	CP009273	4056018	T→A	0.759	F138I	yihN	MFS transporter family protein	F	138	I
RA	CP009273	4062424	G→T	0.6459999999999999	I71I	yihQ	alpha‑glucosidase	I	71	I
RA	CP009273	4064048	T→G	0.085	N357H	yihS	aldose‑ketose isomerase; D‑mannose isomerase	N	357	H
RA	CP009273	4066133	T→G	0.748	S267R	yihU	gamma‑hydroxybutyrate dehydrogenase, NADH‑dependent	S	267	R
RA	CP009273	4068208	C→A	0.774	G60G	yihW	DeoR family putative transcriptional regulator	G	60	G
RA	CP009273	4081000	A→C	0.062	E213D	yiiG	DUF3829 family lipoprotein	E	213	D
RA	CP009273	4094362	C→A	0.677	W181L	cpxA	sensory histidine kinase in two‑component regulatory system with CpxR	W	181	L
RA	CP009273	4096163	G→T	0.069	R139L	cpxP	inhibitor of the cpx response; periplasmic adaptor protein	R	139	L
RA	CP009273	4097822	G→T	0.455	E115*	pfkA	6‑phosphofructokinase I	E	115	*
RA	CP009273	4127022	T→G	0.6459999999999999	E188D	yijF	DUF1287 family protein	E	188	D
RA	CP009273	4142369	A→T	0.134	Y220N	ppc	phosphoenolpyruvate carboxylase	Y	220	N
RA	CP009273	4158250	A→C	0.12	intergenic	rrsB	16S ribosomal RNA of rrnB operon/tRNA‑Glu	intergenic	None
RA	CP009273	4175869	T→A	0.129	C198S	rpoC	RNA polymerase, beta prime subunit	C	198	S
RA	CP009273	4176823	G→T	0.467	D516Y	rpoC	RNA polymerase, beta prime subunit	D	516	Y
RA	CP009273	4211803	G→A	0.43799999999999994	P205S	arpA	ankyrin repeat protein	P	205	S
RA	CP009273	4213666	C→A	0.054000000000000006	intergenic	iclR	transcriptional repressor/homocysteine‑N5‑methyltetrahydrofolate transmethylase, B12‑dependent	intergenic	None
RA	CP009273	4230913	A→T	0.455	W424R	xylE	D‑xylose transporter	W	424	R
RA	CP009273	4259875	G→T	0.055999999999999994	S178S	aphA	acid phosphatase/phosphotransferase, class B, non‑specific	S	178	S
RA	CP009273	4271152	G→T	0.106	M415I	yjcE	putative cation/proton antiporter	M	415	I
RA	CP009273	4273077	C→A	0.061	intergenic	yjcF	pentapeptide repeats protein/acetate transporter	intergenic	None
RA	CP009273	4273158	A→T	0.17600000000000002	intergenic	yjcF	pentapeptide repeats protein/acetate transporter	intergenic	None
RA	CP009273	4274926	A→C	0.08900000000000001	I72M	yjcH	DUF485 family inner membrane protein	I	72	M
RA	CP009273	4284083	G→A	0.067	intergenic	nrfG	heme lyase (NrfEFG) for insertion of heme into c552, subunit NrfG/glutamate/aspartate:proton symporter	intergenic	None
RA	CP009273	4290080	G→T	0.544	I256I	mdtP	outer membrane factor of efflux pump	I	256	I
RA	CP009273	4291537	G→T	0.191	I453I	mdtO	membrane translocase (MDR) of MdtNOP efflux pump, PET family	I	453	I
RA	CP009273	4294039	A→G	0.076	I61T	ytcA	putative inner membrane DUF1656 family protein; efflux pump associated	I	61	T
RA	CP009273	4295572	C→T	0.052000000000000005	E281E	yjcS	metallo‑beta‑lactamase superfamily protein	E	281	E
RA	CP009273	4295721	A→G	0.122	Y232H	yjcS	metallo‑beta‑lactamase superfamily protein	Y	232	H
RA	CP009273	4297846	C→A	0.8959999999999999	M150I	alsE	allulose‑6‑phosphate 3‑epimerase	M	150	I
RA	CP009273	4303256	G→T	0.085	V30V	rpiB	ribose 5‑phosphate isomerase B/allose 6‑phosphate isomerase	V	30	V
RA	CP009273	4303614	T→A	0.46	*150R	rpiB	ribose 5‑phosphate isomerase B/allose 6‑phosphate isomerase	*	150	R
RA	CP009273	4306969	T→A	0.335	N23Y	phnM	ribophosphonate triphosphate hydrolase	N	23	Y
RA	CP009273	4312246	C→A	0.24	intergenic	phnF	putative DNA‑binding transcriptional regulator of phosphonate uptake and biodegradation/defective phosphonate ABC transporter permease;transport; Transport of small molecules: Anions; membrane channel protein component of Pn transporter; membrane component of ABC superfamily	intergenic	None
RA	CP009273	4356453	C→A	0.065	P46P	dcuA	C4‑dicarboxylate antiporter	P	46	P
RA	CP009273	4380814	C→A	0.054000000000000006	A171A	rsgA	ribosome small subunit‑dependent GTPase A	A	171	A
RA	CP009273	4382806	T→A	0.242	Q360L	queG	epoxyqueuosine reductase, cobalamine‑stimulated; queosine biosynthesis	Q	360	L
RA	CP009273	4388902	G→T	0.664	A558A	mutL	methyl‑directed mismatch repair protein	A	558	A
RA	CP009273	4396598	A→T	0.679	E43V	rnr	exoribonuclease R, RNase R	E	43	V
RA	CP009273	4402613	G→T	0.115	S137I	yjfM	DUF1190 family protein	S	137	I
RA	CP009273	4413425	G→T	0.066	E255*	ulaE	L‑xylulose 5‑phosphate 3‑epimerase	E	255	*
RA	CP009273	4422157	C→A	0.081	A239A	ytfF	DMT transporter family inner membrane protein	A	239	A
RA	CP009273	4436661	C→A	0.10300000000000001	N911K	tamB	translocation and assembly module for autotransporter export, inner membrane subunit	N	911	K
RA	CP009273	4440479	C→T	0.083	A234V	ytfQ	galactofuranose binding proteint: periplasmic‑binding component of ABC superfamily	A	234	V
RA	CP009273	4458254	T→A	0.718	V271V	mgtA	magnesium transporter	V	271	V
RA	CP009273	4458609	G→T	0.7070000000000001	D390Y	mgtA	magnesium transporter	D	390	Y
RA	CP009273	4463946	C→A	0.08800000000000001	V2V	bdcR	transcriptional repressor for divergent bdcA	V	2	V
RA	CP009273	4464572	G→T	0.28300000000000003	intergenic	bdcR	transcriptional repressor for divergent bdcA/biofilm modulator regulated by toxins; DUF386 family protein, cupin superfamily	intergenic	None
RA	CP009273	4469550	G→A	0.419	A2T	yjgN	DUF898 family inner membrane protein	A	2	T
RA	CP009273	4470017	G→A	0.691	M157I	yjgN	DUF898 family inner membrane protein	M	157	I
RA	CP009273	4483103	G→A	0.054000000000000006	G22G	idnO	5‑keto‑D‑gluconate‑5‑reductase	G	22	G
RA	CP009273	4489542	A→T	0.198	pseudogene	yjgX	pseudogene fragment	pseudogene	None
RA	CP009273	4491549	G→A	0.051	intergenic	yjgZ	uncharacterized protein/IS4 transposase	intergenic	None
RA	CP009273	4495002	C→A	0.06	F376L	yjhB	putative transporter	F	376	L
RA	CP009273	4502777	G→A	0.091	N150N	fecC	iron‑dicitrate transporter subunit	N	150	N
RA	CP009273	4510428	G→T	0.156	intergenic	yjhU	putative DNA‑binding transcriptional regulator; KpLE2 phage‑like element/putative transporter	intergenic	None
RA	CP009273	4511877	G→A	0.225	intergenic	yjhF	putative transporter/putative dehydratase	intergenic	None
RA	CP009273	4512693	T→A	0.6920000000000001	K407*	yjhG	putative dehydratase	K	407	*
RA	CP009273	4521271	C→A	0.053	A66A	sgcX	putative endoglucanase with Zn‑dependent exopeptidase domain	A	66	A
RA	CP009273	4525234	G→A	0.679	pseudogene	yjhR	pseudogene, helicase family; putative frameshift suppressor	pseudogene	None
RA	CP009273	4529866	C→T	0.068	intergenic	nanC	N‑acetylnuraminic acid outer membrane channel protein/tyrosine recombinase/inversion of on/off regulator of fimA	intergenic	None
RA	CP009273	4531143	A→T	0.7	I124F	fimB	tyrosine recombinase/inversion of on/off regulator of fimA	I	124	F
RA	CP009273	4546084	G→A	0.055	H18H	yjiC	uncharacterized protein	H	18	H
RA	CP009273	4556296	C→T	0.276	Q256Q	yjiN	zinc‑type alcohol dehydrogenase‑like protein	Q	256	Q
RA	CP009273	4562043	C→A	0.66	intergenic	yjiS	DUF1127 family protein/pseudogene	intergenic	None
RA	CP009273	4579917	C→A	0.081	A394S	yjiY	putative transporter	A	394	S
RA	CP009273	4584381	G→T	0.7120000000000001	I53I	yjjL	L‑galactonate transporter	I	53	I
RA	CP009273	4588471	G→A	0.057999999999999996	A263V	opgB	phosphoglycerol transferases I and II	A	263	V
RA	CP009273	4596108	T→A	0.055	intergenic	leuP	tRNA‑Leu/tRNA‑Leu	intergenic	None
RA	CP009273	4601014	T→C	0.22699999999999998	intergenic	prfC	peptide chain release factor RF‑3/periplasmic protein	intergenic	None
RA	CP009273	4618167	G→A	0.068	E346K	nadR	trifunctional protein: nicotinamide mononucleotide adenylyltransferase, ribosylnicotinamide kinase, transcriptional repressor	E	346	K
RA	CP009273	4626235	G→T	0.213	E138*	creB	response regulator in two‑component regulatory system with CreC	E	138	*
RA	CP009273	4629622	C→A	0.125	A168S	arcA	response regulator in two‑component regulatory system with ArcB or CpxA	A	168	S
RA	pSEVA424‑mdh2_C.	1132	2 bp→TT	1.0	intergenic	–	–/–	intergenic	None
RA	pSEVA424‑mdh2_C.	2,970:1	+A	1.0	intergenic	–	–/–	intergenic	None
RA	pSEVA424‑mdh2_C.	2972	2 bp→GC	1.0	intergenic	–	–/–	intergenic	None
RA	pSEVA424‑mdh2_C.	6066	G→T	0.44	A271A	c.necator		A	271	A
