# Supplementary material for: Generation of an Escherichia coli strain growing on methanol via the ribulose monophosphate cycle
Source: Nat Commun. 2022 Sep 6;13:5243. doi: 10.1038/s41467-022-32744-9 (PMC9448777; doi:10.1038/s41467-022-32744-9)
Supplement: Supplementary file 11 — Source Data [file 41467_2022_32744_MOESM11_ESM.zip › source_data/Supplementary Figure 7/A8_CS_55/mutations_all_0.0.csv]

evidence	seq id	position	mutation	freq	annotation	gene	description	WT_aa	pos_aa	mut_aa
RA	131_Ptrc_HPS_PHI	1,166	G→A	0.10099999999999999	I57I	HPS	Unnamed: 7_level_1	I	57	I
RA	131_Ptrc_HPS_PHI	1686	C→A	0.063	R314L	lacIq		R	314	L
RA	131_Ptrc_HPS_PHI	3370	A→T	0.06	intergenic	lacIq	–/–	intergenic	None
RA	131_Ptrc_HPS_PHI	3385	A→T	0.055999999999999994	intergenic	lacIq	–/–	intergenic	None
RA	131_Ptrc_HPS_PHI	3392	A→C	0.07400000000000001	intergenic	lacIq	–/–	intergenic	None
RA	131_Ptrc_HPS_PHI	3426	C→G	0.057	intergenic	lacIq	–/–	intergenic	None
RA	131_Ptrc_HPS_PHI	3428	A→T	0.153	intergenic	lacIq	–/–	intergenic	None
RA	131_Ptrc_HPS_PHI	3430	T→G	0.059000000000000004	intergenic	lacIq	–/–	intergenic	None
RA	131_Ptrc_HPS_PHI	3443	A→T	0.19	intergenic	lacIq	–/–	intergenic	None
RA	131_Ptrc_HPS_PHI	3450	A→C	0.08199999999999999	intergenic	lacIq	–/–	intergenic	None
RA	131_Ptrc_HPS_PHI	3460	T→G	0.079	intergenic	lacIq	–/–	intergenic	None
RA	131_Ptrc_HPS_PHI	3462	G→C	0.087	intergenic	lacIq	–/–	intergenic	None
RA	131_Ptrc_HPS_PHI	4526	C→A	0.109	intergenic	lacIq	–/–	intergenic	None
RA	CP009273	5144	G→A	0.642	intergenic	thrC	L‑threonine synthase/DUF2502 family putative periplasmic protein	intergenic	None
RA	CP009273	7905	A→C	0.129	Y19D	yaaJ	putative transporter	Y	19	D
RA	CP009273	10444	G→T	0.835	F17L	satP	succinate‑acetate transporter	F	17	L
RA	CP009273	12901	G→A	1.0	D247N	dnaK	chaperone Hsp70, with co‑chaperone DnaJ	D	247	N
RA	CP009273	29139	G→T	0.6409999999999999	G256C	dapB	dihydrodipicolinate reductase	G	256	C
RA	CP009273	43364	G→T	0.131	P59P	fixB	putative electron transfer flavoprotein, NAD/FAD‑binding domain and ETFP adenine nucleotide‑binding domain‑like protein	P	59	P
RA	CP009273	47560	G→T	0.07	T105T	kefF	potassium‑efflux system ancillary protein for KefC, glutathione‑regulated; quinone oxidoreductase, FMN‑dependent	T	105	T
RA	CP009273	56677	G→T	0.602	R145S	lptD	LPS assembly OM complex LptDE, beta‑barrel component	R	145	S
RA	CP009273	65335	G→T	0.054000000000000006	P149Q	polB	DNA polymerase II	P	149	Q
RA	CP009273	72337	C→A	0.157	D484Y	sgrR	transcriptional DNA‑binding transcriptional activator of sgrS sRNA	D	484	Y
RA	CP009273	72392	G→T	0.37	F465L	sgrR	transcriptional DNA‑binding transcriptional activator of sgrS sRNA	F	465	L
RA	CP009273	104948	A→T	0.54	E61D	secA	preprotein translocase subunit, ATPase	E	61	D
RA	CP009273	105563	C→A	0.14300000000000002	D266E	secA	preprotein translocase subunit, ATPase	D	266	E
RA	CP009273	118828	G→T	0.092	D84Y	pdhR	pyruvate dehydrogenase complex repressor; autorepressor	D	84	Y
RA	CP009273	118873	G→T	0.879	D99Y	pdhR	pyruvate dehydrogenase complex repressor; autorepressor	D	99	Y
RA	CP009273	119002	G→T	0.107	D142Y	pdhR	pyruvate dehydrogenase complex repressor; autorepressor	D	142	Y
RA	CP009273	123870	G→T	0.423	P563P	aceF	pyruvate dehydrogenase, dihydrolipoyltransacetylase component E2	P	563	P
RA	CP009273	142460	T→A	0.7659999999999999	F298Y	yadE	putative polysaccharide deacetylase lipoprotein	F	298	Y
RA	CP009273	142829	G→T	0.068	A118E	panD	aspartate 1‑decarboxylase	A	118	E
RA	CP009273	145632	G→T	0.054000000000000006	Q153K	panB	3‑methyl‑2‑oxobutanoate hydroxymethyltransferase	Q	153	K
RA	CP009273	147946	G→T	0.366	I47I	yadK	putative fimbrial‑like adhesin protein	I	47	I
RA	CP009273	153472	G→T	0.613	intergenic	yadN	putative fimbrial‑like adhesin protein/2‑amino‑4‑hydroxy‑6‑hydroxymethyldihyropteridine pyrophosphokinase	intergenic	None
RA	CP009273	157178	C→A	0.431	intergenic	dksA	transcriptional regulator of rRNA transcription, DnaK suppressor protein/sugar fermentation stimulation protein A	intergenic	None
RA	CP009273	158287	C→A	0.752	D78Y	ligT	2'‑5' RNA ligase	D	78	Y
RA	CP009273	158967	C→A	0.064	H126N	hrpB	putative ATP‑dependent helicase	H	126	N
RA	CP009273	161068	A→C	0.125	intergenic	hrpB	putative ATP‑dependent helicase/fused glycosyl transferase and transpeptidase	intergenic	None
RA	CP009273	161081	T→G	0.065	intergenic	hrpB	putative ATP‑dependent helicase/fused glycosyl transferase and transpeptidase	intergenic	None
RA	CP009273	161082	T→G	0.083	intergenic	hrpB	putative ATP‑dependent helicase/fused glycosyl transferase and transpeptidase	intergenic	None
RA	CP009273	161171	G→T	0.179	intergenic	hrpB	putative ATP‑dependent helicase/fused glycosyl transferase and transpeptidase	intergenic	None
RA	CP009273	170868	C→A	0.11900000000000001	V168F	hemL	glutamate‑1‑semialdehyde aminotransferase (aminomutase)	V	168	F
RA	CP009273	180358	A→C	0.061	N75K	yaeH	UPF0325 family protein	N	75	K
RA	CP009273	198022	C→A	0.42200000000000004	R189S	lpxD	UDP‑3‑O‑(3‑hydroxymyristoyl)‑glucosamine N‑acyltransferase	R	189	S
RA	CP009273	230561	G→A	0.05	P237S	gloB	hydroxyacylglutathione hydrolase	P	237	S
RA	CP009273	230579	C→T	1.0	E231K	gloB	hydroxyacylglutathione hydrolase	E	231	K
RA	CP009273	232860	G→T	0.8190000000000001	D103Y	dnaQ	DNA polymerase III epsilon subunit	D	103	Y
RA	CP009273	233053	A→C	0.102	D167A	dnaQ	DNA polymerase III epsilon subunit	D	167	A
RA	CP009273	238195	G→T	0.649	V532V	fadE	acyl coenzyme A dehydrogenase	V	532	V
RA	CP009273	241773	A→T	0.16899999999999998	Y174N	yafK	L,D‑transpeptidase‑related protein	Y	174	N
RA	CP009273	248470	A→C	0.139	intergenic	dinB	DNA polymerase IV/antitoxin of the YafO‑YafN toxin‑antitoxin system	intergenic	None
RA	CP009273	249629	G→A	0.09699999999999999	R145Q	yafP	putative acyl‑CoA transferase	R	145	Q
RA	CP009273	278630	G→T	0.051	A214A	yagE	2‑keto‑3‑deoxy gluconate (KDG) aldolase; CP4‑6 prophage	A	214	A
RA	CP009273	281469	A→T	0.09699999999999999	T122S	yagG	CP4‑6 prophage; putative sugar transporter	T	122	S
RA	CP009273	283278	A→T	0.07200000000000001	Y260F	yagH	CP4‑6 prophage; putative xylosidase/arabinosidase	Y	260	F
RA	CP009273	289058	C→T	0.052000000000000005	G191E	yagL	CP4‑6 prophage; DNA‑binding protein	G	191	E
RA	CP009273	306510	G→A	0.13	R180W	ecpR	putative transcriptional regulator for the ecp operon	R	180	W
RA	CP009273	306949	G→A	0.19	A33A	ecpR	putative transcriptional regulator for the ecp operon	A	33	A
RA	CP009273	312532	G→A	0.765	pseudogene	ykgA	pseudogene, AraC family;putative regulator; Not classified; putative ARAC‑type regulatory protein	pseudogene	None
RA	CP009273	320920	G→A	0.659	S52S	ykgH	putative inner membrane protein	S	52	S
RA	CP009273	334250	G→T	0.168	R72L	yahG	DUF1116 family protein	R	72	L
RA	CP009273	339660	C→T	0.054000000000000006	intergenic	yahK	aldehyde reductase, NADPH‑dependent, Zn‑containing, broad specificity/uncharacterized protein	intergenic	None
RA	CP009273	341060	C→A	0.152	intergenic	yahL	uncharacterized protein/uncharacterized protein	intergenic	None
RA	CP009273	345428	T→A	0.051	intergenic	prpB	2‑methylisocitrate lyase/2‑methylcitrate synthase	intergenic	None
RA	CP009273	351359	G→T	0.174	G243C	codB	cytosine transporter	G	243	C
RA	CP009273	351447	T→A	0.084	L272Q	codB	cytosine transporter	L	272	Q
RA	CP009273	358609	G→T	0.055999999999999994	I94I	lacY	lactose permease	I	94	I
RA	CP009273	362159	G→T	0.626	I165I	mhpR	mhp operon transcriptional activator	I	165	I
RA	CP009273	376532	C→A	0.44	pseudogene	yaiX	pseudogene, interrupted by IS2A, acetyltransferase homolog; nonfunctional; interruped by IS2; putative transferase	pseudogene	None
RA	CP009273	379943	C→T	0.10300000000000001	G44R	yaiS	putative PIG‑L family deacetylase	G	44	R
RA	CP009273	379966	G→A	0.135	S36L	yaiS	putative PIG‑L family deacetylase	S	36	L
RA	CP009273	389725	G→T	0.11	pseudogene	yaiT	pseudogene, autotransporter family;putative structure; Not classified; interrupted by IS3; putative flagellin structural protein	pseudogene	None
RA	CP009273	401729	G→A	0.054000000000000006	intergenic	yaiI	UPF0178 family protein/shikimate kinase II	intergenic	None
RA	CP009273	402340	G→T	0.851	V160V	aroL	shikimate kinase II	V	160	V
RA	CP009273	406075	C→A	0.769	P159Q	mak	manno(fructo)kinase	P	159	Q
RA	CP009273	411027	G→T	0.807	L61L	sbcC	exonuclease, dsDNA, ATP‑dependent	L	61	L
RA	CP009273	419663	G→T	0.408	E564*	malZ	maltodextrin glucosidase	E	564	*
RA	CP009273	425256	C→T	0.065	P99L	secF	SecYEG protein translocase auxillary subunit	P	99	L
RA	CP009273	433551	G→T	0.8109999999999999	S14Y	yajO	2‑carboxybenzaldehyde reductase	S	14	Y
RA	CP009273	434663	A→C	0.779	I324S	dxs	1‑deoxyxylulose‑5‑phosphate synthase, thiamine triphosphate‑binding, FAD‑requiring	I	324	S
RA	CP009273	435336	G→T	0.645	Q100K	dxs	1‑deoxyxylulose‑5‑phosphate synthase, thiamine triphosphate‑binding, FAD‑requiring	Q	100	K
RA	CP009273	437672	T→A	0.648	V223E	thiI	tRNA s(4)U8 sulfurtransferase	V	223	E
RA	CP009273	440940	T→A	0.054000000000000006	S395C	yajR	putative transporter	S	395	C
RA	CP009273	442299	G→T	0.154	S288*	cyoE	protoheme IX farnesyltransferase	S	288	*
RA	CP009273	447252	G→A	0.051	intergenic	cyoA	cytochrome o ubiquinol oxidase subunit II/muropeptide transporter	intergenic	None
RA	CP009273	456588	G→T	0.8	D749Y	lon	DNA‑binding ATP‑dependent protease La	D	749	Y
RA	CP009273	461641	G→A	0.349	V376V	ybaE	putative ABC superfamily transporter periplasmic‑binding protein	V	376	V
RA	CP009273	474138	G→T	0.81	intergenic	ylaB	putative membrane‑anchored cyclic‑di‑GMP phosphodiesterase/DUF1449 family inner membrane protein	intergenic	None
RA	CP009273	479244	C→A	0.617	A206S	acrB	multidrug efflux system protein	A	206	S
RA	CP009273	480820	C→T	0.8440000000000001	D86N	acrA	multidrug efflux system	D	86	N
RA	CP009273	495504	A→T	0.408	intergenic	aes	acetyl esterase/inosine/guanosine kinase	intergenic	None
RA	CP009273	525424	T→C	0.14800000000000002	pseudogene	ylbG	pseudogene, DNA‑binding transcriptional regulator homology	pseudogene	None
RA	CP009273	530466	C→A	0.784	F365L	gcl	glyoxylate carboligase	F	365	L
RA	CP009273	535589	G→T	0.052000000000000005	M329I	allB	allantoinase	M	329	I
RA	CP009273	542200	Δ1 bp	0.613	coding	fdrA	putative NAD(P)‑binding acyl‑CoA synthetase	NaN	None
RA	CP009273	545522	C→A	0.051	A147E	ylbF	putative anaerobic allantoin catabolic oxamate carbamoyltransferase; DUF2877 family protein	A	147	E
RA	CP009273	546491	G→T	0.847	V199V	ybcF	putative carbonate kinase	V	199	V
RA	CP009273	549397	G→T	0.812	intergenic	lpxH	UDP‑2,3‑diacylglucosamine pyrophosphohydrolase/peptidyl‑prolyl cis‑trans isomerase B (rotamase B)	intergenic	None
RA	CP009273	553502	C→A	0.115	intergenic	folD	bifunctional 5,10‑methylene‑tetrahydrofolate dehydrogenase/ 5,10‑methylene‑tetrahydrofolate cyclohydrolase/FimA homolog	intergenic	None
RA	CP009273	565299	T→G	0.081	N314K	ybcK	DLP12 prophage; putative recombinase	N	314	K
RA	CP009273	569111	T→A	0.061	V95V	rusA	DLP12 prophage; endonuclease RUS	V	95	V
RA	CP009273	579710	G→A	0.34600000000000003	A192T	appY	global transcriptional activator; DLP12 prophage	A	192	T
RA	CP009273	581203	A→T	0.071	intergenic	ompT	DLP12 prophage; outer membrane protease VII (outer membrane protein 3b)/tRNA‑OTHER	intergenic	None
RA	CP009273	583341	T→G	0.84	S33R	ybcH	PRK09936 family protein	S	33	R
RA	CP009273	595736	C→A	0.052000000000000005	R523S	cusA	copper/silver efflux system, membrane component	R	523	S
RA	CP009273	596756	G→T	0.154	E863*	cusA	copper/silver efflux system, membrane component	E	863	*
RA	CP009273	601154	T→A	0.11800000000000001	L63F	ybdF	DUF419 family protein	L	63	F
RA	CP009273	607931	G→A	0.813	S7F	fepA	iron‑enterobactin outer membrane transporter	S	7	F
RA	CP009273	608174	G→A	0.185	intergenic	fepA	iron‑enterobactin outer membrane transporter/enterobactin/ferric enterobactin esterase	intergenic	None
RA	CP009273	625282	T→A	0.055	intergenic	entH	enterobactin synthesis proofreading thioesterase/carbon starvation protein involved in peptide utilization; APC peptide transporter family protein	intergenic	None
RA	CP009273	625364	G→T	0.5660000000000001	G5G	cstA	carbon starvation protein involved in peptide utilization; APC peptide transporter family protein	G	5	G
RA	CP009273	632406	T→A	0.419	K223N	ybdO	putative DNA‑binding transcriptional regulator	K	223	N
RA	CP009273	639231	G→A	0.799	L65F	rnk	regulator of nucleoside diphosphate kinase	L	65	F
RA	CP009273	641886	C→A	0.45299999999999996	E51*	citT	citrate:succinate antiporter	E	51	*
RA	CP009273	647422	G→T	0.657	intergenic	citC	[citrate [pro‑3S]‑lyase] ligase/sensory histidine kinase in two‑component regulatory system with CitB	intergenic	None
RA	CP009273	648056	C→A	0.8029999999999999	F122L	citA	sensory histidine kinase in two‑component regulatory system with CitB	F	122	L
RA	CP009273	652865	Δ1 bp	0.809	coding	cspE	constitutive cold shock family transcription antitermination protein; negative regulator of cspA transcription; RNA melting protein; ssDNA‑binding protein	NaN	None
RA	CP009273	657177	C→T	0.059000000000000004	A186A	lipB	octanoyltransferase; octanoyl‑[ACP]:protein N‑octanoyltransferase	A	186	A
RA	CP009273	660816	G→A	0.156	V318V	mrdB	cell wall shape‑determining protein	V	318	V
RA	CP009273	662631	C→A	0.595	R348L	mrdA	transpeptidase involved in peptidoglycan synthesis (penicillin‑binding protein 2)	R	348	L
RA	CP009273	663449	G→T	0.052000000000000005	N75K	mrdA	transpeptidase involved in peptidoglycan synthesis (penicillin‑binding protein 2)	N	75	K
RA	CP009273	668211	C→A	0.078	V677F	leuS	leucyl‑tRNA synthetase	V	677	F
RA	CP009273	668351	G→T	0.051	P630Q	leuS	leucyl‑tRNA synthetase	P	630	Q
RA	CP009273	705588	C→A	0.604	intergenic	chiQ	chitosugar‑induced verified lipoprotein/ferric iron uptake regulon transcriptional repressor; autorepressor	intergenic	None
RA	CP009273	706766	C→T	0.053	L52L	fldA	flavodoxin 1	L	52	L
RA	CP009273	707409	C→A	0.139	intergenic	ybfE	LexA‑regulated protein, CopB family/acyl‑CoA esterase	intergenic	None
RA	CP009273	718686	C→T	0.055	W395*	kdpD	fused sensory histidine kinase in two‑component regulatory system with KdpE: signal sensing protein	W	395	*
RA	CP009273	731316	A→T	0.06	T71S	ybfC	putative periplasmic protein	T	71	S
RA	CP009273	738149	G→A	0.10800000000000001	intergenic	dtpD	dipeptide and tripeptide permease D/NIF3 family metal‑binding protein	intergenic	None
RA	CP009273	754572	G→T	0.782	E137D	sucA	2‑oxoglutarate decarboxylase, thiamine triphosphate‑binding	E	137	D
RA	CP009273	757524	C→A	0.105	R183S	sucB	dihydrolipoyltranssuccinase	R	183	S
RA	CP009273	759000	C→A	0.838	F177L	sucC	succinyl‑CoA synthetase, beta subunit	F	177	L
RA	CP009273	760181	G→T	0.157	P182P	sucD	succinyl‑CoA synthetase, NAD(P)‑binding, alpha subunit	P	182	P
RA	CP009273	763080	C→T	0.061	T547T	mngA	fused 2‑O‑a‑mannosyl‑D‑glycerate specific PTS enzymes: IIA component/IIB component/IIC component	T	547	T
RA	CP009273	766563	G→A	0.124	intergenic	mngB	alpha‑mannosidase/cytochrome d terminal oxidase, subunit I	intergenic	None
RA	CP009273	773443	C→A	0.098	A83E	tolB	periplasmic protein	A	83	E
RA	CP009273	788902	G→T	0.838	R115S	modF	fused molybdate transporter subunits of ABC superfamily: ATP‑binding components	R	115	S
RA	CP009273	789274	G→T	0.057999999999999996	intergenic	modF	fused molybdate transporter subunits of ABC superfamily: ATP‑binding components/transcriptional repressor for the molybdenum transport operon modABC	intergenic	None
RA	CP009273	800779	G→T	0.8009999999999999	E607D	ybhJ	putative hydratase	E	607	D
RA	CP009273	828374	G→T	0.821	V11V	ybiA	DUF1768 family protein	V	11	V
RA	CP009273	832574	G→T	0.10400000000000001	T256T	ybiC	putative dehydrogenase	T	256	T
RA	CP009273	868618	G→T	0.126	E62*	yliE	putative membrane‑anchored cyclic‑di‑GMP phosphodiesterase	E	62	*
RA	CP009273	871072	C→A	0.10300000000000001	V94V	yliF	putative membrane‑anchored diguanylate cyclase	V	94	V
RA	CP009273	874768	G→T	0.163	E191*	yliI	soluble aldose sugar dehydrogenase	E	191	*
RA	CP009273	876447	G→A	0.779	D89N	dacC	D‑alanyl‑D‑alanine carboxypeptidase (penicillin‑binding protein 6a)	D	89	N
RA	CP009273	879085	G→T	0.809	intergenic	ybjG	undecaprenyl pyrophosphate phosphatase/multidrug efflux system protein	intergenic	None
RA	CP009273	882441	A→T	0.158	S119T	ybjJ	putative transporter	S	119	T
RA	CP009273	920469	G→T	0.138	G584C	clpA	ATPase and specificity subunit of ClpA‑ClpP ATP‑dependent serine protease, chaperone activity	G	584	C
RA	CP009273	923312	G→T	0.12300000000000001	S447*	cydC	fused glutathione, cysteine exporter subunits of ABC superfamily: membrane component/ATP‑binding component	S	447	*
RA	CP009273	923339	G→T	0.19	S438*	cydC	fused glutathione, cysteine exporter subunits of ABC superfamily: membrane component/ATP‑binding component	S	438	*
RA	CP009273	932915	C→A	0.09	R30S	lolA	lipoprotein chaperone	R	30	S
RA	CP009273	939763	C→A	0.061	S92*	dmsC	dimethyl sulfoxide reductase, anaerobic, subunit C	S	92	*
RA	CP009273	947211	C→A	0.139	P600P	pflB	formate C‑acetyltransferase 1, anaerobic; pyruvate formate‑lyase 1	P	600	P
RA	CP009273	948890	C→A	0.085	E41*	pflB	formate C‑acetyltransferase 1, anaerobic; pyruvate formate‑lyase 1	E	41	*
RA	CP009273	950103	T→C	0.182	intergenic	focA	formate channel/ribosomal protein S12 methylthiotransferase accessory factor	intergenic	None
RA	CP009273	961946	T→A	0.084	F724Y	ycaI	ComEC family inner membrane protein	F	724	Y
RA	CP009273	968415	G→T	0.7879999999999999	S148*	ycbC	DUF218 superfamily protein	S	148	*
RA	CP009273	971532	A→T	0.111	Q152L	mukE	chromosome condensin MukBEF, MukE localization factor	Q	152	L
RA	CP009273	979650	T→A	0.052000000000000005	L182Q	ycbL	putative metal‑binding enzyme	L	182	Q
RA	CP009273	982037	G→T	0.073	T134T	ompF	outer membrane porin 1a (Ia;b;F)	T	134	T
RA	CP009273	1006218	G→T	0.133	E267*	uup	putative transporter subunit of ABC superfamily: ATP‑binding component	E	267	*
RA	CP009273	1011972	A→T	0.156	intergenic	fabA	beta‑hydroxydecanoyl thioester dehydrase/putative peptidase	intergenic	None
RA	CP009273	1050246	G→T	0.136	L463L	torS	hybrid sensory histidine kinase in two‑component regulatory system with TorR	L	463	L
RA	CP009273	1058901	G→T	0.06	Q111K	cbpA	DnaK co‑chaperone; curved DNA‑binding protein	Q	111	K
RA	CP009273	1077911	A→C	0.789	K71N	efeO	inactive ferrous ion transporter EfeUOB	K	71	N
RA	CP009273	1090918	T→A	0.184	intergenic	insE1	IS3 transposase A/pseudogene	intergenic	None
RA	CP009273	1116964	A→G	0.802	intergenic	dinI	DNA damage‑inducible protein I/dihydro‑orotase	intergenic	None
RA	CP009273	1123001	A→C	0.095	Q247P	yceM	putative oxidoreductase	Q	247	P
RA	CP009273	1129363	G→A	0.168	A36T	flgF	flagellar component of cell‑proximal portion of basal‑body rod	A	36	T
RA	CP009273	1136758	T→A	0.06	A1022A	rne	fused ribonucleaseE: endoribonuclease/RNA‑binding protein/RNA degradosome binding protein	A	1022	A
RA	CP009273	1151750	G→T	0.601	R178L	holB	DNA polymerase III, delta prime subunit	R	178	L
RA	CP009273	1152278	G→T	0.8240000000000001	E16*	ycfH	putative DNase	E	16	*
RA	CP009273	1192525	C→T	0.11800000000000001	S155N	ymfD	e14 prophage; putative SAM‑dependent methyltransferase	S	155	N
RA	CP009273	1193313	C→T	0.061	M127I	ymfE	e14 prophage; putative inner membrane protein	M	127	I
RA	CP009273	1193873	G→T	0.841	intergenic	ymfE	e14 prophage; putative inner membrane protein/e14 prophage; cell death peptidase, inhibitor of T4 late gene expression	intergenic	None
RA	CP009273	1194365	G→T	0.172	W72L	lit	e14 prophage; cell death peptidase, inhibitor of T4 late gene expression	W	72	L
RA	CP009273	1197027	G→T	0.19	M25I	ymfI	e14 prophage; uncharacterized protein	M	25	I
RA	CP009273	1197734	C→T	0.052000000000000005	R219K	cohE	e14 prophage; repressor protein phage e14	R	219	K
RA	CP009273	1210957	C→A	0.085	intergenic	bluF	anti‑repressor for YcgE, blue light‑responsive; FAD‑binding; has c‑di‑GMP phosphodiesterase‑like EAL domain, but does not degrade c‑di‑GMP/RcsB connector protein for regulation of biofilm and acid‑resistance	intergenic	None
RA	CP009273	1211142	C→T	0.094	intergenic	bluF	anti‑repressor for YcgE, blue light‑responsive; FAD‑binding; has c‑di‑GMP phosphodiesterase‑like EAL domain, but does not degrade c‑di‑GMP/RcsB connector protein for regulation of biofilm and acid‑resistance	intergenic	None
RA	CP009273	1215174	G→T	0.379	pseudogene	ycgH	pseudogene; putative ATP‑binding component of a transport system	pseudogene	None
RA	CP009273	1217884	A→T	0.125	I69I	ymgD	uncharacterized protein	I	69	I
RA	CP009273	1220996	G→T	0.794	R181R	minC	cell division inhibitor	R	181	R
RA	CP009273	1222207	C→T	0.054000000000000006	S51F	ycgJ	uncharacterized protein	S	51	F
RA	CP009273	1228591	G→T	0.8059999999999999	intergenic	dsbB	oxidoreductase that catalyzes reoxidation of DsbA protein disulfide isomerase I/sodium:proton antiporter	intergenic	None
RA	CP009273	1228879	A→C	0.18	L432R	nhaB	sodium:proton antiporter	L	432	R
RA	CP009273	1229460	G→T	0.115	F238L	nhaB	sodium:proton antiporter	F	238	L
RA	CP009273	1243278	G→A	0.177	S431S	dhaM	putative dihydroxyacetone‑specific PTS enzymes: HPr component/EI component	S	431	S
RA	CP009273	1247376	G→T	0.168	V285V	dhaR	dhaKLM operon transcription activator	V	285	V
RA	CP009273	1278667	G→T	0.06	P1116P	narG	nitrate reductase 1, alpha subunit	P	1116	P
RA	CP009273	1282421	A→T	0.075	intergenic	narI	nitrate reductase 1, gamma (cytochrome b(NR)) subunit/rtT sRNA, processed from tyrT transcript	intergenic	None
RA	CP009273	1282439	A→T	0.053	intergenic	narI	nitrate reductase 1, gamma (cytochrome b(NR)) subunit/rtT sRNA, processed from tyrT transcript	intergenic	None
RA	CP009273	1282497	A→T	0.078	intergenic	narI	nitrate reductase 1, gamma (cytochrome b(NR)) subunit/rtT sRNA, processed from tyrT transcript	intergenic	None
RA	CP009273	1283124	G→A	0.068	intergenic	tyrT	tRNA‑Tyr/formyltetrahydrofolate hydrolase	intergenic	None
RA	CP009273	1306244	G→A	0.055999999999999994	S87L	yciA	acyl‑CoA esterase	S	87	L
RA	CP009273	1322140	T→A	0.826	T159S	btuR	cob(I)yrinic acid a,c‑diamide adenosyltransferase	T	159	S
RA	CP009273	1365202	C→A	0.132	H244N	ycjM	alpha amylase catalytic domain family protein	H	244	N
RA	CP009273	1365283	G→T	0.5710000000000001	E271*	ycjM	alpha amylase catalytic domain family protein	E	271	*
RA	CP009273	1368566	T→G	0.099	F74V	ycjP	inner membrane putative ABC superfamily sugar transporter permease	F	74	V
JC JC	CP009273	1376043	IS5 (–) +4 bp	1.0	pseudogene	ycjV	pseudogene; putative ATP‑binding component of a transport system	pseudogene	None
RA	CP009273	1377394	C→T	0.8340000000000001	A275A	ycjW	LacI family putative transcriptional repressor	A	275	A
RA	CP009273	1386008	G→T	0.556	Q35K	ycjY	S9 homolog non‑peptidase family protein	Q	35	K
RA	CP009273	1388406	G→T	0.574	R308L	mppA	murein tripeptide (L‑ala‑gamma‑D‑glutamyl‑meso‑DAP) transporter subunit	R	308	L
RA	CP009273	1397506	C→T	0.054000000000000006	E3K	abgB	p‑aminobenzoyl‑glutamate hydrolase, B subunit	E	3	K
RA	CP009273	1398482	C→A	0.07200000000000001	R114L	abgA	p‑aminobenzoyl‑glutamate hydrolase, A subunit	R	114	L
RA	CP009273	1413956	G→T	0.051	intergenic	ydaG	Rac prophage; uncharacterized protein/Rac prophage; putative DNA‑binding transcriptional regulator	intergenic	None
RA	CP009273	1471707	A→T	0.37799999999999995	*769C	ydbD	PF10971 family putative periplasmic methylglyoxal resistance protein	*	769	C
RA	CP009273	1502324	C→A	0.053	T429T	ydcP	putative peptidase	T	429	T
RA	CP009273	1519349	T→A	0.789	K297*	ansP	L‑asparagine transporter	K	297	*
RA	CP009273	1524654	G→T	0.10300000000000001	W159L	ydcD	uncharacterized protein	W	159	L
RA	CP009273	1538906	G→A	0.151	pseudogene	yddK	pseudogene, leucine‑rich protein; putative glycoportein	pseudogene	None
RA	CP009273	1539484	G→A	0.193	pseudogene	yddK	pseudogene, leucine‑rich protein; putative glycoportein	pseudogene	None
RA	CP009273	1548144	G→T	0.794	intergenic	adhP	ethanol‑active dehydrogenase/acetaldehyde‑active reductase/malate dehydrogenase, (decarboxylating, NAD‑requiring) (malic enzyme)	intergenic	None
RA	CP009273	1563276	G→T	0.8390000000000001	H491N	gadC	glutamate:gamma‑aminobutyric acid antiporter	H	491	N
RA	CP009273	1565497	G→A	0.82	S269L	gadB	glutamate decarboxylase B, PLP‑dependent	S	269	L
RA	CP009273	1576869	G→A	0.133	intergenic	ydeN	putative Ser‑type periplasmic non‑aryl sulfatase/UV‑inducible global regulator, EvgA‑, GadE‑dependent	intergenic	None
RA	CP009273	1588318	T→G	0.057999999999999996	pseudogene	yneO	pseudogene, AidA homolog	pseudogene	None
RA	CP009273	1599970	T→A	0.061	D221E	lsrB	autoinducer 2‑binding protein	D	221	E
RA	CP009273	1604068	G→T	0.302	T290T	uxaB	altronate oxidoreductase, NAD‑dependent	T	290	T
RA	CP009273	1607556	A→C	0.096	intergenic	glsB	glutaminase 2/succinate semialdehyde dehydrogenase, NAD(P)+‑dependent	intergenic	None
RA	CP009273	1611821	C→A	0.065	I179I	ydeA	arabinose efflux transporter, arabinose‑inducible	I	179	I
RA	CP009273	1628207	G→A	1.0	G110E	pinQ	Qin prophage; putative site‑specific recombinase	G	110	E
RA	CP009273	1640268	A→C	0.12	K39Q	ydfV	Qin prophage; uncharacterized protein	K	39	Q
RA	CP009273	1643394	A→G	0.055999999999999994	intergenic	ydfC	uncharacterized protein, Qin prophage/sRNA antisense regulator, inhibits ftsZ, Hfq‑dependent; Qin prophage	intergenic	None
RA	CP009273	1649456	C→T	0.358	intergenic	rspA	bifunctional D‑altronate/D‑mannonate dehydratase/UPF0060 family inner membrane protein	intergenic	None
RA	CP009273	1649576	A→C	0.057999999999999996	intergenic	rspA	bifunctional D‑altronate/D‑mannonate dehydratase/UPF0060 family inner membrane protein	intergenic	None
RA	CP009273	1658420	C→A	0.063	S185R	ynfH	oxidoreductase, membrane subunit	S	185	R
RA	CP009273	1661763	C→A	0.816	P353P	mlc	glucosamine anaerobic growth regulon transcriptional repressor; autorepressor	P	353	P
RA	CP009273	1671110	C→A	0.076	D351Y	pntA	pyridine nucleotide transhydrogenase, alpha subunit	D	351	Y
RA	CP009273	1703062	T→A	0.11	R629R	rsxC	SoxR iron‑sulfur cluster reduction factor component; putative membrane‑associated NADH oxidoreductase of electron transport complex	R	629	R
RA	CP009273	1703071	A→T	0.1	A632A	rsxC	SoxR iron‑sulfur cluster reduction factor component; putative membrane‑associated NADH oxidoreductase of electron transport complex	A	632	A
RA	CP009273	1703101	C→G	0.053	A642A	rsxC	SoxR iron‑sulfur cluster reduction factor component; putative membrane‑associated NADH oxidoreductase of electron transport complex	A	642	A
RA	CP009273	1711397	C→T	0.813	R28Q	tyrS	tyrosyl‑tRNA synthetase	R	28	Q
RA	CP009273	1716193	A→T	0.063	S225C	ydhJ	putative membrane fusion protein (MFP) of YdhJK efflux pump	S	225	C
RA	CP009273	1726289	A→T	0.102	P982P	lhr	putative ATP‑dependent helicase	P	982	P
RA	CP009273	1748094	T→A	0.182	intergenic	ydhV	putative oxidoreductase subunit/putative 4Fe‑4S ferridoxin‑type protein; FNR, Nar, NarP‑regulated protein; putative subunit of YdhYVWXUT oxidoreductase complex	intergenic	None
RA	CP009273	1770281	T→A	0.649	D146E	ydiF	putative acetyl‑CoA:acetoacetyl‑CoA transferase: alpha subunit/beta subunit	D	146	E
RA	CP009273	1784952	A→G	0.365	F184L	ydiU	UPF0061 family protein	F	184	L
RA	CP009273	1796428	C→A	0.055999999999999994	V134F	thrS	threonyl‑tRNA synthetase	V	134	F
RA	CP009273	1798532	C→A	0.061	pseudogene	arpB	pseudogene, ankyrin repeats	pseudogene	None
RA	CP009273	1802047	G→A	0.792	intergenic	ydiZ	uncharacterized protein/fructosamine kinase family protein	intergenic	None
RA	CP009273	1807639	G→A	0.142	intergenic	ydjO	uncharacterized protein/cell division modulator	intergenic	None
RA	CP009273	1817655	G→A	0.064	intergenic	nadE	NAD synthetase, NH3/glutamine‑dependent/endonuclease of nucleotide excision repair	intergenic	None
RA	CP009273	1832413	C→A	0.675	L315L	ynjC	inner membrane putative ABC superfamily transporter permease	L	315	L
RA	CP009273	1833730	C→A	0.785	R3S	ynjE	molybdopterin synthase sulfurtransferase	R	3	S
RA	CP009273	1849412	T→A	0.152	T273S	ydjG	alpha‑Keto reductase, NADH‑dependent; can use methylglyoxal as substrate	T	273	S
RA	CP009273	1865422	C→A	0.853	R261R	yeaI	putative membrane‑anchored diguanylate cyclase	R	261	R
RA	CP009273	1872520	G→T	0.758	P183P	yeaP	diguanylate cyclase	P	183	P
RA	CP009273	1872672	A→C	0.055	Q234P	yeaP	diguanylate cyclase	Q	234	P
RA	CP009273	1909342	T→A	0.8009999999999999	E150D	proQ	RNA chaperone, putative ProP translation regulator	E	150	D
RA	CP009273	1915555	A→C	0.17	Q359P	rsmF	16S rRNA m(5)C1407 methyltransferase, SAM‑dependent	Q	359	P
RA	CP009273	1924898	T→A	0.091	D36V	yebG	DNA damage‑inducible protein regulated by LexA	D	36	V
RA	CP009273	1934928	G→T	0.077	P322Q	mepM	murein DD‑endopeptidase, space‑maker hydrolase, septation protein	P	322	Q
RA	CP009273	1944177	C→A	0.536	L201L	aspS	aspartyl‑tRNA synthetase	L	201	L
RA	CP009273	1948159	C→T	0.051	T154M	cmoB	tRNA (cmo5U34)‑carboxymethyltransferase, carboxy‑SAM‑dependent	T	154	M
RA	CP009273	1955620	C→A	0.057	L434L	argS	arginyl‑tRNA synthetase	L	434	L
RA	CP009273	1995152	T→A	0.129	E40V	fliA	RNA polymerase, sigma 28 (sigma F) factor	E	40	V
RA	CP009273	2020166	C→A	0.606	D445Y	yedQ	putative membrane‑anchored diguanylate cyclase	D	445	Y
RA	CP009273	2048571	A→T	0.1	P10P	amn	AMP nucleosidase	P	10	P
RA	CP009273	2070058	C→A	0.40299999999999997	A90A	yeeS	CP4‑44 prophage; putative DNA repair protein	A	90	A
RA	CP009273	2078521	C→A	0.38	V162V	yeeE	UPF0394 family inner membrane protein	V	162	V
RA	CP009273	2084482	C→T	0.052000000000000005	S270S	hisG	ATP phosphoribosyltransferase	S	270	S
RA	CP009273	2098995	C→A	0.8240000000000001	G182*	wbbI	d‑Galf:alpha‑d‑Glc beta‑1,6‑galactofuranosyltransferase	G	182	*
RA	CP009273	2,108,219:1	+A	1.0	coding	wcaM	colanic acid biosynthesis protein	NaN	None
RA	CP009273	2114911	A→T	0.629	L42Q	wcaJ	colanic biosynthesis UDP‑glucose lipid carrier transferase	L	42	Q
RA	CP009273	2120334	T→C	0.052000000000000005	K113R	wcaG	bifunctional GDP‑fucose synthetase: GDP‑4‑dehydro‑6‑deoxy‑D‑mannose epimerase/ GDP‑4‑dehydro‑6‑L‑deoxygalactose reductase	K	113	R
RA	CP009273	2127716	G→T	0.11900000000000001	S473*	wzc	colanic acid production tyrosine‑protein kinase; autokinase; Ugd phosphorylase	S	473	*
RA	CP009273	2129796	C→A	0.053	R310L	wza	colanic acid export protein; outer membrane auxillary lipoprotein	R	310	L
RA	CP009273	2136421	A→G	0.20800000000000002	D3D	udk	uridine/cytidine kinase	D	3	D
RA	CP009273	2139910	G→T	0.8	R1055L	yegE	putative diguanylate cyclase	R	1055	L
RA	CP009273	2144474	C→A	0.861	intergenic	yegI	protein kinase‑related putative non‑specific DNA‑binding protein/uncharacterized protein	intergenic	None
RA	CP009273	2170285	C→T	0.084	A133A	gatY	D‑tagatose 1,6‑bisphosphate aldolase 2, catalytic subunit	A	133	A
RA	CP009273	2195449	A→T	0.765	E564D	yehI	DUF4132 domain‑containing protein	E	564	D
RA	CP009273	2216296	C→A	0.706	I211I	dld	D‑lactate dehydrogenase, FAD‑binding, NADH independent	I	211	I
RA	CP009273	2220210	T→A	0.052000000000000005	A180A	yohF	putative oxidoreductase	A	180	A
RA	CP009273	2237098	G→T	0.63	H12N	folE	GTP cyclohydrolase I	H	12	N
RA	CP009273	2237441	G→T	0.09300000000000001	R18L	yeiG	S‑formylglutathione hydrolase	R	18	L
RA	CP009273	2242501	C→A	0.215	E199D	yeiE	putative DNA‑binding transcriptional regulator	E	199	D
RA	CP009273	2254517	C→T	0.368	A125T	fruA	fused fructose‑specific PTS enzymes: IIBcomponent/IIC components	A	125	T
RA	CP009273	2258182	A→T	0.127	K281*	setB	lactose/glucose efflux system	K	281	*
RA	CP009273	2264143	G→A	0.596	intergenic	mepS	murein DD‑endopeptidase, space‑maker hydrolase, mutational suppressor of prc thermosensitivity, outer membrane lipoprotein/resistance protein for phages lambda and N4, putative membrane‑anchored cyclic‑di‑GMP phosphodiesterase	intergenic	None
RA	CP009273	2289374	C→A	0.787	V142V	ccmC	heme exporter subunit	V	142	V
RA	CP009273	2295611	C→T	0.07400000000000001	A208T	napA	nitrate reductase, periplasmic, large subunit	A	208	T
RA	CP009273	2298167	A→G	0.066	intergenic	eco	ecotin, a serine protease inhibitor/malate dehydrogenase, FAD/NAD(P)‑binding domain	intergenic	None
RA	CP009273	2299282	C→T	0.057999999999999996	V318I	mqo	malate dehydrogenase, FAD/NAD(P)‑binding domain	V	318	I
RA	CP009273	2302650	C→A	0.08800000000000001	M57I	alkB	oxidative demethylase of N1‑methyladenine or N3‑methylcytosine DNA lesions	M	57	I
RA	CP009273	2305116	C→A	0.784	intergenic	apbE	putative thiamine‑synthetic flavin transferase lipoprotein/outer membrane porin protein C	intergenic	None
RA	CP009273	2352573	C→A	0.794	P353P	rhmT	putative L‑rhamnonate transporter	P	353	P
RA	CP009273	2359673	G→T	0.852	M89I	arnB	uridine 5'‑(beta‑1‑threo‑pentapyranosyl‑4‑ulose diphosphate) aminotransferase, PLP‑dependent	M	89	I
RA	CP009273	2362338	T→A	0.836	L274Q	arnA	fused UDP‑L‑Ara4N formyltransferase/UDP‑GlcA C‑4'‑decarboxylase	L	274	Q
RA	CP009273	2368150	C→A	0.057	T111T	menE	O‑succinylbenzoate‑CoA ligase	T	111	T
RA	CP009273	2,370,361:1	+G	0.77	coding	menH	2‑succinyl‑6‑hydroxy‑2, 4‑cyclohexadiene‑1‑carboxylate synthase	NaN	None
RA	CP009273	2370987	C→A	0.815	E29*	menH	2‑succinyl‑6‑hydroxy‑2, 4‑cyclohexadiene‑1‑carboxylate synthase	E	29	*
RA	CP009273	2376381	G→A	0.133	A64T	elaD	protease, capable of cleaving an AMC‑ubiquitin model substrate	A	64	T
RA	CP009273	2390862	C→A	0.11800000000000001	V20V	nuoH	NADH:ubiquinone oxidoreductase, membrane subunit H	V	20	V
RA	CP009273	2405946	T→G	0.815	Q43P	yfbU	UPF0304 family protein	Q	43	P
RA	CP009273	2407495	G→T	0.115	G183C	ackA	acetate kinase A and propionate kinase 2	G	183	C
RA	CP009273	2407538	T→G	0.057999999999999996	L197R	ackA	acetate kinase A and propionate kinase 2	L	197	R
RA	CP009273	2422841	C→A	0.8240000000000001	D293Y	purF	amidophosphoribosyltransferase	D	293	Y
RA	CP009273	2424074	C→T	0.782	D57N	cvpA	colicin V production membrane protein	D	57	N
RA	CP009273	2431731	G→T	0.057	A101A	flk	putative flagella assembly protein	A	101	A
RA	CP009273	2450335	C→T	0.8540000000000001	intergenic	sixA	phosphohistidine phosphatase/fused enoyl‑CoA hydratase and epimerase and isomerase/3‑hydroxyacyl‑CoA dehydrogenase	intergenic	None
RA	CP009273	2454297	T→G	0.65	E39D	yfcZ	UPF0381 family protein	E	39	D
RA	CP009273	2465705	G→T	0.051	pseudogene	yfdM	CPS‑53 (KpLE1) prophage; putative methyltransferase;Phage or Prophage Related	pseudogene	None
RA	CP009273	2474418	G→T	0.835	S413*	emrY	putative multidrug efflux system	S	413	*
RA	CP009273	2493151	C→A	0.106	V334V	ypdA	sensor kinase regulating yhjX; pyruvate‑responsive YpdAB two‑component system	V	334	V
RA	CP009273	2493283	C→A	0.203	N378K	ypdA	sensor kinase regulating yhjX; pyruvate‑responsive YpdAB two‑component system	N	378	K
RA	CP009273	2520863	G→T	0.153	D187Y	yfeH	putative inorganic ion transporter	D	187	Y
RA	CP009273	2525385	C→T	0.055	F188F	cysZ	EI24 family inner membrane protein; putative sulfate transporter	F	188	F
RA	CP009273	2542903	G→T	0.067	intergenic	yfeW	penicillin binding protein PBP4B; weak DD‑carboxypeptidase activity/porphyrinogen oxidase, cytoplasmic	intergenic	None
RA	CP009273	2550263	G→T	0.051	L132I	eutC	ethanolamine ammonia‑lyase, small subunit (light chain)	L	132	I
RA	CP009273	2551235	C→T	0.061	A268A	eutB	ethanolamine ammonia‑lyase, large subunit, heavy chain	A	268	A
RA	CP009273	2553563	T→G	0.162	intergenic	intZ	CPZ‑55 prophage; putative phage integrase/CPZ‑55 prophage; uncharacterized protein	intergenic	None
RA	CP009273	2556774	G→A	0.134	intergenic	yffP	CPZ‑55 prophage; uncharacterized protein/CPZ‑55 prophage; uncharacterized protein	intergenic	None
RA	CP009273	2576325	C→A	0.757	E171D	nudK	GDP‑mannose pyrophosphatase	E	171	D
RA	CP009273	2,587,029:1	+G	0.8079999999999999	coding	ypfH	palmitoyl‑CoA esterase activity, uncertain physiological substrate	NaN	None
RA	CP009273	2600721	C→A	0.061	S149*	hyfF	hydrogenase 4, membrane subunit	S	149	*
RA	CP009273	2605882	C→A	0.078	S208R	hyfR	hydrogenase‑4 transcriptional activator	S	208	R
RA	CP009273	2606516	G→T	0.7879999999999999	D420Y	hyfR	hydrogenase‑4 transcriptional activator	D	420	Y
RA	CP009273	2609187	C→A	0.406	A18A	yfgO	putative UPF0118 family inner membrane permease	A	18	A
RA	CP009273	2614168	C→A	0.773	D22Y	upp	uracil phosphoribosyltransferase	D	22	Y
RA	CP009273	2621124	C→T	0.055	E392K	yfgF	cyclic‑di‑GMP phosphodiesterase, anaerobic	E	392	K
RA	CP009273	2651665	G→T	0.762	G210G	hscA	DnaK‑like molecular chaperone specific for IscU	G	210	G
RA	CP009273	2653668	G→T	0.163	intergenic	iscU	iron‑sulfur cluster assembly scaffold protein/cysteine desulfurase (tRNA sulfurtransferase), PLP‑dependent	intergenic	None
RA	CP009273	2654099	C→A	0.136	A264A	iscS	cysteine desulfurase (tRNA sulfurtransferase), PLP‑dependent	A	264	A
RA	CP009273	2654144	G→T	0.066	I249I	iscS	cysteine desulfurase (tRNA sulfurtransferase), PLP‑dependent	I	249	I
RA	CP009273	2665296	C→T	0.062	S238L	hcaB	2,3‑dihydroxy‑2,3‑dihydrophenylpropionate dehydrogenase	S	238	L
RA	CP009273	2671274	C→A	0.759	T149T	yphE	putative sugar transporter subunit of ABC superfamily, ATP‑binding component	T	149	T
RA	CP009273	2672639	C→A	0.067	E30*	yphF	putative ABC superfamily sugar transporter periplasmic‑binding protein	E	30	*
RA	CP009273	2674941	G→T	0.336	I388I	yphG	DUF4380 domain‑containing TPR repeat protein	I	388	I
RA	CP009273	2679933	C→A	0.131	A247D	hmp	fused nitric oxide dioxygenase/dihydropteridine reductase 2	A	247	D
RA	CP009273	2681873	T→A	0.7929999999999999	Q97L	glrR	response regulator regulating glmY sRNA in two‑component system with sensor protein GlrK	Q	97	L
RA	CP009273	2694471	G→A	0.053	I206I	pdxJ	pyridoxine 5'‑phosphate synthase	I	206	I
RA	CP009273	2708587	C→A	0.129	T31T	yfiE	putative DNA‑binding transcriptional regulator	T	31	T
JC	CP009273	2713645	+CCTGCGC	0.107	coding	pka	protein lysine acetyltransferase	NaN	None
RA	CP009273	2715643	G→T	0.872	E778*	pka	protein lysine acetyltransferase	E	778	*
RA	CP009273	2718953	G→T	0.42700000000000005	I51I	kgtP	alpha‑ketoglutarate transporter	I	51	I
RA	CP009273	2719426	T→C	1.0	intergenic	kgtP	alpha‑ketoglutarate transporter/5S ribosomal RNA of rrnG operon	intergenic	None
RA	CP009273	2733753	C→T	1.0	E253K	aroF	3‑deoxy‑D‑arabino‑heptulosonate‑7‑phosphate synthase, tyrosine‑repressible	E	253	K
RA	CP009273	2740398	C→T	0.059000000000000004	D253N	ffh	Signal Recognition Particle (SRP) component with 4.5S RNA (ffs)	D	253	N
RA	CP009273	2759184	C→T	0.16399999999999998	intergenic	yfjM	CP4‑57 prophage; uncharacterized protein/CP4‑57 prophage; RNase LS	intergenic	None
RA	CP009273	2767403	G→A	0.13	D243N	yfjW	CP4‑57 prophage; putative inner membrane protein	D	243	N
RA	CP009273	2771358	G→A	0.614	intergenic	ypjF	CP4‑57 prophage; toxin of the YpjF‑YfjZ toxin‑antitoxin system/adhesin‑like autotransporter	intergenic	None
RA	CP009273	2775830	C→T	0.36	D86N	ypjA	adhesin‑like autotransporter	D	86	N
RA	CP009273	2777166	A→T	0.098	pseudogene	ypjC	pseudogene	pseudogene	None
RA	CP009273	2778307	C→T	0.06	pseudogene	ypjC	pseudogene	pseudogene	None
RA	CP009273	2802110	T→A	0.07400000000000001	pseudogene	ygaY	pseudogene, major facilitator transporter superfamily;putative transport; Not classified; putative transport protein	pseudogene	None
RA	CP009273	2804103	G→A	0.061	intergenic	ygaH	putative L‑valine exporter, norvaline resistance protein/transcriptional repressor of microcin B17 synthesis and multidrug efflux	intergenic	None
RA	CP009273	2818527	A→T	0.057	Y137N	mltB	membrane‑bound lytic murein transglycosylase B	Y	137	N
RA	CP009273	2825783	C→T	0.7440000000000001	intergenic	norR	anaerobic nitric oxide reductase DNA‑binding transcriptional activator/anaerobic nitric oxide reductase flavorubredoxin	intergenic	None
RA	CP009273	2835413	C→A	0.111	I355I	ascB	cryptic 6‑phospho‑beta‑glucosidase	I	355	I
RA	CP009273	2850790	C→A	0.8029999999999999	I113I	mutS	methyl‑directed mismatch repair protein	I	113	I
RA	CP009273	2853879	T→G	0.055	S239R	ygbI	DeoR family putative transcriptional regulator	S	239	R
RA	CP009273	2873087	G→T	0.843	V15V	ygbT	multifunctional endonuclease Cas1, CRISPR adaptation protein; DNA repair enzyme	V	15	V
RA	CP009273	2873729	G→T	0.051	V6V	casE	CRISPR RNA precursor cleavage enzyme; CRISP RNA (crRNA) containing Cascade antiviral complex protein	V	6	V
RA	CP009273	2876760	C→T	0.8009999999999999	G246G	casA	CRISP RNA (crRNA) containing Cascade antiviral complex protein	G	246	G
RA	CP009273	2877537	C→A	0.054000000000000006	intergenic	casA	CRISP RNA (crRNA) containing Cascade antiviral complex protein/R‑loop helicase‑annealase Cas3 needed for Cascade anti‑viral activity	intergenic	None
RA	CP009273	2878668	G→T	0.665	V637V	ygcB	R‑loop helicase‑annealase Cas3 needed for Cascade anti‑viral activity	V	637	V
RA	CP009273	2890873	A→T	0.105	I119I	ygcS	putative transporter	I	119	I
RA	CP009273	2899859	G→T	0.054000000000000006	G264C	ygcG	uncharacterized protein	G	264	C
RA	CP009273	2928446	G→T	0.40399999999999997	A285S	fucP	L‑fucose transporter	A	285	S
RA	CP009273	2931717	C→A	0.763	N307K	fucK	L‑fuculokinase	N	307	K
RA	CP009273	2934843	G→T	0.795	H50N	ygdD	UPF0382 family inner membrane protein	H	50	N
RA	CP009273	2936672	C→A	0.10400000000000001	intergenic	ygdI	DUF903 family verified lipoprotein/cysteine sulfinate desulfinase	intergenic	None
RA	CP009273	2975955	C→A	0.055	P221P	kduD	hexuronate dehydrogenase; hexuronate utilization in high osmolarity	P	221	P
RA	CP009273	2983868	G→T	0.387	intergenic	yqeK	uncharacterized protein/pseudogene	intergenic	None
RA	CP009273	2988619	G→A	0.13	intergenic	ygeK	pseudogene; putative 2‑component transcriptional regulator/pseudogene	intergenic	None
RA	CP009273	2988774	C→A	0.17800000000000002	pseudogene	ygeN	pseudogene	pseudogene	None
RA	CP009273	2989295	C→A	0.8490000000000001	pseudogene	ygeN	pseudogene	pseudogene	None
RA	CP009273	2993211	C→A	0.8059999999999999	V14L	ygeR	LysM domain‑containing M23 family putative peptidase; septation lipoprotein	V	14	L
RA	CP009273	3000568	G→T	0.055	M316I	ygeW	putative carbamoyltransferase	M	316	I
RA	CP009273	3001919	C→A	0.21100000000000002	H351N	ygeX	2,3‑diaminopropionate ammonia lyase, PLP‑dependent	H	351	N
RA	CP009273	3010725	A→G	0.094	K436R	ygfK	putative Fe‑S subunit oxidoreductase subunit	K	436	R
RA	CP009273	3020228	G→T	0.085	A368A	guaD	guanine deaminase	A	368	A
RA	CP009273	3020629	C→A	0.396	I50I	ygfQ	putative purine permease	I	50	I
RA	CP009273	3024983	C→G	0.57	G86G	uacT	uric acid permease	G	86	G
RA	CP009273	3033430	G→T	0.151	D73Y	fldB	flavodoxin 2	D	73	Y
RA	CP009273	3039409	T→G	0.063	intergenic	ygfF	putative NAD(P)‑dependent oxidoreductase with NAD(P)‑binding Rossmann‑fold domain/glycine decarboxylase, PLP‑dependent, subunit (protein P) of glycine cleavage complex	intergenic	None
RA	CP009273	3044464	G→A	0.778	intergenic	gcvT	aminomethyltransferase, tetrahydrofolate‑dependent, subunit (T protein) of glycine cleavage complex/2‑octaprenylphenol hydroxylase, FAD‑dependent	intergenic	None
RA	CP009273	3050166	C→A	0.109	intergenic	fau	5‑formyltetrahydrofolate cyclo‑ligase family protein/sRNA antisense regulator of toxic IbsC protein	intergenic	None
RA	CP009273	3050591	C→A	0.135	A393A	serA	D‑3‑phosphoglycerate dehydrogenase	A	393	A
RA	CP009273	3053424	T→A	0.055999999999999994	W105R	argP	transcriptional regulator for arginine transport and DNA replication genes; replication initiation inhibitor	W	105	R
RA	CP009273	3075114	C→A	0.7959999999999999	intergenic	tktA	transketolase 1, thiamine triphosphate‑binding/Phe‑Phe periplasmic metalloprotease, OM lipoprotein; low salt‑inducible; heat shock protein that binds Era	intergenic	None
RA	CP009273	3076526	C→A	0.614	D211Y	speB	agmatinase	D	211	Y
RA	CP009273	3080618	T→A	0.779	V185E	metK	S‑adenosylmethionine synthetase	V	185	E
RA	CP009273	3094183	G→A	0.064	intergenic	ansB	periplasmic L‑asparaginase 2/DUF2884 family putative periplasmic protein	intergenic	None
RA	CP009273	3103319	C→T	0.131	I136I	yqgA	DUF554 family putative inner membrane protein	I	136	I
RA	CP009273	3105207	G→T	0.128	pseudogene	yghE	pseudogene, secretion pathway protein, L‑type protein homology; putative general secretion pathway for protein export (GSP)	pseudogene	None
RA	CP009273	3111434	C→A	0.7709999999999999	A346A	yghJ	DUF4092 family putative lipoprotein peptidase	A	346	A
RA	CP009273	3116216	G→T	0.051	R317S	glcB	malate synthase G	R	317	S
RA	CP009273	3116892	C→A	0.055	L91L	glcB	malate synthase G	L	91	L
RA	CP009273	3120216	C→A	0.813	D389Y	glcD	glycolate oxidase subunit, FAD‑linked	D	389	Y
RA	CP009273	3126414	C→A	0.053	R53L	yghR	putative ATP‑binding protein	R	53	L
RA	CP009273	3158037	C→T	0.073	K432K	parC	DNA topoisomerase IV, subunit A	K	432	K
RA	CP009273	3173669	G→T	0.642	A189A	ygiB	DUF1190 family protein	A	189	A
RA	CP009273	3174009	G→T	0.051	R77L	ygiC	ATP‑Grasp family ATPase	R	77	L
RA	CP009273	3209857	C→A	0.064	intergenic	yqjH	putative siderophore interacting protein/PadR family putative transcriptional regulator	intergenic	None
RA	CP009273	3211932	C→A	0.147	V168V	aer	fused signal transducer for aerotaxis sensory component/methyl accepting chemotaxis component	V	168	V
RA	CP009273	3212068	A→C	0.055	I123S	aer	fused signal transducer for aerotaxis sensory component/methyl accepting chemotaxis component	I	123	S
RA	CP009273	3243810	C→T	0.171	intergenic	yqjK	uncharacterized protein/putative quinol oxidase subunit	intergenic	None
RA	CP009273	3246908	G→A	0.121	R222R	yhaJ	LysR family putative transcriptional regulator	R	222	R
RA	CP009273	3247010	C→A	0.165	P188P	yhaJ	LysR family putative transcriptional regulator	P	188	P
RA	CP009273	3252258	C→A	0.789	D251Y	tdcG	L‑serine dehydratase 3, anaerobic	D	251	Y
RA	CP009273	3278427	C→A	0.467	C128*	agaC	N‑acetylgalactosamine‑specific enzyme IIC component of PTS	C	128	*
RA	CP009273	3282224	C→T	0.054000000000000006	L18F	yraJ	putative outer membrane protein	L	18	F
RA	CP009273	3302027	G→T	0.636	S86*	nlpI	lipoprotein involved in osmotic sensitivity and filamentation	S	86	*
RA	CP009273	3309359	C→A	0.059000000000000004	T5T	infB	translation initiation factor IF‑2	T	5	T
RA	CP009273	3311854	G→T	0.067	intergenic	metY	tRNA‑Met/argininosuccinate synthetase	intergenic	None
RA	CP009273	3314944	G→A	0.114	T10I	yhbX	putative EptAB family phosphoethanolamine transferase, inner membrane protein	T	10	I
RA	CP009273	3354405	C→T	0.809	intergenic	gltD	glutamate synthase, 4Fe‑4S protein, small subunit/periplasmic protein	intergenic	None
RA	CP009273	3371372	G→T	0.32299999999999995	I65I	rpsI	30S ribosomal subunit protein S9	I	65	I
RA	CP009273	3373985	C→A	0.8220000000000001	intergenic	yhcB	DUF1043 family inner membrane‑anchored protein/serine endoprotease, periplasmic	intergenic	None
RA	CP009273	3375260	G→T	0.8109999999999999	D387Y	degQ	serine endoprotease, periplasmic	D	387	Y
RA	CP009273	3394641	C→A	0.055	intergenic	mreB	cell wall structural complex MreBCD, actin‑like component MreB/targeting factor for csrBC sRNA degradation	intergenic	None
RA	CP009273	3396082	G→T	0.611	R204S	csrD	targeting factor for csrBC sRNA degradation	R	204	S
RA	CP009273	3422390	C→A	0.17300000000000001	intergenic	rrsD	16S ribosomal RNA of rrnD operon/bacterial transferase hexapeptide domain protein	intergenic	None
RA	CP009273	3440151	G→T	0.633	I31I	rpsN	30S ribosomal subunit protein S14	I	31	I
RA	CP009273	3440444	G→T	0.757	S118S	rplE	50S ribosomal subunit protein L5	S	118	S
RA	CP009273	3455867	C→A	0.7809999999999999	I55I	gspJ	putative general secretory pathway component, cryptic	I	55	I
RA	CP009273	3471787	C→A	0.105	D24Y	slyD	FKBP‑type peptidyl prolyl cis‑trans isomerase (rotamase)	D	24	Y
RA	CP009273	3471921	C→A	0.055	intergenic	slyD	FKBP‑type peptidyl prolyl cis‑trans isomerase (rotamase)/DUF2387 family putative metal‑binding protein	intergenic	None
RA	CP009273	3473139	G→T	0.843	I276I	kefB	potassium:proton antiporter	I	276	I
RA	CP009273	3494195	G→T	0.098	A309A	frlA	putative fructoselysine transporter	A	309	A
RA	CP009273	3494306	C→A	0.057999999999999996	F346L	frlA	putative fructoselysine transporter	F	346	L
RA	CP009273	3519657	G→T	1.0	intergenic	nudE	adenosine nucleotide hydrolase; substrates include Ap3A, Ap2A, ADP‑ribose, NADH/inner membrane protein	intergenic	None
RA	CP009273	3527522	G→T	0.05	R449L	pck	phosphoenolpyruvate carboxykinase	R	449	L
RA	CP009273	3530481	G→T	0.11800000000000001	R104L	greB	transcript cleavage factor	R	104	L
RA	CP009273	3543959	G→T	0.858	A625E	malP	maltodextrin phosphorylase	A	625	E
RA	CP009273	3555325	T→C	0.134	intergenic	glpE	thiosulfate:cyanide sulfurtransferase (rhodanese)/sn‑glycerol‑3‑phosphate dehydrogenase, aerobic, FAD/NAD(P)‑binding	intergenic	None
RA	CP009273	3561574	C→A	0.802	W372L	glgC	glucose‑1‑phosphate adenylyltransferase	W	372	L
RA	CP009273	3575575	T→A	0.055	I118N	yhhZ	putative Hcp1 family polymorphic toxin protein; putative colicin‑like DNase/tRNase activity	I	118	N
RA	CP009273	3603226	C→T	0.055	A217V	yhhQ	DUF165 family inner membrane protein	A	217	V
RA	CP009273	3609368	T→A	0.057999999999999996	F256L	nikB	nickel transporter subunit	F	256	L
RA	CP009273	3622519	C→A	0.40299999999999997	R127L	rbbA	ribosome‑associated ATPase: ATP‑binding protein/ATP‑binding membrane protein	R	127	L
RA	CP009273	3632594	C→T	0.07400000000000001	intergenic	pitA	phosphate transporter, low‑affinity; tellurite importer/universal stress (ethanol tolerance) protein B	intergenic	None
RA	CP009273	3635421	C→T	0.092	G400G	dtpB	dipeptide and tripeptide permease B	G	400	G
RA	CP009273	3636207	T→A	0.13	T96S	rsmJ	16S rRNA m(2)G1516 methyltransferase, SAM‑dependent	T	96	S
RA	CP009273	3662801	T→A	0.064	intergenic	yhjA	putative cytochrome C peroxidase/cytoplasmic trehalase	intergenic	None
RA	CP009273	3664370	G→T	0.067	A473A	treF	cytoplasmic trehalase	A	473	A
RA	CP009273	3665664	C→A	0.052000000000000005	intergenic	yhjB	putative DNA‑binding transcriptional response regulator/LysR family putative transcriptional regulator	intergenic	None
RA	CP009273	3675614	A→T	0.054000000000000006	V398V	dctA	C4‑dicarboxylic acid, orotate and citrate transporter	V	398	V
RA	CP009273	3679301	T→G	0.6629999999999999	Q1078P	bcsC	cellulose synthase subunit	Q	1078	P
RA	CP009273	3679324	C→A	0.83	M1070I	bcsC	cellulose synthase subunit	M	1070	I
RA	CP009273	3681219	C→A	0.353	A439S	bcsC	cellulose synthase subunit	A	439	S
RA	CP009273	3698074	C→A	0.12300000000000001	M16I	dppC	dipeptide/heme transporter	M	16	I
RA	CP009273	3721480	T→G	0.081	T418P	xylB	xylulokinase	T	418	P
RA	CP009273	3721485	T→G	0.154	Y416S	xylB	xylulokinase	Y	416	S
RA	CP009273	3721488	T→G	0.05	D415A	xylB	xylulokinase	D	415	A
RA	CP009273	3721507	T→G	0.096	I409L	xylB	xylulokinase	I	409	L
RA	CP009273	3738431	C→A	0.831	P90T	yiaN	2,3‑diketo‑L‑gulonate TRAP transporter large permease protein	P	90	T
RA	CP009273	3748366	C→A	0.068	V502V	aldB	aldehyde dehydrogenase B	V	502	V
RA	CP009273	3774466	G→C	0.11	intergenic	lldD	L‑lactate dehydrogenase, FMN‑linked/tRNA Leu mC34,mU34 2'‑O‑methyltransferase, SAM‑dependent	intergenic	None
RA	CP009273	3774512	A→T	0.136	intergenic	lldD	L‑lactate dehydrogenase, FMN‑linked/tRNA Leu mC34,mU34 2'‑O‑methyltransferase, SAM‑dependent	intergenic	None
RA	CP009273	3774518	A→C	0.233	intergenic	lldD	L‑lactate dehydrogenase, FMN‑linked/tRNA Leu mC34,mU34 2'‑O‑methyltransferase, SAM‑dependent	intergenic	None
RA	CP009273	3785915	G→T	0.807	intergenic	kbl	glycine C‑acetyltransferase/YibB family protein, function unknown	intergenic	None
RA	CP009273	3787087	T→C	0.07200000000000001	intergenic	yibB	YibB family protein, function unknown/ADP‑L‑glycero‑D‑mannoheptose‑6‑epimerase, NAD(P)‑binding	intergenic	None
RA	CP009273	3810195	C→A	0.841	R54S	yicC	UPF0701 family protein	R	54	S
RA	CP009273	3816601	A→T	1.0	H281L	spoT	bifunctional (p)ppGpp synthetase II/ guanosine‑3',5'‑bis pyrophosphate 3'‑pyrophosphohydrolase	H	281	L
RA	CP009273	3818010	C→A	0.81	H46N	trmH	tRNA mG18‑2'‑O‑methyltransferase, SAM‑dependent	H	46	N
RA	CP009273	3825702	C→A	0.758	K732N	yicI	putative alpha‑glucosidase	K	732	N
RA	CP009273	3830311	G→T	0.63	intergenic	yicT	pseudogene/putative arabinose efflux transporter	intergenic	None
RA	CP009273	3837177	C→T	0.433	intergenic	yicO	putative adenine permease/cryptic adenine deaminase	intergenic	None
RA	CP009273	3850839	G→T	0.39899999999999997	P309Q	yidJ	sulfatase/phosphatase superfamily protein	P	309	Q
RA	CP009273	3860159	C→A	0.855	P33P	ibpB	heat shock chaperone	P	33	P
RA	CP009273	3888527	G→T	0.358	L172L	chrR	chromate reductase, Class I, flavoprotein	L	172	L
RA	CP009273	3897492	G→T	0.052000000000000005	P489Q	bglF	fused beta‑glucoside‑specific PTS enzymes: IIA component/IIB component/IIC component	P	489	Q
RA	CP009273	3907094	G→A	0.486	intergenic	glmS	L‑glutamine:D‑fructose‑6‑phosphate aminotransferase/fused N‑acetyl glucosamine‑1‑phosphate uridyltransferase/glucosamine‑1‑phosphate acetyl transferase	intergenic	None
RA	CP009273	3910894	C→A	0.8290000000000001	M244I	atpG	F1 sector of membrane‑bound ATP synthase, gamma subunit	M	244	I
RA	CP009273	3915397	A→C	0.083	N5K	atpB	F0 sector of membrane‑bound ATP synthase, subunit a	N	5	K
RA	CP009273	3919832	T→A	0.078	intergenic	mioC	FMN‑binding protein MioC/transcriptional activator of asnA; autorepressor	intergenic	None
RA	CP009273	3923700	G→T	0.069	R252S	ravA	hexameric AAA+ MoxR family ATPase, putative molecular chaperone	R	252	S
RA	CP009273	3930583	A→T	0.07200000000000001	intergenic	rbsB	D‑ribose transporter subunit/ribokinase	intergenic	None
RA	CP009273	3952817	T→G	0.08199999999999999	intergenic	ilvC	ketol‑acid reductoisomerase, NAD(P)‑binding/peptidyl‑prolyl cis‑trans isomerase C (rotamase C)	intergenic	None
RA	CP009273	3960036	G→A	0.94	R87H	rho	transcription termination factor	R	87	H
RA	CP009273	3964617	A→T	0.07200000000000001	S375S	wecB	UDP‑N‑acetyl glucosamine‑2‑epimerase	S	375	S
RA	CP009273	3994247	A→T	0.8170000000000001	V57E	yigE	DUF2233 family protein	V	57	E
RA	CP009273	4007147	A→C	0.061	E245D	metE	5‑methyltetrahydropteroyltriglutamate‑ homocysteine S‑methyltransferase	E	245	D
RA	CP009273	4009705	G→A	0.84	intergenic	ysgA	putative carboxymethylenebutenolidase/uridine phosphorylase	intergenic	None
RA	CP009273	4049008	A→T	0.139	L231Q	glnL	sensory histidine kinase in two‑component regulatory system with GlnG	L	231	Q
RA	CP009273	4056018	T→A	0.856	F138I	yihN	MFS transporter family protein	F	138	I
RA	CP009273	4062424	G→T	0.831	I71I	yihQ	alpha‑glucosidase	I	71	I
RA	CP009273	4063824	T→G	0.068	intergenic	yihR	mutarotase superfamily protein, YihR family/aldose‑ketose isomerase; D‑mannose isomerase	intergenic	None
RA	CP009273	4066133	T→G	0.8140000000000001	S267R	yihU	gamma‑hydroxybutyrate dehydrogenase, NADH‑dependent	S	267	R
RA	CP009273	4068208	C→A	0.8270000000000001	G60G	yihW	DeoR family putative transcriptional regulator	G	60	G
RA	CP009273	4094362	C→A	0.813	W181L	cpxA	sensory histidine kinase in two‑component regulatory system with CpxR	W	181	L
RA	CP009273	4096163	G→T	0.065	R139L	cpxP	inhibitor of the cpx response; periplasmic adaptor protein	R	139	L
RA	CP009273	4097822	G→T	0.5770000000000001	E115*	pfkA	6‑phosphofructokinase I	E	115	*
RA	CP009273	4127022	T→G	0.7829999999999999	E188D	yijF	DUF1287 family protein	E	188	D
RA	CP009273	4138505	G→T	0.057999999999999996	I563I	eptC	LPS heptose I phosphoethanolamine transferase	I	563	I
RA	CP009273	4142369	A→T	0.17	Y220N	ppc	phosphoenolpyruvate carboxylase	Y	220	N
RA	CP009273	4158250	A→C	0.063	intergenic	rrsB	16S ribosomal RNA of rrnB operon/tRNA‑Glu	intergenic	None
RA	CP009273	4175869	T→A	0.122	C198S	rpoC	RNA polymerase, beta prime subunit	C	198	S
RA	CP009273	4176823	G→T	0.586	D516Y	rpoC	RNA polymerase, beta prime subunit	D	516	Y
RA	CP009273	4211803	G→A	0.64	P205S	arpA	ankyrin repeat protein	P	205	S
RA	CP009273	4214112	C→A	0.059000000000000004	T119T	metH	homocysteine‑N5‑methyltetrahydrofolate transmethylase, B12‑dependent	T	119	T
RA	CP009273	4230913	A→T	0.626	W424R	xylE	D‑xylose transporter	W	424	R
RA	CP009273	4250821	C→A	0.061	Q99K	yjbM	uncharacterized protein	Q	99	K
RA	CP009273	4271152	G→T	0.094	M415I	yjcE	putative cation/proton antiporter	M	415	I
RA	CP009273	4273158	A→T	0.115	intergenic	yjcF	pentapeptide repeats protein/acetate transporter	intergenic	None
RA	CP009273	4290080	G→T	0.638	I256I	mdtP	outer membrane factor of efflux pump	I	256	I
RA	CP009273	4291537	G→T	0.136	I453I	mdtO	membrane translocase (MDR) of MdtNOP efflux pump, PET family	I	453	I
RA	CP009273	4295721	A→G	0.17300000000000001	Y232H	yjcS	metallo‑beta‑lactamase superfamily protein	Y	232	H
RA	CP009273	4297846	C→A	0.948	M150I	alsE	allulose‑6‑phosphate 3‑epimerase	M	150	I
RA	CP009273	4303256	G→T	0.131	V30V	rpiB	ribose 5‑phosphate isomerase B/allose 6‑phosphate isomerase	V	30	V
RA	CP009273	4303614	T→A	0.626	*150R	rpiB	ribose 5‑phosphate isomerase B/allose 6‑phosphate isomerase	*	150	R
RA	CP009273	4306969	T→A	0.401	N23Y	phnM	ribophosphonate triphosphate hydrolase	N	23	Y
RA	CP009273	4312246	C→A	0.36	intergenic	phnF	putative DNA‑binding transcriptional regulator of phosphonate uptake and biodegradation/defective phosphonate ABC transporter permease;transport; Transport of small molecules: Anions; membrane channel protein component of Pn transporter; membrane component of ABC superfamily	intergenic	None
RA	CP009273	4317378	G→T	0.064	D143Y	crfC	clamp‑binding sister replication fork colocalization protein, dynamin‑related	D	143	Y
RA	CP009273	4382806	T→A	0.40299999999999997	Q360L	queG	epoxyqueuosine reductase, cobalamine‑stimulated; queosine biosynthesis	Q	360	L
RA	CP009273	4388902	G→T	0.8290000000000001	A558A	mutL	methyl‑directed mismatch repair protein	A	558	A
RA	CP009273	4396598	A→T	0.8270000000000001	E43V	rnr	exoribonuclease R, RNase R	E	43	V
RA	CP009273	4396965	G→T	0.054000000000000006	V165V	rnr	exoribonuclease R, RNase R	V	165	V
RA	CP009273	4413425	G→T	0.061	E255*	ulaE	L‑xylulose 5‑phosphate 3‑epimerase	E	255	*
RA	CP009273	4434159	G→A	0.069	L77L	tamB	translocation and assembly module for autotransporter export, inner membrane subunit	L	77	L
RA	CP009273	4436661	C→A	0.156	N911K	tamB	translocation and assembly module for autotransporter export, inner membrane subunit	N	911	K
RA	CP009273	4458254	T→A	0.8109999999999999	V271V	mgtA	magnesium transporter	V	271	V
RA	CP009273	4458609	G→T	0.815	D390Y	mgtA	magnesium transporter	D	390	Y
RA	CP009273	4464572	G→T	0.402	intergenic	bdcR	transcriptional repressor for divergent bdcA/biofilm modulator regulated by toxins; DUF386 family protein, cupin superfamily	intergenic	None
RA	CP009273	4469550	G→A	0.64	A2T	yjgN	DUF898 family inner membrane protein	A	2	T
RA	CP009273	4470017	G→A	0.746	M157I	yjgN	DUF898 family inner membrane protein	M	157	I
RA	CP009273	4489542	A→T	0.419	pseudogene	yjgX	pseudogene fragment	pseudogene	None
RA	CP009273	4491549	G→A	0.053	intergenic	yjgZ	uncharacterized protein/IS4 transposase	intergenic	None
RA	CP009273	4502777	G→A	0.052000000000000005	N150N	fecC	iron‑dicitrate transporter subunit	N	150	N
RA	CP009273	4510428	G→T	0.102	intergenic	yjhU	putative DNA‑binding transcriptional regulator; KpLE2 phage‑like element/putative transporter	intergenic	None
RA	CP009273	4511877	G→A	0.408	intergenic	yjhF	putative transporter/putative dehydratase	intergenic	None
RA	CP009273	4512693	T→A	0.863	K407*	yjhG	putative dehydratase	K	407	*
RA	CP009273	4525234	G→A	0.785	pseudogene	yjhR	pseudogene, helicase family; putative frameshift suppressor	pseudogene	None
RA	CP009273	4531143	A→T	0.804	I124F	fimB	tyrosine recombinase/inversion of on/off regulator of fimA	I	124	F
RA	CP009273	4556163	C→A	0.052000000000000005	E301*	yjiN	zinc‑type alcohol dehydrogenase‑like protein	E	301	*
RA	CP009273	4556296	C→T	0.445	Q256Q	yjiN	zinc‑type alcohol dehydrogenase‑like protein	Q	256	Q
RA	CP009273	4562043	C→A	0.8059999999999999	intergenic	yjiS	DUF1127 family protein/pseudogene	intergenic	None
RA	CP009273	4584381	G→T	0.81	I53I	yjjL	L‑galactonate transporter	I	53	I
RA	CP009273	4601014	T→C	0.369	intergenic	prfC	peptide chain release factor RF‑3/periplasmic protein	intergenic	None
RA	CP009273	4626235	G→T	0.397	E138*	creB	response regulator in two‑component regulatory system with CreC	E	138	*
RA	CP009273	4629622	C→A	0.064	A168S	arcA	response regulator in two‑component regulatory system with ArcB or CpxA	A	168	S
RA	pSEVA424‑mdh2_C.	1132	2 bp→TT	1.0	intergenic	–	–/–	intergenic	None
RA	pSEVA424‑mdh2_C.	2,970:1	+A	1.0	intergenic	–	–/–	intergenic	None
RA	pSEVA424‑mdh2_C.	2972	2 bp→GC	1.0	intergenic	–	–/–	intergenic	None
RA	pSEVA424‑mdh2_C.	5545	T→G	0.051	F98V	c.necator		F	98	V
RA	pSEVA424‑mdh2_C.	6066	G→T	0.607	A271A	c.necator		A	271	A
