# Supplementary material for: Generation of an Escherichia coli strain growing on methanol via the ribulose monophosphate cycle
Source: Nat Commun. 2022 Sep 6;13:5243. doi: 10.1038/s41467-022-32744-9 (PMC9448777; doi:10.1038/s41467-022-32744-9)
Supplement: Supplementary file 11 — Source Data [file 41467_2022_32744_MOESM11_ESM.zip › source_data/Supplementary Figure 7/A9_CS_56/mutations_all_0.0.csv]

evidence	seq id	position	mutation	freq	annotation	gene	description	WT_aa	pos_aa	mut_aa
RA	131_Ptrc_HPS_PHI	1,166	G→A	0.102	I57I	HPS	Unnamed: 7_level_1	I	57	I
RA	131_Ptrc_HPS_PHI	2964	A→C	0.051	intergenic	lacIq	–/–	intergenic	None
RA	131_Ptrc_HPS_PHI	2974	T→G	0.08900000000000001	intergenic	lacIq	–/–	intergenic	None
RA	131_Ptrc_HPS_PHI	3001	T→G	0.073	intergenic	lacIq	–/–	intergenic	None
RA	131_Ptrc_HPS_PHI	3011	T→G	0.081	intergenic	lacIq	–/–	intergenic	None
RA	131_Ptrc_HPS_PHI	3015	A→C	0.095	intergenic	lacIq	–/–	intergenic	None
RA	131_Ptrc_HPS_PHI	3035	A→T	0.07400000000000001	intergenic	lacIq	–/–	intergenic	None
RA	131_Ptrc_HPS_PHI	3036	T→G	0.15	intergenic	lacIq	–/–	intergenic	None
RA	131_Ptrc_HPS_PHI	3044	A→C	0.19699999999999998	intergenic	lacIq	–/–	intergenic	None
RA	131_Ptrc_HPS_PHI	3065	T→G	0.085	intergenic	lacIq	–/–	intergenic	None
RA	131_Ptrc_HPS_PHI	3305	A→C	0.05	intergenic	lacIq	–/–	intergenic	None
RA	131_Ptrc_HPS_PHI	3428	A→T	0.066	intergenic	lacIq	–/–	intergenic	None
RA	131_Ptrc_HPS_PHI	3430	T→G	0.052000000000000005	intergenic	lacIq	–/–	intergenic	None
RA	131_Ptrc_HPS_PHI	3450	A→C	0.14300000000000002	intergenic	lacIq	–/–	intergenic	None
RA	131_Ptrc_HPS_PHI	3460	T→G	0.136	intergenic	lacIq	–/–	intergenic	None
RA	131_Ptrc_HPS_PHI	4526	C→A	0.10400000000000001	intergenic	lacIq	–/–	intergenic	None
RA	131_Ptrc_HPS_PHI	5792	G→T	0.051	intergenic	lacIq	–/–	intergenic	None
RA	131_Ptrc_HPS_PHI	5817	T→A	0.079	intergenic	lacIq	–/–	intergenic	None
RA	131_Ptrc_HPS_PHI	5821	C→A	0.11699999999999999	intergenic	lacIq	–/–	intergenic	None
RA	131_Ptrc_HPS_PHI	5829	A→C	0.07400000000000001	intergenic	lacIq	–/–	intergenic	None
RA	CP009273	5144	G→A	0.6990000000000001	intergenic	thrC	L‑threonine synthase/DUF2502 family putative periplasmic protein	intergenic	None
RA	CP009273	7905	A→C	0.09	Y19D	yaaJ	putative transporter	Y	19	D
RA	CP009273	10444	G→T	0.8490000000000001	F17L	satP	succinate‑acetate transporter	F	17	L
RA	CP009273	12901	G→A	1.0	D247N	dnaK	chaperone Hsp70, with co‑chaperone DnaJ	D	247	N
RA	CP009273	13327	G→T	0.05	V389L	dnaK	chaperone Hsp70, with co‑chaperone DnaJ	V	389	L
RA	CP009273	29139	G→T	0.616	G256C	dapB	dihydrodipicolinate reductase	G	256	C
RA	CP009273	34345	G→T	0.051	E16*	caiF	cai operon transcriptional activator	E	16	*
RA	CP009273	43364	G→T	0.129	P59P	fixB	putative electron transfer flavoprotein, NAD/FAD‑binding domain and ETFP adenine nucleotide‑binding domain‑like protein	P	59	P
RA	CP009273	56677	G→T	0.6559999999999999	R145S	lptD	LPS assembly OM complex LptDE, beta‑barrel component	R	145	S
RA	CP009273	65335	G→T	0.07400000000000001	P149Q	polB	DNA polymerase II	P	149	Q
RA	CP009273	72337	C→A	0.152	D484Y	sgrR	transcriptional DNA‑binding transcriptional activator of sgrS sRNA	D	484	Y
RA	CP009273	72392	G→T	0.455	F465L	sgrR	transcriptional DNA‑binding transcriptional activator of sgrS sRNA	F	465	L
RA	CP009273	104948	A→T	0.648	E61D	secA	preprotein translocase subunit, ATPase	E	61	D
RA	CP009273	105563	C→A	0.105	D266E	secA	preprotein translocase subunit, ATPase	D	266	E
RA	CP009273	118828	G→T	0.073	D84Y	pdhR	pyruvate dehydrogenase complex repressor; autorepressor	D	84	Y
RA	CP009273	118873	G→T	0.861	D99Y	pdhR	pyruvate dehydrogenase complex repressor; autorepressor	D	99	Y
RA	CP009273	119002	G→T	0.14300000000000002	D142Y	pdhR	pyruvate dehydrogenase complex repressor; autorepressor	D	142	Y
RA	CP009273	123870	G→T	0.42200000000000004	P563P	aceF	pyruvate dehydrogenase, dihydrolipoyltransacetylase component E2	P	563	P
RA	CP009273	142460	T→A	0.833	F298Y	yadE	putative polysaccharide deacetylase lipoprotein	F	298	Y
RA	CP009273	147946	G→T	0.447	I47I	yadK	putative fimbrial‑like adhesin protein	I	47	I
RA	CP009273	149502	G→T	0.051	V804V	htrE	putative outer membrane usher protein	V	804	V
RA	CP009273	153472	G→T	0.6779999999999999	intergenic	yadN	putative fimbrial‑like adhesin protein/2‑amino‑4‑hydroxy‑6‑hydroxymethyldihyropteridine pyrophosphokinase	intergenic	None
RA	CP009273	157178	C→A	0.498	intergenic	dksA	transcriptional regulator of rRNA transcription, DnaK suppressor protein/sugar fermentation stimulation protein A	intergenic	None
RA	CP009273	158287	C→A	0.769	D78Y	ligT	2'‑5' RNA ligase	D	78	Y
RA	CP009273	158967	C→A	0.094	H126N	hrpB	putative ATP‑dependent helicase	H	126	N
RA	CP009273	161171	G→T	0.08800000000000001	intergenic	hrpB	putative ATP‑dependent helicase/fused glycosyl transferase and transpeptidase	intergenic	None
RA	CP009273	170868	C→A	0.14300000000000002	V168F	hemL	glutamate‑1‑semialdehyde aminotransferase (aminomutase)	V	168	F
RA	CP009273	198022	C→A	0.433	R189S	lpxD	UDP‑3‑O‑(3‑hydroxymyristoyl)‑glucosamine N‑acyltransferase	R	189	S
RA	CP009273	230579	C→T	1.0	E231K	gloB	hydroxyacylglutathione hydrolase	E	231	K
RA	CP009273	232860	G→T	0.878	D103Y	dnaQ	DNA polymerase III epsilon subunit	D	103	Y
RA	CP009273	233053	A→C	0.067	D167A	dnaQ	DNA polymerase III epsilon subunit	D	167	A
RA	CP009273	234994	G→T	0.19399999999999998	S77*	ykfM	lethality reduction protein, putative inner membrane protein	S	77	*
RA	CP009273	235010	G→T	0.162	L72I	ykfM	lethality reduction protein, putative inner membrane protein	L	72	I
RA	CP009273	235019	C→A	0.174	V69L	ykfM	lethality reduction protein, putative inner membrane protein	V	69	L
RA	CP009273	235022	G→T	0.14800000000000002	H68N	ykfM	lethality reduction protein, putative inner membrane protein	H	68	N
RA	CP009273	238195	G→T	0.752	V532V	fadE	acyl coenzyme A dehydrogenase	V	532	V
RA	CP009273	241773	A→T	0.121	Y174N	yafK	L,D‑transpeptidase‑related protein	Y	174	N
RA	CP009273	248470	A→C	0.127	intergenic	dinB	DNA polymerase IV/antitoxin of the YafO‑YafN toxin‑antitoxin system	intergenic	None
RA	CP009273	249629	G→A	0.12300000000000001	R145Q	yafP	putative acyl‑CoA transferase	R	145	Q
RA	CP009273	281469	A→T	0.131	T122S	yagG	CP4‑6 prophage; putative sugar transporter	T	122	S
RA	CP009273	306510	G→A	0.102	R180W	ecpR	putative transcriptional regulator for the ecp operon	R	180	W
RA	CP009273	306949	G→A	0.15	A33A	ecpR	putative transcriptional regulator for the ecp operon	A	33	A
RA	CP009273	307398	G→A	0.051	intergenic	ecpR	putative transcriptional regulator for the ecp operon/uncharacterized protein	intergenic	None
RA	CP009273	312532	G→A	0.792	pseudogene	ykgA	pseudogene, AraC family;putative regulator; Not classified; putative ARAC‑type regulatory protein	pseudogene	None
RA	CP009273	320920	G→A	0.626	S52S	ykgH	putative inner membrane protein	S	52	S
RA	CP009273	334250	G→T	0.17600000000000002	R72L	yahG	DUF1116 family protein	R	72	L
RA	CP009273	339660	C→T	0.052000000000000005	intergenic	yahK	aldehyde reductase, NADPH‑dependent, Zn‑containing, broad specificity/uncharacterized protein	intergenic	None
RA	CP009273	341060	C→A	0.159	intergenic	yahL	uncharacterized protein/uncharacterized protein	intergenic	None
RA	CP009273	351359	G→T	0.155	G243C	codB	cytosine transporter	G	243	C
RA	CP009273	351447	T→A	0.08199999999999999	L272Q	codB	cytosine transporter	L	272	Q
RA	CP009273	353486	A→T	0.061	intergenic	codA	cytosine/isoguanine deaminase/transcriptional activator of cyn operon; autorepressor	intergenic	None
RA	CP009273	353489	C→T	0.064	intergenic	codA	cytosine/isoguanine deaminase/transcriptional activator of cyn operon; autorepressor	intergenic	None
RA	CP009273	358609	G→T	0.07	I94I	lacY	lactose permease	I	94	I
RA	CP009273	360157	T→G	0.085	intergenic	lacZ	pseudogene, truncated/DNA‑binding transcriptional repressor	intergenic	None
RA	CP009273	360165	G→C	0.051	intergenic	lacZ	pseudogene, truncated/DNA‑binding transcriptional repressor	intergenic	None
RA	CP009273	360172	T→A	0.053	intergenic	lacZ	pseudogene, truncated/DNA‑binding transcriptional repressor	intergenic	None
RA	CP009273	360173	C→A	0.051	intergenic	lacZ	pseudogene, truncated/DNA‑binding transcriptional repressor	intergenic	None
RA	CP009273	362159	G→T	0.5770000000000001	I165I	mhpR	mhp operon transcriptional activator	I	165	I
RA	CP009273	376532	C→A	0.45299999999999996	pseudogene	yaiX	pseudogene, interrupted by IS2A, acetyltransferase homolog; nonfunctional; interruped by IS2; putative transferase	pseudogene	None
RA	CP009273	379943	C→T	0.077	G44R	yaiS	putative PIG‑L family deacetylase	G	44	R
RA	CP009273	379966	G→A	0.121	S36L	yaiS	putative PIG‑L family deacetylase	S	36	L
RA	CP009273	389725	G→T	0.133	pseudogene	yaiT	pseudogene, autotransporter family;putative structure; Not classified; interrupted by IS3; putative flagellin structural protein	pseudogene	None
RA	CP009273	395611	C→A	0.084	D257Y	ddlA	D‑alanine‑D‑alanine ligase A	D	257	Y
RA	CP009273	401692	T→C	0.053	intergenic	yaiI	UPF0178 family protein/shikimate kinase II	intergenic	None
RA	CP009273	402340	G→T	0.81	V160V	aroL	shikimate kinase II	V	160	V
RA	CP009273	406075	C→A	0.865	P159Q	mak	manno(fructo)kinase	P	159	Q
RA	CP009273	411027	G→T	0.8640000000000001	L61L	sbcC	exonuclease, dsDNA, ATP‑dependent	L	61	L
RA	CP009273	415485	G→T	0.071	V147L	brnQ	branched‑chain amino acid transport system 2 carrier protein; LIV‑II transport system for Ile, Leu, and Val	V	147	L
RA	CP009273	418958	A→T	0.062	N329Y	malZ	maltodextrin glucosidase	N	329	Y
RA	CP009273	419663	G→T	0.39799999999999996	E564*	malZ	maltodextrin glucosidase	E	564	*
RA	CP009273	425256	C→T	0.052000000000000005	P99L	secF	SecYEG protein translocase auxillary subunit	P	99	L
RA	CP009273	433551	G→T	0.88	S14Y	yajO	2‑carboxybenzaldehyde reductase	S	14	Y
RA	CP009273	434663	A→C	0.8079999999999999	I324S	dxs	1‑deoxyxylulose‑5‑phosphate synthase, thiamine triphosphate‑binding, FAD‑requiring	I	324	S
RA	CP009273	435336	G→T	0.7120000000000001	Q100K	dxs	1‑deoxyxylulose‑5‑phosphate synthase, thiamine triphosphate‑binding, FAD‑requiring	Q	100	K
RA	CP009273	437672	T→A	0.62	V223E	thiI	tRNA s(4)U8 sulfurtransferase	V	223	E
RA	CP009273	442299	G→T	0.16	S288*	cyoE	protoheme IX farnesyltransferase	S	288	*
RA	CP009273	456588	G→T	0.8059999999999999	D749Y	lon	DNA‑binding ATP‑dependent protease La	D	749	Y
RA	CP009273	461641	G→A	0.435	V376V	ybaE	putative ABC superfamily transporter periplasmic‑binding protein	V	376	V
RA	CP009273	474138	G→T	0.82	intergenic	ylaB	putative membrane‑anchored cyclic‑di‑GMP phosphodiesterase/DUF1449 family inner membrane protein	intergenic	None
RA	CP009273	479244	C→A	0.609	A206S	acrB	multidrug efflux system protein	A	206	S
RA	CP009273	480820	C→T	0.872	D86N	acrA	multidrug efflux system	D	86	N
RA	CP009273	495504	A→T	0.384	intergenic	aes	acetyl esterase/inosine/guanosine kinase	intergenic	None
RA	CP009273	495583	G→T	0.053	M1M	gsk	inosine/guanosine kinase	M	1	M
RA	CP009273	525424	T→C	0.102	pseudogene	ylbG	pseudogene, DNA‑binding transcriptional regulator homology	pseudogene	None
RA	CP009273	530466	C→A	0.8270000000000001	F365L	gcl	glyoxylate carboligase	F	365	L
RA	CP009273	542200	Δ1 bp	0.6679999999999999	coding	fdrA	putative NAD(P)‑binding acyl‑CoA synthetase	NaN	None
RA	CP009273	546491	G→T	0.8170000000000001	V199V	ybcF	putative carbonate kinase	V	199	V
RA	CP009273	549397	G→T	0.873	intergenic	lpxH	UDP‑2,3‑diacylglucosamine pyrophosphohydrolase/peptidyl‑prolyl cis‑trans isomerase B (rotamase B)	intergenic	None
RA	CP009273	553502	C→A	0.092	intergenic	folD	bifunctional 5,10‑methylene‑tetrahydrofolate dehydrogenase/ 5,10‑methylene‑tetrahydrofolate cyclohydrolase/FimA homolog	intergenic	None
RA	CP009273	565299	T→G	0.073	N314K	ybcK	DLP12 prophage; putative recombinase	N	314	K
RA	CP009273	579710	G→A	0.42100000000000004	A192T	appY	global transcriptional activator; DLP12 prophage	A	192	T
RA	CP009273	581203	A→T	0.096	intergenic	ompT	DLP12 prophage; outer membrane protease VII (outer membrane protein 3b)/tRNA‑OTHER	intergenic	None
RA	CP009273	583341	T→G	0.83	S33R	ybcH	PRK09936 family protein	S	33	R
RA	CP009273	596756	G→T	0.131	E863*	cusA	copper/silver efflux system, membrane component	E	863	*
RA	CP009273	601154	T→A	0.129	L63F	ybdF	DUF419 family protein	L	63	F
RA	CP009273	607931	G→A	0.841	S7F	fepA	iron‑enterobactin outer membrane transporter	S	7	F
RA	CP009273	608174	G→A	0.115	intergenic	fepA	iron‑enterobactin outer membrane transporter/enterobactin/ferric enterobactin esterase	intergenic	None
RA	CP009273	625282	T→A	0.051	intergenic	entH	enterobactin synthesis proofreading thioesterase/carbon starvation protein involved in peptide utilization; APC peptide transporter family protein	intergenic	None
RA	CP009273	625364	G→T	0.46299999999999997	G5G	cstA	carbon starvation protein involved in peptide utilization; APC peptide transporter family protein	G	5	G
RA	CP009273	627794	G→A	0.054000000000000006	D53N	ybdD	DUF466 family protein	D	53	N
RA	CP009273	632406	T→A	0.524	K223N	ybdO	putative DNA‑binding transcriptional regulator	K	223	N
RA	CP009273	639231	G→A	0.847	L65F	rnk	regulator of nucleoside diphosphate kinase	L	65	F
RA	CP009273	641886	C→A	0.41600000000000004	E51*	citT	citrate:succinate antiporter	E	51	*
RA	CP009273	647422	G→T	0.6920000000000001	intergenic	citC	[citrate [pro‑3S]‑lyase] ligase/sensory histidine kinase in two‑component regulatory system with CitB	intergenic	None
RA	CP009273	648056	C→A	0.855	F122L	citA	sensory histidine kinase in two‑component regulatory system with CitB	F	122	L
RA	CP009273	652865	Δ1 bp	0.774	coding	cspE	constitutive cold shock family transcription antitermination protein; negative regulator of cspA transcription; RNA melting protein; ssDNA‑binding protein	NaN	None
RA	CP009273	657177	C→T	0.051	A186A	lipB	octanoyltransferase; octanoyl‑[ACP]:protein N‑octanoyltransferase	A	186	A
RA	CP009273	660816	G→A	0.141	V318V	mrdB	cell wall shape‑determining protein	V	318	V
RA	CP009273	662631	C→A	0.616	R348L	mrdA	transpeptidase involved in peptidoglycan synthesis (penicillin‑binding protein 2)	R	348	L
RA	CP009273	668211	C→A	0.079	V677F	leuS	leucyl‑tRNA synthetase	V	677	F
RA	CP009273	703476	C→A	0.076	intergenic	glnS	glutamyl‑tRNA synthetase/chitoporin, uptake of chitosugars	intergenic	None
RA	CP009273	705588	C→A	0.649	intergenic	chiQ	chitosugar‑induced verified lipoprotein/ferric iron uptake regulon transcriptional repressor; autorepressor	intergenic	None
RA	CP009273	707409	C→A	0.172	intergenic	ybfE	LexA‑regulated protein, CopB family/acyl‑CoA esterase	intergenic	None
RA	CP009273	725270	T→A	0.08800000000000001	Y78N	rhsC	Rhs family putative polymorphic toxin	Y	78	N
RA	CP009273	731316	A→T	0.081	T71S	ybfC	putative periplasmic protein	T	71	S
RA	CP009273	738149	G→A	0.10099999999999999	intergenic	dtpD	dipeptide and tripeptide permease D/NIF3 family metal‑binding protein	intergenic	None
RA	CP009273	754572	G→T	0.846	E137D	sucA	2‑oxoglutarate decarboxylase, thiamine triphosphate‑binding	E	137	D
RA	CP009273	757524	C→A	0.154	R183S	sucB	dihydrolipoyltranssuccinase	R	183	S
RA	CP009273	759000	C→A	0.862	F177L	sucC	succinyl‑CoA synthetase, beta subunit	F	177	L
RA	CP009273	760181	G→T	0.126	P182P	sucD	succinyl‑CoA synthetase, NAD(P)‑binding, alpha subunit	P	182	P
RA	CP009273	763080	C→T	0.07	T547T	mngA	fused 2‑O‑a‑mannosyl‑D‑glycerate specific PTS enzymes: IIA component/IIB component/IIC component	T	547	T
RA	CP009273	766563	G→A	0.099	intergenic	mngB	alpha‑mannosidase/cytochrome d terminal oxidase, subunit I	intergenic	None
RA	CP009273	773443	C→A	0.07400000000000001	A83E	tolB	periplasmic protein	A	83	E
RA	CP009273	775513	C→T	0.057999999999999996	Q154*	ybgF	periplasmic TolA‑binding protein	Q	154	*
RA	CP009273	780417	G→T	0.171	T119T	ybgS	putative periplasmic protein	T	119	T
RA	CP009273	788902	G→T	0.8290000000000001	R115S	modF	fused molybdate transporter subunits of ABC superfamily: ATP‑binding components	R	115	S
RA	CP009273	800779	G→T	0.8140000000000001	E607D	ybhJ	putative hydratase	E	607	D
RA	CP009273	816078	C→G	0.076	intergenic	ybhL	UPF0005 family inner membrane protein/UPF0005 family inner membrane protein	intergenic	None
RA	CP009273	828374	G→T	0.802	V11V	ybiA	DUF1768 family protein	V	11	V
RA	CP009273	832574	G→T	0.141	T256T	ybiC	putative dehydrogenase	T	256	T
RA	CP009273	868618	G→T	0.13	E62*	yliE	putative membrane‑anchored cyclic‑di‑GMP phosphodiesterase	E	62	*
RA	CP009273	871072	C→A	0.138	V94V	yliF	putative membrane‑anchored diguanylate cyclase	V	94	V
RA	CP009273	874768	G→T	0.13699999999999998	E191*	yliI	soluble aldose sugar dehydrogenase	E	191	*
RA	CP009273	876447	G→A	0.858	D89N	dacC	D‑alanyl‑D‑alanine carboxypeptidase (penicillin‑binding protein 6a)	D	89	N
RA	CP009273	879085	G→T	0.7979999999999999	intergenic	ybjG	undecaprenyl pyrophosphate phosphatase/multidrug efflux system protein	intergenic	None
RA	CP009273	882441	A→T	0.126	S119T	ybjJ	putative transporter	S	119	T
RA	CP009273	920469	G→T	0.111	G584C	clpA	ATPase and specificity subunit of ClpA‑ClpP ATP‑dependent serine protease, chaperone activity	G	584	C
RA	CP009273	923312	G→T	0.11599999999999999	S447*	cydC	fused glutathione, cysteine exporter subunits of ABC superfamily: membrane component/ATP‑binding component	S	447	*
RA	CP009273	923339	G→T	0.257	S438*	cydC	fused glutathione, cysteine exporter subunits of ABC superfamily: membrane component/ATP‑binding component	S	438	*
RA	CP009273	924296	A→C	0.083	L119W	cydC	fused glutathione, cysteine exporter subunits of ABC superfamily: membrane component/ATP‑binding component	L	119	W
RA	CP009273	930998	G→A	0.057999999999999996	A773A	ftsK	DNA translocase at septal ring sorting daughter chromsomes	A	773	A
RA	CP009273	932915	C→A	0.081	R30S	lolA	lipoprotein chaperone	R	30	S
RA	CP009273	939763	C→A	0.062	S92*	dmsC	dimethyl sulfoxide reductase, anaerobic, subunit C	S	92	*
RA	CP009273	947211	C→A	0.17600000000000002	P600P	pflB	formate C‑acetyltransferase 1, anaerobic; pyruvate formate‑lyase 1	P	600	P
RA	CP009273	948890	C→A	0.136	E41*	pflB	formate C‑acetyltransferase 1, anaerobic; pyruvate formate‑lyase 1	E	41	*
RA	CP009273	950103	T→C	0.22699999999999998	intergenic	focA	formate channel/ribosomal protein S12 methylthiotransferase accessory factor	intergenic	None
RA	CP009273	961946	T→A	0.08	F724Y	ycaI	ComEC family inner membrane protein	F	724	Y
RA	CP009273	968415	G→T	0.847	S148*	ycbC	DUF218 superfamily protein	S	148	*
RA	CP009273	971532	A→T	0.09699999999999999	Q152L	mukE	chromosome condensin MukBEF, MukE localization factor	Q	152	L
RA	CP009273	979650	T→A	0.083	L182Q	ycbL	putative metal‑binding enzyme	L	182	Q
RA	CP009273	1006218	G→T	0.16899999999999998	E267*	uup	putative transporter subunit of ABC superfamily: ATP‑binding component	E	267	*
RA	CP009273	1011972	A→T	0.134	intergenic	fabA	beta‑hydroxydecanoyl thioester dehydrase/putative peptidase	intergenic	None
RA	CP009273	1012054	C→T	0.052000000000000005	E568K	ycbZ	putative peptidase	E	568	K
RA	CP009273	1028552	A→T	0.063	T320S	hyaA	hydrogenase 1, small subunit	T	320	S
RA	CP009273	1046398	C→T	0.066	intergenic	insB1	IS1 transposase B/stress protein, member of the CspA‑family	intergenic	None
RA	CP009273	1050246	G→T	0.185	L463L	torS	hybrid sensory histidine kinase in two‑component regulatory system with TorR	L	463	L
RA	CP009273	1071939	C→A	0.055999999999999994	L800L	putA	fused DNA‑binding transcriptional regulator/proline dehydrogenase/pyrroline‑5‑carboxylate dehydrogenase	L	800	L
RA	CP009273	1077911	A→C	0.8140000000000001	K71N	efeO	inactive ferrous ion transporter EfeUOB	K	71	N
RA	CP009273	1090918	T→A	0.107	intergenic	insE1	IS3 transposase A/pseudogene	intergenic	None
RA	CP009273	1106357	C→T	0.064	I13I	opgH	membrane glycosyltransferase; nutrient‑dependent cell size regulator, FtsZ assembly antagonist	I	13	I
RA	CP009273	1116964	A→G	0.813	intergenic	dinI	DNA damage‑inducible protein I/dihydro‑orotase	intergenic	None
RA	CP009273	1118506	A→T	0.10099999999999999	L75Q	yceB	lipoprotein, DUF1439 family	L	75	Q
RA	CP009273	1123001	A→C	0.066	Q247P	yceM	putative oxidoreductase	Q	247	P
RA	CP009273	1129363	G→A	0.102	A36T	flgF	flagellar component of cell‑proximal portion of basal‑body rod	A	36	T
RA	CP009273	1136758	T→A	0.111	A1022A	rne	fused ribonucleaseE: endoribonuclease/RNA‑binding protein/RNA degradosome binding protein	A	1022	A
RA	CP009273	1151750	G→T	0.644	R178L	holB	DNA polymerase III, delta prime subunit	R	178	L
RA	CP009273	1152278	G→T	0.825	E16*	ycfH	putative DNase	E	16	*
RA	CP009273	1164408	T→A	0.059000000000000004	intergenic	ycfQ	repressor for bhsA(ycfR)/biofilm, cell surface and signaling protein	intergenic	None
RA	CP009273	1192525	C→T	0.10800000000000001	S155N	ymfD	e14 prophage; putative SAM‑dependent methyltransferase	S	155	N
RA	CP009273	1193873	G→T	0.823	intergenic	ymfE	e14 prophage; putative inner membrane protein/e14 prophage; cell death peptidase, inhibitor of T4 late gene expression	intergenic	None
RA	CP009273	1194365	G→T	0.158	W72L	lit	e14 prophage; cell death peptidase, inhibitor of T4 late gene expression	W	72	L
RA	CP009273	1197027	G→T	0.165	M25I	ymfI	e14 prophage; uncharacterized protein	M	25	I
RA	CP009273	1210957	C→A	0.073	intergenic	bluF	anti‑repressor for YcgE, blue light‑responsive; FAD‑binding; has c‑di‑GMP phosphodiesterase‑like EAL domain, but does not degrade c‑di‑GMP/RcsB connector protein for regulation of biofilm and acid‑resistance	intergenic	None
RA	CP009273	1211142	C→T	0.078	intergenic	bluF	anti‑repressor for YcgE, blue light‑responsive; FAD‑binding; has c‑di‑GMP phosphodiesterase‑like EAL domain, but does not degrade c‑di‑GMP/RcsB connector protein for regulation of biofilm and acid‑resistance	intergenic	None
RA	CP009273	1215174	G→T	0.39399999999999996	pseudogene	ycgH	pseudogene; putative ATP‑binding component of a transport system	pseudogene	None
RA	CP009273	1217884	A→T	0.146	I69I	ymgD	uncharacterized protein	I	69	I
RA	CP009273	1220996	G→T	0.8190000000000001	R181R	minC	cell division inhibitor	R	181	R
RA	CP009273	1222207	C→T	0.069	S51F	ycgJ	uncharacterized protein	S	51	F
RA	CP009273	1228591	G→T	0.7879999999999999	intergenic	dsbB	oxidoreductase that catalyzes reoxidation of DsbA protein disulfide isomerase I/sodium:proton antiporter	intergenic	None
RA	CP009273	1228879	A→C	0.10400000000000001	L432R	nhaB	sodium:proton antiporter	L	432	R
RA	CP009273	1229460	G→T	0.16399999999999998	F238L	nhaB	sodium:proton antiporter	F	238	L
RA	CP009273	1243278	G→A	0.151	S431S	dhaM	putative dihydroxyacetone‑specific PTS enzymes: HPr component/EI component	S	431	S
RA	CP009273	1247376	G→T	0.10400000000000001	V285V	dhaR	dhaKLM operon transcription activator	V	285	V
RA	CP009273	1282421	A→T	0.142	intergenic	narI	nitrate reductase 1, gamma (cytochrome b(NR)) subunit/rtT sRNA, processed from tyrT transcript	intergenic	None
RA	CP009273	1282632	T→A	0.066	noncoding	rttR	rtT sRNA, processed from tyrT transcriptprotamine‑like protein	noncoding	None
RA	CP009273	1306244	G→A	0.071	S87L	yciA	acyl‑CoA esterase	S	87	L
RA	CP009273	1322140	T→A	0.84	T159S	btuR	cob(I)yrinic acid a,c‑diamide adenosyltransferase	T	159	S
RA	CP009273	1365202	C→A	0.12300000000000001	H244N	ycjM	alpha amylase catalytic domain family protein	H	244	N
RA	CP009273	1365283	G→T	0.682	E271*	ycjM	alpha amylase catalytic domain family protein	E	271	*
RA	CP009273	1368566	T→G	0.166	F74V	ycjP	inner membrane putative ABC superfamily sugar transporter permease	F	74	V
JC JC	CP009273	1376043	IS5 (–) +4 bp	1.0	pseudogene	ycjV	pseudogene; putative ATP‑binding component of a transport system	pseudogene	None
RA	CP009273	1377394	C→T	0.856	A275A	ycjW	LacI family putative transcriptional repressor	A	275	A
RA	CP009273	1386008	G→T	0.644	Q35K	ycjY	S9 homolog non‑peptidase family protein	Q	35	K
RA	CP009273	1388406	G→T	0.659	R308L	mppA	murein tripeptide (L‑ala‑gamma‑D‑glutamyl‑meso‑DAP) transporter subunit	R	308	L
RA	CP009273	1460861	G→A	0.066	pseudogene	ydbA	pseudogene, autotransporter homolog; interrupted by IS2 and IS30	pseudogene	None
RA	CP009273	1460887	G→C	0.081	pseudogene	ydbA	pseudogene, autotransporter homolog; interrupted by IS2 and IS30	pseudogene	None
RA	CP009273	1460896	C→T	0.064	pseudogene	ydbA	pseudogene, autotransporter homolog; interrupted by IS2 and IS30	pseudogene	None
RA	CP009273	1471707	A→T	0.47100000000000003	*769C	ydbD	PF10971 family putative periplasmic methylglyoxal resistance protein	*	769	C
RA	CP009273	1519349	T→A	0.84	K297*	ansP	L‑asparagine transporter	K	297	*
RA	CP009273	1524654	G→T	0.16399999999999998	W159L	ydcD	uncharacterized protein	W	159	L
RA	CP009273	1538906	G→A	0.102	pseudogene	yddK	pseudogene, leucine‑rich protein; putative glycoportein	pseudogene	None
RA	CP009273	1539484	G→A	0.158	pseudogene	yddK	pseudogene, leucine‑rich protein; putative glycoportein	pseudogene	None
RA	CP009273	1544404	C→T	0.067	P916L	fdnG	formate dehydrogenase‑N, alpha subunit, nitrate‑inducible	P	916	L
RA	CP009273	1548144	G→T	0.7929999999999999	intergenic	adhP	ethanol‑active dehydrogenase/acetaldehyde‑active reductase/malate dehydrogenase, (decarboxylating, NAD‑requiring) (malic enzyme)	intergenic	None
RA	CP009273	1563276	G→T	0.895	H491N	gadC	glutamate:gamma‑aminobutyric acid antiporter	H	491	N
RA	CP009273	1565497	G→A	0.899	S269L	gadB	glutamate decarboxylase B, PLP‑dependent	S	269	L
RA	CP009273	1569899	A→G	0.055999999999999994	S660P	yddB	putative TonB‑dependent outer membrane receptor	S	660	P
RA	CP009273	1576869	G→A	0.11900000000000001	intergenic	ydeN	putative Ser‑type periplasmic non‑aryl sulfatase/UV‑inducible global regulator, EvgA‑, GadE‑dependent	intergenic	None
RA	CP009273	1604068	G→T	0.446	T290T	uxaB	altronate oxidoreductase, NAD‑dependent	T	290	T
RA	CP009273	1607556	A→C	0.111	intergenic	glsB	glutaminase 2/succinate semialdehyde dehydrogenase, NAD(P)+‑dependent	intergenic	None
RA	CP009273	1628207	G→A	1.0	G110E	pinQ	Qin prophage; putative site‑specific recombinase	G	110	E
RA	CP009273	1634394	C→A	0.053	E77*	ydfR	Qin prophage; uncharacterized protein	E	77	*
RA	CP009273	1640268	A→C	0.12300000000000001	K39Q	ydfV	Qin prophage; uncharacterized protein	K	39	Q
RA	CP009273	1643394	A→G	0.057999999999999996	intergenic	ydfC	uncharacterized protein, Qin prophage/sRNA antisense regulator, inhibits ftsZ, Hfq‑dependent; Qin prophage	intergenic	None
RA	CP009273	1649456	C→T	0.414	intergenic	rspA	bifunctional D‑altronate/D‑mannonate dehydratase/UPF0060 family inner membrane protein	intergenic	None
RA	CP009273	1652812	A→T	0.059000000000000004	I163F	ynfE	putative selenate reductase, periplasmic	I	163	F
RA	CP009273	1661763	C→A	0.884	P353P	mlc	glucosamine anaerobic growth regulon transcriptional repressor; autorepressor	P	353	P
RA	CP009273	1671110	C→A	0.075	D351Y	pntA	pyridine nucleotide transhydrogenase, alpha subunit	D	351	Y
RA	CP009273	1679204	T→A	0.105	I230N	tus	inhibitor of replication at Ter, DNA‑binding protein	I	230	N
RA	CP009273	1702966	T→A	0.081	R597R	rsxC	SoxR iron‑sulfur cluster reduction factor component; putative membrane‑associated NADH oxidoreductase of electron transport complex	R	597	R
RA	CP009273	1703062	T→A	0.091	R629R	rsxC	SoxR iron‑sulfur cluster reduction factor component; putative membrane‑associated NADH oxidoreductase of electron transport complex	R	629	R
RA	CP009273	1703071	A→T	0.066	A632A	rsxC	SoxR iron‑sulfur cluster reduction factor component; putative membrane‑associated NADH oxidoreductase of electron transport complex	A	632	A
RA	CP009273	1703101	C→G	0.079	A642A	rsxC	SoxR iron‑sulfur cluster reduction factor component; putative membrane‑associated NADH oxidoreductase of electron transport complex	A	642	A
RA	CP009273	1703104	G→A	0.054000000000000006	E643E	rsxC	SoxR iron‑sulfur cluster reduction factor component; putative membrane‑associated NADH oxidoreductase of electron transport complex	E	643	E
RA	CP009273	1704060	A→T	0.053	Q221L	rsxD	SoxR iron‑sulfur cluster reduction factor component; putative membrane protein of electron transport complex	Q	221	L
RA	CP009273	1711397	C→T	0.838	R28Q	tyrS	tyrosyl‑tRNA synthetase	R	28	Q
RA	CP009273	1716193	A→T	0.07400000000000001	S225C	ydhJ	putative membrane fusion protein (MFP) of YdhJK efflux pump	S	225	C
RA	CP009273	1726289	A→T	0.11800000000000001	P982P	lhr	putative ATP‑dependent helicase	P	982	P
RA	CP009273	1748094	T→A	0.175	intergenic	ydhV	putative oxidoreductase subunit/putative 4Fe‑4S ferridoxin‑type protein; FNR, Nar, NarP‑regulated protein; putative subunit of YdhYVWXUT oxidoreductase complex	intergenic	None
RA	CP009273	1761388	C→A	0.084	A519S	ydiJ	putative FAD‑linked oxidoreductase	A	519	S
RA	CP009273	1770281	T→A	0.701	D146E	ydiF	putative acetyl‑CoA:acetoacetyl‑CoA transferase: alpha subunit/beta subunit	D	146	E
RA	CP009273	1784952	A→G	0.37200000000000005	F184L	ydiU	UPF0061 family protein	F	184	L
RA	CP009273	1787044	G→T	0.054000000000000006	intergenic	nlpC	putative C40 clan peptidase lipoprotein/vitamin B12 transporter subunit : ATP‑binding component of ABC superfamily	intergenic	None
RA	CP009273	1802047	G→A	0.87	intergenic	ydiZ	uncharacterized protein/fructosamine kinase family protein	intergenic	None
RA	CP009273	1807639	G→A	0.08800000000000001	intergenic	ydjO	uncharacterized protein/cell division modulator	intergenic	None
RA	CP009273	1817655	G→A	0.054000000000000006	intergenic	nadE	NAD synthetase, NH3/glutamine‑dependent/endonuclease of nucleotide excision repair	intergenic	None
RA	CP009273	1832413	C→A	0.76	L315L	ynjC	inner membrane putative ABC superfamily transporter permease	L	315	L
RA	CP009273	1833730	C→A	0.813	R3S	ynjE	molybdopterin synthase sulfurtransferase	R	3	S
RA	CP009273	1849412	T→A	0.12	T273S	ydjG	alpha‑Keto reductase, NADH‑dependent; can use methylglyoxal as substrate	T	273	S
RA	CP009273	1859025	T→A	0.11	intergenic	yeaD	D‑hexose‑6‑phosphate epimerase‑like protein/aldo‑keto reductase, methylglyoxal to acetol, NADPH‑dependent	intergenic	None
RA	CP009273	1865422	C→A	0.818	R261R	yeaI	putative membrane‑anchored diguanylate cyclase	R	261	R
RA	CP009273	1872520	G→T	0.825	P183P	yeaP	diguanylate cyclase	P	183	P
RA	CP009273	1872672	A→C	0.062	Q234P	yeaP	diguanylate cyclase	Q	234	P
RA	CP009273	1909342	T→A	0.8340000000000001	E150D	proQ	RNA chaperone, putative ProP translation regulator	E	150	D
RA	CP009273	1915555	A→C	0.166	Q359P	rsmF	16S rRNA m(5)C1407 methyltransferase, SAM‑dependent	Q	359	P
RA	CP009273	1924898	T→A	0.135	D36V	yebG	DNA damage‑inducible protein regulated by LexA	D	36	V
RA	CP009273	1930013	G→A	0.053	L187L	zwf	glucose‑6‑phosphate 1‑dehydrogenase	L	187	L
RA	CP009273	1934928	G→T	0.076	P322Q	mepM	murein DD‑endopeptidase, space‑maker hydrolase, septation protein	P	322	Q
RA	CP009273	1944177	C→A	0.674	L201L	aspS	aspartyl‑tRNA synthetase	L	201	L
RA	CP009273	1995152	T→A	0.166	E40V	fliA	RNA polymerase, sigma 28 (sigma F) factor	E	40	V
RA	CP009273	2020166	C→A	0.643	D445Y	yedQ	putative membrane‑anchored diguanylate cyclase	D	445	Y
RA	CP009273	2048571	A→T	0.092	P10P	amn	AMP nucleosidase	P	10	P
RA	CP009273	2064561	G→T	0.052000000000000005	pseudogene	yeeP	pseudogene, CP4‑44 prophage; 50S ribosome‑binding GTPase family;Phage or Prophage Related; putative histone	pseudogene	None
RA	CP009273	2070058	C→A	0.38799999999999996	A90A	yeeS	CP4‑44 prophage; putative DNA repair protein	A	90	A
RA	CP009273	2078521	C→A	0.43200000000000005	V162V	yeeE	UPF0394 family inner membrane protein	V	162	V
RA	CP009273	2098995	C→A	0.838	G182*	wbbI	d‑Galf:alpha‑d‑Glc beta‑1,6‑galactofuranosyltransferase	G	182	*
RA	CP009273	2,108,219:1	+A	1.0	coding	wcaM	colanic acid biosynthesis protein	NaN	None
RA	CP009273	2114911	A→T	0.68	L42Q	wcaJ	colanic biosynthesis UDP‑glucose lipid carrier transferase	L	42	Q
RA	CP009273	2120334	T→C	0.066	K113R	wcaG	bifunctional GDP‑fucose synthetase: GDP‑4‑dehydro‑6‑deoxy‑D‑mannose epimerase/ GDP‑4‑dehydro‑6‑L‑deoxygalactose reductase	K	113	R
RA	CP009273	2127716	G→T	0.145	S473*	wzc	colanic acid production tyrosine‑protein kinase; autokinase; Ugd phosphorylase	S	473	*
RA	CP009273	2136421	A→G	0.217	D3D	udk	uridine/cytidine kinase	D	3	D
RA	CP009273	2139910	G→T	0.838	R1055L	yegE	putative diguanylate cyclase	R	1055	L
RA	CP009273	2144474	C→A	0.8490000000000001	intergenic	yegI	protein kinase‑related putative non‑specific DNA‑binding protein/uncharacterized protein	intergenic	None
RA	CP009273	2170285	C→T	0.061	A133A	gatY	D‑tagatose 1,6‑bisphosphate aldolase 2, catalytic subunit	A	133	A
RA	CP009273	2170708	G→T	0.065	intergenic	gatY	D‑tagatose 1,6‑bisphosphate aldolase 2, catalytic subunit/fructose‑bisphosphate aldolase class I	intergenic	None
RA	CP009273	2170713	C→A	0.259	intergenic	gatY	D‑tagatose 1,6‑bisphosphate aldolase 2, catalytic subunit/fructose‑bisphosphate aldolase class I	intergenic	None
RA	CP009273	2170724	G→T	0.299	intergenic	gatY	D‑tagatose 1,6‑bisphosphate aldolase 2, catalytic subunit/fructose‑bisphosphate aldolase class I	intergenic	None
RA	CP009273	2170757	T→A	0.11199999999999999	intergenic	gatY	D‑tagatose 1,6‑bisphosphate aldolase 2, catalytic subunit/fructose‑bisphosphate aldolase class I	intergenic	None
RA	CP009273	2170758	C→A	0.09699999999999999	intergenic	gatY	D‑tagatose 1,6‑bisphosphate aldolase 2, catalytic subunit/fructose‑bisphosphate aldolase class I	intergenic	None
RA	CP009273	2178942	A→T	0.081	intergenic	thiM	hydoxyethylthiazole kinase/transcriptional repressor of rcnA	intergenic	None
RA	CP009273	2195449	A→T	0.841	E564D	yehI	DUF4132 domain‑containing protein	E	564	D
RA	CP009273	2216296	C→A	0.669	I211I	dld	D‑lactate dehydrogenase, FAD‑binding, NADH independent	I	211	I
RA	CP009273	2237098	G→T	0.6829999999999999	H12N	folE	GTP cyclohydrolase I	H	12	N
RA	CP009273	2237441	G→T	0.08199999999999999	R18L	yeiG	S‑formylglutathione hydrolase	R	18	L
RA	CP009273	2242501	C→A	0.154	E199D	yeiE	putative DNA‑binding transcriptional regulator	E	199	D
RA	CP009273	2246241	G→T	0.057	A355S	yeiI	putative kinase	A	355	S
RA	CP009273	2254517	C→T	0.358	A125T	fruA	fused fructose‑specific PTS enzymes: IIBcomponent/IIC components	A	125	T
RA	CP009273	2258182	A→T	0.111	K281*	setB	lactose/glucose efflux system	K	281	*
RA	CP009273	2264143	G→A	0.652	intergenic	mepS	murein DD‑endopeptidase, space‑maker hydrolase, mutational suppressor of prc thermosensitivity, outer membrane lipoprotein/resistance protein for phages lambda and N4, putative membrane‑anchored cyclic‑di‑GMP phosphodiesterase	intergenic	None
RA	CP009273	2289374	C→A	0.8240000000000001	V142V	ccmC	heme exporter subunit	V	142	V
RA	CP009273	2295611	C→T	0.10400000000000001	A208T	napA	nitrate reductase, periplasmic, large subunit	A	208	T
RA	CP009273	2302650	C→A	0.09	M57I	alkB	oxidative demethylase of N1‑methyladenine or N3‑methylcytosine DNA lesions	M	57	I
RA	CP009273	2305116	C→A	0.847	intergenic	apbE	putative thiamine‑synthetic flavin transferase lipoprotein/outer membrane porin protein C	intergenic	None
RA	CP009273	2352573	C→A	0.8420000000000001	P353P	rhmT	putative L‑rhamnonate transporter	P	353	P
RA	CP009273	2359673	G→T	0.821	M89I	arnB	uridine 5'‑(beta‑1‑threo‑pentapyranosyl‑4‑ulose diphosphate) aminotransferase, PLP‑dependent	M	89	I
RA	CP009273	2362338	T→A	0.843	L274Q	arnA	fused UDP‑L‑Ara4N formyltransferase/UDP‑GlcA C‑4'‑decarboxylase	L	274	Q
RA	CP009273	2,370,361:1	+G	0.813	coding	menH	2‑succinyl‑6‑hydroxy‑2, 4‑cyclohexadiene‑1‑carboxylate synthase	NaN	None
RA	CP009273	2370987	C→A	0.835	E29*	menH	2‑succinyl‑6‑hydroxy‑2, 4‑cyclohexadiene‑1‑carboxylate synthase	E	29	*
RA	CP009273	2376381	G→A	0.168	A64T	elaD	protease, capable of cleaving an AMC‑ubiquitin model substrate	A	64	T
RA	CP009273	2390862	C→A	0.128	V20V	nuoH	NADH:ubiquinone oxidoreductase, membrane subunit H	V	20	V
RA	CP009273	2405946	T→G	0.82	Q43P	yfbU	UPF0304 family protein	Q	43	P
RA	CP009273	2407495	G→T	0.154	G183C	ackA	acetate kinase A and propionate kinase 2	G	183	C
RA	CP009273	2407538	T→G	0.059000000000000004	L197R	ackA	acetate kinase A and propionate kinase 2	L	197	R
RA	CP009273	2410498	G→A	0.06	intergenic	pta	phosphate acetyltransferase/putative inner membrane transporter, C4‑dicarboxylate anaerobic carrier family	intergenic	None
RA	CP009273	2422841	C→A	0.868	D293Y	purF	amidophosphoribosyltransferase	D	293	Y
RA	CP009273	2424074	C→T	0.851	D57N	cvpA	colicin V production membrane protein	D	57	N
RA	CP009273	2450335	C→T	0.7859999999999999	intergenic	sixA	phosphohistidine phosphatase/fused enoyl‑CoA hydratase and epimerase and isomerase/3‑hydroxyacyl‑CoA dehydrogenase	intergenic	None
RA	CP009273	2454297	T→G	0.639	E39D	yfcZ	UPF0381 family protein	E	39	D
RA	CP009273	2463906	C→A	0.215	Q433K	gtrS	serotype‑specific glucosyl transferase, CPS‑53 (KpLE1) prophage	Q	433	K
RA	CP009273	2463915	C→A	0.183	Q436K	gtrS	serotype‑specific glucosyl transferase, CPS‑53 (KpLE1) prophage	Q	436	K
RA	CP009273	2464528	G→A	0.052000000000000005	pseudogene	tfaS	pseudogene, CPS‑53 (KpLE1) prophage; tail fiber assembly protein fragment;Phage or Prophage Related	pseudogene	None
RA	CP009273	2473273	A→T	0.057	K198I	dsdA	D‑serine dehydratase	K	198	I
RA	CP009273	2474418	G→T	0.802	S413*	emrY	putative multidrug efflux system	S	413	*
RA	CP009273	2493151	C→A	0.11800000000000001	V334V	ypdA	sensor kinase regulating yhjX; pyruvate‑responsive YpdAB two‑component system	V	334	V
RA	CP009273	2493283	C→A	0.20600000000000002	N378K	ypdA	sensor kinase regulating yhjX; pyruvate‑responsive YpdAB two‑component system	N	378	K
RA	CP009273	2520863	G→T	0.114	D187Y	yfeH	putative inorganic ion transporter	D	187	Y
RA	CP009273	2551235	C→T	0.055	A268A	eutB	ethanolamine ammonia‑lyase, large subunit, heavy chain	A	268	A
RA	CP009273	2553563	T→G	0.131	intergenic	intZ	CPZ‑55 prophage; putative phage integrase/CPZ‑55 prophage; uncharacterized protein	intergenic	None
RA	CP009273	2556774	G→A	0.057999999999999996	intergenic	yffP	CPZ‑55 prophage; uncharacterized protein/CPZ‑55 prophage; uncharacterized protein	intergenic	None
RA	CP009273	2576325	C→A	0.863	E171D	nudK	GDP‑mannose pyrophosphatase	E	171	D
RA	CP009273	2,587,029:1	+G	0.799	coding	ypfH	palmitoyl‑CoA esterase activity, uncertain physiological substrate	NaN	None
RA	CP009273	2605882	C→A	0.08800000000000001	S208R	hyfR	hydrogenase‑4 transcriptional activator	S	208	R
RA	CP009273	2606516	G→T	0.809	D420Y	hyfR	hydrogenase‑4 transcriptional activator	D	420	Y
RA	CP009273	2609187	C→A	0.529	A18A	yfgO	putative UPF0118 family inner membrane permease	A	18	A
RA	CP009273	2614168	C→A	0.7909999999999999	D22Y	upp	uracil phosphoribosyltransferase	D	22	Y
RA	CP009273	2651665	G→T	0.809	G210G	hscA	DnaK‑like molecular chaperone specific for IscU	G	210	G
RA	CP009273	2653668	G→T	0.122	intergenic	iscU	iron‑sulfur cluster assembly scaffold protein/cysteine desulfurase (tRNA sulfurtransferase), PLP‑dependent	intergenic	None
RA	CP009273	2654099	C→A	0.179	A264A	iscS	cysteine desulfurase (tRNA sulfurtransferase), PLP‑dependent	A	264	A
RA	CP009273	2654144	G→T	0.081	I249I	iscS	cysteine desulfurase (tRNA sulfurtransferase), PLP‑dependent	I	249	I
RA	CP009273	2671274	C→A	0.845	T149T	yphE	putative sugar transporter subunit of ABC superfamily, ATP‑binding component	T	149	T
RA	CP009273	2672639	C→A	0.059000000000000004	E30*	yphF	putative ABC superfamily sugar transporter periplasmic‑binding protein	E	30	*
RA	CP009273	2674941	G→T	0.41600000000000004	I388I	yphG	DUF4380 domain‑containing TPR repeat protein	I	388	I
RA	CP009273	2679933	C→A	0.16399999999999998	A247D	hmp	fused nitric oxide dioxygenase/dihydropteridine reductase 2	A	247	D
RA	CP009273	2681873	T→A	0.8440000000000001	Q97L	glrR	response regulator regulating glmY sRNA in two‑component system with sensor protein GlrK	Q	97	L
RA	CP009273	2708587	C→A	0.155	T31T	yfiE	putative DNA‑binding transcriptional regulator	T	31	T
RA	CP009273	2715643	G→T	0.8420000000000001	E778*	pka	protein lysine acetyltransferase	E	778	*
RA	CP009273	2718953	G→T	0.42200000000000004	I51I	kgtP	alpha‑ketoglutarate transporter	I	51	I
RA	CP009273	2719426	T→C	1.0	intergenic	kgtP	alpha‑ketoglutarate transporter/5S ribosomal RNA of rrnG operon	intergenic	None
RA	CP009273	2733753	C→T	1.0	E253K	aroF	3‑deoxy‑D‑arabino‑heptulosonate‑7‑phosphate synthase, tyrosine‑repressible	E	253	K
RA	CP009273	2759184	C→T	0.085	intergenic	yfjM	CP4‑57 prophage; uncharacterized protein/CP4‑57 prophage; RNase LS	intergenic	None
RA	CP009273	2762594	C→A	0.076	R191S	yfjQ	CP4‑57 prophage; uncharacterized protein	R	191	S
RA	CP009273	2767403	G→A	0.146	D243N	yfjW	CP4‑57 prophage; putative inner membrane protein	D	243	N
RA	CP009273	2771358	G→A	0.685	intergenic	ypjF	CP4‑57 prophage; toxin of the YpjF‑YfjZ toxin‑antitoxin system/adhesin‑like autotransporter	intergenic	None
RA	CP009273	2775500	G→T	0.051	R196R	ypjA	adhesin‑like autotransporter	R	196	R
RA	CP009273	2775830	C→T	0.42700000000000005	D86N	ypjA	adhesin‑like autotransporter	D	86	N
RA	CP009273	2777166	A→T	0.12	pseudogene	ypjC	pseudogene	pseudogene	None
RA	CP009273	2802110	T→A	0.07400000000000001	pseudogene	ygaY	pseudogene, major facilitator transporter superfamily;putative transport; Not classified; putative transport protein	pseudogene	None
RA	CP009273	2804103	G→A	0.076	intergenic	ygaH	putative L‑valine exporter, norvaline resistance protein/transcriptional repressor of microcin B17 synthesis and multidrug efflux	intergenic	None
RA	CP009273	2811133	A→T	0.057	intergenic	yqaB	fructose‑1‑P and 6‑phosphogluconate phosphatase/tRNA‑Arg	intergenic	None
RA	CP009273	2825783	C→T	0.853	intergenic	norR	anaerobic nitric oxide reductase DNA‑binding transcriptional activator/anaerobic nitric oxide reductase flavorubredoxin	intergenic	None
RA	CP009273	2832598	T→G	0.14	K9T	ascG	asc operon transcriptional repressor; prpBC operon repressor	K	9	T
RA	CP009273	2834267	A→T	0.094	E462V	ascF	fused cellobiose/arbutin/salicin‑specific PTS enzymes: IIB component/IC component	E	462	V
RA	CP009273	2835291	T→G	0.175	C315G	ascB	cryptic 6‑phospho‑beta‑glucosidase	C	315	G
RA	CP009273	2835413	C→A	0.139	I355I	ascB	cryptic 6‑phospho‑beta‑glucosidase	I	355	I
RA	CP009273	2850790	C→A	0.8079999999999999	I113I	mutS	methyl‑directed mismatch repair protein	I	113	I
RA	CP009273	2873087	G→T	0.85	V15V	ygbT	multifunctional endonuclease Cas1, CRISPR adaptation protein; DNA repair enzyme	V	15	V
RA	CP009273	2876760	C→T	0.813	G246G	casA	CRISP RNA (crRNA) containing Cascade antiviral complex protein	G	246	G
RA	CP009273	2878668	G→T	0.685	V637V	ygcB	R‑loop helicase‑annealase Cas3 needed for Cascade anti‑viral activity	V	637	V
RA	CP009273	2890873	A→T	0.114	I119I	ygcS	putative transporter	I	119	I
RA	CP009273	2928446	G→T	0.462	A285S	fucP	L‑fucose transporter	A	285	S
RA	CP009273	2931717	C→A	0.8240000000000001	N307K	fucK	L‑fuculokinase	N	307	K
RA	CP009273	2934843	G→T	0.815	H50N	ygdD	UPF0382 family inner membrane protein	H	50	N
RA	CP009273	2936672	C→A	0.125	intergenic	ygdI	DUF903 family verified lipoprotein/cysteine sulfinate desulfinase	intergenic	None
RA	CP009273	2940935	C→A	0.052000000000000005	intergenic	metW	tRNA‑Met/tRNA‑Met	intergenic	None
RA	CP009273	2979880	C→A	0.07200000000000001	H225Q	yqeG	putative transporter	H	225	Q
RA	CP009273	2983868	G→T	0.42700000000000005	intergenic	yqeK	uncharacterized protein/pseudogene	intergenic	None
RA	CP009273	2988774	C→A	0.207	pseudogene	ygeN	pseudogene	pseudogene	None
RA	CP009273	2989295	C→A	0.8440000000000001	pseudogene	ygeN	pseudogene	pseudogene	None
RA	CP009273	2993211	C→A	0.8290000000000001	V14L	ygeR	LysM domain‑containing M23 family putative peptidase; septation lipoprotein	V	14	L
RA	CP009273	2995769	T→A	0.05	L689Q	xdhA	xanthine dehydrogenase, molybdenum binding subunit	L	689	Q
RA	CP009273	3001919	C→A	0.191	H351N	ygeX	2,3‑diaminopropionate ammonia lyase, PLP‑dependent	H	351	N
RA	CP009273	3010725	A→G	0.124	K436R	ygfK	putative Fe‑S subunit oxidoreductase subunit	K	436	R
RA	CP009273	3020228	G→T	0.07	A368A	guaD	guanine deaminase	A	368	A
RA	CP009273	3020629	C→A	0.38799999999999996	I50I	ygfQ	putative purine permease	I	50	I
RA	CP009273	3024983	C→G	0.6970000000000001	G86G	uacT	uric acid permease	G	86	G
RA	CP009273	3033430	G→T	0.147	D73Y	fldB	flavodoxin 2	D	73	Y
RA	CP009273	3039409	T→G	0.129	intergenic	ygfF	putative NAD(P)‑dependent oxidoreductase with NAD(P)‑binding Rossmann‑fold domain/glycine decarboxylase, PLP‑dependent, subunit (protein P) of glycine cleavage complex	intergenic	None
RA	CP009273	3044464	G→A	0.88	intergenic	gcvT	aminomethyltransferase, tetrahydrofolate‑dependent, subunit (T protein) of glycine cleavage complex/2‑octaprenylphenol hydroxylase, FAD‑dependent	intergenic	None
RA	CP009273	3050166	C→A	0.193	intergenic	fau	5‑formyltetrahydrofolate cyclo‑ligase family protein/sRNA antisense regulator of toxic IbsC protein	intergenic	None
RA	CP009273	3050591	C→A	0.221	A393A	serA	D‑3‑phosphoglycerate dehydrogenase	A	393	A
RA	CP009273	3075114	C→A	0.843	intergenic	tktA	transketolase 1, thiamine triphosphate‑binding/Phe‑Phe periplasmic metalloprotease, OM lipoprotein; low salt‑inducible; heat shock protein that binds Era	intergenic	None
RA	CP009273	3076526	C→A	0.6679999999999999	D211Y	speB	agmatinase	D	211	Y
RA	CP009273	3080618	T→A	0.794	V185E	metK	S‑adenosylmethionine synthetase	V	185	E
RA	CP009273	3080755	T→G	0.27699999999999997	F231V	metK	S‑adenosylmethionine synthetase	F	231	V
RA	CP009273	3094183	G→A	0.057	intergenic	ansB	periplasmic L‑asparaginase 2/DUF2884 family putative periplasmic protein	intergenic	None
RA	CP009273	3103319	C→T	0.095	I136I	yqgA	DUF554 family putative inner membrane protein	I	136	I
RA	CP009273	3105207	G→T	0.163	pseudogene	yghE	pseudogene, secretion pathway protein, L‑type protein homology; putative general secretion pathway for protein export (GSP)	pseudogene	None
RA	CP009273	3111434	C→A	0.816	A346A	yghJ	DUF4092 family putative lipoprotein peptidase	A	346	A
RA	CP009273	3116216	G→T	0.083	R317S	glcB	malate synthase G	R	317	S
RA	CP009273	3120216	C→A	0.855	D389Y	glcD	glycolate oxidase subunit, FAD‑linked	D	389	Y
RA	CP009273	3131302	C→A	0.061	D194Y	gss	fused glutathionylspermidine amidase/glutathionylspermidine synthetase	D	194	Y
RA	CP009273	3151733	A→T	0.115	D242V	yqhG	DUF3828 family putative periplasmic protein	D	242	V
RA	CP009273	3173669	G→T	0.635	A189A	ygiB	DUF1190 family protein	A	189	A
RA	CP009273	3184128	C→T	0.061	S46S	yqiI	fimbrial protein	S	46	S
RA	CP009273	3202506	C→A	0.054000000000000006	S375*	ttdT	L‑tartrate/succinate antiporte	S	375	*
RA	CP009273	3211932	C→A	0.127	V168V	aer	fused signal transducer for aerotaxis sensory component/methyl accepting chemotaxis component	V	168	V
RA	CP009273	3243810	C→T	0.185	intergenic	yqjK	uncharacterized protein/putative quinol oxidase subunit	intergenic	None
RA	CP009273	3246908	G→A	0.08800000000000001	R222R	yhaJ	LysR family putative transcriptional regulator	R	222	R
RA	CP009273	3247010	C→A	0.22899999999999998	P188P	yhaJ	LysR family putative transcriptional regulator	P	188	P
RA	CP009273	3252258	C→A	0.8240000000000001	D251Y	tdcG	L‑serine dehydratase 3, anaerobic	D	251	Y
RA	CP009273	3263460	C→A	0.07400000000000001	intergenic	yhaC	pentapetide repeats‑related protein/RNase P, M1 RNA component	intergenic	None
RA	CP009273	3278427	C→A	0.42700000000000005	C128*	agaC	N‑acetylgalactosamine‑specific enzyme IIC component of PTS	C	128	*
RA	CP009273	3302027	G→T	0.722	S86*	nlpI	lipoprotein involved in osmotic sensitivity and filamentation	S	86	*
RA	CP009273	3309359	C→A	0.065	T5T	infB	translation initiation factor IF‑2	T	5	T
RA	CP009273	3311854	G→T	0.07200000000000001	intergenic	metY	tRNA‑Met/argininosuccinate synthetase	intergenic	None
RA	CP009273	3314944	G→A	0.221	T10I	yhbX	putative EptAB family phosphoethanolamine transferase, inner membrane protein	T	10	I
RA	CP009273	3354405	C→T	0.875	intergenic	gltD	glutamate synthase, 4Fe‑4S protein, small subunit/periplasmic protein	intergenic	None
RA	CP009273	3371372	G→T	0.467	I65I	rpsI	30S ribosomal subunit protein S9	I	65	I
RA	CP009273	3373985	C→A	0.853	intergenic	yhcB	DUF1043 family inner membrane‑anchored protein/serine endoprotease, periplasmic	intergenic	None
RA	CP009273	3375260	G→T	0.853	D387Y	degQ	serine endoprotease, periplasmic	D	387	Y
RA	CP009273	3378591	G→A	0.057999999999999996	intergenic	argR	l‑arginine‑responsive arginine metabolism regulon transcriptional regulator/cadmium and peroxide resistance protein, stress‑induced	intergenic	None
RA	CP009273	3385560	C→G	0.1	intergenic	tldD	putative peptidase/DUF3971‑AsmA2 domains protein	intergenic	None
RA	CP009273	3385571	C→G	0.083	intergenic	tldD	putative peptidase/DUF3971‑AsmA2 domains protein	intergenic	None
RA	CP009273	3396082	G→T	0.621	R204S	csrD	targeting factor for csrBC sRNA degradation	R	204	S
RA	CP009273	3422390	C→A	0.231	intergenic	rrsD	16S ribosomal RNA of rrnD operon/bacterial transferase hexapeptide domain protein	intergenic	None
RA	CP009273	3423592	C→T	0.063	S202S	aroE	dehydroshikimate reductase, NAD(P)‑binding	S	202	S
RA	CP009273	3440151	G→T	0.636	I31I	rpsN	30S ribosomal subunit protein S14	I	31	I
RA	CP009273	3440444	G→T	0.8190000000000001	S118S	rplE	50S ribosomal subunit protein L5	S	118	S
RA	CP009273	3455867	C→A	0.865	I55I	gspJ	putative general secretory pathway component, cryptic	I	55	I
RA	CP009273	3469887	A→T	0.10099999999999999	intergenic	yheO	putative PAS domain‑containing DNA‑binding transcriptional regulator/FKBP‑type peptidyl‑prolyl cis‑trans isomerase (rotamase)	intergenic	None
RA	CP009273	3471787	C→A	0.077	D24Y	slyD	FKBP‑type peptidyl prolyl cis‑trans isomerase (rotamase)	D	24	Y
RA	CP009273	3473139	G→T	0.88	I276I	kefB	potassium:proton antiporter	I	276	I
RA	CP009273	3494082	T→A	0.07400000000000001	W272R	frlA	putative fructoselysine transporter	W	272	R
RA	CP009273	3494195	G→T	0.171	A309A	frlA	putative fructoselysine transporter	A	309	A
RA	CP009273	3498239	A→C	0.114	intergenic	frlR	putative DNA‑binding transcriptional regulator/FNR‑regulated pyridoxal phosphate‑dependent aminotransferase family protein	intergenic	None
RA	CP009273	3514016	A→G	0.05	V16A	hofQ	DNA catabolic putative fimbrial transporterDNA catabolic protein	V	16	A
RA	CP009273	3519657	G→T	1.0	intergenic	nudE	adenosine nucleotide hydrolase; substrates include Ap3A, Ap2A, ADP‑ribose, NADH/inner membrane protein	intergenic	None
RA	CP009273	3527522	G→T	0.062	R449L	pck	phosphoenolpyruvate carboxykinase	R	449	L
RA	CP009273	3530481	G→T	0.134	R104L	greB	transcript cleavage factor	R	104	L
RA	CP009273	3543959	G→T	0.858	A625E	malP	maltodextrin phosphorylase	A	625	E
RA	CP009273	3555325	T→C	0.121	intergenic	glpE	thiosulfate:cyanide sulfurtransferase (rhodanese)/sn‑glycerol‑3‑phosphate dehydrogenase, aerobic, FAD/NAD(P)‑binding	intergenic	None
RA	CP009273	3561574	C→A	0.8490000000000001	W372L	glgC	glucose‑1‑phosphate adenylyltransferase	W	372	L
RA	CP009273	3589853	G→T	0.06	V356V	livK	leucine transporter subunit	V	356	V
RA	CP009273	3616785	T→C	0.059000000000000004	*1412Q	rhsB	Rhs family putative polymorphic toxin, putative neighboring cell growth inhibitorputative immunity protein for putative polymorphic toxin RhsB	*	1412	Q
RA	CP009273	3622519	C→A	0.44299999999999995	R127L	rbbA	ribosome‑associated ATPase: ATP‑binding protein/ATP‑binding membrane protein	R	127	L
RA	CP009273	3627315	G→T	0.091	pseudogene	yhiL	pseudogene, DUF4049 family protein	pseudogene	None
RA	CP009273	3633969	T→G	0.121	intergenic	uspA	universal stress global response regulator/dipeptide and tripeptide permease B	intergenic	None
RA	CP009273	3635421	C→T	0.12300000000000001	G400G	dtpB	dipeptide and tripeptide permease B	G	400	G
RA	CP009273	3636207	T→A	0.09699999999999999	T96S	rsmJ	16S rRNA m(2)G1516 methyltransferase, SAM‑dependent	T	96	S
RA	CP009273	3642571	T→G	0.059000000000000004	L93V	arsB	arsenite/antimonite transporter	L	93	V
RA	CP009273	3657073	C→A	0.054000000000000006	intergenic	mdtF	anaerobic multidrug efflux transporter, ArcA‑regulated/transcriptional activator of gadA and gadBC; repressor of gadX	intergenic	None
RA	CP009273	3662801	T→A	0.064	intergenic	yhjA	putative cytochrome C peroxidase/cytoplasmic trehalase	intergenic	None
RA	CP009273	3664370	G→T	0.067	A473A	treF	cytoplasmic trehalase	A	473	A
RA	CP009273	3675614	A→T	0.066	V398V	dctA	C4‑dicarboxylic acid, orotate and citrate transporter	V	398	V
RA	CP009273	3679301	T→G	0.742	Q1078P	bcsC	cellulose synthase subunit	Q	1078	P
RA	CP009273	3679324	C→A	0.885	M1070I	bcsC	cellulose synthase subunit	M	1070	I
RA	CP009273	3681219	C→A	0.392	A439S	bcsC	cellulose synthase subunit	A	439	S
RA	CP009273	3698074	C→A	0.11599999999999999	M16I	dppC	dipeptide/heme transporter	M	16	I
RA	CP009273	3721485	T→G	0.121	Y416S	xylB	xylulokinase	Y	416	S
RA	CP009273	3738431	C→A	0.7979999999999999	P90T	yiaN	2,3‑diketo‑L‑gulonate TRAP transporter large permease protein	P	90	T
RA	CP009273	3748366	C→A	0.09699999999999999	V502V	aldB	aldehyde dehydrogenase B	V	502	V
RA	CP009273	3785915	G→T	0.8140000000000001	intergenic	kbl	glycine C‑acetyltransferase/YibB family protein, function unknown	intergenic	None
RA	CP009273	3786742	C→A	0.106	R101I	yibB	YibB family protein, function unknown	R	101	I
RA	CP009273	3810195	C→A	0.812	R54S	yicC	UPF0701 family protein	R	54	S
RA	CP009273	3816601	A→T	1.0	H281L	spoT	bifunctional (p)ppGpp synthetase II/ guanosine‑3',5'‑bis pyrophosphate 3'‑pyrophosphohydrolase	H	281	L
RA	CP009273	3818010	C→A	0.8220000000000001	H46N	trmH	tRNA mG18‑2'‑O‑methyltransferase, SAM‑dependent	H	46	N
RA	CP009273	3822339	A→C	0.132	Q12P	xanP	xanthine permease	Q	12	P
RA	CP009273	3822340	A→C	0.179	Q12H	xanP	xanthine permease	Q	12	H
RA	CP009273	3822349	G→C	0.067	A15A	xanP	xanthine permease	A	15	A
RA	CP009273	3825702	C→A	0.836	K732N	yicI	putative alpha‑glucosidase	K	732	N
RA	CP009273	3830311	G→T	0.6920000000000001	intergenic	yicT	pseudogene/putative arabinose efflux transporter	intergenic	None
RA	CP009273	3837177	C→T	0.436	intergenic	yicO	putative adenine permease/cryptic adenine deaminase	intergenic	None
RA	CP009273	3850839	G→T	0.42200000000000004	P309Q	yidJ	sulfatase/phosphatase superfamily protein	P	309	Q
RA	CP009273	3853982	T→A	0.066	F114I	yidL	AraC family putative transcriptional regulator	F	114	I
RA	CP009273	3860159	C→A	0.868	P33P	ibpB	heat shock chaperone	P	33	P
RA	CP009273	3869280	G→T	0.055999999999999994	M161I	yidX	putative lipoprotein	M	161	I
RA	CP009273	3888527	G→T	0.39299999999999996	L172L	chrR	chromate reductase, Class I, flavoprotein	L	172	L
RA	CP009273	3897492	G→T	0.057	P489Q	bglF	fused beta‑glucoside‑specific PTS enzymes: IIA component/IIB component/IIC component	P	489	Q
RA	CP009273	3901867	T→G	0.09699999999999999	intergenic	pstB	phosphate transporter subunit/phosphate transporter subunit	intergenic	None
RA	CP009273	3907094	G→A	0.429	intergenic	glmS	L‑glutamine:D‑fructose‑6‑phosphate aminotransferase/fused N‑acetyl glucosamine‑1‑phosphate uridyltransferase/glucosamine‑1‑phosphate acetyl transferase	intergenic	None
RA	CP009273	3910894	C→A	0.846	M244I	atpG	F1 sector of membrane‑bound ATP synthase, gamma subunit	M	244	I
RA	CP009273	3915397	A→C	0.069	N5K	atpB	F0 sector of membrane‑bound ATP synthase, subunit a	N	5	K
RA	CP009273	3919832	T→A	0.107	intergenic	mioC	FMN‑binding protein MioC/transcriptional activator of asnA; autorepressor	intergenic	None
RA	CP009273	3923700	G→T	0.079	R252S	ravA	hexameric AAA+ MoxR family ATPase, putative molecular chaperone	R	252	S
RA	CP009273	3930583	A→T	0.06	intergenic	rbsB	D‑ribose transporter subunit/ribokinase	intergenic	None
RA	CP009273	3960036	G→A	0.919	R87H	rho	transcription termination factor	R	87	H
RA	CP009273	3964617	A→T	0.055	S375S	wecB	UDP‑N‑acetyl glucosamine‑2‑epimerase	S	375	S
RA	CP009273	3994247	A→T	0.852	V57E	yigE	DUF2233 family protein	V	57	E
RA	CP009273	4009705	G→A	0.777	intergenic	ysgA	putative carboxymethylenebutenolidase/uridine phosphorylase	intergenic	None
RA	CP009273	4049008	A→T	0.141	L231Q	glnL	sensory histidine kinase in two‑component regulatory system with GlnG	L	231	Q
RA	CP009273	4056018	T→A	0.897	F138I	yihN	MFS transporter family protein	F	138	I
RA	CP009273	4062424	G→T	0.7929999999999999	I71I	yihQ	alpha‑glucosidase	I	71	I
RA	CP009273	4066133	T→G	0.865	S267R	yihU	gamma‑hydroxybutyrate dehydrogenase, NADH‑dependent	S	267	R
RA	CP009273	4068208	C→A	0.87	G60G	yihW	DeoR family putative transcriptional regulator	G	60	G
RA	CP009273	4080339	C→A	0.196	intergenic	fdhD	formate dehydrogenase formation protein/DUF3829 family lipoprotein	intergenic	None
RA	CP009273	4080364	G→T	0.18100000000000002	M1M	yiiG	DUF3829 family lipoprotein	M	1	M
RA	CP009273	4094362	C→A	0.836	W181L	cpxA	sensory histidine kinase in two‑component regulatory system with CpxR	W	181	L
RA	CP009273	4096163	G→T	0.105	R139L	cpxP	inhibitor of the cpx response; periplasmic adaptor protein	R	139	L
RA	CP009273	4097822	G→T	0.639	E115*	pfkA	6‑phosphofructokinase I	E	115	*
RA	CP009273	4127022	T→G	0.794	E188D	yijF	DUF1287 family protein	E	188	D
RA	CP009273	4142369	A→T	0.17	Y220N	ppc	phosphoenolpyruvate carboxylase	Y	220	N
RA	CP009273	4158250	A→C	0.052000000000000005	intergenic	rrsB	16S ribosomal RNA of rrnB operon/tRNA‑Glu	intergenic	None
RA	CP009273	4175869	T→A	0.129	C198S	rpoC	RNA polymerase, beta prime subunit	C	198	S
RA	CP009273	4176823	G→T	0.71	D516Y	rpoC	RNA polymerase, beta prime subunit	D	516	Y
RA	CP009273	4181800	G→T	0.071	S255*	thiG	thiamine biosynthesis ThiGH complex subunit	S	255	*
RA	CP009273	4208920	C→A	0.085	R133S	aceK	isocitrate dehydrogenase kinase/phosphatase	R	133	S
RA	CP009273	4211803	G→A	0.648	P205S	arpA	ankyrin repeat protein	P	205	S
RA	CP009273	4214112	C→A	0.067	T119T	metH	homocysteine‑N5‑methyltetrahydrofolate transmethylase, B12‑dependent	T	119	T
RA	CP009273	4230913	A→T	0.706	W424R	xylE	D‑xylose transporter	W	424	R
RA	CP009273	4258903	G→T	0.061	S13Y	yjbS	uncharacterized protein	S	13	Y
RA	CP009273	4271152	G→T	0.115	M415I	yjcE	putative cation/proton antiporter	M	415	I
RA	CP009273	4273158	A→T	0.149	intergenic	yjcF	pentapeptide repeats protein/acetate transporter	intergenic	None
RA	CP009273	4290080	G→T	0.615	I256I	mdtP	outer membrane factor of efflux pump	I	256	I
RA	CP009273	4291537	G→T	0.147	I453I	mdtO	membrane translocase (MDR) of MdtNOP efflux pump, PET family	I	453	I
RA	CP009273	4295572	C→T	0.053	E281E	yjcS	metallo‑beta‑lactamase superfamily protein	E	281	E
RA	CP009273	4295721	A→G	0.1	Y232H	yjcS	metallo‑beta‑lactamase superfamily protein	Y	232	H
RA	CP009273	4297846	C→A	1.0	M150I	alsE	allulose‑6‑phosphate 3‑epimerase	M	150	I
RA	CP009273	4303256	G→T	0.184	V30V	rpiB	ribose 5‑phosphate isomerase B/allose 6‑phosphate isomerase	V	30	V
RA	CP009273	4303614	T→A	0.604	*150R	rpiB	ribose 5‑phosphate isomerase B/allose 6‑phosphate isomerase	*	150	R
RA	CP009273	4306969	T→A	0.381	N23Y	phnM	ribophosphonate triphosphate hydrolase	N	23	Y
RA	CP009273	4308595	C→A	0.055	E277*	phnJ	carbon‑phosphorus lyase, SAM‑dependent	E	277	*
RA	CP009273	4312246	C→A	0.44299999999999995	intergenic	phnF	putative DNA‑binding transcriptional regulator of phosphonate uptake and biodegradation/defective phosphonate ABC transporter permease;transport; Transport of small molecules: Anions; membrane channel protein component of Pn transporter; membrane component of ABC superfamily	intergenic	None
RA	CP009273	4315964	T→A	0.08199999999999999	intergenic	yjdN	metalloprotein superfamily protein/zinc‑ribbon family protein	intergenic	None
RA	CP009273	4374805	G→T	0.057999999999999996	G384C	yjeM	putative transporter	G	384	C
RA	CP009273	4382806	T→A	0.441	Q360L	queG	epoxyqueuosine reductase, cobalamine‑stimulated; queosine biosynthesis	Q	360	L
RA	CP009273	4383318	G→T	0.055999999999999994	V189V	queG	epoxyqueuosine reductase, cobalamine‑stimulated; queosine biosynthesis	V	189	V
RA	CP009273	4388902	G→T	0.862	A558A	mutL	methyl‑directed mismatch repair protein	A	558	A
RA	CP009273	4396598	A→T	0.865	E43V	rnr	exoribonuclease R, RNase R	E	43	V
RA	CP009273	4396965	G→T	0.053	V165V	rnr	exoribonuclease R, RNase R	V	165	V
RA	CP009273	4436661	C→A	0.125	N911K	tamB	translocation and assembly module for autotransporter export, inner membrane subunit	N	911	K
RA	CP009273	4458254	T→A	0.865	V271V	mgtA	magnesium transporter	V	271	V
RA	CP009273	4458609	G→T	0.872	D390Y	mgtA	magnesium transporter	D	390	Y
RA	CP009273	4464572	G→T	0.435	intergenic	bdcR	transcriptional repressor for divergent bdcA/biofilm modulator regulated by toxins; DUF386 family protein, cupin superfamily	intergenic	None
RA	CP009273	4466937	A→C	0.059000000000000004	T562P	yjgL	uncharacterized protein	T	562	P
RA	CP009273	4469550	G→A	0.6	A2T	yjgN	DUF898 family inner membrane protein	A	2	T
RA	CP009273	4470017	G→A	0.862	M157I	yjgN	DUF898 family inner membrane protein	M	157	I
RA	CP009273	4489542	A→T	0.491	pseudogene	yjgX	pseudogene fragment	pseudogene	None
RA	CP009273	4495002	C→A	0.054000000000000006	F376L	yjhB	putative transporter	F	376	L
RA	CP009273	4510428	G→T	0.106	intergenic	yjhU	putative DNA‑binding transcriptional regulator; KpLE2 phage‑like element/putative transporter	intergenic	None
RA	CP009273	4511877	G→A	0.405	intergenic	yjhF	putative transporter/putative dehydratase	intergenic	None
RA	CP009273	4512693	T→A	0.8029999999999999	K407*	yjhG	putative dehydratase	K	407	*
RA	CP009273	4525234	G→A	0.792	pseudogene	yjhR	pseudogene, helicase family; putative frameshift suppressor	pseudogene	None
RA	CP009273	4531143	A→T	0.882	I124F	fimB	tyrosine recombinase/inversion of on/off regulator of fimA	I	124	F
RA	CP009273	4546084	G→A	0.087	H18H	yjiC	uncharacterized protein	H	18	H
RA	CP009273	4556296	C→T	0.436	Q256Q	yjiN	zinc‑type alcohol dehydrogenase‑like protein	Q	256	Q
RA	CP009273	4562043	C→A	0.889	intergenic	yjiS	DUF1127 family protein/pseudogene	intergenic	None
RA	CP009273	4584381	G→T	0.851	I53I	yjjL	L‑galactonate transporter	I	53	I
RA	CP009273	4601014	T→C	0.48100000000000004	intergenic	prfC	peptide chain release factor RF‑3/periplasmic protein	intergenic	None
RA	CP009273	4603125	A→C	0.085	T300P	yjjU	putative patatin‑like family phospholipase	T	300	P
RA	CP009273	4604139	A→T	0.05	intergenic	yjjV	putative DNase/putative pyruvate formate lyase activating enzyme	intergenic	None
RA	CP009273	4618148	C→A	0.064	F339L	nadR	trifunctional protein: nicotinamide mononucleotide adenylyltransferase, ribosylnicotinamide kinase, transcriptional repressor	F	339	L
RA	CP009273	4618167	G→A	0.059000000000000004	E346K	nadR	trifunctional protein: nicotinamide mononucleotide adenylyltransferase, ribosylnicotinamide kinase, transcriptional repressor	E	346	K
RA	CP009273	4626235	G→T	0.43200000000000005	E138*	creB	response regulator in two‑component regulatory system with CreC	E	138	*
RA	CP009273	4629622	C→A	0.085	A168S	arcA	response regulator in two‑component regulatory system with ArcB or CpxA	A	168	S
RA	pSEVA424‑mdh2_C.	83	T→G	0.085	intergenic	–	–/–	intergenic	None
RA	pSEVA424‑mdh2_C.	91	G→T	0.12	intergenic	–	–/–	intergenic	None
RA	pSEVA424‑mdh2_C.	95	A→T	0.09	intergenic	–	–/–	intergenic	None
RA	pSEVA424‑mdh2_C.	117	T→A	0.061	intergenic	–	–/–	intergenic	None
RA	pSEVA424‑mdh2_C.	120	C→A	0.069	intergenic	–	–/–	intergenic	None
RA	pSEVA424‑mdh2_C.	1132	2 bp→TT	1.0	intergenic	–	–/–	intergenic	None
RA	pSEVA424‑mdh2_C.	2922	T→G	0.055	intergenic	–	–/–	intergenic	None
RA	pSEVA424‑mdh2_C.	2929	A→C	0.051	intergenic	–	–/–	intergenic	None
RA	pSEVA424‑mdh2_C.	2945	A→T	0.09	intergenic	–	–/–	intergenic	None
RA	pSEVA424‑mdh2_C.	2953	A→C	0.091	intergenic	–	–/–	intergenic	None
RA	pSEVA424‑mdh2_C.	2958	C→G	0.07200000000000001	intergenic	–	–/–	intergenic	None
RA	pSEVA424‑mdh2_C.	2959	T→G	0.19699999999999998	intergenic	–	–/–	intergenic	None
RA	pSEVA424‑mdh2_C.	2966	A→T	0.106	intergenic	–	–/–	intergenic	None
RA	pSEVA424‑mdh2_C.	2967	T→G	0.079	intergenic	–	–/–	intergenic	None
RA	pSEVA424‑mdh2_C.	2,970:1	+A	0.851	intergenic	–	–/–	intergenic	None
RA	pSEVA424‑mdh2_C.	2972	T→G	1.0	intergenic	–	–/–	intergenic	None
RA	pSEVA424‑mdh2_C.	2973	G→C	0.868	intergenic	–	–/–	intergenic	None
RA	pSEVA424‑mdh2_C.	2,973:1	+C	0.051	intergenic	–	–/–	intergenic	None
RA	pSEVA424‑mdh2_C.	2,975:1	+C	0.06	intergenic	–	–/–	intergenic	None
RA	pSEVA424‑mdh2_C.	2981	A→C	0.147	intergenic	–	–/–	intergenic	None
RA	pSEVA424‑mdh2_C.	5545	T→G	0.051	F98V	c.necator		F	98	V
RA	pSEVA424‑mdh2_C.	6066	G→T	0.628	A271A	c.necator		A	271	A
