# Supplementary material for: Generation of an Escherichia coli strain growing on methanol via the ribulose monophosphate cycle
Source: Nat Commun. 2022 Sep 6;13:5243. doi: 10.1038/s41467-022-32744-9 (PMC9448777; doi:10.1038/s41467-022-32744-9)
Supplement: Supplementary file 11 — Source Data [file 41467_2022_32744_MOESM11_ESM.zip › source_data/Supplementary Figure 7/A_CS_0/mutations_all_0.0.csv]

evidence	seq id	position	mutation	freq	annotation	gene	description	WT_aa	pos_aa	mut_aa
RA	131_Ptrc_HPS_PHI	1,192	G→C	0.051	R49G	HPS	Unnamed: 7_level_1	R	49	G
RA	131_Ptrc_HPS_PHI	2974	T→G	0.126	intergenic	lacIq	–/–	intergenic	None
RA	131_Ptrc_HPS_PHI	3001	T→G	0.076	intergenic	lacIq	–/–	intergenic	None
RA	131_Ptrc_HPS_PHI	3011	T→G	0.07	intergenic	lacIq	–/–	intergenic	None
RA	131_Ptrc_HPS_PHI	3015	A→C	0.09	intergenic	lacIq	–/–	intergenic	None
RA	131_Ptrc_HPS_PHI	3026	A→T	0.081	intergenic	lacIq	–/–	intergenic	None
RA	131_Ptrc_HPS_PHI	3035	A→T	0.07	intergenic	lacIq	–/–	intergenic	None
RA	131_Ptrc_HPS_PHI	3036	T→G	0.163	intergenic	lacIq	–/–	intergenic	None
RA	131_Ptrc_HPS_PHI	3044	A→C	0.201	intergenic	lacIq	–/–	intergenic	None
RA	131_Ptrc_HPS_PHI	3048	G→C	0.098	intergenic	lacIq	–/–	intergenic	None
RA	131_Ptrc_HPS_PHI	3065	T→G	0.122	intergenic	lacIq	–/–	intergenic	None
RA	131_Ptrc_HPS_PHI	3070	T→G	0.055999999999999994	intergenic	lacIq	–/–	intergenic	None
RA	131_Ptrc_HPS_PHI	3088	T→A	0.109	intergenic	lacIq	–/–	intergenic	None
RA	131_Ptrc_HPS_PHI	3305	A→C	0.055	intergenic	lacIq	–/–	intergenic	None
RA	131_Ptrc_HPS_PHI	3428	A→T	0.06	intergenic	lacIq	–/–	intergenic	None
RA	131_Ptrc_HPS_PHI	3443	A→G	0.11199999999999999	intergenic	lacIq	–/–	intergenic	None
RA	131_Ptrc_HPS_PHI	3450	A→C	0.11800000000000001	intergenic	lacIq	–/–	intergenic	None
RA	131_Ptrc_HPS_PHI	3453	G→C	0.11	intergenic	lacIq	–/–	intergenic	None
RA	131_Ptrc_HPS_PHI	3459	T→G	0.057	intergenic	lacIq	–/–	intergenic	None
RA	131_Ptrc_HPS_PHI	3460	T→G	0.136	intergenic	lacIq	–/–	intergenic	None
RA	131_Ptrc_HPS_PHI	5817	T→A	0.065	intergenic	lacIq	–/–	intergenic	None
RA	131_Ptrc_HPS_PHI	5821	C→A	0.09699999999999999	intergenic	lacIq	–/–	intergenic	None
RA	131_Ptrc_HPS_PHI	5829	A→C	0.051	intergenic	lacIq	–/–	intergenic	None
RA	CP009273	68493	G→T	0.065	W219L	yabI	DedA family inner membrane protein	W	219	L
RA	CP009273	119120	T→C	0.32899999999999996	V181A	pdhR	pyruvate dehydrogenase complex repressor; autorepressor	V	181	A
RA	CP009273	161068	A→C	0.254	intergenic	hrpB	putative ATP‑dependent helicase/fused glycosyl transferase and transpeptidase	intergenic	None
RA	CP009273	169092	T→G	0.064	L382V	fhuB	fused iron‑hydroxamate transporter subunits of ABC superfamily: membrane components	L	382	V
RA	CP009273	234984	G→T	0.203	I80I	ykfM	lethality reduction protein, putative inner membrane protein	I	80	I
RA	CP009273	234994	G→T	0.195	S77*	ykfM	lethality reduction protein, putative inner membrane protein	S	77	*
RA	CP009273	235010	G→T	0.218	L72I	ykfM	lethality reduction protein, putative inner membrane protein	L	72	I
RA	CP009273	235019	C→A	0.254	V69L	ykfM	lethality reduction protein, putative inner membrane protein	V	69	L
RA	CP009273	235022	G→T	0.27	H68N	ykfM	lethality reduction protein, putative inner membrane protein	H	68	N
RA	CP009273	235036	G→T	0.22899999999999998	S63Y	ykfM	lethality reduction protein, putative inner membrane protein	S	63	Y
RA	CP009273	295695	T→G	0.257	E317D	paoC	PaoABC aldehyde oxidoreductase, Moco‑containing subunit	E	317	D
RA	CP009273	295750	A→T	0.065	I299N	paoC	PaoABC aldehyde oxidoreductase, Moco‑containing subunit	I	299	N
RA	CP009273	297724	A→C	0.15	D187E	paoA	PaoABC aldehyde oxidoreductase, 2Fe‑2S subunit	D	187	E
RA	CP009273	353486	A→T	0.051	intergenic	codA	cytosine/isoguanine deaminase/transcriptional activator of cyn operon; autorepressor	intergenic	None
RA	CP009273	360156	C→G	0.063	intergenic	lacZ	pseudogene, truncated/DNA‑binding transcriptional repressor	intergenic	None
RA	CP009273	360157	T→G	0.09699999999999999	intergenic	lacZ	pseudogene, truncated/DNA‑binding transcriptional repressor	intergenic	None
RA	CP009273	360165	G→C	0.079	intergenic	lacZ	pseudogene, truncated/DNA‑binding transcriptional repressor	intergenic	None
RA	CP009273	360172	T→A	0.062	intergenic	lacZ	pseudogene, truncated/DNA‑binding transcriptional repressor	intergenic	None
RA	CP009273	360173	C→A	0.096	intergenic	lacZ	pseudogene, truncated/DNA‑binding transcriptional repressor	intergenic	None
RA	CP009273	360181	G→C	0.076	intergenic	lacZ	pseudogene, truncated/DNA‑binding transcriptional repressor	intergenic	None
RA	CP009273	360192	C→G	0.051	intergenic	lacZ	pseudogene, truncated/DNA‑binding transcriptional repressor	intergenic	None
RA	CP009273	360232	C→A	0.051	intergenic	lacZ	pseudogene, truncated/DNA‑binding transcriptional repressor	intergenic	None
RA	CP009273	777175	A→T	0.086	intergenic	lysQ	tRNA‑Lys/quinolinate synthase, subunit A	intergenic	None
RA	CP009273	777177	G→T	0.063	intergenic	lysQ	tRNA‑Lys/quinolinate synthase, subunit A	intergenic	None
RA	CP009273	877980	G→T	0.076	Q71K	deoR	deoxyribose‑5‑phosphate‑inducible deoxyribose operon transcriptional repressor; repressor of nupG and tsx	Q	71	K
RA	CP009273	910683	G→C	0.078	intergenic	ybjE	putative transporter/aquaporin Z	intergenic	None
RA	CP009273	919,147:1	+T	0.08	coding	clpA	ATPase and specificity subunit of ClpA‑ClpP ATP‑dependent serine protease, chaperone activity	NaN	None
RA	CP009273	1238041	A→C	0.052000000000000005	C166G	ldcA	murein tetrapeptide carboxypeptidase; LD‑carboxypeptidase A	C	166	G
RA	CP009273	1282421	A→T	0.124	intergenic	narI	nitrate reductase 1, gamma (cytochrome b(NR)) subunit/rtT sRNA, processed from tyrT transcript	intergenic	None
RA	CP009273	1345484	A→C	0.10099999999999999	intergenic	fabI	enoyl‑[acyl‑carrier‑protein] reductase, NADH‑dependent/DUF559 family endonuclease‑related protein	intergenic	None
JC JC	CP009273	1376043	IS5 (–) +4 bp	0.36200000000000004	pseudogene	ycjV	pseudogene; putative ATP‑binding component of a transport system	pseudogene	None
RA	CP009273	1454118	A→T	0.07400000000000001	I270F	paaH	3‑hydroxyadipyl‑CoA dehydrogenase, NAD+‑dependent	I	270	F
RA	CP009273	1628207	G→A	0.244	G110E	pinQ	Qin prophage; putative site‑specific recombinase	G	110	E
RA	CP009273	1632204	C→A	0.302	intergenic	gnsB	Qin prophage; multicopy suppressor of secG(Cs) and fabA6(Ts)/Qin prophage; cold shock‑induced protein	intergenic	None
RA	CP009273	1673381	C→A	0.08800000000000001	S233*	ydgH	DUF1471 family periplasmic protein	S	233	*
RA	CP009273	1676007	G→C	0.052000000000000005	A94G	ydgC	GlpM family inner membrane protein	A	94	G
RA	CP009273	1701282	A→C	0.1	Q36P	rsxC	SoxR iron‑sulfur cluster reduction factor component; putative membrane‑associated NADH oxidoreductase of electron transport complex	Q	36	P
RA	CP009273	1702966	T→A	0.062	R597R	rsxC	SoxR iron‑sulfur cluster reduction factor component; putative membrane‑associated NADH oxidoreductase of electron transport complex	R	597	R
RA	CP009273	1703062	T→A	0.068	R629R	rsxC	SoxR iron‑sulfur cluster reduction factor component; putative membrane‑associated NADH oxidoreductase of electron transport complex	R	629	R
RA	CP009273	1703071	A→T	0.09300000000000001	A632A	rsxC	SoxR iron‑sulfur cluster reduction factor component; putative membrane‑associated NADH oxidoreductase of electron transport complex	A	632	A
RA	CP009273	1796428	C→A	0.512	V134F	thrS	threonyl‑tRNA synthetase	V	134	F
RA	CP009273	1823835	A→C	0.096	W53G	astD	succinylglutamic semialdehyde dehydrogenase	W	53	G
RA	CP009273	1823843	A→C	0.106	F50C	astD	succinylglutamic semialdehyde dehydrogenase	F	50	C
RA	CP009273	2022803	G→T	0.071	I15I	yedI	DUF808 family inner membrane protein	I	15	I
RA	CP009273	2022808	C→A	0.07	D14Y	yedI	DUF808 family inner membrane protein	D	14	Y
RA	CP009273	2068169	C→A	0.098	intergenic	flu	CP4‑44 prophage; antigen 43 (Ag43) phase‑variable biofilm formation autotransporter/CP4‑44 prophage; putative membrane protein	intergenic	None
RA	CP009273	2080157	T→G	0.051	P129P	plaP	putrescine importer, low affinity	P	129	P
RA	CP009273	2109270	G→T	0.106	N36K	wcaM	colanic acid biosynthesis protein	N	36	K
RA	CP009273	2170708	G→T	0.107	intergenic	gatY	D‑tagatose 1,6‑bisphosphate aldolase 2, catalytic subunit/fructose‑bisphosphate aldolase class I	intergenic	None
RA	CP009273	2170713	C→A	0.276	intergenic	gatY	D‑tagatose 1,6‑bisphosphate aldolase 2, catalytic subunit/fructose‑bisphosphate aldolase class I	intergenic	None
RA	CP009273	2170724	G→T	0.276	intergenic	gatY	D‑tagatose 1,6‑bisphosphate aldolase 2, catalytic subunit/fructose‑bisphosphate aldolase class I	intergenic	None
RA	CP009273	2298159	T→C	0.081	intergenic	eco	ecotin, a serine protease inhibitor/malate dehydrogenase, FAD/NAD(P)‑binding domain	intergenic	None
RA	CP009273	2298277	T→A	0.07400000000000001	intergenic	eco	ecotin, a serine protease inhibitor/malate dehydrogenase, FAD/NAD(P)‑binding domain	intergenic	None
RA	CP009273	2298492	A→T	0.068	intergenic	eco	ecotin, a serine protease inhibitor/malate dehydrogenase, FAD/NAD(P)‑binding domain	intergenic	None
RA	CP009273	2423366	C→A	0.14400000000000002	E118*	purF	amidophosphoribosyltransferase	E	118	*
RA	CP009273	2423369	C→A	0.105	E117*	purF	amidophosphoribosyltransferase	E	117	*
RA	CP009273	2457022	G→T	0.095	D178Y	yfdF	uncharacterized protein	D	178	Y
RA	CP009273	2463906	C→A	0.281	Q433K	gtrS	serotype‑specific glucosyl transferase, CPS‑53 (KpLE1) prophage	Q	433	K
RA	CP009273	2463915	C→A	0.306	Q436K	gtrS	serotype‑specific glucosyl transferase, CPS‑53 (KpLE1) prophage	Q	436	K
RA	CP009273	2587434	T→A	0.098	L595F	tmcA	elongator methionine tRNA (ac4C34) acetyltransferase	L	595	F
RA	CP009273	2655792	C→G	0.051	intergenic	iscR	isc operon transcriptional repressor; suf operon transcriptional activator; oxidative stress‑ and iron starvation‑inducible; autorepressor/tRNA mC32,mU32 2'‑O‑methyltransferase, SAM‑dependent	intergenic	None
RA	CP009273	2719426	T→C	1.0	intergenic	kgtP	alpha‑ketoglutarate transporter/5S ribosomal RNA of rrnG operon	intergenic	None
RA	CP009273	2834267	A→T	0.083	E462V	ascF	fused cellobiose/arbutin/salicin‑specific PTS enzymes: IIB component/IC component	E	462	V
RA	CP009273	2908686	G→T	0.149	E91*	barA	hybrid sensory histidine kinase, in two‑component regulatory system with UvrY	E	91	*
RA	CP009273	2940829	A→T	0.087	intergenic	metZ	tRNA‑Met/tRNA‑Met	intergenic	None
RA	CP009273	2940834	A→T	0.059000000000000004	intergenic	metZ	tRNA‑Met/tRNA‑Met	intergenic	None
RA	CP009273	2940840	T→A	0.075	intergenic	metZ	tRNA‑Met/tRNA‑Met	intergenic	None
RA	CP009273	3039409	T→G	0.201	intergenic	ygfF	putative NAD(P)‑dependent oxidoreductase with NAD(P)‑binding Rossmann‑fold domain/glycine decarboxylase, PLP‑dependent, subunit (protein P) of glycine cleavage complex	intergenic	None
RA	CP009273	3049716	A→T	0.083	V39V	fau	5‑formyltetrahydrofolate cyclo‑ligase family protein	V	39	V
RA	CP009273	3049729	G→T	0.064	D44Y	fau	5‑formyltetrahydrofolate cyclo‑ligase family protein	D	44	Y
RA	CP009273	3385662	C→G	0.1	intergenic	tldD	putative peptidase/DUF3971‑AsmA2 domains protein	intergenic	None
RA	CP009273	3416666	T→G	0.106	intergenic	yhdZ	putative amino‑acid transporter subunit/5S ribosomal RNA of rrnD operon	intergenic	None
RA	CP009273	3439422	G→T	0.095	I26I	rplF	50S ribosomal subunit protein L6	I	26	I
RA	CP009273	3469859	G→T	0.11199999999999999	intergenic	yheO	putative PAS domain‑containing DNA‑binding transcriptional regulator/FKBP‑type peptidyl‑prolyl cis‑trans isomerase (rotamase)	intergenic	None
RA	CP009273	3509108	G→T	0.076	I55I	dam	DNA adenine methyltransferase	I	55	I
RA	CP009273	3519657	G→T	1.0	intergenic	nudE	adenosine nucleotide hydrolase; substrates include Ap3A, Ap2A, ADP‑ribose, NADH/inner membrane protein	intergenic	None
RA	CP009273	3668380	A→C	0.05	I79L	yhjE	MFS superfamily sugar transport 1 family protein	I	79	L
RA	CP009273	3721480	T→G	0.10800000000000001	T418P	xylB	xylulokinase	T	418	P
RA	CP009273	3774382	T→G	0.17300000000000001	intergenic	lldD	L‑lactate dehydrogenase, FMN‑linked/tRNA Leu mC34,mU34 2'‑O‑methyltransferase, SAM‑dependent	intergenic	None
RA	CP009273	3779281	C→G	0.095	A221G	gpmM	phosphoglycero mutase III, cofactor‑independent	A	221	G
RA	CP009273	3779316	G→T	0.083	D233Y	gpmM	phosphoglycero mutase III, cofactor‑independent	D	233	Y
RA	CP009273	3803467	G→A	0.08	D95N	coaD	pantetheine‑phosphate adenylyltransferase	D	95	N
RA	CP009273	3816601	A→T	0.35600000000000004	H281L	spoT	bifunctional (p)ppGpp synthetase II/ guanosine‑3',5'‑bis pyrophosphate 3'‑pyrophosphohydrolase	H	281	L
RA	CP009273	3822339	A→C	0.163	Q12P	xanP	xanthine permease	Q	12	P
RA	CP009273	3822340	A→C	0.166	Q12H	xanP	xanthine permease	Q	12	H
RA	CP009273	3870977	T→A	0.078	intergenic	yidB	DUF937 family protein/DNA gyrase, subunit B	intergenic	None
RA	CP009273	3872511	A→C	0.055999999999999994	V323V	gyrB	DNA gyrase, subunit B	V	323	V
RA	CP009273	3901867	T→G	0.063	intergenic	pstB	phosphate transporter subunit/phosphate transporter subunit	intergenic	None
RA	CP009273	3960036	G→A	0.174	R87H	rho	transcription termination factor	R	87	H
RA	CP009273	4016831	G→T	0.132	E246*	tatC	TatABCE protein translocation system subunit	E	246	*
RA	CP009273	4027520	G→T	0.098	C339F	trkH	potassium transporter	C	339	F
RA	CP009273	4076055	T→G	0.142	Q22P	fdoH	formate dehydrogenase‑O, Fe‑S subunit	Q	22	P
RA	CP009273	4085145	A→C	0.09300000000000001	A194A	frvB	putative PTS enzyme, IIB component/IIC component	A	194	A
RA	CP009273	4143375	A→G	0.062	intergenic	ppc	phosphoenolpyruvate carboxylase/acetylornithine deacetylase	intergenic	None
RA	CP009273	4224559	G→T	0.059000000000000004	E292*	pgi	glucosephosphate isomerase	E	292	*
RA	CP009273	4286119	A→C	0.053	intergenic	gltP	glutamate/aspartate:proton symporter/Sel1 family TPR‑like repeat protein	intergenic	None
RA	CP009273	4297846	C→A	0.141	M150I	alsE	allulose‑6‑phosphate 3‑epimerase	M	150	I
RA	CP009273	4554122	A→C	0.071	F129V	yjiL	putative ATPase, activator of (R)‑hydroxyglutaryl‑CoA dehydratase	F	129	V
RA	CP009273	4603125	A→C	0.11599999999999999	T300P	yjjU	putative patatin‑like family phospholipase	T	300	P
RA	pSEVA424‑mdh2_C.	83	T→G	0.076	intergenic	–	–/–	intergenic	None
RA	pSEVA424‑mdh2_C.	91	G→T	0.132	intergenic	–	–/–	intergenic	None
RA	pSEVA424‑mdh2_C.	95	A→T	0.091	intergenic	–	–/–	intergenic	None
RA	pSEVA424‑mdh2_C.	117	T→A	0.07200000000000001	intergenic	–	–/–	intergenic	None
RA	pSEVA424‑mdh2_C.	120	C→A	0.091	intergenic	–	–/–	intergenic	None
RA	pSEVA424‑mdh2_C.	138	G→T	0.063	intergenic	–	–/–	intergenic	None
RA	pSEVA424‑mdh2_C.	1132	2 bp→TT	1.0	intergenic	–	–/–	intergenic	None
RA	pSEVA424‑mdh2_C.	2922	T→G	0.057	intergenic	–	–/–	intergenic	None
RA	pSEVA424‑mdh2_C.	2929	A→C	0.054000000000000006	intergenic	–	–/–	intergenic	None
RA	pSEVA424‑mdh2_C.	2945	A→T	0.115	intergenic	–	–/–	intergenic	None
RA	pSEVA424‑mdh2_C.	2953	A→C	0.09699999999999999	intergenic	–	–/–	intergenic	None
RA	pSEVA424‑mdh2_C.	2958	C→G	0.069	intergenic	–	–/–	intergenic	None
RA	pSEVA424‑mdh2_C.	2959	T→G	0.19699999999999998	intergenic	–	–/–	intergenic	None
RA	pSEVA424‑mdh2_C.	2966	A→T	0.09699999999999999	intergenic	–	–/–	intergenic	None
RA	pSEVA424‑mdh2_C.	2967	T→G	0.079	intergenic	–	–/–	intergenic	None
RA	pSEVA424‑mdh2_C.	2,970:1	+A	0.8640000000000001	intergenic	–	–/–	intergenic	None
RA	pSEVA424‑mdh2_C.	2972	T→G	1.0	intergenic	–	–/–	intergenic	None
RA	pSEVA424‑mdh2_C.	2973	G→C	0.8859999999999999	intergenic	–	–/–	intergenic	None
RA	pSEVA424‑mdh2_C.	2977	C→G	0.061	intergenic	–	–/–	intergenic	None
RA	pSEVA424‑mdh2_C.	2981	A→C	0.125	intergenic	–	–/–	intergenic	None
