# Supplementary material for: Generation of an Escherichia coli strain growing on methanol via the ribulose monophosphate cycle
Source: Nat Commun. 2022 Sep 6;13:5243. doi: 10.1038/s41467-022-32744-9 (PMC9448777; doi:10.1038/s41467-022-32744-9)
Supplement: Supplementary file 11 — Source Data [file 41467_2022_32744_MOESM11_ESM.zip › source_data/Supplementary Figure 7/D1_SD_309/mutations_all_0.0.csv]

evidence	seq id	position	mutation	freq	annotation	gene	description	WT_aa	pos_aa	mut_aa
RA	131_Ptrc_HPS_PHI	98	G→T	0.053	Q165K	PHI	Unnamed: 7_level_1	Q	165	K
RA	131_Ptrc_HPS_PHI	623	C→A	0.941	intergenic	PHI	–/–	intergenic	None
RA	131_Ptrc_HPS_PHI	1387	A→G	0.055	intergenic	HPS	–/–	intergenic	None
RA	131_Ptrc_HPS_PHI	2964	A→C	0.057	intergenic	lacIq	–/–	intergenic	None
RA	131_Ptrc_HPS_PHI	2974	T→G	0.126	intergenic	lacIq	–/–	intergenic	None
RA	131_Ptrc_HPS_PHI	3001	T→G	0.077	intergenic	lacIq	–/–	intergenic	None
RA	131_Ptrc_HPS_PHI	3011	T→G	0.077	intergenic	lacIq	–/–	intergenic	None
RA	131_Ptrc_HPS_PHI	3015	A→C	0.095	intergenic	lacIq	–/–	intergenic	None
RA	131_Ptrc_HPS_PHI	3029	T→G	0.053	intergenic	lacIq	–/–	intergenic	None
RA	131_Ptrc_HPS_PHI	3036	T→G	0.177	intergenic	lacIq	–/–	intergenic	None
RA	131_Ptrc_HPS_PHI	3044	A→C	0.201	intergenic	lacIq	–/–	intergenic	None
RA	131_Ptrc_HPS_PHI	3065	T→G	0.106	intergenic	lacIq	–/–	intergenic	None
RA	131_Ptrc_HPS_PHI	3070	T→G	0.052000000000000005	intergenic	lacIq	–/–	intergenic	None
RA	131_Ptrc_HPS_PHI	3088	T→A	0.051	intergenic	lacIq	–/–	intergenic	None
RA	131_Ptrc_HPS_PHI	3305	A→C	0.055	intergenic	lacIq	–/–	intergenic	None
RA	131_Ptrc_HPS_PHI	3428	A→T	0.062	intergenic	lacIq	–/–	intergenic	None
RA	131_Ptrc_HPS_PHI	3443	A→G	0.098	intergenic	lacIq	–/–	intergenic	None
RA	131_Ptrc_HPS_PHI	3450	A→C	0.113	intergenic	lacIq	–/–	intergenic	None
RA	131_Ptrc_HPS_PHI	3453	G→C	0.10300000000000001	intergenic	lacIq	–/–	intergenic	None
RA	131_Ptrc_HPS_PHI	3460	T→G	0.134	intergenic	lacIq	–/–	intergenic	None
RA	131_Ptrc_HPS_PHI	4265	A→C	0.07400000000000001	intergenic	lacIq	–/–	intergenic	None
RA	131_Ptrc_HPS_PHI	5792	G→T	0.052000000000000005	intergenic	lacIq	–/–	intergenic	None
RA	131_Ptrc_HPS_PHI	5817	T→A	0.09300000000000001	intergenic	lacIq	–/–	intergenic	None
RA	131_Ptrc_HPS_PHI	5821	C→A	0.12300000000000001	intergenic	lacIq	–/–	intergenic	None
RA	131_Ptrc_HPS_PHI	5829	A→C	0.077	intergenic	lacIq	–/–	intergenic	None
RA	CP009273	5144	G→A	1.0	intergenic	thrC	L‑threonine synthase/DUF2502 family putative periplasmic protein	intergenic	None
RA	CP009273	7522	G→T	0.87	F146L	yaaJ	putative transporter	F	146	L
RA	CP009273	10444	G→T	1.0	F17L	satP	succinate‑acetate transporter	F	17	L
RA	CP009273	12901	G→A	1.0	D247N	dnaK	chaperone Hsp70, with co‑chaperone DnaJ	D	247	N
RA	CP009273	13962	A→C	0.066	E600D	dnaK	chaperone Hsp70, with co‑chaperone DnaJ	E	600	D
RA	CP009273	25546	G→T	1.0	D114Y	lspA	prolipoprotein signal peptidase (signal peptidase II)	D	114	Y
RA	CP009273	27307	C→T	0.9359999999999999	I5I	rihC	ribonucleoside hydrolase 3	I	5	I
RA	CP009273	29139	G→T	1.0	G256C	dapB	dihydrodipicolinate reductase	G	256	C
RA	CP009273	31260	C→A	0.065	I148I	carB	carbamoyl‑phosphate synthase large subunit	I	148	I
RA	CP009273	31710	C→A	0.867	I298I	carB	carbamoyl‑phosphate synthase large subunit	I	298	I
RA	CP009273	32659	C→A	0.895	R615S	carB	carbamoyl‑phosphate synthase large subunit	R	615	S
RA	CP009273	32802	C→A	0.847	I662I	carB	carbamoyl‑phosphate synthase large subunit	I	662	I
RA	CP009273	40957	C→A	0.9309999999999999	V325V	caiT	putative transporter	V	325	V
RA	CP009273	41212	A→C	0.057999999999999996	I240M	caiT	putative transporter	I	240	M
RA	CP009273	41442	G→T	0.095	R164S	caiT	putative transporter	R	164	S
RA	CP009273	42150	G→A	0.905	intergenic	caiT	putative transporter/anaerobic carnitine reduction putative electron transfer flavoprotein subunit	intergenic	None
RA	CP009273	42342	G→T	0.128	intergenic	caiT	putative transporter/anaerobic carnitine reduction putative electron transfer flavoprotein subunit	intergenic	None
RA	CP009273	49840	G→T	1.0	A6A	folA	dihydrofolate reductase	A	6	A
RA	CP009273	51352	A→T	0.081	G85G	apaG	protein associated with Co2+ and Mg2+ efflux	G	85	G
RA	CP009273	54392	G→T	0.887	A104E	surA	peptidyl‑prolyl cis‑trans isomerase (PPIase)	A	104	E
RA	CP009273	55590	G→T	1.0	T507K	lptD	LPS assembly OM complex LptDE, beta‑barrel component	T	507	K
RA	CP009273	56677	G→T	1.0	R145S	lptD	LPS assembly OM complex LptDE, beta‑barrel component	R	145	S
RA	CP009273	58723	G→T	0.35200000000000004	pseudogene	yabP	pseudogene, pentapeptide repeats‑containing	pseudogene	None
RA	CP009273	61967	A→C	0.242	L433R	rapA	RNA polymerase remodeling/recycling factor ATPase; RNA polymerase‑associated, ATP‑dependent RNA translocase	L	433	R
RA	CP009273	76821	G→T	0.917	G177G	leuC	3‑isopropylmalate dehydratase large subunit	G	177	G
RA	CP009273	77401	C→A	0.139	D349Y	leuB	3‑isopropylmalate dehydrogenase, NAD(+)‑dependent	D	349	Y
RA	CP009273	78007	C→A	0.055999999999999994	G147C	leuB	3‑isopropylmalate dehydrogenase, NAD(+)‑dependent	G	147	C
RA	CP009273	80123	C→T	1.0	G25S	leuL	leu operon leader peptide	G	25	S
RA	CP009273	81562	C→A	1.0	I236I	leuO	global transcription factor	I	236	I
RA	CP009273	82037	C→T	0.809	intergenic	leuO	global transcription factor/acetolactate synthase 3 large subunit	intergenic	None
RA	CP009273	85890	G→T	0.08199999999999999	intergenic	cra	transcriptional repressor‑activator for carbon metabolism/RsmH methytransferase inhibitor	intergenic	None
RA	CP009273	92294	C→A	0.07200000000000001	R386R	murF	UDP‑N‑acetylmuramoyl‑tripeptide:D‑alanyl‑D‑ alanine ligase	R	386	R
RA	CP009273	93391	G→T	0.9179999999999999	T301T	mraY	phospho‑N‑acetylmuramoyl‑pentapeptide transferase	T	301	T
RA	CP009273	94963	C→A	0.251	A25E	ftsW	lipid II flippase; integral membrane protein involved in stabilizing FstZ ring during cell division	A	25	E
RA	CP009273	96977	C→A	0.179	H283N	murG	N‑acetylglucosaminyl transferase	H	283	N
RA	CP009273	97521	C→A	1.0	A90A	murC	UDP‑N‑acetylmuramate:L‑alanine ligase	A	90	A
RA	CP009273	97893	T→A	0.10300000000000001	F214L	murC	UDP‑N‑acetylmuramate:L‑alanine ligase	F	214	L
RA	CP009273	100522	G→T	0.172	A18A	ftsA	ATP‑binding cell division protein involved in recruitment of FtsK to Z ring	A	18	A
RA	CP009273	102736	C→A	0.9079999999999999	I315I	ftsZ	GTP‑binding tubulin‑like cell division protein	I	315	I
RA	CP009273	102769	G→T	0.9	V326V	ftsZ	GTP‑binding tubulin‑like cell division protein	V	326	V
RA	CP009273	103352	C→A	0.057	I103I	lpxC	UDP‑3‑O‑acyl N‑acetylglucosamine deacetylase	I	103	I
RA	CP009273	103467	G→T	1.0	D142Y	lpxC	UDP‑3‑O‑acyl N‑acetylglucosamine deacetylase	D	142	Y
RA	CP009273	104561	G→T	1.0	A124S	secM	regulator of secA translation	A	124	S
RA	CP009273	104582	A→T	0.075	T131S	secM	regulator of secA translation	T	131	S
RA	CP009273	108039	C→A	0.882	intergenic	mutT	nucleoside triphosphate pyrophosphohydrolase, marked preference for dGTP/DNA gyrase inhibitor	intergenic	None
RA	CP009273	108648	Δ1 bp	1.0	coding	zapD	FtsZ stabilizer	NaN	None
RA	CP009273	108763	G→T	0.131	I108I	zapD	FtsZ stabilizer	I	108	I
RA	CP009273	118873	G→T	1.0	D99Y	pdhR	pyruvate dehydrogenase complex repressor; autorepressor	D	99	Y
RA	CP009273	119536	G→T	0.853	P11P	aceE	pyruvate dehydrogenase, decarboxylase component E1, thiamine triphosphate‑binding	P	11	P
RA	CP009273	134028	G→T	0.868	A153A	cueO	multicopper oxidase (laccase)	A	153	A
RA	CP009273	134652	G→T	0.139	M361I	cueO	multicopper oxidase (laccase)	M	361	I
RA	CP009273	135689	A→T	0.369	L675Q	gcd	glucose dehydrogenase	L	675	Q
RA	CP009273	137071	G→T	0.899	I214I	gcd	glucose dehydrogenase	I	214	I
RA	CP009273	137915	G→T	1.0	intergenic	gcd	glucose dehydrogenase/hypoxanthine phosphoribosyltransferase	intergenic	None
RA	CP009273	142460	T→A	1.0	F298Y	yadE	putative polysaccharide deacetylase lipoprotein	F	298	Y
RA	CP009273	143035	G→T	0.071	V49V	panD	aspartate 1‑decarboxylase	V	49	V
RA	CP009273	143037	C→A	0.066	V49F	panD	aspartate 1‑decarboxylase	V	49	F
RA	CP009273	150571	C→A	0.094	W448L	htrE	putative outer membrane usher protein	W	448	L
RA	CP009273	153472	G→T	1.0	intergenic	yadN	putative fimbrial‑like adhesin protein/2‑amino‑4‑hydroxy‑6‑hydroxymethyldihyropteridine pyrophosphokinase	intergenic	None
RA	CP009273	153766	C→A	0.07200000000000001	A152S	folK	2‑amino‑4‑hydroxy‑6‑hydroxymethyldihyropteridine pyrophosphokinase	A	152	S
RA	CP009273	158287	C→A	1.0	D78Y	ligT	2'‑5' RNA ligase	D	78	Y
RA	CP009273	159666	G→T	0.9390000000000001	G359C	hrpB	putative ATP‑dependent helicase	G	359	C
RA	CP009273	161068	A→C	0.251	intergenic	hrpB	putative ATP‑dependent helicase/fused glycosyl transferase and transpeptidase	intergenic	None
RA	CP009273	166662	C→A	0.91	S133*	fhuC	iron‑hydroxamate transporter subunit	S	133	*
RA	CP009273	171580	T→G	0.183	intergenic	hemL	glutamate‑1‑semialdehyde aminotransferase (aminomutase)/H(+)/Cl(‑) exchange transporter	intergenic	None
RA	CP009273	172107	G→T	0.09699999999999999	E172*	clcA	H(+)/Cl(‑) exchange transporter	E	172	*
RA	CP009273	172937	T→A	0.064	I448I	clcA	H(+)/Cl(‑) exchange transporter	I	448	I
RA	CP009273	172979	G→T	0.068	A462A	clcA	H(+)/Cl(‑) exchange transporter	A	462	A
RA	CP009273	173725	G→T	0.898	G129G	yadS	UPF0126 family inner membrane protein	G	129	G
RA	CP009273	176783	G→T	0.919	D354Y	dgt	deoxyguanosine triphosphate triphosphohydrolase	D	354	Y
RA	CP009273	176864	C→T	0.08900000000000001	L381L	dgt	deoxyguanosine triphosphate triphosphohydrolase	L	381	L
RA	CP009273	185393	A→T	0.863	F201I	map	methionine aminopeptidase	F	201	I
RA	CP009273	186159	A→G	0.895	intergenic	map	methionine aminopeptidase/novel sRNA, function unknown	intergenic	None
RA	CP009273	186279	A→T	0.102	noncoding	tff	novel sRNA, function unknown	noncoding	None
RA	CP009273	196832	C→A	0.833	I806I	bamA	BamABCDE complex OM biogenesis outer membrane pore‑forming assembly factor	I	806	I
RA	CP009273	199229	G→T	0.9109999999999999	E61D	lpxA	UDP‑N‑acetylglucosamine acetyltransferase	E	61	D
RA	CP009273	201962	A→T	0.853	D117V	dnaE	DNA polymerase III alpha subunit	D	117	V
RA	CP009273	208013	G→T	0.893	M616I	ldcC	lysine decarboxylase 2, constitutive	M	616	I
RA	CP009273	208022	G→T	0.10400000000000001	T619T	ldcC	lysine decarboxylase 2, constitutive	T	619	T
RA	CP009273	214084	G→T	0.9440000000000001	G393G	proS	prolyl‑tRNA synthetase	G	393	G
RA	CP009273	215833	G→T	0.098	N83K	tsaA	tRNA‑Thr(GGU) m(6)t(6)A37 methyltransferase, SAM‑dependent	N	83	K
RA	CP009273	217887	C→T	0.924	W74*	metI	DL‑methionine transporter subunit	W	74	*
RA	CP009273	217932	A→C	0.9179999999999999	I59M	metI	DL‑methionine transporter subunit	I	59	M
RA	CP009273	229490	G→T	0.22699999999999998	S318Y	mltD	putative membrane‑bound lytic murein transglycosylase D	S	318	Y
RA	CP009273	230579	C→T	1.0	E231K	gloB	hydroxyacylglutathione hydrolase	E	231	K
RA	CP009273	231378	C→A	0.875	R26S	yafS	putative S‑adenosyl‑L‑methionine‑dependent methyltransferase	R	26	S
RA	CP009273	232860	G→T	1.0	D103Y	dnaQ	DNA polymerase III epsilon subunit	D	103	Y
RA	CP009273	233226	C→A	0.066	H225N	dnaQ	DNA polymerase III epsilon subunit	H	225	N
RA	CP009273	233931	G→A	0.115	S37N	yafT	lipoprotein	S	37	N
RA	CP009273	234984	G→T	0.13	I80I	ykfM	lethality reduction protein, putative inner membrane protein	I	80	I
RA	CP009273	234985	A→T	0.122	I80N	ykfM	lethality reduction protein, putative inner membrane protein	I	80	N
RA	CP009273	234990	G→T	0.174	F78L	ykfM	lethality reduction protein, putative inner membrane protein	F	78	L
RA	CP009273	234994	G→T	0.27399999999999997	S77*	ykfM	lethality reduction protein, putative inner membrane protein	S	77	*
RA	CP009273	235005	C→A	0.161	T73T	ykfM	lethality reduction protein, putative inner membrane protein	T	73	T
RA	CP009273	235006	G→T	0.158	T73K	ykfM	lethality reduction protein, putative inner membrane protein	T	73	K
RA	CP009273	235010	G→T	0.242	L72I	ykfM	lethality reduction protein, putative inner membrane protein	L	72	I
RA	CP009273	235019	C→A	0.309	V69L	ykfM	lethality reduction protein, putative inner membrane protein	V	69	L
RA	CP009273	235022	G→T	0.23199999999999998	H68N	ykfM	lethality reduction protein, putative inner membrane protein	H	68	N
RA	CP009273	235036	G→T	0.18899999999999997	S63Y	ykfM	lethality reduction protein, putative inner membrane protein	S	63	Y
RA	CP009273	236234	A→T	0.927	V148E	yafV	putative NAD(P)‑binding C‑N hydrolase family amidase	V	148	E
RA	CP009273	237417	A→C	0.33	F792V	fadE	acyl coenzyme A dehydrogenase	F	792	V
RA	CP009273	238195	G→T	1.0	V532V	fadE	acyl coenzyme A dehydrogenase	V	532	V
RA	CP009273	239583	C→A	0.055	A70S	fadE	acyl coenzyme A dehydrogenase	A	70	S
RA	CP009273	245002	A→T	0.098	pseudogene	lfhA	pseudogene, flagellar system protein, promoterless fragment; flagellar biosynthesis	pseudogene	None
RA	CP009273	245306	C→A	0.39799999999999996	pseudogene	lfhA	pseudogene, flagellar system protein, promoterless fragment; flagellar biosynthesis	pseudogene	None
RA	CP009273	246491	A→C	0.11699999999999999	pseudogene	lfhA	pseudogene, flagellar system protein, promoterless fragment; flagellar biosynthesis	pseudogene	None
RA	CP009273	248447	C→T	0.883	intergenic	dinB	DNA polymerase IV/antitoxin of the YafO‑YafN toxin‑antitoxin system	intergenic	None
RA	CP009273	248486	C→A	0.8859999999999999	intergenic	dinB	DNA polymerase IV/antitoxin of the YafO‑YafN toxin‑antitoxin system	intergenic	None
RA	CP009273	250880	G→T	0.053	P442T	pepD	aminoacyl‑histidine dipeptidase (peptidase D)	P	442	T
RA	CP009273	250909	A→T	0.9420000000000001	L432Q	pepD	aminoacyl‑histidine dipeptidase (peptidase D)	L	432	Q
RA	CP009273	253855	G→T	0.893	R281L	frsA	fermentation‑respiration switch protein; PTS Enzyme IIA(Glc)‑binding protein; pNP‑butyrate esterase activity	R	281	L
RA	CP009273	255487	A→T	0.912	S109T	phoE	outer membrane phosphoporin protein E	S	109	T
RA	CP009273	257564	G→T	0.052000000000000005	V117V	proA	gamma‑glutamylphosphate reductase	V	117	V
RA	CP009273	258688	C→A	0.11800000000000001	intergenic	thrW	tRNA‑Thr/pseudogene, YdiA family	intergenic	None
RA	CP009273	259494	G→T	0.8440000000000001	C75*	yafW	CP4‑6 prophage; antitoxin of the YkfI‑YafW toxin‑antitoxin system	C	75	*
RA	CP009273	262114	C→A	0.909	D51Y	yafY	lipoprotein, inner membrane; overproduction stimulates degP expression; CP4‑6 prophage	D	51	Y
RA	CP009273	263112	G→T	0.051	S202*	yafZ	CP4‑6 prophage; conserved protein	S	202	*
RA	CP009273	274735	A→T	1.0	pseudogene	afuB	pseudogene, CP4‑6 prophage; ABC transporter permease family;Phage or Prophage Related	pseudogene	None
RA	CP009273	279334	C→A	0.903	I141I	yagF	CP4‑6 prophage; dehydratase family protein	I	141	I
RA	CP009273	279800	G→T	0.8690000000000001	E297*	yagF	CP4‑6 prophage; dehydratase family protein	E	297	*
RA	CP009273	284851	T→A	0.20199999999999999	E8V	yagI	CP4‑6 prophage; putative DNA‑binding transcriptional regulator	E	8	V
RA	CP009273	287361	C→A	0.174	pseudogene	yagJ	CP4‑6 prophage; uncharacterized protein;Phage or Prophage Related	pseudogene	None
RA	CP009273	288249	T→A	0.9440000000000001	T137T	yagK	CP4‑6 prophage; conserved protein	T	137	T
RA	CP009273	290012	C→T	0.914	D167N	yagM	CP4‑6 prophage; uncharacterized protein	D	167	N
RA	CP009273	291348	G→A	0.8809999999999999	intergenic	yagN	CP4‑6 prophage; uncharacterized protein/CP4‑6 prophage; putative phage integrase	intergenic	None
RA	CP009273	294929	C→A	0.8759999999999999	E573*	paoC	PaoABC aldehyde oxidoreductase, Moco‑containing subunit	E	573	*
RA	CP009273	295092	G→T	0.07200000000000001	G518G	paoC	PaoABC aldehyde oxidoreductase, Moco‑containing subunit	G	518	G
RA	CP009273	295960	T→A	0.223	E229V	paoC	PaoABC aldehyde oxidoreductase, Moco‑containing subunit	E	229	V
RA	CP009273	300770	C→A	0.85	V49V	ecpE	ECP production pilus chaperone	V	49	V
RA	CP009273	301998	T→A	0.151	T177T	ecpD	polymerized tip adhesin of ECP fibers	T	177	T
RA	CP009273	302428	G→T	1.0	P34Q	ecpD	polymerized tip adhesin of ECP fibers	P	34	Q
RA	CP009273	306486	A→T	0.114	Y188N	ecpR	putative transcriptional regulator for the ecp operon	Y	188	N
RA	CP009273	306686	C→T	0.096	R121H	ecpR	putative transcriptional regulator for the ecp operon	R	121	H
RA	CP009273	307479	G→A	0.905	intergenic	ecpR	putative transcriptional regulator for the ecp operon/uncharacterized protein	intergenic	None
RA	CP009273	309192	C→A	0.273	intergenic	ykgR	uncharacterized protein/pseudogene, oxidoreductase family	intergenic	None
RA	CP009273	309680	C→T	0.08900000000000001	intergenic	ykgP	pseudogene, oxidoreductase family/pseudogene, attaching and effacing protein homology;factor; Not classified	intergenic	None
RA	CP009273	312532	G→A	1.0	pseudogene	ykgA	pseudogene, AraC family;putative regulator; Not classified; putative ARAC‑type regulatory protein	pseudogene	None
RA	CP009273	314566	C→A	0.8909999999999999	D383Y	rclA	reactive chlorine stress species (RCS) resistance protein; pyridine nucleotide‑dependent disulfide oxidoreductase family	D	383	Y
RA	CP009273	317203	G→A	0.8959999999999999	intergenic	rclR	reactive chlorine species (RCS)‑specific activator of the rcl genes/cysteine‑rich LutA family protein; putative electron transport chain YkgEFG component	intergenic	None
RA	CP009273	317205	G→A	0.9079999999999999	intergenic	rclR	reactive chlorine species (RCS)‑specific activator of the rcl genes/cysteine‑rich LutA family protein; putative electron transport chain YkgEFG component	intergenic	None
RA	CP009273	318559	G→T	0.08	E171*	ykgF	ferridoxin‑like LutB family protein; putative electron transport chain YkgEFG component	E	171	*
RA	CP009273	319024	C→A	0.9	R326S	ykgF	ferridoxin‑like LutB family protein; putative electron transport chain YkgEFG component	R	326	S
RA	CP009273	319381	G→T	0.9129999999999999	D445Y	ykgF	ferridoxin‑like LutB family protein; putative electron transport chain YkgEFG component	D	445	Y
RA	CP009273	320920	G→A	1.0	S52S	ykgH	putative inner membrane protein	S	52	S
RA	CP009273	321223	C→A	1.0	intergenic	ykgH	putative inner membrane protein/choline dehydrogenase, a flavoprotein	intergenic	None
RA	CP009273	322795	A→C	0.113	L55R	betA	choline dehydrogenase, a flavoprotein	L	55	R
RA	CP009273	326385	G→T	0.07200000000000001	P404P	betT	choline transporter of high affinity	P	404	P
RA	CP009273	329372	A→T	0.9209999999999999	L258Q	yahB	putative DNA‑bindng transcriptional regulator	L	258	Q
RA	CP009273	332599	G→T	0.883	A37A	yahF	putative NAD(P)‑binding succinyl‑CoA synthase	A	37	A
RA	CP009273	335247	C→A	0.905	N404K	yahG	DUF1116 family protein	N	404	K
RA	CP009273	337308	T→A	0.077	L158Q	yahJ	putative metallo‑dependent hydrolase domain deaminase	L	158	Q
RA	CP009273	337720	G→T	0.8690000000000001	E295D	yahJ	putative metallo‑dependent hydrolase domain deaminase	E	295	D
RA	CP009273	343047	T→A	0.10300000000000001	N370Y	prpR	propionate catabolism operon regulatory protein	N	370	Y
RA	CP009273	344337	A→G	0.084	intergenic	prpR	propionate catabolism operon regulatory protein/2‑methylisocitrate lyase	intergenic	None
RA	CP009273	344800	G→T	1.0	E136D	prpB	2‑methylisocitrate lyase	E	136	D
RA	CP009273	347382	G→T	0.113	E153*	prpD	2‑methylcitrate dehydratase	E	153	*
RA	CP009273	350559	G→T	0.055999999999999994	intergenic	prpE	propionate‑‑CoA ligase/cytosine transporter	intergenic	None
RA	CP009273	357066	G→T	0.07400000000000001	P169Q	lacA	thiogalactoside acetyltransferase	P	169	Q
RA	CP009273	360156	C→G	0.073	intergenic	lacZ	pseudogene, truncated/DNA‑binding transcriptional repressor	intergenic	None
RA	CP009273	360157	T→G	0.1	intergenic	lacZ	pseudogene, truncated/DNA‑binding transcriptional repressor	intergenic	None
RA	CP009273	360173	C→A	0.084	intergenic	lacZ	pseudogene, truncated/DNA‑binding transcriptional repressor	intergenic	None
RA	CP009273	362159	G→T	1.0	I165I	mhpR	mhp operon transcriptional activator	I	165	I
RA	CP009273	362629	A→T	0.91	Y9N	mhpR	mhp operon transcriptional activator	Y	9	N
RA	CP009273	364561	G→T	0.899	D18Y	mhpB	2,3‑dihydroxyphenylpropionate 1,2‑dioxygenase	D	18	Y
RA	CP009273	372091	C→A	0.94	R393R	mhpT	3‑hydroxyphenylpropionic transporter	R	393	R
RA	CP009273	372581	G→T	0.857	A118A	yaiL	DUF2058 family protein	A	118	A
RA	CP009273	378179	A→T	1.0	pseudogene	yaiX	pseudogene, interrupted by IS2A, acetyltransferase homolog; nonfunctional; interruped by IS2; putative transferase	pseudogene	None
RA	CP009273	379982	A→T	0.098	L31I	yaiS	putative PIG‑L family deacetylase	L	31	I
RA	CP009273	381994	A→T	0.125	Q111L	tauB	taurine transporter subunit	Q	111	L
RA	CP009273	385815	G→T	0.8859999999999999	pseudogene	yaiT	pseudogene, autotransporter family;putative structure; Not classified; interrupted by IS3; putative flagellin structural protein	pseudogene	None
RA	CP009273	388792	C→A	0.068	pseudogene	yaiT	pseudogene, autotransporter family;putative structure; Not classified; interrupted by IS3; putative flagellin structural protein	pseudogene	None
RA	CP009273	389284	G→T	0.065	pseudogene	yaiT	pseudogene, autotransporter family;putative structure; Not classified; interrupted by IS3; putative flagellin structural protein	pseudogene	None
RA	CP009273	390551	T→G	0.9	L197R	yaiV	putative transcriptional regulator	L	197	R
RA	CP009273	394301	C→A	0.16	S325*	yaiW	putative lipoprotein	S	325	*
RA	CP009273	394744	G→T	0.11	R16S	yaiY	DUF2755 family inner membrane protein	R	16	S
RA	CP009273	396883	A→G	1.0	Q14Q	iraP	anti‑RssB factor, RpoS stabilzer during Pi starvation; anti‑adapter protein	Q	14	Q
RA	CP009273	397179	G→T	0.203	intergenic	iraP	anti‑RssB factor, RpoS stabilzer during Pi starvation; anti‑adapter protein/bacterial alkaline phosphatase	intergenic	None
RA	CP009273	397959	G→A	0.945	A253T	phoA	bacterial alkaline phosphatase	A	253	T
RA	CP009273	400594	G→T	0.877	V169V	proC	pyrroline‑5‑carboxylate reductase, NAD(P)‑binding	V	169	V
RA	CP009273	402340	G→T	1.0	V160V	aroL	shikimate kinase II	V	160	V
RA	CP009273	403157	G→T	0.07200000000000001	D92Y	aroM	AroM family protein	D	92	Y
RA	CP009273	406075	C→A	1.0	P159Q	mak	manno(fructo)kinase	P	159	Q
RA	CP009273	408142	C→A	0.10099999999999999	R1023L	sbcC	exonuclease, dsDNA, ATP‑dependent	R	1023	L
RA	CP009273	411027	G→T	1.0	L61L	sbcC	exonuclease, dsDNA, ATP‑dependent	L	61	L
RA	CP009273	412258	C→A	0.07200000000000001	D51Y	sbcD	exonuclease, dsDNA, ATP‑dependent	D	51	Y
RA	CP009273	415049	G→T	0.245	M1M	brnQ	branched‑chain amino acid transport system 2 carrier protein; LIV‑II transport system for Ile, Leu, and Val	M	1	M
RA	CP009273	421799	C→A	1.0	I69I	tgt	tRNA‑guanine transglycosylase	I	69	I
RA	CP009273	425143	G→T	0.889	T61T	secF	SecYEG protein translocase auxillary subunit	T	61	T
RA	CP009273	426157	G→T	0.818	E33*	yajD	HNH nuclease family protein	E	33	*
RA	CP009273	426572	G→C	0.051	intergenic	yajD	HNH nuclease family protein/nucleoside channel, receptor of phage T6 and colicin K	intergenic	None
RA	CP009273	427603	C→T	0.077	intergenic	tsx	nucleoside channel, receptor of phage T6 and colicin K/putative lipoprotein	intergenic	None
RA	CP009273	432762	G→T	0.91	P277Q	yajO	2‑carboxybenzaldehyde reductase	P	277	Q
RA	CP009273	433551	G→T	1.0	S14Y	yajO	2‑carboxybenzaldehyde reductase	S	14	Y
RA	CP009273	434663	A→C	1.0	I324S	dxs	1‑deoxyxylulose‑5‑phosphate synthase, thiamine triphosphate‑binding, FAD‑requiring	I	324	S
RA	CP009273	435336	G→T	1.0	Q100K	dxs	1‑deoxyxylulose‑5‑phosphate synthase, thiamine triphosphate‑binding, FAD‑requiring	Q	100	K
RA	CP009273	435862	A→T	0.9059999999999999	T232T	ispA	geranyltranstransferase	T	232	T
RA	CP009273	437672	T→A	1.0	V223E	thiI	tRNA s(4)U8 sulfurtransferase	V	223	E
RA	CP009273	444489	G→A	1.0	R537C	cyoB	cytochrome o ubiquinol oxidase subunit I	R	537	C
RA	CP009273	446369	T→G	0.892	Q233P	cyoA	cytochrome o ubiquinol oxidase subunit II	Q	233	P
RA	CP009273	447160	G→T	0.086	intergenic	cyoA	cytochrome o ubiquinol oxidase subunit II/muropeptide transporter	intergenic	None
RA	CP009273	450290	G→A	1.0	intergenic	bolA	stationary‑phase morphogene, transcriptional repressor for mreB; also regulator for dacA, dacC, and ampC/peptidyl‑prolyl cis/trans isomerase (trigger factor)	intergenic	None
RA	CP009273	450766	G→T	0.917	A60S	tig	peptidyl‑prolyl cis/trans isomerase (trigger factor)	A	60	S
RA	CP009273	451853	C→A	0.094	T422N	tig	peptidyl‑prolyl cis/trans isomerase (trigger factor)	T	422	N
RA	CP009273	453656	T→A	0.069	S259T	clpX	ATPase and specificity subunit of ClpX‑ClpP ATP‑dependent serine protease	S	259	T
RA	CP009273	456298	T→A	1.0	L652Q	lon	DNA‑binding ATP‑dependent protease La	L	652	Q
RA	CP009273	456588	G→T	1.0	D749Y	lon	DNA‑binding ATP‑dependent protease La	D	749	Y
RA	CP009273	461499	G→T	0.868	R424S	ybaE	putative ABC superfamily transporter periplasmic‑binding protein	R	424	S
RA	CP009273	463179	C→A	0.893	I104I	cof	thiamine pyrimidine pyrophosphate hydrolase; HMP‑PP phosphatase	I	104	I
RA	CP009273	465341	A→C	0.099	I339L	mdlA	putative multidrug transporter subunit of ABC superfamily, ATP‑binding component	I	339	L
RA	CP009273	468360	C→A	0.1	R103S	glnK	nitrogen assimilation regulatory protein for GlnL, GlnE, and AmtB	R	103	S
RA	CP009273	469775	C→A	0.07200000000000001	V281V	tesB	acyl‑CoA thioesterase 2	V	281	V
RA	CP009273	474138	G→T	1.0	intergenic	ylaB	putative membrane‑anchored cyclic‑di‑GMP phosphodiesterase/DUF1449 family inner membrane protein	intergenic	None
RA	CP009273	475805	C→A	1.0	A120A	tomB	Hha toxicity attenuator; conjugation‑related protein	A	120	A
RA	CP009273	476404	G→T	0.075	intergenic	tomB	Hha toxicity attenuator; conjugation‑related protein/multidrug efflux system protein	intergenic	None
RA	CP009273	477267	G→T	0.894	Q865K	acrB	multidrug efflux system protein	Q	865	K
RA	CP009273	479244	C→A	1.0	A206S	acrB	multidrug efflux system protein	A	206	S
RA	CP009273	480081	A→T	0.078	V332E	acrA	multidrug efflux system	V	332	E
RA	CP009273	480820	C→T	1.0	D86N	acrA	multidrug efflux system	D	86	N
RA	CP009273	481667	G→A	1.0	A151T	acrR	transcriptional repressor	A	151	T
RA	CP009273	482757	G→T	0.904	A256S	mscK	mechanosensitive channel protein, intermediate conductance, K+ regulated	A	256	S
RA	CP009273	486494	C→A	0.92	R53S	ybaN	DUF454 family inner membrane protein	R	53	S
RA	CP009273	486912	C→A	0.086	I15I	apt	adenine phosphoribosyltransferase	I	15	I
RA	CP009273	490268	A→T	0.051	K136N	recR	gap repair protein	K	136	N
RA	CP009273	495020	T→A	0.9159999999999999	E137V	aes	acetyl esterase	E	137	V
RA	CP009273	503889	C→A	0.109	N72K	ybaQ	putative DNA‑binding transcriptional regulator	N	72	K
RA	CP009273	503944	G→T	0.9109999999999999	E91*	ybaQ	putative DNA‑binding transcriptional regulator	E	91	*
RA	CP009273	505845	C→A	0.078	E331*	copA	copper transporter	E	331	*
RA	CP009273	509737	G→A	0.8759999999999999	E97K	cueR	copper‑responsive regulon transcriptional regulator	E	97	K
RA	CP009273	517392	G→T	0.861	A507A	ybbP	putative ABC transporter permease	A	507	A
RA	CP009273	517551	G→T	0.075	P560P	ybbP	putative ABC transporter permease	P	560	P
RA	CP009273	518820	C→A	0.907	A35E	rhsD	Rhs family putative polymorphic toxin	A	35	E
RA	CP009273	523031	G→A	0.081	intergenic	rhsD	Rhs family putative polymorphic toxin/putative immunity protein	intergenic	None
RA	CP009273	523388	T→A	0.11599999999999999	F118I	ybbC	putative immunity protein	F	118	I
RA	CP009273	524,334:1	+T	1.0	pseudogene	ybbD	pseudogene	pseudogene	None
RA	CP009273	524496	T→G	0.8959999999999999	pseudogene	ybbD	pseudogene	pseudogene	None
RA	CP009273	529337	G→A	0.073	intergenic	allR	transcriptional repressor of all and gcl operons; glyoxylate‑induced/glyoxylate carboligase	intergenic	None
RA	CP009273	530466	C→A	1.0	F365L	gcl	glyoxylate carboligase	F	365	L
RA	CP009273	538810	G→T	0.08199999999999999	G231G	allE	S‑ureidoglycine aminohydrolase	G	231	G
RA	CP009273	542200	Δ1 bp	1.0	coding	fdrA	putative NAD(P)‑binding acyl‑CoA synthetase	NaN	None
RA	CP009273	546491	G→T	1.0	V199V	ybcF	putative carbonate kinase	V	199	V
RA	CP009273	549397	G→T	1.0	intergenic	lpxH	UDP‑2,3‑diacylglucosamine pyrophosphohydrolase/peptidyl‑prolyl cis‑trans isomerase B (rotamase B)	intergenic	None
RA	CP009273	551499	G→T	0.8859999999999999	R171S	ybcI	DUF457 family inner membrane protein	R	171	S
RA	CP009273	551602	A→T	0.353	F136L	ybcI	DUF457 family inner membrane protein	F	136	L
RA	CP009273	552831	A→T	0.122	F123I	folD	bifunctional 5,10‑methylene‑tetrahydrofolate dehydrogenase/ 5,10‑methylene‑tetrahydrofolate cyclohydrolase	F	123	I
RA	CP009273	554350	G→T	0.198	intergenic	sfmA	FimA homolog/putative periplasmic pilus chaperone	intergenic	None
RA	CP009273	554868	G→T	0.068	E147*	sfmC	putative periplasmic pilus chaperone	E	147	*
RA	CP009273	557303	A→T	0.102	E717D	sfmD	putative outer membrane export usher protein	E	717	D
RA	CP009273	557592	G→T	0.866	D814Y	sfmD	putative outer membrane export usher protein	D	814	Y
RA	CP009273	564319	C→A	0.158	intergenic	emrE	DLP12 prophage; multidrug resistance protein/DLP12 prophage; putative recombinase	intergenic	None
RA	CP009273	576183	G→T	0.17	intergenic	ylcI	DUF3950 family protein, DLP12 prophage/DLP12 prophage; DNA packaging protein	intergenic	None
RA	CP009273	576998	G→T	1.0	pseudogene	aaaD	pseudogene; DLP12 prophage; tail fiber assembly protein family;Phage or Prophage Related	pseudogene	None
RA	CP009273	580366	G→T	0.852	R242S	ompT	DLP12 prophage; outer membrane protease VII (outer membrane protein 3b)	R	242	S
RA	CP009273	581203	A→T	1.0	intergenic	ompT	DLP12 prophage; outer membrane protease VII (outer membrane protein 3b)/tRNA‑OTHER	intergenic	None
RA	CP009273	581633	G→T	0.064	L244L	envY	porin thermoregulatory transcriptional activator	L	244	L
RA	CP009273	583341	T→G	1.0	S33R	ybcH	PRK09936 family protein	S	33	R
RA	CP009273	591864	C→A	0.898	A270E	cusC	copper/silver efflux system, outer membrane component	A	270	E
RA	CP009273	601847	A→T	0.9279999999999999	I331I	ybdK	weak gamma‑glutamyl:cysteine ligase	I	331	I
RA	CP009273	607931	G→A	1.0	S7F	fepA	iron‑enterobactin outer membrane transporter	S	7	F
RA	CP009273	614726	G→T	0.902	A339A	fepE	regulator of length of O‑antigen component of lipopolysaccharide chains	A	339	A
RA	CP009273	614772	G→T	0.11900000000000001	G355C	fepE	regulator of length of O‑antigen component of lipopolysaccharide chains	G	355	C
RA	CP009273	619048	C→A	0.8809999999999999	A307S	fepB	iron‑enterobactin transporter subunit	A	307	S
RA	CP009273	624669	G→T	0.9390000000000001	T221T	entA	2,3‑dihydro‑2,3‑dihydroxybenzoate dehydrogenase	T	221	T
RA	CP009273	625174	G→T	1.0	intergenic	entH	enterobactin synthesis proofreading thioesterase/carbon starvation protein involved in peptide utilization; APC peptide transporter family protein	intergenic	None
RA	CP009273	625364	G→T	1.0	G5G	cstA	carbon starvation protein involved in peptide utilization; APC peptide transporter family protein	G	5	G
RA	CP009273	625811	G→T	0.09	E154D	cstA	carbon starvation protein involved in peptide utilization; APC peptide transporter family protein	E	154	D
RA	CP009273	627428	C→A	0.9329999999999999	I693I	cstA	carbon starvation protein involved in peptide utilization; APC peptide transporter family protein	I	693	I
RA	CP009273	632846	G→A	0.11699999999999999	L77F	ybdO	putative DNA‑binding transcriptional regulator	L	77	F
RA	CP009273	639231	G→A	1.0	L65F	rnk	regulator of nucleoside diphosphate kinase	L	65	F
RA	CP009273	639567	G→A	0.134	intergenic	rnk	regulator of nucleoside diphosphate kinase/ribonuclease I	intergenic	None
RA	CP009273	643754	A→T	0.07400000000000001	V425E	citF	citrate lyase, citrate‑ACP transferase (alpha) subunit	V	425	E
RA	CP009273	646966	A→T	0.073	V116E	citC	[citrate [pro‑3S]‑lyase] ligase	V	116	E
RA	CP009273	647234	C→T	0.898	E27K	citC	[citrate [pro‑3S]‑lyase] ligase	E	27	K
RA	CP009273	647422	G→T	1.0	intergenic	citC	[citrate [pro‑3S]‑lyase] ligase/sensory histidine kinase in two‑component regulatory system with CitB	intergenic	None
RA	CP009273	647509	T→C	1.0	intergenic	citC	[citrate [pro‑3S]‑lyase] ligase/sensory histidine kinase in two‑component regulatory system with CitB	intergenic	None
RA	CP009273	648056	C→A	1.0	F122L	citA	sensory histidine kinase in two‑component regulatory system with CitB	F	122	L
RA	CP009273	648317	G→T	0.18600000000000003	M209I	citA	sensory histidine kinase in two‑component regulatory system with CitB	M	209	I
RA	CP009273	652574	G→T	0.064	intergenic	pagP	phospholipid:lipid A palmitoyltransferase/constitutive cold shock family transcription antitermination protein; negative regulator of cspA transcription; RNA melting protein; ssDNA‑binding protein	intergenic	None
RA	CP009273	652597	C→T	1.0	intergenic	pagP	phospholipid:lipid A palmitoyltransferase/constitutive cold shock family transcription antitermination protein; negative regulator of cspA transcription; RNA melting protein; ssDNA‑binding protein	intergenic	None
RA	CP009273	652684	C→A	0.114	intergenic	pagP	phospholipid:lipid A palmitoyltransferase/constitutive cold shock family transcription antitermination protein; negative regulator of cspA transcription; RNA melting protein; ssDNA‑binding protein	intergenic	None
RA	CP009273	652865	Δ1 bp	1.0	coding	cspE	constitutive cold shock family transcription antitermination protein; negative regulator of cspA transcription; RNA melting protein; ssDNA‑binding protein	NaN	None
RA	CP009273	658096	C→A	0.389	M1M	ybeD	UPF0250 family protein	M	1	M
RA	CP009273	659642	G→T	0.15	F335L	rlpA	septal ring protein, suppressor of prc, minor lipoprotein	F	335	L
RA	CP009273	659689	G→T	0.858	R320S	rlpA	septal ring protein, suppressor of prc, minor lipoprotein	R	320	S
RA	CP009273	662108	A→T	1.0	V522V	mrdA	transpeptidase involved in peptidoglycan synthesis (penicillin‑binding protein 2)	V	522	V
RA	CP009273	662631	C→A	1.0	R348L	mrdA	transpeptidase involved in peptidoglycan synthesis (penicillin‑binding protein 2)	R	348	L
RA	CP009273	664243	C→A	0.079	D84Y	rsfS	ribosomal silencing factor	D	84	Y
RA	CP009273	666998	G→T	0.09	L22I	holA	DNA polymerase III, delta subunit	L	22	I
RA	CP009273	667348	G→T	0.902	Q99K	lptE	LPS assembly OM complex LptDE, lipoprotein component	Q	99	K
RA	CP009273	667899	C→A	0.9	D781Y	leuS	leucyl‑tRNA synthetase	D	781	Y
RA	CP009273	672142	T→A	0.88	intergenic	ybeQ	Sel1 family TPR‑like repeat protein/uncharacterized protein	intergenic	None
RA	CP009273	680846	G→T	0.9179999999999999	F180L	gltK	glutamate, aspartate ABC transporter permease subunit	F	180	L
RA	CP009273	688894	T→G	0.052000000000000005	intergenic	ybeZ	PhoH‑like heat shock protein/tRNA‑i(6)A37 methylthiotransferase	intergenic	None
RA	CP009273	693739	G→T	0.84	H299N	asnB	asparagine synthetase B	H	299	N
RA	CP009273	705588	C→A	1.0	intergenic	chiQ	chitosugar‑induced verified lipoprotein/ferric iron uptake regulon transcriptional repressor; autorepressor	intergenic	None
RA	CP009273	706097	A→C	0.887	T2T	fur	ferric iron uptake regulon transcriptional repressor; autorepressorryhB‑regulated fur leader peptide	T	2	T
RA	CP009273	710187	A→T	0.887	S392C	pgm	phosphoglucomutase	S	392	C
RA	CP009273	723846	A→C	0.067	W115G	kdpA	potassium translocating ATPase, subunit A	W	115	G
RA	CP009273	723859	G→T	0.902	V110V	kdpA	potassium translocating ATPase, subunit A	V	110	V
RA	CP009273	724813	A→T	1.0	intergenic	ybfA	DUF2517 family protein/Rhs family putative polymorphic toxin	intergenic	None
RA	CP009273	725650	G→T	0.121	P204P	rhsC	Rhs family putative polymorphic toxin	P	204	P
RA	CP009273	726087	G→T	0.885	R350L	rhsC	Rhs family putative polymorphic toxin	R	350	L
RA	CP009273	729456	G→A	0.8809999999999999	R75R	ybfB	putative membrane protein	R	75	R
RA	CP009273	730891	G→T	0.898	pseudogene	rhsO	pseudogene, Rhs family protein	pseudogene	None
RA	CP009273	731253	G→A	0.13	A50T	ybfC	putative periplasmic protein	A	50	T
RA	CP009273	732494	G→T	0.905	pseudogene	ybfL	pseudogene, DDE domain transposase family;putative factor; Not classified; putative receptor protein	pseudogene	None
RA	CP009273	732655	G→T	0.8759999999999999	pseudogene	ybfL	pseudogene, DDE domain transposase family;putative factor; Not classified; putative receptor protein	pseudogene	None
RA	CP009273	735817	G→T	0.077	L285L	phr	deoxyribodipyrimidine photolyase, FAD‑binding	L	285	L
RA	CP009273	737635	G→T	0.8740000000000001	G126G	dtpD	dipeptide and tripeptide permease D	G	126	G
RA	CP009273	739056	G→T	0.128	R3L	ybgJ	putative allophanate hydrolase, subunit 1	R	3	L
RA	CP009273	742840	G→T	0.086	A129E	abrB	regulator of aidB expression; inner membrane protein	A	129	E
RA	CP009273	743278	G→A	0.09300000000000001	intergenic	abrB	regulator of aidB expression; inner membrane protein/putative fimbrial protein	intergenic	None
RA	CP009273	743797	G→T	0.8240000000000001	R214R	ybgO	putative fimbrial protein	R	214	R
RA	CP009273	747068	A→T	0.325	I186I	ybgQ	putative outer membrane protein	I	186	I
RA	CP009273	747973	C→A	0.899	P93P	ybgD	putative fimbrial‑like adhesin protein	P	93	P
RA	CP009273	748707	A→T	0.897	I406I	gltA	citrate synthase	I	406	I
RA	CP009273	750112	A→T	0.11199999999999999	intergenic	gltA	citrate synthase/succinate dehydrogenase, membrane subunit, binds cytochrome b556	intergenic	None
RA	CP009273	753549	G→T	1.0	Q135H	sdhB	succinate dehydrogenase, FeS subunit	Q	135	H
RA	CP009273	754572	G→T	1.0	E137D	sucA	2‑oxoglutarate decarboxylase, thiamine triphosphate‑binding	E	137	D
RA	CP009273	754887	G→T	0.095	M242I	sucA	2‑oxoglutarate decarboxylase, thiamine triphosphate‑binding	M	242	I
RA	CP009273	757353	A→T	0.11	N126Y	sucB	dihydrolipoyltranssuccinase	N	126	Y
RA	CP009273	759000	C→A	1.0	F177L	sucC	succinyl‑CoA synthetase, beta subunit	F	177	L
RA	CP009273	761398	A→G	0.183	intergenic	mngR	Transcriptional repressor for the mannosyl‑D‑glycerate catabolic operon/fused 2‑O‑a‑mannosyl‑D‑glycerate specific PTS enzymes: IIA component/IIB component/IIC component	intergenic	None
RA	CP009273	762183	C→A	0.12	V248V	mngA	fused 2‑O‑a‑mannosyl‑D‑glycerate specific PTS enzymes: IIA component/IIB component/IIC component	V	248	V
RA	CP009273	766540	A→C	0.16699999999999998	intergenic	mngB	alpha‑mannosidase/cytochrome d terminal oxidase, subunit I	intergenic	None
RA	CP009273	767399	A→T	0.895	E162D	cydA	cytochrome d terminal oxidase, subunit I	E	162	D
RA	CP009273	776394	A→T	0.10400000000000001	intergenic	lysW	tRNA‑Lys/tRNA‑Val	intergenic	None
RA	CP009273	784094	G→T	0.873	A67E	galM	aldose 1‑epimerase; type‑1 mutarotase	A	67	E
RA	CP009273	786864	C→A	0.052000000000000005	A216A	galE	UDP‑galactose‑4‑epimerase	A	216	A
RA	CP009273	788902	G→T	1.0	R115S	modF	fused molybdate transporter subunits of ABC superfamily: ATP‑binding components	R	115	S
RA	CP009273	789044	G→T	0.11900000000000001	I67I	modF	fused molybdate transporter subunits of ABC superfamily: ATP‑binding components	I	67	I
RA	CP009273	790053	G→T	0.099	F16L	modE	transcriptional repressor for the molybdenum transport operon modABC	F	16	L
RA	CP009273	792351	G→T	0.092	A114A	modC	molybdate transporter subunit	A	114	A
RA	CP009273	794435	G→T	0.129	A132S	pgl	6‑phosphogluconolactonase	A	132	S
RA	CP009273	800488	G→T	1.0	V510V	ybhJ	putative hydratase	V	510	V
RA	CP009273	800779	G→T	1.0	E607D	ybhJ	putative hydratase	E	607	D
RA	CP009273	805678	G→T	0.41200000000000003	T293T	bioB	biotin synthase	T	293	T
RA	CP009273	809212	G→T	0.9229999999999999	M77I	uvrB	excinulease of nucleotide excision repair, DNA damage recognition component	M	77	I
RA	CP009273	811023	G→T	0.106	intergenic	uvrB	excinulease of nucleotide excision repair, DNA damage recognition component/putative NAD(P)‑binding transferase	intergenic	None
RA	CP009273	816152	C→A	0.096	intergenic	ybhL	UPF0005 family inner membrane protein/UPF0005 family inner membrane protein	intergenic	None
RA	CP009273	816292	A→T	0.12	H15L	ybhM	UPF0005 family inner membrane protein	H	15	L
RA	CP009273	816302	G→T	0.875	R18S	ybhM	UPF0005 family inner membrane protein	R	18	S
RA	CP009273	817100	A→T	0.23600000000000002	R285R	ybhN	UPF0104 family inner membrane protein	R	285	R
RA	CP009273	817430	G→T	0.17	I175I	ybhN	UPF0104 family inner membrane protein	I	175	I
RA	CP009273	820503	C→A	0.9159999999999999	T354T	ybhR	inner membrane putative ABC superfamily transporter permease	T	354	T
RA	CP009273	828304	A→T	0.07400000000000001	W35R	ybiA	DUF1768 family protein	W	35	R
RA	CP009273	828374	G→T	1.0	V11V	ybiA	DUF1768 family protein	V	11	V
RA	CP009273	829009	G→T	0.853	D162Y	dinG	ATP‑dependent DNA helicase	D	162	Y
RA	CP009273	829475	C→A	0.163	S317*	dinG	ATP‑dependent DNA helicase	S	317	*
RA	CP009273	832445	G→T	1.0	P213P	ybiC	putative dehydrogenase	P	213	P
RA	CP009273	837132	C→T	1.0	intergenic	fiu	catecholate siderophore receptor Fiu/colanic acid mucoidy stimulation protein	intergenic	None
RA	CP009273	837716	G→T	0.9159999999999999	intergenic	mcbA	colanic acid mucoidy stimulation protein/23S rRNA m(6)A1618 methyltransferase, SAM‑dependent	intergenic	None
RA	CP009273	840853	C→G	0.13	T28T	ybiO	mechanosensitive channel protein, intermediate conductance	T	28	T
RA	CP009273	842041	C→A	0.894	E179*	glnP	glutamine transporter subunit	E	179	*
RA	CP009273	843299	C→A	1.0	W54C	glnH	glutamine transporter subunit	W	54	C
RA	CP009273	850161	G→T	0.8540000000000001	P353P	ybiR	putative transporter	P	353	P
RA	CP009273	851782	A→T	0.08	K122*	ybiT	putative transporter subunit of ABC superfamily: ATP‑binding component	K	122	*
RA	CP009273	854482	G→A	0.059000000000000004	A12A	ybiU	DUF1479 family protein	A	12	A
RA	CP009273	857186	G→T	0.12300000000000001	L293I	ybiW	putative pyruvate formate lyase	L	293	I
RA	CP009273	863745	T→A	0.121	F257Y	gsiA	glutathione transporter ATP‑binding protein, ABC superfamily	F	257	Y
RA	CP009273	868500	A→T	0.9359999999999999	S22S	yliE	putative membrane‑anchored cyclic‑di‑GMP phosphodiesterase	S	22	S
RA	CP009273	868897	G→T	0.11	D155Y	yliE	putative membrane‑anchored cyclic‑di‑GMP phosphodiesterase	D	155	Y
RA	CP009273	872975	C→A	0.053	E173*	rimO	ribosomal protein S12 methylthiotransferase; radical SAM superfamily	E	173	*
RA	CP009273	876395	G→T	1.0	M71I	dacC	D‑alanyl‑D‑alanine carboxypeptidase (penicillin‑binding protein 6a)	M	71	I
RA	CP009273	876447	G→A	1.0	D89N	dacC	D‑alanyl‑D‑alanine carboxypeptidase (penicillin‑binding protein 6a)	D	89	N
RA	CP009273	877482	C→A	0.07200000000000001	D237Y	deoR	deoxyribose‑5‑phosphate‑inducible deoxyribose operon transcriptional repressor; repressor of nupG and tsx	D	237	Y
RA	CP009273	878484	G→T	0.098	R121S	ybjG	undecaprenyl pyrophosphate phosphatase	R	121	S
RA	CP009273	879085	G→T	1.0	intergenic	ybjG	undecaprenyl pyrophosphate phosphatase/multidrug efflux system protein	intergenic	None
RA	CP009273	882672	G→T	0.8859999999999999	L42I	ybjJ	putative transporter	L	42	I
RA	CP009273	884152	G→T	0.121	S375*	ybjL	putative transporter	S	375	*
RA	CP009273	885619	G→T	0.08199999999999999	A25A	ybjM	inner membrane protein	A	25	A
RA	CP009273	888964	C→T	1.0	intergenic	ybjN	negative regulator of motility; multicopy suppressor of coaA(Ts)/putrescine transporter subunit: periplasmic‑binding component of ABC superfamily	intergenic	None
RA	CP009273	889044	G→T	0.124	intergenic	ybjN	negative regulator of motility; multicopy suppressor of coaA(Ts)/putrescine transporter subunit: periplasmic‑binding component of ABC superfamily	intergenic	None
RA	CP009273	892358	G→T	1.0	V257L	potH	putrescine transporter subunit: membrane component of ABC superfamily	V	257	L
RA	CP009273	907596	G→T	0.086	P4Q	hcr	HCP oxidoreductase, NADH‑dependent	P	4	Q
RA	CP009273	909385	G→T	0.08800000000000001	intergenic	hcp	hybrid‑cluster [4Fe‑2S‑2O] protein in anaerobic terminal reductases/putative transporter	intergenic	None
RA	CP009273	910654	C→G	0.2	intergenic	ybjE	putative transporter/aquaporin Z	intergenic	None
RA	CP009273	910671	T→G	0.153	intergenic	ybjE	putative transporter/aquaporin Z	intergenic	None
RA	CP009273	910682	T→G	0.41	intergenic	ybjE	putative transporter/aquaporin Z	intergenic	None
RA	CP009273	925160	G→T	1.0	S420*	cydD	fused glutathione, cysteine exporter subunits of ABC superfamily: membrane component/ATP‑binding component	S	420	*
RA	CP009273	925355	A→T	0.133	L355Q	cydD	fused glutathione, cysteine exporter subunits of ABC superfamily: membrane component/ATP‑binding component	L	355	Q
RA	CP009273	925957	A→T	0.102	I154I	cydD	fused glutathione, cysteine exporter subunits of ABC superfamily: membrane component/ATP‑binding component	I	154	I
RA	CP009273	927580	G→T	0.052000000000000005	intergenic	trxB	thioredoxin reductase, FAD/NAD(P)‑binding/leucine‑responsive global transcriptional regulator	intergenic	None
RA	CP009273	942136	T→A	0.113	V270V	ycaD	putative MFS‑type transporter	V	270	V
RA	CP009273	943573	G→T	1.0	A297S	ycaM	putative transporter	A	297	S
RA	CP009273	945548	A→C	0.077	E142A	ycaK	putative NAD(P)H‑dependent oxidoreductase	E	142	A
RA	CP009273	955568	A→T	0.91	intergenic	aroA	5‑enolpyruvylshikimate‑3‑phosphate synthetase/putative peptidase‑related chaperone	intergenic	None
RA	CP009273	955673	T→C	0.055999999999999994	intergenic	aroA	5‑enolpyruvylshikimate‑3‑phosphate synthetase/putative peptidase‑related chaperone	intergenic	None
RA	CP009273	958594	G→T	0.183	G382C	rpsA	30S ribosomal subunit protein S1	G	382	C
RA	CP009273	959927	C→A	0.059000000000000004	A51E	ycaI	ComEC family inner membrane protein	A	51	E
RA	CP009273	961060	G→T	0.11	D429Y	ycaI	ComEC family inner membrane protein	D	429	Y
RA	CP009273	962317	A→T	0.076	T81S	msbA	fused lipid transporter subunits of ABC superfamily: membrane component/ATP‑binding component	T	81	S
RA	CP009273	963256	G→A	0.065	D394N	msbA	fused lipid transporter subunits of ABC superfamily: membrane component/ATP‑binding component	D	394	N
RA	CP009273	968415	G→T	1.0	S148*	ycbC	DUF218 superfamily protein	S	148	*
RA	CP009273	976873	C→A	0.078	A124E	ldtD	murein L,D‑transpeptidase	A	124	E
RA	CP009273	982608	G→T	0.136	intergenic	ompF	outer membrane porin 1a (Ia;b;F)/asparaginyl tRNA synthetase	intergenic	None
RA	CP009273	991204	T→A	0.10099999999999999	S81C	ssuD	alkanesulfonate monooxygenase, FMNH(2)‑dependent	S	81	C
RA	CP009273	992767	C→A	0.885	D68Y	ssuE	NAD(P)H‑dependent FMN reductase	D	68	Y
RA	CP009273	994328	G→T	0.8909999999999999	G128V	elfD	putative periplasmic pilin chaperone	G	128	V
RA	CP009273	994840	T→G	0.187	F57V	elfC	putative outer membrane fimbrial subunit export usher protein	F	57	V
RA	CP009273	997673	A→T	0.9009999999999999	T137T	elfG	putative fimbrial‑like adhesin protein	T	137	T
RA	CP009273	997687	G→T	0.139	R142L	elfG	putative fimbrial‑like adhesin protein	R	142	L
RA	CP009273	997965	G→T	0.9129999999999999	D235Y	elfG	putative fimbrial‑like adhesin protein	D	235	Y
RA	CP009273	999441	C→A	0.155	F13L	ycbF	putative periplasmic pilin chaperone	F	13	L
RA	CP009273	1000841	G→T	0.8759999999999999	A206A	pyrD	dihydro‑orotate oxidase, FMN‑linked	A	206	A
RA	CP009273	1003597	G→T	0.925	D100Y	rlmL	fused 23S rRNA m(2)G2445 and m(7)G2069 methyltransferase, SAM‑dependent	D	100	Y
RA	CP009273	1010999	C→A	0.177	intergenic	pqiC	DUF330 family putative lipoprotein/ribosome modulation factor	intergenic	None
RA	CP009273	1011929	T→A	0.929	intergenic	fabA	beta‑hydroxydecanoyl thioester dehydrase/putative peptidase	intergenic	None
RA	CP009273	1021792	G→A	0.05	R622R	helD	DNA helicase IV	R	622	R
RA	CP009273	1024141	G→T	0.08199999999999999	R13S	hspQ	heat shock protein involved in degradation of mutant DnaA; hemimethylated oriC DNA‑binding protein	R	13	S
RA	CP009273	1024703	G→T	0.8909999999999999	G241G	rlmI	23S rRNA m(5)C1962 methyltransferase, SAM‑dependent	G	241	G
RA	CP009273	1034769	A→G	0.051	T6T	cbdB	cytochrome bd‑II oxidase, subunit II	T	6	T
RA	CP009273	1038316	G→T	0.862	R451S	etk	tyrosine‑protein kinase, role in O‑antigen capsule formation	R	451	S
RA	CP009273	1040804	G→T	0.165	L152L	gfcE	putative O‑antigen capsule outer membrane auxillary protein export channel	L	152	L
RA	CP009273	1048928	C→A	1.0	E903*	torS	hybrid sensory histidine kinase in two‑component regulatory system with TorR	E	903	*
RA	CP009273	1049407	G→T	1.0	T743K	torS	hybrid sensory histidine kinase in two‑component regulatory system with TorR	T	743	K
RA	CP009273	1055132	G→T	0.938	E141*	torA	trimethylamine N‑oxide (TMAO) reductase I, catalytic subunit	E	141	*
RA	CP009273	1058131	G→T	0.31	H61N	cbpM	modulator of CbpA co‑chaperone	H	61	N
RA	CP009273	1073243	C→A	0.079	G366C	putA	fused DNA‑binding transcriptional regulator/proline dehydrogenase/pyrroline‑5‑carboxylate dehydrogenase	G	366	C
RA	CP009273	1074411	G→A	0.182	intergenic	putA	fused DNA‑binding transcriptional regulator/proline dehydrogenase/pyrroline‑5‑carboxylate dehydrogenase/proline:sodium symporter	intergenic	None
RA	CP009273	1077911	A→C	1.0	K71N	efeO	inactive ferrous ion transporter EfeUOB	K	71	N
RA	CP009273	1078680	G→T	0.142	D328Y	efeO	inactive ferrous ion transporter EfeUOB	D	328	Y
RA	CP009273	1083443	G→T	0.86	S624*	pgaB	poly‑beta‑1,6‑N‑acetyl‑D‑glucosamine (PGA) N‑deacetylase outer membrane export lipoprotein	S	624	*
RA	CP009273	1084103	A→T	1.0	L404*	pgaB	poly‑beta‑1,6‑N‑acetyl‑D‑glucosamine (PGA) N‑deacetylase outer membrane export lipoprotein	L	404	*
RA	CP009273	1101294	G→T	0.10800000000000001	V7F	ymdB	O‑acetyl‑ADP‑ribose deacetylase; RNase III inhibitor during cold shock; putative cardiolipin synthase C regulatory subunit	V	7	F
RA	CP009273	1102093	G→T	0.075	D95Y	clsC	stationary phase cardiolipin synthase 3	D	95	Y
RA	CP009273	1104639	C→A	0.8740000000000001	intergenic	opgC	osmoregulated periplasmic glucan succinylation membrane protein/osmoregulated periplasmic glucan (OPG) biosynthesis periplasmic protein	intergenic	None
RA	CP009273	1108291	G→T	0.10400000000000001	R658L	opgH	membrane glycosyltransferase; nutrient‑dependent cell size regulator, FtsZ assembly antagonist	R	658	L
RA	CP009273	1109386	C→A	0.064	E84D	msyB	multicopy suppressor of secY and secA	E	84	D
RA	CP009273	1113450	A→T	0.905	I161I	yceI	secreted protein	I	161	I
RA	CP009273	1114329	C→A	1.0	L58F	yceJ	putative cytochrome b561	L	58	F
RA	CP009273	1116548	T→A	0.898	intergenic	bssS	biofilm regulator/DNA damage‑inducible protein I	intergenic	None
RA	CP009273	1116964	A→G	1.0	intergenic	dinI	DNA damage‑inducible protein I/dihydro‑orotase	intergenic	None
RA	CP009273	1119990	G→T	0.077	R265S	mdtH	multidrug resistance efflux transporter conferring overexpression resistance to norfloxacin and enoxacin	R	265	S
RA	CP009273	1122994	C→A	0.868	R245S	yceM	putative oxidoreductase	R	245	S
RA	CP009273	1131521	C→A	1.0	Q168K	flgH	flagellar protein of basal‑body outer‑membrane L ring	Q	168	K
RA	CP009273	1132494	T→A	0.053	I255I	flgI	putative flagellar basal body protein	I	255	I
RA	CP009273	1133311	T→A	0.068	L162Q	flgJ	flagellar rod assembly protein and murein hydrolase; flagellum‑specific muramidase	L	162	Q
RA	CP009273	1137384	G→T	0.938	R814S	rne	fused ribonucleaseE: endoribonuclease/RNA‑binding protein/RNA degradosome binding protein	R	814	S
RA	CP009273	1139402	C→A	0.889	R141L	rne	fused ribonucleaseE: endoribonuclease/RNA‑binding protein/RNA degradosome binding protein	R	141	L
RA	CP009273	1146692	A→T	0.885	T189T	fabG	3‑oxoacyl‑[acyl‑carrier‑protein] reductase	T	189	T
RA	CP009273	1149931	G→T	0.095	D122Y	yceG	septation protein, ampicillin sensitivity	D	122	Y
RA	CP009273	1151750	G→T	1.0	R178L	holB	DNA polymerase III, delta prime subunit	R	178	L
RA	CP009273	1152278	G→T	1.0	E16*	ycfH	putative DNase	E	16	*
RA	CP009273	1156310	G→T	0.902	S233*	fhuE	ferric‑rhodotorulic acid outer membrane transporter	S	233	*
RA	CP009273	1163412	G→T	0.177	D120Y	ycfJ	uncharacterized protein	D	120	Y
RA	CP009273	1164454	G→A	0.068	intergenic	ycfQ	repressor for bhsA(ycfR)/biofilm, cell surface and signaling protein	intergenic	None
RA	CP009273	1170082	G→T	0.065	F180L	ycfT	inner membrane protein	F	180	L
RA	CP009273	1171215	C→A	0.081	V111V	lolC	lipoprotein‑releasing system transmembrane protein	V	111	V
RA	CP009273	1175193	A→T	0.111	E36V	cobB	deacetylase of acs and cheY, chemotaxis regulator	E	36	V
RA	CP009273	1181504	G→T	0.8740000000000001	D69Y	pepT	peptidase T	D	69	Y
RA	CP009273	1211169	C→A	1.0	intergenic	bluF	anti‑repressor for YcgE, blue light‑responsive; FAD‑binding; has c‑di‑GMP phosphodiesterase‑like EAL domain, but does not degrade c‑di‑GMP/RcsB connector protein for regulation of biofilm and acid‑resistance	intergenic	None
RA	CP009273	1214055	T→A	0.055	I424I	ycgG	putative membrane‑anchored cyclic‑di‑GMP phosphodiesterase	I	424	I
RA	CP009273	1218601	T→A	0.062	K7*	ymgI	uncharacterized protein	K	7	*
RA	CP009273	1219533	A→G	1.0	intergenic	ycgI	pseudogene/cell division topological specificity factor	intergenic	None
RA	CP009273	1220996	G→T	1.0	R181R	minC	cell division inhibitor	R	181	R
RA	CP009273	1224292	G→A	1.0	D8N	ycgN	UPF0153 family cysteine cluster protein	D	8	N
RA	CP009273	1226292	T→A	1.0	C24S	umuD	DNA polymerase V, subunit D	C	24	S
RA	CP009273	1227613	C→A	0.132	N324K	umuC	DNA polymerase V, subunit C	N	324	K
RA	CP009273	1228591	G→T	1.0	intergenic	dsbB	oxidoreductase that catalyzes reoxidation of DsbA protein disulfide isomerase I/sodium:proton antiporter	intergenic	None
RA	CP009273	1237168	A→T	0.078	I120I	cvrA	putative cation/proton antiporter	I	120	I
RA	CP009273	1249227	G→T	0.9059999999999999	R728S	ycgV	putative adhesin	R	728	S
RA	CP009273	1251120	T→A	0.107	T97S	ycgV	putative adhesin	T	97	S
RA	CP009273	1251931	G→T	0.055999999999999994	intergenic	ycgV	putative adhesin/catalase inhibitor protein; ATPase, K+‑dependent, ribosome‑associated	intergenic	None
RA	CP009273	1257232	G→T	0.8740000000000001	R34S	prs	phosphoribosylpyrophosphate synthase	R	34	S
RA	CP009273	1261810	G→A	0.8590000000000001	A87A	prmC	N5‑glutamine methyltransferase, modifies release factors RF‑1 and RF‑2	A	87	A
RA	CP009273	1264442	G→T	0.9159999999999999	V274V	kdsA	3‑deoxy‑D‑manno‑octulosonate 8‑phosphate synthase	V	274	V
RA	CP009273	1267175	A→T	0.08199999999999999	L44H	chaA	calcium/sodium:proton antiporter	L	44	H
RA	CP009273	1274979	G→T	0.16	intergenic	narK	nitrate/nitrite transporter/nitrate reductase 1, alpha subunit	intergenic	None
RA	CP009273	1277786	G→A	1.0	D823N	narG	nitrate reductase 1, alpha subunit	D	823	N
RA	CP009273	1278190	G→T	0.073	L957L	narG	nitrate reductase 1, alpha subunit	L	957	L
RA	CP009273	1281132	G→T	0.057	D180Y	narJ	molybdenum‑cofactor‑assembly chaperone subunit (delta subunit) of nitrate reductase 1	D	180	Y
RA	CP009273	1284857	G→T	0.37200000000000005	D53Y	rssA	putative patatin‑like family phospholipase	D	53	Y
RA	CP009273	1288669	A→T	0.9179999999999999	intergenic	hns	global DNA‑binding transcriptional dual regulator H‑NS/thymidine kinase/deoxyuridine kinase	intergenic	None
RA	CP009273	1290033	G→T	0.917	pseudogene	insZ	pseudogene, transposase homolog	pseudogene	None
RA	CP009273	1296729	C→A	0.873	H431N	oppA	oligopeptide transporter subunit	H	431	N
RA	CP009273	1318228	C→A	0.354	S251*	yciV	PHP domain protein	S	251	*
RA	CP009273	1322140	T→A	1.0	T159S	btuR	cob(I)yrinic acid a,c‑diamide adenosyltransferase	T	159	S
RA	CP009273	1325982	G→T	0.903	T226T	topA	DNA topoisomerase I, omega subunit	T	226	T
RA	CP009273	1329399	G→T	0.095	D7Y	ymiA	uncharacterized protein	D	7	Y
RA	CP009273	1330843	C→A	0.077	F252L	acnA	aconitate hydratase 1	F	252	L
RA	CP009273	1330955	G→T	0.9329999999999999	D290Y	acnA	aconitate hydratase 1	D	290	Y
RA	CP009273	1334048	G→T	0.147	E154D	pgpB	phosphatidylglycerophosphatase B	E	154	D
RA	CP009273	1335172	G→T	0.07200000000000001	A120S	yciM	envelope integrity maintenance protein; EnvC‑interacting protein	A	120	S
RA	CP009273	1335356	A→T	0.9009999999999999	H181L	yciM	envelope integrity maintenance protein; EnvC‑interacting protein	H	181	L
RA	CP009273	1337533	G→T	1.0	A18E	osmB	lipoprotein	A	18	E
RA	CP009273	1340901	A→T	0.091	S33S	gmr	cyclic‑di‑GMP phosphodiesterase; csgD regulator; modulator of Rnase II stability	S	33	S
RA	CP009273	1345657	C→A	0.059000000000000004	intergenic	fabI	enoyl‑[acyl‑carrier‑protein] reductase, NADH‑dependent/DUF559 family endonuclease‑related protein	intergenic	None
RA	CP009273	1348772	G→T	0.9309999999999999	P2T	sapC	antimicrobial peptide transport ABC transporter permeaseantimicrobial peptide transport ABC transporter permease	P	2	T
RA	CP009273	1350891	G→T	0.912	S159R	sapA	antimicrobial peptide transport ABC transporter periplasmic binding protein	S	159	R
RA	CP009273	1351022	G→T	0.9009999999999999	R116S	sapA	antimicrobial peptide transport ABC transporter periplasmic binding protein	R	116	S
RA	CP009273	1353842	A→T	0.159	C442S	puuA	glutamate‑‑putrescine ligase	C	442	S
RA	CP009273	1358855	G→T	0.922	G123C	puuB	gamma‑glutamylputrescine oxidoreductase	G	123	C
RA	CP009273	1365283	G→T	1.0	E271*	ycjM	alpha amylase catalytic domain family protein	E	271	*
RA	CP009273	1368223	G→T	0.18899999999999997	G249C	ycjO	inner membrane putative ABC superfamily sugar transporter permease	G	249	C
RA	CP009273	1369511	G→T	0.062	D98Y	ycjQ	putative Zn‑dependent NAD(P)‑binding oxidoreductase	D	98	Y
JC JC	CP009273	1376043	IS5 (–) +4 bp	1.0	pseudogene	ycjV	pseudogene; putative ATP‑binding component of a transport system	pseudogene	None
RA	CP009273	1377394	C→T	1.0	A275A	ycjW	LacI family putative transcriptional repressor	A	275	A
RA	CP009273	1379177	G→T	0.09699999999999999	V268V	ycjX	DUF463 family protein, putative P‑loop NTPase	V	268	V
RA	CP009273	1386008	G→T	1.0	Q35K	ycjY	S9 homolog non‑peptidase family protein	Q	35	K
RA	CP009273	1388406	G→T	1.0	R308L	mppA	murein tripeptide (L‑ala‑gamma‑D‑glutamyl‑meso‑DAP) transporter subunit	R	308	L
RA	CP009273	1389852	G→T	0.917	R110S	ynaI	mechanosensitive channel protein, very small conductance	R	110	S
RA	CP009273	1397366	A→T	0.053	S49S	abgB	p‑aminobenzoyl‑glutamate hydrolase, B subunit	S	49	S
RA	CP009273	1398468	C→A	0.099	A119S	abgA	p‑aminobenzoyl‑glutamate hydrolase, A subunit	A	119	S
RA	CP009273	1412385	G→T	1.0	N34K	kilR	Rac prophage; inhibitor of ftsZ, killing protein	N	34	K
RA	CP009273	1412706	C→A	0.09	intergenic	kilR	Rac prophage; inhibitor of ftsZ, killing protein/Rac prophage; phage superinfection exclusion protein	intergenic	None
RA	CP009273	1417454	C→A	0.059000000000000004	pseudogene	ydaW	Rac prophage; pseudogene, DNA‑binding protein family;Phage or Prophage Related	pseudogene	None
RA	CP009273	1424234	C→A	1.0	S310*	stfR	Rac prophage; putative tail fiber protein	S	310	*
RA	CP009273	1428643	G→T	0.053	intergenic	ynaE	cold shock protein, Rac prophage/pseudogene, prophage Rac integration site ttcA duplication;Phage or Prophage Related	intergenic	None
JC JC	CP009273	1428894	IS2 (–) +5 bp	1.0	intergenic	ynaE	cold shock protein, Rac prophage/pseudogene, prophage Rac integration site ttcA duplication;Phage or Prophage Related	intergenic	None
RA	CP009273	1430873	G→T	0.927	S93*	ompN	outer membrane pore protein N, non‑specific	S	93	*
RA	CP009273	1437198	C→A	0.276	intergenic	ldhA	fermentative D‑lactate dehydrogenase, NAD‑dependent/putative membrane‑anchored protein, function unknown	intergenic	None
RA	CP009273	1439518	C→A	1.0	S737S	ydbH	putative membrane‑anchored protein, function unknown	S	737	S
RA	CP009273	1443196	A→T	0.053	Q474L	feaB	phenylacetaldehyde dehydrogenase	Q	474	L
RA	CP009273	1449765	T→A	0.139	R115R	paaC	ring 1,2‑phenylacetyl‑CoA epoxidase subunit	R	115	R
RA	CP009273	1451422	A→T	0.9179999999999999	T246S	paaE	ring 1,2‑phenylacetyl‑CoA epoxidase, NAD(P)H oxidoreductase component	T	246	S
RA	CP009273	1454724	G→T	1.0	G472C	paaH	3‑hydroxyadipyl‑CoA dehydrogenase, NAD+‑dependent	G	472	C
RA	CP009273	1457725	G→T	0.919	intergenic	paaK	phenylacetyl‑CoA ligase/transcriptional repressor of phenylacetic acid degradation paa operon, phenylacetyl‑CoA inducer	intergenic	None
RA	CP009273	1460263	C→A	0.14400000000000002	pseudogene	ydbA	pseudogene, autotransporter homolog; interrupted by IS2 and IS30	pseudogene	None
RA	CP009273	1461041	A→T	0.93	pseudogene	ydbA	pseudogene, autotransporter homolog; interrupted by IS2 and IS30	pseudogene	None
RA	CP009273	1477565	A→T	0.35	K83I	hrpA	putative ATP‑dependent helicase	K	83	I
RA	CP009273	1477711	C→A	0.20600000000000002	R132S	hrpA	putative ATP‑dependent helicase	R	132	S
RA	CP009273	1478971	G→A	1.0	E552K	hrpA	putative ATP‑dependent helicase	E	552	K
RA	CP009273	1479733	G→T	0.915	D806Y	hrpA	putative ATP‑dependent helicase	D	806	Y
RA	CP009273	1482005	G→T	0.885	D172Y	ydcF	DUF218 superfamily protein, SAM‑binding	D	172	Y
RA	CP009273	1485034	C→A	0.106	intergenic	gapC	pseudogene, GAP dehydrogenase; glyceraldehyde‑3‑phosphate dehydrogenase (second fragment)/cytochrome b561	intergenic	None
RA	CP009273	1488630	C→A	0.063	T233T	ydcI	putative DNA‑binding transcriptional regulator	T	233	T
RA	CP009273	1488898	G→A	0.066	A144V	ydcI	putative DNA‑binding transcriptional regulator	A	144	V
RA	CP009273	1492977	G→T	0.11	D24Y	ydcH	DUF465 family protein	D	24	Y
RA	CP009273	1495770	T→G	0.087	L314W	tehA	potassium‑tellurite ethidium and proflavin transporter	L	314	W
RA	CP009273	1500296	C→A	0.209	G14G	ydcO	BenE family inner membrane putative transporter	G	14	G
RA	CP009273	1505309	G→T	0.184	A350A	ydcR	putative DNA‑binding transcriptional regulator/putative amino transferase	A	350	A
RA	CP009273	1506046	G→T	0.08800000000000001	E46*	ydcS	polyhydroxybutyrate (PHB) synthase, ABC transporter periplasmic binding protein homolog	E	46	*
RA	CP009273	1508681	C→A	0.897	F198L	ydcU	putative spermidine/putrescine transporter subunit	F	198	L
RA	CP009273	1510854	G→T	0.396	A340A	patD	gamma‑aminobutyraldehyde dehydrogenase	A	340	A
RA	CP009273	1513300	A→T	0.063	Q6L	curA	curcumin/dihydrocurcumin reductase, NADPH‑dependent	Q	6	L
RA	CP009273	1514177	G→T	0.903	E298D	curA	curcumin/dihydrocurcumin reductase, NADPH‑dependent	E	298	D
RA	CP009273	1514858	G→A	0.852	E114K	mcbR	colanic acid and biofilm gene transcriptional regulator, MqsR‑controlled	E	114	K
RA	CP009273	1519349	T→A	1.0	K297*	ansP	L‑asparagine transporter	K	297	*
RA	CP009273	1520123	C→A	0.24600000000000002	A39S	ansP	L‑asparagine transporter	A	39	S
RA	CP009273	1520565	T→A	0.1	L21Q	yncG	glutathione S‑transferase homolog	L	21	Q
RA	CP009273	1522387	C→A	0.883	pseudogene	rhsE	pseudogene, Rhs family protein	pseudogene	None
RA	CP009273	1523317	G→T	0.885	pseudogene	rhsE	pseudogene, Rhs family protein	pseudogene	None
RA	CP009273	1523802	T→G	0.382	pseudogene	rhsE	pseudogene, Rhs family protein	pseudogene	None
RA	CP009273	1526607	G→A	1.0	D179N	ydcC	H repeat‑associated putative transposase	D	179	N
RA	CP009273	1531029	G→T	0.856	R180S	narW	nitrate reductase 2 (NRZ), delta subunit (assembly subunit)	R	180	S
RA	CP009273	1534409	G→T	0.884	V813V	narZ	nitrate reductase 2 (NRZ), alpha subunit	V	813	V
RA	CP009273	1537806	A→T	0.895	L171*	narU	nitrate/nitrite transporter	L	171	*
RA	CP009273	1538185	G→T	0.065	L45I	narU	nitrate/nitrite transporter	L	45	I
RA	CP009273	1539827	C→A	0.902	pseudogene	yddK	pseudogene, leucine‑rich protein; putative glycoportein	pseudogene	None
RA	CP009273	1540399	A→G	0.418	intergenic	yddL	putative lipoprotein;putative membrane; Not classified; putative outer membrane porin protein/aromatic amino acid exporter	intergenic	None
RA	CP009273	1544432	G→T	0.08	T925T	fdnG	formate dehydrogenase‑N, alpha subunit, nitrate‑inducible	T	925	T
RA	CP009273	1548144	G→T	1.0	intergenic	adhP	ethanol‑active dehydrogenase/acetaldehyde‑active reductase/malate dehydrogenase, (decarboxylating, NAD‑requiring) (malic enzyme)	intergenic	None
RA	CP009273	1548216	A→T	0.895	intergenic	adhP	ethanol‑active dehydrogenase/acetaldehyde‑active reductase/malate dehydrogenase, (decarboxylating, NAD‑requiring) (malic enzyme)	intergenic	None
RA	CP009273	1550117	T→G	0.19	N35T	sra	stationary‑phase‑induced ribosome‑associated protein	N	35	T
RA	CP009273	1551620	C→A	0.395	D226Y	ddpF	D,D‑dipeptide permease system, ATP‑binding component	D	226	Y
RA	CP009273	1552629	C→A	0.883	D216Y	ddpD	D,D‑dipeptide permease system, ATP‑binding component	D	216	Y
RA	CP009273	1557309	C→A	0.185	D9Y	ddpX	D‑ala‑D‑ala dipeptidase, Zn‑dependent	D	9	Y
RA	CP009273	1558685	G→T	0.9159999999999999	R436S	dosP	oxygen sensor, c‑di‑GMP phosphodiesterase, heme‑regulated; cold‑ and stationary phase‑induced bioflim regulator	R	436	S
RA	CP009273	1559507	T→A	0.331	N162Y	dosP	oxygen sensor, c‑di‑GMP phosphodiesterase, heme‑regulated; cold‑ and stationary phase‑induced bioflim regulator	N	162	Y
RA	CP009273	1559639	A→C	0.059000000000000004	Y118D	dosP	oxygen sensor, c‑di‑GMP phosphodiesterase, heme‑regulated; cold‑ and stationary phase‑induced bioflim regulator	Y	118	D
RA	CP009273	1563276	G→T	1.0	H491N	gadC	glutamate:gamma‑aminobutyric acid antiporter	H	491	N
RA	CP009273	1565497	G→A	1.0	S269L	gadB	glutamate decarboxylase B, PLP‑dependent	S	269	L
RA	CP009273	1566392	A→T	0.081	intergenic	gadB	glutamate decarboxylase B, PLP‑dependent/putative periplasmic M16 family zinc metalloendopeptidase	intergenic	None
RA	CP009273	1569502	T→G	0.8590000000000001	intergenic	pqqL	putative periplasmic M16 family zinc metalloendopeptidase/putative TonB‑dependent outer membrane receptor	intergenic	None
RA	CP009273	1570428	G→T	0.9259999999999999	I483I	yddB	putative TonB‑dependent outer membrane receptor	I	483	I
RA	CP009273	1570826	C→A	0.895	D351Y	yddB	putative TonB‑dependent outer membrane receptor	D	351	Y
RA	CP009273	1572026	A→T	0.09300000000000001	L525*	yddA	putative multidrug transporter subunit of ABC superfamily, membrane component/ATP‑binding component	L	525	*
RA	CP009273	1574523	T→A	0.91	L175F	ydeM	putative YdeN‑specific sulfatase‑maturating enzyme	L	175	F
RA	CP009273	1575339	G→T	1.0	F481L	ydeN	putative Ser‑type periplasmic non‑aryl sulfatase	F	481	L
RA	CP009273	1576325	T→A	0.899	N153Y	ydeN	putative Ser‑type periplasmic non‑aryl sulfatase	N	153	Y
RA	CP009273	1580852	C→A	0.888	intergenic	ydeP	putative oxidoreductase/putative fimbrial‑like adhesin protein	intergenic	None
RA	CP009273	1585635	A→C	0.16899999999999998	Y267D	hipA	inactivating GltX kinase facilitating persister formation; toxin of HipAB TA pair; autokinase	Y	267	D
RA	CP009273	1586871	G→T	0.875	intergenic	hipB	antitoxin of HipAB toxin‑antitoxin system/pseudogene, AidA homolog	intergenic	None
RA	CP009273	1590878	A→T	1.0	pseudogene	yneO	pseudogene, AidA homolog	pseudogene	None
RA	CP009273	1591348	G→T	0.086	pseudogene	yneO	pseudogene, AidA homolog	pseudogene	None
RA	CP009273	1600091	G→T	0.076	E262*	lsrB	autoinducer 2‑binding protein	E	262	*
RA	CP009273	1601871	C→A	0.313	P90Q	tam	trans‑aconitate methyltransferase	P	90	Q
RA	CP009273	1602131	G→T	0.08800000000000001	D177Y	tam	trans‑aconitate methyltransferase	D	177	Y
RA	CP009273	1603440	G→A	1.0	intergenic	yneE	bestrophin family putative inner membrane protein/altronate oxidoreductase, NAD‑dependent	intergenic	None
RA	CP009273	1607793	C→A	0.094	E390*	sad	succinate semialdehyde dehydrogenase, NAD(P)+‑dependent	E	390	*
RA	CP009273	1607818	A→T	0.099	H381Q	sad	succinate semialdehyde dehydrogenase, NAD(P)+‑dependent	H	381	Q
RA	CP009273	1614089	G→T	0.875	E87*	marA	multiple antibiotic resistance transcriptional regulator	E	87	*
RA	CP009273	1614837	G→T	0.42700000000000005	I186I	eamA	cysteine and O‑acetyl‑L‑serine efflux system	I	186	I
RA	CP009273	1618206	C→A	0.11	intergenic	dgcZ	diguanylate cyclase, zinc‑sensing/hydrogen peroxide resistance OB fold protein; putative periplasmic protein	intergenic	None
RA	CP009273	1619072	G→T	0.133	D15Y	ydeJ	inactive PncC family protein	D	15	Y
RA	CP009273	1620961	T→G	1.0	Q226P	dcp	dipeptidyl carboxypeptidase II	Q	226	P
RA	CP009273	1622209	G→T	0.052000000000000005	V146F	ydfG	NADP‑dependent 3‑hydroxy acid dehydrogenase; malonic semialdehyde reductase	V	146	F
RA	CP009273	1628207	G→A	1.0	G110E	pinQ	Qin prophage; putative site‑specific recombinase	G	110	E
RA	CP009273	1633006	C→A	0.191	intergenic	cspI	Qin prophage; cold shock protein/Rz‑like protein, Qin prophage	intergenic	None
RA	CP009273	1642135	C→T	0.863	intergenic	dicC	Qin prophage; DNA‑binding transcriptional regulator for DicB/Qin prophage; putative regulator for DicB	intergenic	None
RA	CP009273	1642639	G→T	0.055	intergenic	dicA	Qin prophage; putative regulator for DicB/Qin prophage; uncharacterized protein	intergenic	None
RA	CP009273	1643955	C→A	0.395	A30A	dicB	Qin prophage; cell division inhibition protein	A	30	A
RA	CP009273	1646372	C→A	0.9279999999999999	pseudogene	intQ	pseudogene, Qin prophage; phage integrase family;Phage or Prophage Related	pseudogene	None
RA	CP009273	1649466	A→G	0.13	intergenic	rspA	bifunctional D‑altronate/D‑mannonate dehydratase/UPF0060 family inner membrane protein	intergenic	None
RA	CP009273	1652047	C→A	0.18899999999999997	L76I	ynfD	DUF1161 family periplasmic protein	L	76	I
RA	CP009273	1653365	C→A	0.162	S347*	ynfE	putative selenate reductase, periplasmic	S	347	*
RA	CP009273	1654974	G→T	0.095	A54A	ynfF	S‑ and N‑oxide reductase, A subunit, periplasmic	A	54	A
RA	CP009273	1661354	C→A	0.061	A41A	ynfK	putative dethiobiotin synthetase	A	41	A
RA	CP009273	1661763	C→A	1.0	P353P	mlc	glucosamine anaerobic growth regulon transcriptional repressor; autorepressor	P	353	P
RA	CP009273	1669592	G→T	0.9129999999999999	F342L	pntB	pyridine nucleotide transhydrogenase, beta subunit	F	342	L
RA	CP009273	1673380	T→A	0.11699999999999999	S233T	ydgH	DUF1471 family periplasmic protein	S	233	T
RA	CP009273	1677363	C→A	0.115	F75L	rstB	sensory histidine kinase of RstAB two‑component system, low Mg‑responsive via PhoQP	F	75	L
RA	CP009273	1680642	C→A	0.899	E68D	fumC	fumarate hydratase (fumarase C),aerobic Class II	E	68	D
RA	CP009273	1684105	C→A	0.895	intergenic	manA	mannose‑6‑phosphate isomerase/DUF945 family protein	intergenic	None
RA	CP009273	1689180	T→G	0.909	E383D	uidA	beta‑D‑glucuronidase	E	383	D
RA	CP009273	1692573	C→A	0.9209999999999999	D289Y	malI	transcriptional repressor of Mal regulon	D	289	Y
RA	CP009273	1692966	C→A	0.134	D158Y	malI	transcriptional repressor of Mal regulon	D	158	Y
RA	CP009273	1696612	A→T	1.0	E41D	add	adenosine deaminase	E	41	D
RA	CP009273	1699862	T→A	0.907	L119*	ydgK	DUF2569 family inner membrane protein	L	119	*
RA	CP009273	1700008	T→A	0.062	intergenic	ydgK	DUF2569 family inner membrane protein/SoxR iron‑sulfur cluster reduction factor component; inner membrane protein of electron transport complex	intergenic	None
RA	CP009273	1702942	C→A	0.139	A589A	rsxC	SoxR iron‑sulfur cluster reduction factor component; putative membrane‑associated NADH oxidoreductase of electron transport complex	A	589	A
RA	CP009273	1703015	G→C	0.053	E614Q	rsxC	SoxR iron‑sulfur cluster reduction factor component; putative membrane‑associated NADH oxidoreductase of electron transport complex	E	614	Q
RA	CP009273	1703062	T→A	0.11	R629R	rsxC	SoxR iron‑sulfur cluster reduction factor component; putative membrane‑associated NADH oxidoreductase of electron transport complex	R	629	R
RA	CP009273	1706734	C→T	0.134	intergenic	nth	DNA glycosylase and apyrimidinic (AP) lyase (endonuclease III)/dipeptide and tripeptide permease A	intergenic	None
RA	CP009273	1711397	C→T	1.0	R28Q	tyrS	tyrosyl‑tRNA synthetase	R	28	Q
RA	CP009273	1712562	C→A	0.41700000000000004	D31Y	mliC	inhibitor of c‑type lysozyme, membrane‑bound; putative lipoprotein	D	31	Y
RA	CP009273	1713571	G→T	0.053	H97N	anmK	anhydro‑N‑acetylmuramic acid kinase	H	97	N
RA	CP009273	1715383	C→A	0.054000000000000006	F34L	ydhI	DUF1656 family putative inner membrane efflux pump associated protein	F	34	L
RA	CP009273	1717037	G→T	0.10400000000000001	M220I	ydhK	putative efflux protein (PET) component of YdhJK efflux pump	M	220	I
RA	CP009273	1723809	G→T	0.8690000000000001	E156*	lhr	putative ATP‑dependent helicase	E	156	*
RA	CP009273	1728931	T→G	0.091	S80S	mepH	murein DD‑endopeptidase, space‑maker hydrolase	S	80	S
RA	CP009273	1743692	C→A	0.055999999999999994	G42V	ydhT	FNR, Nar, NarP‑regulated protein; putative subunit of YdhYVWXUT oxidoreductase complex	G	42	V
RA	CP009273	1752418	C→A	0.075	E189*	ldtE	murein L,D‑transpeptidase	E	189	*
RA	CP009273	1752893	T→A	0.09	P30P	ldtE	murein L,D‑transpeptidase	P	30	P
RA	CP009273	1754950	T→A	1.0	I367F	sufD	component of SufBCD Fe‑S cluster assembly scaffold	I	367	F
RA	CP009273	1755150	A→T	0.395	L300*	sufD	component of SufBCD Fe‑S cluster assembly scaffold	L	300	*
RA	CP009273	1759262	C→A	0.198	D40Y	ydiH	uncharacterized protein	D	40	Y
RA	CP009273	1764150	G→T	0.9209999999999999	D274Y	ydiK	UPF0118 family inner membrane protein	D	274	Y
RA	CP009273	1767220	T→A	0.077	F151Y	ydiN	MFS transporter superfamily protein	F	151	Y
RA	CP009273	1768689	C→A	0.8959999999999999	S215*	ydiB	quinate/shikimate 5‑dehydrogenase, NAD(P)‑binding	S	215	*
RA	CP009273	1769763	T→A	0.9159999999999999	intergenic	aroD	3‑dehydroquinate dehydratase/putative acetyl‑CoA:acetoacetyl‑CoA transferase: alpha subunit/beta subunit	intergenic	None
RA	CP009273	1770281	T→A	1.0	D146E	ydiF	putative acetyl‑CoA:acetoacetyl‑CoA transferase: alpha subunit/beta subunit	D	146	E
RA	CP009273	1777451	C→A	0.93	A55E	fadK	short chain acyl‑CoA synthetase, anaerobic	A	55	E
RA	CP009273	1783091	G→T	0.9109999999999999	E134*	aroH	3‑deoxy‑D‑arabino‑heptulosonate‑7‑phosphate synthase, tryptophan repressible	E	134	*
RA	CP009273	1785349	G→T	0.062	G51G	ydiU	UPF0061 family protein	G	51	G
RA	CP009273	1786069	G→T	0.059000000000000004	S70*	ydiV	anti‑FlhD4C2 factor, inactive EAL family phosphodiesterase	S	70	*
RA	CP009273	1791509	C→A	0.051	P231P	pheT	phenylalanine tRNA synthetase, beta subunit	P	231	P
RA	CP009273	1795267	A→T	0.124	F521I	thrS	threonyl‑tRNA synthetase	F	521	I
RA	CP009273	1796101	C→A	0.898	D243Y	thrS	threonyl‑tRNA synthetase	D	243	Y
RA	CP009273	1798834	G→A	0.10300000000000001	pseudogene	arpB	pseudogene, ankyrin repeats	pseudogene	None
RA	CP009273	1800129	C→T	0.919	W71*	ydiY	acid‑inducible putative outer membrane protein	W	71	*
RA	CP009273	1801935	C→T	0.08900000000000001	S93S	ydiZ	uncharacterized protein	S	93	S
RA	CP009273	1802047	G→A	1.0	intergenic	ydiZ	uncharacterized protein/fructosamine kinase family protein	intergenic	None
RA	CP009273	1803109	C→T	0.887	A128T	yniB	putative inner membrane protein	A	128	T
RA	CP009273	1810985	C→A	0.141	P136P	chbG	chito‑oligosaccharide deacetylase	P	136	P
RA	CP009273	1812514	C→A	0.892	D82Y	chbF	phospho‑chitobiase; general 6‑phospho‑beta‑glucosidase activity	D	82	Y
RA	CP009273	1813263	C→A	0.11900000000000001	E148*	chbR	repressor of chb operon for N,N'‑diacetylchitobiose utilization	E	148	*
RA	CP009273	1817659	A→C	0.076	intergenic	nadE	NAD synthetase, NH3/glutamine‑dependent/endonuclease of nucleotide excision repair	intergenic	None
RA	CP009273	1818433	A→T	0.07200000000000001	Q221L	cho	endonuclease of nucleotide excision repair	Q	221	L
RA	CP009273	1820443	T→A	0.09300000000000001	T246T	astE	succinylglutamate desuccinylase	T	246	T
RA	CP009273	1820888	C→A	0.872	C98F	astE	succinylglutamate desuccinylase	C	98	F
RA	CP009273	1821696	A→T	0.919	L274Q	astB	succinylarginine dihydrolase	L	274	Q
RA	CP009273	1823802	C→A	0.052000000000000005	V64F	astD	succinylglutamic semialdehyde dehydrogenase	V	64	F
RA	CP009273	1825763	C→A	1.0	A159A	astC	succinylornithine transaminase, PLP‑dependent	A	159	A
RA	CP009273	1829319	C→A	1.0	I85I	ydjZ	TVP38/TMEM64 family inner membrane protein	I	85	I
RA	CP009273	1830480	G→T	0.102	D51Y	ynjB	putative ABC superfamily transporter periplasmic‑binding protein	D	51	Y
RA	CP009273	1832413	C→A	1.0	L315L	ynjC	inner membrane putative ABC superfamily transporter permease	L	315	L
RA	CP009273	1833730	C→A	1.0	R3S	ynjE	molybdopterin synthase sulfurtransferase	R	3	S
RA	CP009273	1836192	T→A	0.905	I67I	ynjH	DUF1496 family protein	I	67	I
RA	CP009273	1839854	C→A	0.401	R455L	topB	DNA topoisomerase III	R	455	L
RA	CP009273	1842560	T→A	0.128	Q125L	ydjA	putative oxidoreductase	Q	125	L
RA	CP009273	1846124	Δ1 bp	0.12	coding	ansA	cytoplasmic L‑asparaginase 1	NaN	None
RA	CP009273	1849550	C→A	0.064	G227C	ydjG	alpha‑Keto reductase, NADH‑dependent; can use methylglyoxal as substrate	G	227	C
RA	CP009273	1850880	C→A	0.098	V102V	ydjH	putative kinase	V	102	V
RA	CP009273	1852274	C→A	0.8859999999999999	D273Y	ydjJ	putative Zn‑dependent NAD(P)‑binding oxidoreductase	D	273	Y
RA	CP009273	1852913	C→A	0.354	E60*	ydjJ	putative Zn‑dependent NAD(P)‑binding oxidoreductase	E	60	*
RA	CP009273	1854075	C→A	0.09300000000000001	E138*	ydjK	putative transporter	E	138	*
RA	CP009273	1858148	C→A	0.071	I14I	yeaD	D‑hexose‑6‑phosphate epimerase‑like protein	I	14	I
RA	CP009273	1859132	A→C	0.8859999999999999	A254A	yeaE	aldo‑keto reductase, methylglyoxal to acetol, NADPH‑dependent	A	254	A
RA	CP009273	1859914	A→T	0.073	intergenic	yeaE	aldo‑keto reductase, methylglyoxal to acetol, NADPH‑dependent/scaffolding protein for murein synthesizing machinery	intergenic	None
RA	CP009273	1860183	G→T	0.884	R183S	mipA	scaffolding protein for murein synthesizing machinery	R	183	S
RA	CP009273	1862404	G→T	0.11199999999999999	E414*	yeaG	protein kinase, endogenous substrate unidentified; autokinase	E	414	*
RA	CP009273	1865000	C→A	0.91	P120Q	yeaI	putative membrane‑anchored diguanylate cyclase	P	120	Q
RA	CP009273	1865422	C→A	1.0	R261R	yeaI	putative membrane‑anchored diguanylate cyclase	R	261	R
RA	CP009273	1869697	G→A	0.087	A46V	yeaM	putative DNA‑binding transcriptional regulator	A	46	V
RA	CP009273	1870733	T→G	0.11800000000000001	L268L	yeaN	putative transporter	L	268	L
RA	CP009273	1870743	C→A	0.872	H272N	yeaN	putative transporter	H	272	N
RA	CP009273	1872054	A→T	0.866	E28V	yeaP	diguanylate cyclase	E	28	V
RA	CP009273	1872520	G→T	1.0	P183P	yeaP	diguanylate cyclase	P	183	P
RA	CP009273	1874924	T→A	0.935	V31V	leuE	leucine efflux protein	V	31	V
RA	CP009273	1875096	G→T	0.9390000000000001	intergenic	leuE	leucine efflux protein/transcriptional activator of dmlA	intergenic	None
RA	CP009273	1878082	T→A	0.245	L213*	yeaV	putative transporter	L	213	*
RA	CP009273	1878631	T→A	0.073	V396E	yeaV	putative transporter	V	396	E
RA	CP009273	1881645	C→A	0.858	D202Y	rnd	ribonuclease D	D	202	Y
RA	CP009273	1885611	G→T	0.945	R628S	yoaA	putative ATP‑dependent helicase, DinG family	R	628	S
RA	CP009273	1886725	G→T	0.889	I256I	yoaA	putative ATP‑dependent helicase, DinG family	I	256	I
RA	CP009273	1901236	C→A	0.14400000000000002	D28Y	rlmA	23S rRNA m(1)G745 methyltransferase, SAM‑dependent	D	28	Y
RA	CP009273	1909342	T→A	1.0	E150D	proQ	RNA chaperone, putative ProP translation regulator	E	150	D
RA	CP009273	1911855	C→A	0.057999999999999996	A30E	yebT	MCE domain protein	A	30	E
RA	CP009273	1917818	C→A	0.08	R49L	yebY	DUF2511 family protein	R	49	L
RA	CP009273	1922164	C→A	0.41600000000000004	P311P	ptrB	protease II	P	311	P
RA	CP009273	1931041	A→T	0.083	N45Y	yebK	putative DNA‑binding transcriptional regulator	N	45	Y
RA	CP009273	1932701	C→A	0.053	Q266K	pykA	pyruvate kinase II	Q	266	K
RA	CP009273	1940498	G→T	0.927	intergenic	yobI	uncharacterized protein/DUF830 family protein	intergenic	None
RA	CP009273	1942066	G→T	0.069	H115N	yebC	UPF0082 family protein	H	115	N
RA	CP009273	1943687	T→A	0.134	N365Y	aspS	aspartyl‑tRNA synthetase	N	365	Y
RA	CP009273	1944177	C→A	1.0	L201L	aspS	aspartyl‑tRNA synthetase	L	201	L
RA	CP009273	1948050	C→A	0.09300000000000001	L118I	cmoB	tRNA (cmo5U34)‑carboxymethyltransferase, carboxy‑SAM‑dependent	L	118	I
RA	CP009273	1951127	C→A	0.07400000000000001	A46A	torZ	trimethylamine N‑oxide reductase system III, catalytic subunit	A	46	A
RA	CP009273	1951334	C→A	0.9059999999999999	T352T	torY	TMAO reductase III (TorYZ), cytochrome c‑type subunit	T	352	T
RA	CP009273	1953876	C→A	0.9179999999999999	P76P	yecM	putative metal‑binding enzyme	P	76	P
RA	CP009273	1955746	T→A	0.08	I476I	argS	arginyl‑tRNA synthetase	I	476	I
RA	CP009273	1959915	C→A	0.892	P178P	flhB	flagellin export apparatus, substrate specificity protein	P	178	P
RA	CP009273	1961065	T→A	0.159	Q77L	cheZ	chemotaxis regulator, protein phosphatase for CheY	Q	77	L
RA	CP009273	1962923	C→A	0.883	M233I	cheR	chemotaxis regulator, protein‑glutamate methyltransferase	M	233	I
RA	CP009273	1969291	G→T	1.0	I97I	cheA	fused chemotactic sensory histidine kinase in two‑component regulatory system with CheB and CheY: sensory histidine kinase/signal sensing protein	I	97	I
RA	CP009273	1970820	G→T	0.42700000000000005	R193S	motA	proton conductor component of flagella motor	R	193	S
RA	CP009273	1,981,521:1	+A	0.175	intergenic	azuC	acid‑inducible small membrane‑associated protein/lipoprotein, function unknown	intergenic	None
RA	CP009273	1984987	C→A	0.909	T38T	yecA	UPF0149 family protein	T	38	T
RA	CP009273	1986289	T→A	1.0	N4Y	pgsA	phosphatidylglycerophosphate synthetase	N	4	Y
RA	CP009273	1993530	C→A	0.9259999999999999	E113*	fliY	cystine transporter subunit	E	113	*
RA	CP009273	1996056	A→T	0.193	I344I	fliC	flagellar filament structural protein (flagellin)	I	344	I
RA	CP009273	1997314	G→T	1.0	intergenic	fliC	flagellar filament structural protein (flagellin)/flagellar filament capping protein	intergenic	None
RA	CP009273	1999632	G→T	1.0	intergenic	fliT	putative flagellar synthesis and assembly chaperone/cytoplasmic alpha‑amylase	intergenic	None
RA	CP009273	2002354	C→A	0.9359999999999999	L199L	yedE	UPF0394 family sulfur transport domain‑containing inner membrane protein	L	199	L
RA	CP009273	2004533	G→T	0.895	T151T	yedL	putative acyl transferase	T	151	T
RA	CP009273	2007547	C→A	0.125	R280S	fliF	flagellar basal‑body MS‑ring and collar protein	R	280	S
RA	CP009273	2020166	C→A	1.0	D445Y	yedQ	putative membrane‑anchored diguanylate cyclase	D	445	Y
RA	CP009273	2020586	G→T	0.065	R305S	yedQ	putative membrane‑anchored diguanylate cyclase	R	305	S
RA	CP009273	2021954	C→A	0.379	E298D	yedI	DUF808 family inner membrane protein	E	298	D
RA	CP009273	2035090	C→A	1.0	Q79K	zinT	zinc and cadmium binding protein, periplasmic	Q	79	K
RA	CP009273	2041346	C→A	0.919	I976I	yeeJ	putative adhesin	I	976	I
RA	CP009273	2043219	A→T	0.071	T1601S	yeeJ	putative adhesin	T	1601	S
RA	CP009273	2046600	G→T	0.893	pseudogene	yeeL	pseudogene, glycosyltransferase homology	pseudogene	None
RA	CP009273	2049111	C→A	0.907	T190T	amn	AMP nucleosidase	T	190	T
RA	CP009273	2051691	G→T	0.14300000000000002	S494*	yeeO	putative multdrug exporter, MATE family	S	494	*
RA	CP009273	2051849	T→A	0.069	G441G	yeeO	putative multdrug exporter, MATE family	G	441	G
RA	CP009273	2064466	C→A	0.092	pseudogene	yeeP	pseudogene, CP4‑44 prophage; 50S ribosome‑binding GTPase family;Phage or Prophage Related; putative histone	pseudogene	None
RA	CP009273	2073080	C→A	0.057999999999999996	L331L	yeeA	putative transporter, FUSC family inner membrane protein	L	331	L
RA	CP009273	2074680	A→T	1.0	W22R	sbmC	DNA gyrase inhibitor	W	22	R
RA	CP009273	2077212	A→T	0.873	N326Y	sbcB	exodeoxyribonuclease I; exonuclease I	N	326	Y
JC JC	CP009273	2080274	IS2 (–) +5 bp	0.938	coding	plaP	putrescine importer, low affinity	NaN	None
RA	CP009273	2082332	T→A	0.158	Q93L	yeeZ	putative epimerase	Q	93	L
RA	CP009273	2086004	C→A	0.843	A42A	hisC	histidinol‑phosphate aminotransferase	A	42	A
RA	CP009273	2093612	C→A	0.408	E380*	gnd	6‑phosphogluconate dehydrogenase, decarboxylating	E	380	*
RA	CP009273	2093906	C→A	0.065	E282*	gnd	6‑phosphogluconate dehydrogenase, decarboxylating	E	282	*
RA	CP009273	2094085	C→A	0.149	W222L	gnd	6‑phosphogluconate dehydrogenase, decarboxylating	W	222	L
RA	CP009273	2094086	A→T	0.126	W222R	gnd	6‑phosphogluconate dehydrogenase, decarboxylating	W	222	R
RA	CP009273	2098995	C→A	1.0	G182*	wbbI	d‑Galf:alpha‑d‑Glc beta‑1,6‑galactofuranosyltransferase	G	182	*
RA	CP009273	2099730	A→T	0.076	C326*	wbbH	O‑antigen polymerase	C	326	*
RA	CP009273	2101912	T→G	0.9229999999999999	E385A	wzxB	putative polisoprenol‑linked O‑antigen transporter	E	385	A
RA	CP009273	2102280	C→A	0.141	G262G	wzxB	putative polisoprenol‑linked O‑antigen transporter	G	262	G
RA	CP009273	2107728	C→A	0.10099999999999999	E27D	wcaN	putative regulatory subunit for GalU	E	27	D
RA	CP009273	2,108,219:1	+A	1.0	coding	wcaM	colanic acid biosynthesis protein	NaN	None
RA	CP009273	2108852	T→A	0.052000000000000005	I176F	wcaM	colanic acid biosynthesis protein	I	176	F
RA	CP009273	2109283	C→G	0.132	R32P	wcaM	colanic acid biosynthesis protein	R	32	P
RA	CP009273	2110346	G→A	0.932	T88I	wcaL	putative glycosyl transferase	T	88	I
RA	CP009273	2110391	C→A	0.175	R73L	wcaL	putative glycosyl transferase	R	73	L
RA	CP009273	2114911	A→T	1.0	L42Q	wcaJ	colanic biosynthesis UDP‑glucose lipid carrier transferase	L	42	Q
RA	CP009273	2115361	C→A	0.129	R367L	cpsG	phosphomannomutase	R	367	L
RA	CP009273	2117098	C→T	0.105	D302N	cpsB	mannose‑1‑phosphate guanyltransferase	D	302	N
RA	CP009273	2117566	T→A	0.087	T146S	cpsB	mannose‑1‑phosphate guanyltransferase	T	146	S
RA	CP009273	2120556	A→T	0.16899999999999998	L39Q	wcaG	bifunctional GDP‑fucose synthetase: GDP‑4‑dehydro‑6‑deoxy‑D‑mannose epimerase/ GDP‑4‑dehydro‑6‑L‑deoxygalactose reductase	L	39	Q
RA	CP009273	2122013	G→T	0.934	T119T	wcaF	putative acyl transferase	T	119	T
RA	CP009273	2122266	G→T	0.912	S35*	wcaF	putative acyl transferase	S	35	*
RA	CP009273	2122453	C→T	0.9390000000000001	A227T	wcaE	putative glycosyl transferase	A	227	T
RA	CP009273	2122653	C→T	0.905	W160*	wcaE	putative glycosyl transferase	W	160	*
RA	CP009273	2127560	T→G	0.067	Q525P	wzc	colanic acid production tyrosine‑protein kinase; autokinase; Ugd phosphorylase	Q	525	P
RA	CP009273	2128128	T→A	0.912	K336*	wzc	colanic acid production tyrosine‑protein kinase; autokinase; Ugd phosphorylase	K	336	*
RA	CP009273	2138039	C→A	0.32899999999999996	I431I	yegE	putative diguanylate cyclase	I	431	I
RA	CP009273	2139910	G→T	1.0	R1055L	yegE	putative diguanylate cyclase	R	1055	L
RA	CP009273	2141613	G→T	0.40399999999999997	V153V	yegD	Hsp70 chaperone family protein	V	153	V
RA	CP009273	2144474	C→A	1.0	intergenic	yegI	protein kinase‑related putative non‑specific DNA‑binding protein/uncharacterized protein	intergenic	None
RA	CP009273	2147980	C→A	0.099	R162S	mdtA	multidrug efflux system, subunit A	R	162	S
RA	CP009273	2148615	C→A	0.081	R373R	mdtA	multidrug efflux system, subunit A	R	373	R
RA	CP009273	2149603	A→T	1.0	E287V	mdtB	multidrug efflux system, subunit B	E	287	V
RA	CP009273	2152444	C→A	0.897	A193E	mdtC	multidrug efflux system, subunit C	A	193	E
RA	CP009273	2163087	C→A	0.09699999999999999	R299S	yegS	phosphatidylglycerol kinase, metal‑dependent	R	299	S
RA	CP009273	2167068	C→A	0.067	V230V	gatC	galactitol PTS permease ‑ GatC subunit	V	230	V
RA	CP009273	2168487	A→T	0.065	D14E	gatA	galactitol‑specific enzyme IIA component of PTS	D	14	E
RA	CP009273	2168795	C→A	1.0	D336Y	gatZ	D‑tagatose 1,6‑bisphosphate aldolase 2, subunit	D	336	Y
RA	CP009273	2170534	C→A	0.073	T50T	gatY	D‑tagatose 1,6‑bisphosphate aldolase 2, catalytic subunit	T	50	T
RA	CP009273	2170707	C→A	0.145	intergenic	gatY	D‑tagatose 1,6‑bisphosphate aldolase 2, catalytic subunit/fructose‑bisphosphate aldolase class I	intergenic	None
RA	CP009273	2170708	G→T	0.179	intergenic	gatY	D‑tagatose 1,6‑bisphosphate aldolase 2, catalytic subunit/fructose‑bisphosphate aldolase class I	intergenic	None
RA	CP009273	2170713	C→A	0.317	intergenic	gatY	D‑tagatose 1,6‑bisphosphate aldolase 2, catalytic subunit/fructose‑bisphosphate aldolase class I	intergenic	None
RA	CP009273	2170724	G→T	0.29600000000000004	intergenic	gatY	D‑tagatose 1,6‑bisphosphate aldolase 2, catalytic subunit/fructose‑bisphosphate aldolase class I	intergenic	None
RA	CP009273	2170749	G→T	0.14800000000000002	intergenic	gatY	D‑tagatose 1,6‑bisphosphate aldolase 2, catalytic subunit/fructose‑bisphosphate aldolase class I	intergenic	None
RA	CP009273	2170757	T→A	0.139	intergenic	gatY	D‑tagatose 1,6‑bisphosphate aldolase 2, catalytic subunit/fructose‑bisphosphate aldolase class I	intergenic	None
RA	CP009273	2179205	G→T	1.0	A24E	rcnR	transcriptional repressor of rcnA	A	24	E
RA	CP009273	2179950	C→T	0.07	I185I	rcnA	membrane protein conferring nickel and cobalt resistance	I	185	I
RA	CP009273	2181388	C→T	0.179	S169N	yehA	putative fimbrial‑like adhesin protein	S	169	N
RA	CP009273	2181645	A→G	1.0	N83N	yehA	putative fimbrial‑like adhesin protein	N	83	N
RA	CP009273	2184513	C→A	0.141	M204I	yehC	putative periplasmic pilin chaperone	M	204	I
RA	CP009273	2189138	C→A	0.10800000000000001	R454S	metG	methionyl‑tRNA synthetase	R	454	S
RA	CP009273	2191496	C→A	0.086	pseudogene	yehH	DUF4132 family pseudogene; defective yehI paralog; molybdate metabolism regulator, first fragment; molybdate metabolism regulator, second fragment 2; yehI' molR mutations have phenotypes and the N‑terminal molR fragment of yehI' may be expressed and may have retained or evolved MolR function	pseudogene	None
RA	CP009273	2192571	C→A	0.08800000000000001	pseudogene	yehH	DUF4132 family pseudogene; defective yehI paralog; molybdate metabolism regulator, first fragment; molybdate metabolism regulator, second fragment 2; yehI' molR mutations have phenotypes and the N‑terminal molR fragment of yehI' may be expressed and may have retained or evolved MolR function	pseudogene	None
RA	CP009273	2194160	T→A	0.055999999999999994	Y135N	yehI	DUF4132 domain‑containing protein	Y	135	N
RA	CP009273	2194695	T→A	1.0	L313Q	yehI	DUF4132 domain‑containing protein	L	313	Q
RA	CP009273	2195449	A→T	1.0	E564D	yehI	DUF4132 domain‑containing protein	E	564	D
RA	CP009273	2197797	A→T	0.086	intergenic	yehK	uncharacterized protein/putative ABC superfamily transporter ATP‑binding subunit	intergenic	None
RA	CP009273	2198343	C→A	0.879	S90Y	yehL	putative ABC superfamily transporter ATP‑binding subunit	S	90	Y
RA	CP009273	2205916	C→A	0.09300000000000001	E176*	yehT	putative response regulator in two‑component system withYehU	E	176	*
RA	CP009273	2209162	C→A	0.922	I9I	yohO	putative membrane protein	I	9	I
RA	CP009273	2211664	C→A	0.054000000000000006	D125Y	yehY	inner membrane putative ABC superfamily transporter permease	D	125	Y
RA	CP009273	2211812	G→T	0.061	L75L	yehY	inner membrane putative ABC superfamily transporter permease	L	75	L
RA	CP009273	2216296	C→A	1.0	I211I	dld	D‑lactate dehydrogenase, FAD‑binding, NADH independent	I	211	I
RA	CP009273	2218022	C→A	0.887	E110*	pbpG	D‑alanyl‑D‑alanine endopeptidase	E	110	*
RA	CP009273	2220503	C→T	0.115	V83M	yohF	putative oxidoreductase	V	83	M
RA	CP009273	2220668	C→A	0.096	D28Y	yohF	putative oxidoreductase	D	28	Y
RA	CP009273	2222970	T→A	0.934	N299Y	dusC	tRNA‑dihydrouridine synthase C	N	299	Y
RA	CP009273	2223247	C→T	0.873	W206*	dusC	tRNA‑dihydrouridine synthase C	W	206	*
RA	CP009273	2225190	C→T	1.0	G231G	yohK	LrgB family inner membrane protein	G	231	G
RA	CP009273	2231230	C→A	0.132	M1M	mglC	methyl‑galactoside transporter subunit	M	1	M
RA	CP009273	2232717	C→A	0.15	G18C	mglA	fused methyl‑galactoside transporter subunits of ABC superfamily: ATP‑binding components	G	18	C
RA	CP009273	2234532	C→A	0.8690000000000001	D206Y	galS	galactose‑ and fucose‑inducible galactose regulon transcriptional isorepressor; mgl operon transcriptional repressor; autorepressor	D	206	Y
RA	CP009273	2236152	C→A	0.077	G99C	yeiB	DUF418 family putative inner membrane protein	G	99	C
RA	CP009273	2237098	G→T	1.0	H12N	folE	GTP cyclohydrolase I	H	12	N
RA	CP009273	2241222	T→G	0.8640000000000001	I264L	lysP	lysine transporter	I	264	L
RA	CP009273	2243991	T→A	0.42700000000000005	W266R	yeiH	UPF0324 family inner membrane protein	W	266	R
RA	CP009273	2248009	G→T	0.098	I219I	rihB	ribonucleoside hydrolase 2	I	219	I
RA	CP009273	2248657	C→A	0.92	K3N	rihB	ribonucleoside hydrolase 2	K	3	N
RA	CP009273	2249872	C→A	0.086	D315Y	psuT	putative nucleoside transporter	D	315	Y
RA	CP009273	2263137	C→A	0.904	intergenic	lpxT	lipid A 1‑diphosphate synthase; undecaprenyl pyrophosphate:lipid A 1‑phosphate phosphotransferase/murein DD‑endopeptidase, space‑maker hydrolase, mutational suppressor of prc thermosensitivity, outer membrane lipoprotein	intergenic	None
RA	CP009273	2264143	G→A	1.0	intergenic	mepS	murein DD‑endopeptidase, space‑maker hydrolase, mutational suppressor of prc thermosensitivity, outer membrane lipoprotein/resistance protein for phages lambda and N4, putative membrane‑anchored cyclic‑di‑GMP phosphodiesterase	intergenic	None
RA	CP009273	2266590	C→A	0.07	R250S	yejA	microcin C transporter YejABEF, periplasmic binding protein; ABC family	R	250	S
RA	CP009273	2270338	T→A	0.107	L187Q	yejF	microcin C transporter, ATP‑binding subunit; ABC family	L	187	Q
RA	CP009273	2281846	G→T	0.22899999999999998	pseudogene	yejO	pseudogene, autotransporter outer membrane homology;putative transport; Not classified; putative ATP‑binding component of a transport system	pseudogene	None
RA	CP009273	2287829	C→A	0.893	S185S	ccmF	heme lyase, CcmF subunit	S	185	S
RA	CP009273	2288434	C→A	0.10800000000000001	A142A	ccmE	periplasmic heme chaperone	A	142	A
RA	CP009273	2289043	C→A	1.0	W8L	ccmD	cytochrome c biogenesis protein	W	8	L
RA	CP009273	2289374	C→A	1.0	V142V	ccmC	heme exporter subunit	V	142	V
RA	CP009273	2293847	C→A	0.061	D796Y	napA	nitrate reductase, periplasmic, large subunit	D	796	Y
RA	CP009273	2296865	T→A	0.111	T38S	napF	ferredoxin‑type protein, role in electron transfer to periplasmic nitrate reductase NapA	T	38	S
RA	CP009273	2298128	C→T	0.095	intergenic	eco	ecotin, a serine protease inhibitor/malate dehydrogenase, FAD/NAD(P)‑binding domain	intergenic	None
RA	CP009273	2300219	A→C	0.1	T5T	mqo	malate dehydrogenase, FAD/NAD(P)‑binding domain	T	5	T
RA	CP009273	2303070	T→G	1.0	Q272P	ada	fused DNA‑binding transcriptional dual regulator/O6‑methylguanine‑DNA methyltransferase	Q	272	P
RA	CP009273	2305116	C→A	1.0	intergenic	apbE	putative thiamine‑synthetic flavin transferase lipoprotein/outer membrane porin protein C	intergenic	None
RA	CP009273	2305135	T→C	1.0	Y365C	ompC	outer membrane porin protein C	Y	365	C
RA	CP009273	2310944	C→A	0.1	E804D	rcsC	hybrid sensory kinase in two‑component regulatory system with RcsB and YojN	E	804	D
RA	CP009273	2311100	T→A	0.161	V752V	rcsC	hybrid sensory kinase in two‑component regulatory system with RcsB and YojN	V	752	V
RA	CP009273	2313924	C→A	0.086	R135S	atoS	sensory histidine kinase in two‑component regulatory system with AtoC	R	135	S
RA	CP009273	2318825	G→T	0.897	V197V	atoE	short chain fatty acid transporter	V	197	V
RA	CP009273	2319752	C→A	0.9009999999999999	N55K	atoB	acetyl‑CoA acetyltransferase	N	55	K
RA	CP009273	2322609	C→A	0.92	W223L	yfaQ	tandem DUF2300 domain protein, putative host defense protein	W	223	L
RA	CP009273	2330502	C→A	1.0	D800Y	gyrA	DNA gyrase (type II topoisomerase), subunit A	D	800	Y
RA	CP009273	2331288	C→T	0.083	D538N	gyrA	DNA gyrase (type II topoisomerase), subunit A	D	538	N
RA	CP009273	2342897	C→A	1.0	D19Y	inaA	acid‑inducible Kdo/WaaP family putative kinase	D	19	Y
RA	CP009273	2346030	T→C	0.196	intergenic	glpT	sn‑glycerol‑3‑phosphate transporter/sn‑glycerol‑3‑phosphate dehydrogenase (anaerobic), large subunit, FAD/NAD(P)‑binding	intergenic	None
RA	CP009273	2348894	T→A	0.9420000000000001	V384E	glpB	sn‑glycerol‑3‑phosphate dehydrogenase (anaerobic), membrane anchor subunit	V	384	E
RA	CP009273	2352573	C→A	1.0	P353P	rhmT	putative L‑rhamnonate transporter	P	353	P
RA	CP009273	2353889	C→A	0.053	V335V	rhmD	L‑rhamnonate dehydratase	V	335	V
RA	CP009273	2358641	G→T	0.941	I153I	ais	putative LPS core heptose(II)‑phosphate phosphatase	I	153	I
RA	CP009273	2359041	G→T	0.158	A20E	ais	putative LPS core heptose(II)‑phosphate phosphatase	A	20	E
RA	CP009273	2359673	G→T	1.0	M89I	arnB	uridine 5'‑(beta‑1‑threo‑pentapyranosyl‑4‑ulose diphosphate) aminotransferase, PLP‑dependent	M	89	I
RA	CP009273	2362338	T→A	1.0	L274Q	arnA	fused UDP‑L‑Ara4N formyltransferase/UDP‑GlcA C‑4'‑decarboxylase	L	274	Q
RA	CP009273	2,370,361:1	+G	1.0	coding	menH	2‑succinyl‑6‑hydroxy‑2, 4‑cyclohexadiene‑1‑carboxylate synthase	NaN	None
RA	CP009273	2370837	Δ1 bp	0.10099999999999999	coding	menH	2‑succinyl‑6‑hydroxy‑2, 4‑cyclohexadiene‑1‑carboxylate synthase	NaN	None
RA	CP009273	2370987	C→A	1.0	E29*	menH	2‑succinyl‑6‑hydroxy‑2, 4‑cyclohexadiene‑1‑carboxylate synthase	E	29	*
RA	CP009273	2376959	C→T	0.9009999999999999	N256N	elaD	protease, capable of cleaving an AMC‑ubiquitin model substrate	N	256	N
RA	CP009273	2379408	C→T	0.08900000000000001	P24S	yfbL	putative peptidase	P	24	S
RA	CP009273	2380078	C→T	0.883	S247F	yfbL	putative peptidase	S	247	F
RA	CP009273	2383886	A→T	0.102	W367R	nuoN	NADH:ubiquinone oxidoreductase, membrane subunit N	W	367	R
RA	CP009273	2383897	C→A	0.899	R363L	nuoN	NADH:ubiquinone oxidoreductase, membrane subunit N	R	363	L
RA	CP009273	2399210	G→T	1.0	S304*	lrhA	transcriptional repressor of flagellar, motility and chemotaxis genes	S	304	*
RA	CP009273	2400858	C→A	0.909	intergenic	lrhA	transcriptional repressor of flagellar, motility and chemotaxis genes/valine‑pyruvate aminotransferase 2	intergenic	None
RA	CP009273	2402924	A→T	0.15	Q195L	yfbR	5'‑nucleotidase	Q	195	L
RA	CP009273	2404772	C→A	0.88	A20A	yfbS	putative transporter	A	20	A
RA	CP009273	2405946	T→G	1.0	Q43P	yfbU	UPF0304 family protein	Q	43	P
RA	CP009273	2405969	A→T	0.07400000000000001	I35I	yfbU	UPF0304 family protein	I	35	I
RA	CP009273	2407678	T→A	0.098	S244T	ackA	acetate kinase A and propionate kinase 2	S	244	T
RA	CP009273	2409935	G→T	0.364	A570A	pta	phosphate acetyltransferase	A	570	A
RA	CP009273	2412205	C→A	0.8740000000000001	D151Y	yfcD	putative NUDIX hydrolase	D	151	Y
RA	CP009273	2416101	C→A	1.0	intergenic	yfcH	putative NAD‑dependent nucleotide‑sugar epimerase/transposase_31 family protein	intergenic	None
RA	CP009273	2422841	C→A	1.0	D293Y	purF	amidophosphoribosyltransferase	D	293	Y
RA	CP009273	2424074	C→T	1.0	D57N	cvpA	colicin V production membrane protein	D	57	N
RA	CP009273	2424448	A→C	0.066	intergenic	cvpA	colicin V production membrane protein/membrane‑anchored periplasmic protein involved in septation	intergenic	None
RA	CP009273	2426731	G→T	0.081	I225I	accD	acetyl‑CoA carboxylase, beta (carboxyltransferase) subunit	I	225	I
RA	CP009273	2428546	C→A	0.106	V190V	truA	tRNA pseudouridine(38‑40) synthase	V	190	V
RA	CP009273	2437156	G→T	0.18600000000000003	P638P	mnmC	fused 5‑methylaminomethyl‑2‑thiouridine‑forming enzyme methyltransferase and FAD‑dependent demodification enzyme	P	638	P
RA	CP009273	2442770	A→C	0.1	D253E	yfcO	DUF2544 family putative outer membrane protein	D	253	E
RA	CP009273	2442790	C→A	0.106	D247Y	yfcO	DUF2544 family putative outer membrane protein	D	247	Y
RA	CP009273	2448088	G→T	0.066	pseudogene	yfcU	pseudogene, FimD fimbrial export usher family;putative membrane; Not classified; putative outer membrane protein	pseudogene	None
RA	CP009273	2450335	C→T	1.0	intergenic	sixA	phosphohistidine phosphatase/fused enoyl‑CoA hydratase and epimerase and isomerase/3‑hydroxyacyl‑CoA dehydrogenase	intergenic	None
RA	CP009273	2450346	G→T	1.0	intergenic	sixA	phosphohistidine phosphatase/fused enoyl‑CoA hydratase and epimerase and isomerase/3‑hydroxyacyl‑CoA dehydrogenase	intergenic	None
RA	CP009273	2450770	C→A	0.109	V623V	fadJ	fused enoyl‑CoA hydratase and epimerase and isomerase/3‑hydroxyacyl‑CoA dehydrogenase	V	623	V
RA	CP009273	2452454	G→T	1.0	P62Q	fadJ	fused enoyl‑CoA hydratase and epimerase and isomerase/3‑hydroxyacyl‑CoA dehydrogenase	P	62	Q
RA	CP009273	2454297	T→G	1.0	E39D	yfcZ	UPF0381 family protein	E	39	D
RA	CP009273	2456282	C→A	0.07	intergenic	fadL	long‑chain fatty acid outer membrane transporter/uncharacterized protein	intergenic	None
RA	CP009273	2456705	C→A	0.929	S72Y	yfdF	uncharacterized protein	S	72	Y
RA	CP009273	2459976	G→T	0.8540000000000001	intergenic	argW	tRNA‑Arg/CPS‑53 (KpLE1) prophage; putative prophage CPS‑53 integrase	intergenic	None
RA	CP009273	2463906	C→A	0.22899999999999998	Q433K	gtrS	serotype‑specific glucosyl transferase, CPS‑53 (KpLE1) prophage	Q	433	K
RA	CP009273	2463910	G→T	0.214	R434I	gtrS	serotype‑specific glucosyl transferase, CPS‑53 (KpLE1) prophage	R	434	I
RA	CP009273	2463915	C→A	0.196	Q436K	gtrS	serotype‑specific glucosyl transferase, CPS‑53 (KpLE1) prophage	Q	436	K
RA	CP009273	2466111	T→A	0.07200000000000001	N84Y	yfdN	CPS‑53 (KpLE1) prophage; uncharacterized protein	N	84	Y
RA	CP009273	2474353	G→T	0.902	Q435K	emrY	putative multidrug efflux system	Q	435	K
RA	CP009273	2474418	G→T	1.0	S413*	emrY	putative multidrug efflux system	S	413	*
RA	CP009273	2476524	T→A	0.948	N99Y	emrK	EmrKY‑TolC multidrug resistance efflux pump, membrane fusion protein component	N	99	Y
RA	CP009273	2476993	T→G	0.109	intergenic	emrK	EmrKY‑TolC multidrug resistance efflux pump, membrane fusion protein component/response regulator in two‑component regulatory system with EvgS	intergenic	None
RA	CP009273	2481974	G→T	0.889	S225*	yfdE	acetyl‑CoA:oxalate CoA‑transferase	S	225	*
RA	CP009273	2488416	G→T	0.87	P80P	ypdI	putative lipoprotein involved in colanic acid biosynthesis	P	80	P
RA	CP009273	2495859	C→A	0.075	E702D	fryA	putative PTS enzyme, Hpr component/enzyme I component/enzyme IIA component	E	702	D
RA	CP009273	2495918	C→A	0.07200000000000001	V683F	fryA	putative PTS enzyme, Hpr component/enzyme I component/enzyme IIA component	V	683	F
RA	CP009273	2497946	G→T	0.9	L7I	fryA	putative PTS enzyme, Hpr component/enzyme I component/enzyme IIA component	L	7	I
RA	CP009273	2499568	C→A	0.883	D182Y	ypdF	Xaa‑Pro aminopeptidase	D	182	Y
RA	CP009273	2503015	C→A	0.08800000000000001	intergenic	glk	glucokinase/putative ion channel protein	intergenic	None
RA	CP009273	2504065	C→T	0.125	G319G	yfeO	putative ion channel protein	G	319	G
RA	CP009273	2513935	A→T	0.276	Y73N	gltX	glutamyl‑tRNA synthetase	Y	73	N
RA	CP009273	2520652	C→A	1.0	I116I	yfeH	putative inorganic ion transporter	I	116	I
RA	CP009273	2524056	C→A	0.861	A179A	zipA	FtsZ stabilizer	A	179	A
RA	CP009273	2526794	C→T	0.917	intergenic	cysK	cysteine synthase A, O‑acetylserine sulfhydrolase A subunit/phosphohistidinoprotein‑hexose phosphotransferase component of PTS system (Hpr)	intergenic	None
RA	CP009273	2542627	T→G	0.938	I389M	yfeW	penicillin binding protein PBP4B; weak DD‑carboxypeptidase activity	I	389	M
RA	CP009273	2542878	A→C	0.054000000000000006	intergenic	yfeW	penicillin binding protein PBP4B; weak DD‑carboxypeptidase activity/porphyrinogen oxidase, cytoplasmic	intergenic	None
RA	CP009273	2549676	C→A	1.0	L28L	eutL	putative ethanol utilization carboxysome structural protein	L	28	L
RA	CP009273	2552461	A→G	0.057	N82S	intZ	CPZ‑55 prophage; putative phage integrase	N	82	S
RA	CP009273	2556786	G→T	0.889	intergenic	yffP	CPZ‑55 prophage; uncharacterized protein/CPZ‑55 prophage; uncharacterized protein	intergenic	None
RA	CP009273	2567211	C→A	0.903	D152Y	eutT	cobalamin adenosyltransferase involved in ethanolamine utilization	D	152	Y
RA	CP009273	2567775	G→T	0.079	I196I	eutQ	RmlC‑like cupin domain protein	I	196	I
RA	CP009273	2568632	A→T	0.11900000000000001	L62Q	eutP	putative P‑loop NTPase ethanolamine utilization protein	L	62	Q
RA	CP009273	2568720	C→T	1.0	A33T	eutP	putative P‑loop NTPase ethanolamine utilization protein	A	33	T
RA	CP009273	2573530	G→T	0.079	G179V	tktB	transketolase 2, thiamine triphosphate‑binding	G	179	V
RA	CP009273	2574820	C→A	0.875	A609E	tktB	transketolase 2, thiamine triphosphate‑binding	A	609	E
RA	CP009273	2576325	C→A	1.0	E171D	nudK	GDP‑mannose pyrophosphatase	E	171	D
RA	CP009273	2579545	G→T	0.075	A152A	narQ	sensory histidine kinase in two‑component regulatory system with NarP (NarL)	A	152	A
RA	CP009273	2579561	G→T	0.915	G158C	narQ	sensory histidine kinase in two‑component regulatory system with NarP (NarL)	G	158	C
RA	CP009273	2583869	T→A	0.07200000000000001	I972I	acrD	aminoglycoside/multidrug efflux system	I	972	I
RA	CP009273	2586791	G→T	0.147	G113G	ypfH	palmitoyl‑CoA esterase activity, uncertain physiological substrate	G	113	G
RA	CP009273	2,587,029:1	+G	1.0	coding	ypfH	palmitoyl‑CoA esterase activity, uncertain physiological substrate	NaN	None
RA	CP009273	2589933	G→A	1.0	T55I	ypfJ	putative neutral zinc metallopeptidase	T	55	I
RA	CP009273	2594475	C→T	0.184	intergenic	bcp	peroxiredoxin; thiol peroxidase, thioredoxin‑dependent/hydrogenase 4, 4Fe‑4S subunit	intergenic	None
RA	CP009273	2597173	T→G	0.9179999999999999	L666R	hyfB	hydrogenase 4, membrane subunit	L	666	R
RA	CP009273	2598312	C→A	0.083	A48E	hyfD	hydrogenase 4, membrane subunit	A	48	E
RA	CP009273	2604731	C→T	0.054000000000000006	R223W	hyfI	hydrogenase 4, Fe‑S subunit	R	223	W
RA	CP009273	2606516	G→T	1.0	D420Y	hyfR	hydrogenase‑4 transcriptional activator	D	420	Y
RA	CP009273	2610919	C→A	1.0	intergenic	bepA	periplasmic metalloprotease and chaperone for OM protein maintenance and assembly/putative oxidoreductase	intergenic	None
RA	CP009273	2612053	G→T	0.092	S28Y	hda	ATPase regulatory factor involved in DnaA inactivation	S	28	Y
RA	CP009273	2614168	C→A	1.0	D22Y	upp	uracil phosphoribosyltransferase	D	22	Y
RA	CP009273	2618693	G→T	0.8859999999999999	E74*	ppx	exopolyphosphatase	E	74	*
RA	CP009273	2619125	G→T	0.081	G218C	ppx	exopolyphosphatase	G	218	C
RA	CP009273	2632012	C→A	0.851	intergenic	bamB	BamABCDE complex OM biogenesis lipoprotein/putative anti‑RcsB factor	intergenic	None
RA	CP009273	2633402	C→A	0.89	R178L	hisS	histidyl tRNA synthetase	R	178	L
RA	CP009273	2634417	T→G	0.081	K249N	ispG	1‑hydroxy‑2‑methyl‑2‑(E)‑butenyl 4‑diphosphate synthase	K	249	N
RA	CP009273	2639116	C→A	0.8690000000000001	A523A	pbpC	penicillin‑insensitive murein repair transglycosylase; inactive transpeptidase domain	A	523	A
RA	CP009273	2643336	C→A	0.89	D771Y	yfhM	bacterial alpha2‑macroglobulin colonization factor ECAM; anti‑host protease defense factor; periplasmic inner membrane‑anchored lipoprotein	D	771	Y
RA	CP009273	2645592	C→A	0.855	D19Y	yfhM	bacterial alpha2‑macroglobulin colonization factor ECAM; anti‑host protease defense factor; periplasmic inner membrane‑anchored lipoprotein	D	19	Y
RA	CP009273	2651665	G→T	1.0	G210G	hscA	DnaK‑like molecular chaperone specific for IscU	G	210	G
RA	CP009273	2659594	C→A	0.912	L267L	csiE	stationary phase inducible protein	L	267	L
RA	CP009273	2660155	G→A	0.18899999999999997	Q351*	hcaT	putative 3‑phenylpropionic transporter	Q	351	*
RA	CP009273	2662305	A→C	0.052000000000000005	intergenic	hcaR	hca operon transcriptional regulator/3‑phenylpropionate dioxygenase, large (alpha) subunit	intergenic	None
RA	CP009273	2664115	C→A	0.059000000000000004	R123R	hcaF	3‑phenylpropionate dioxygenase, small (beta) subunit	R	123	R
RA	CP009273	2664138	A→C	0.535	E130D	hcaF	3‑phenylpropionate dioxygenase, small (beta) subunit	E	130	D
RA	CP009273	2665772	G→T	1.0	E123*	hcaD	phenylpropionate dioxygenase, ferredoxin reductase subunit	E	123	*
RA	CP009273	2668397	C→A	0.354	G242C	yphC	putative Zn‑dependent NAD(P)‑binding oxidoreductase	G	242	C
RA	CP009273	2669978	C→A	0.898	A69A	yphD	inner membrane putative ABC superfamily sugar transporter permease	A	69	A
RA	CP009273	2671274	C→A	1.0	T149T	yphE	putative sugar transporter subunit of ABC superfamily, ATP‑binding component	T	149	T
RA	CP009273	2673565	C→A	0.05	R847L	yphG	DUF4380 domain‑containing TPR repeat protein	R	847	L
RA	CP009273	2675664	T→G	0.10400000000000001	V147V	yphG	DUF4380 domain‑containing TPR repeat protein	V	147	V
RA	CP009273	2678030	C→A	0.124	A279A	glyA	serine hydroxymethyltransferase	A	279	A
RA	CP009273	2681873	T→A	1.0	Q97L	glrR	response regulator regulating glmY sRNA in two‑component system with sensor protein GlrK	Q	97	L
RA	CP009273	2683036	C→A	0.133	T474T	glrK	sensor protein kinase regulating glmY sRNA in two‑component system with response regulator GlrR	T	474	T
RA	CP009273	2683325	T→A	0.147	H378L	glrK	sensor protein kinase regulating glmY sRNA in two‑component system with response regulator GlrR	H	378	L
RA	CP009273	2683829	C→A	1.0	R210L	glrK	sensor protein kinase regulating glmY sRNA in two‑component system with response regulator GlrR	R	210	L
RA	CP009273	2684948	T→A	0.062	intergenic	glmY	sRNA activator of glmS mRNA, glmZ processing antagonist/phosphoribosylformyl‑glycineamide synthetase	intergenic	None
RA	CP009273	2685879	C→A	0.062	A1008A	purL	phosphoribosylformyl‑glycineamide synthetase	A	1008	A
RA	CP009273	2688006	C→A	0.9159999999999999	P299P	purL	phosphoribosylformyl‑glycineamide synthetase	P	299	P
RA	CP009273	2689267	C→A	1.0	I36I	mltF	membrane‑bound lytic transglycosylase F, murein hydrolase	I	36	I
RA	CP009273	2692793	C→A	0.92	H226N	yfhH	putative DNA‑binding transcriptional regulator	H	226	N
RA	CP009273	2694843	G→T	0.91	I82I	pdxJ	pyridoxine 5'‑phosphate synthase	I	82	I
RA	CP009273	2695522	C→A	0.107	E103*	recO	gap repair protein	E	103	*
RA	CP009273	2699380	C→A	1.0	P368P	lepA	back‑translocating elongation factor EF4, GTPase	P	368	P
RA	CP009273	2699880	T→A	0.8440000000000001	N202Y	lepA	back‑translocating elongation factor EF4, GTPase	N	202	Y
RA	CP009273	2708534	T→G	0.106	E49A	yfiE	putative DNA‑binding transcriptional regulator	E	49	A
JC JC	CP009273	2709656	IS2 (–) +5 bp	0.938	coding	grcA	autonomous glycyl radical cofactor	NaN	None
RA	CP009273	2711755	C→A	0.875	D45Y	yfiF	putative methyltransferase	D	45	Y
RA	CP009273	2713591	T→G	0.08199999999999999	C94G	pka	protein lysine acetyltransferase	C	94	G
RA	CP009273	2715643	G→T	1.0	E778*	pka	protein lysine acetyltransferase	E	778	*
RA	CP009273	2719426	T→C	1.0	intergenic	kgtP	alpha‑ketoglutarate transporter/5S ribosomal RNA of rrnG operon	intergenic	None
RA	CP009273	2725747	G→T	0.934	R596S	clpB	protein disaggregation chaperone	R	596	S
RA	CP009273	2726786	C→A	1.0	A249A	clpB	protein disaggregation chaperone	A	249	A
RA	CP009273	2727416	C→A	0.8440000000000001	L39L	clpB	protein disaggregation chaperone	L	39	L
RA	CP009273	2733753	C→T	1.0	E253K	aroF	3‑deoxy‑D‑arabino‑heptulosonate‑7‑phosphate synthase, tyrosine‑repressible	E	253	K
RA	CP009273	2735293	A→T	0.073	I20I	yfiR	putative periplasmic inhibitor of YfiN activity	I	20	I
RA	CP009273	2736714	C→A	0.884	R325S	yfiN	putative membrane‑anchored diguanylate cyclase with an N‑terminal periplasmic domain	R	325	S
RA	CP009273	2743438	C→A	0.912	intergenic	yfjD	UPF0053 family inner membrane protein/heat shock protein	intergenic	None
RA	CP009273	2749958	C→A	0.087	I147I	intA	CP4‑57 prophage; integrase	I	147	I
RA	CP009273	2751558	G→T	0.929	T134T	yfjH	CP4‑57 prophage; uncharacterized protein	T	134	T
RA	CP009273	2761733	T→A	0.16399999999999998	V222E	yfjP	CP4‑57 prophage; 50S ribosome‑binding GTPase family protein	V	222	E
RA	CP009273	2763057	C→A	0.905	intergenic	yfjQ	CP4‑57 prophage; uncharacterized protein/CP4‑57 prophage; putative DNA‑binding transcriptional regulator	intergenic	None
RA	CP009273	2764641	C→A	0.065	S45R	yfjT	CP4‑57 prophage; putative periplasmic protein	S	45	R
RA	CP009273	2770944	G→T	0.08	D45Y	ypjF	CP4‑57 prophage; toxin of the YpjF‑YfjZ toxin‑antitoxin system	D	45	Y
RA	CP009273	2771358	G→A	1.0	intergenic	ypjF	CP4‑57 prophage; toxin of the YpjF‑YfjZ toxin‑antitoxin system/adhesin‑like autotransporter	intergenic	None
RA	CP009273	2778820	G→A	0.909	intergenic	ypjC	pseudogene/tRNA‑Ile	intergenic	None
RA	CP009273	2779067	C→A	1.0	intergenic	ypjC	pseudogene/tRNA‑Ile	intergenic	None
RA	CP009273	2786171	C→A	0.125	F26L	gabT	4‑aminobutyrate aminotransferase, PLP‑dependent	F	26	L
RA	CP009273	2796584	T→A	0.086	F626L	nrdE	ribonucleoside‑diphosphate reductase 2, alpha subunit	F	626	L
RA	CP009273	2798195	A→T	0.8959999999999999	K8*	proV	glycine betaine transporter subunit	K	8	*
RA	CP009273	2801706	C→A	0.878	pseudogene	ygaY	pseudogene, major facilitator transporter superfamily;putative transport; Not classified; putative transport protein	pseudogene	None
RA	CP009273	2808907	C→A	0.91	E298*	gshA	glutamate‑cysteine ligase	E	298	*
RA	CP009273	2817178	G→T	0.057	intergenic	recA	DNA recombination and repair protein; ssDNA‑dependent ATPase; synaptase; ssDNA and dsDNA binding protein forming filaments; ATP‑dependent homologous DNA strand exchanger; recombinase A; LexA autocleavage cofactor/nicotinamide‑nucleotide amidohydrolase; NMN amidohydrolase	intergenic	None
RA	CP009273	2817209	C→T	0.163	*166*	pncC	nicotinamide‑nucleotide amidohydrolase; NMN amidohydrolase	*	166	*
RA	CP009273	2820784	G→T	0.081	D22Y	srlB	glucitol/sorbitol‑specific enzyme IIA component of PTS	D	22	Y
RA	CP009273	2825783	C→T	1.0	intergenic	norR	anaerobic nitric oxide reductase DNA‑binding transcriptional activator/anaerobic nitric oxide reductase flavorubredoxin	intergenic	None
RA	CP009273	2826254	T→G	0.158	F140L	norV	anaerobic nitric oxide reductase flavorubredoxin	F	140	L
RA	CP009273	2828952	C→A	1.0	T611T	hypF	carbamoyl phosphate phosphatase and maturation protein for [NiFe] hydrogenases	T	611	T
RA	CP009273	2828973	T→A	0.18600000000000003	A604A	hypF	carbamoyl phosphate phosphatase and maturation protein for [NiFe] hydrogenases	A	604	A
RA	CP009273	2829387	C→A	0.142	M466I	hypF	carbamoyl phosphate phosphatase and maturation protein for [NiFe] hydrogenases	M	466	I
RA	CP009273	2831086	C→A	0.919	E127*	hydN	formate dehydrogenase‑H, [4Fe‑4S] ferredoxin subunit	E	127	*
RA	CP009273	2831929	T→A	0.922	E232V	ascG	asc operon transcriptional repressor; prpBC operon repressor	E	232	V
RA	CP009273	2835094	C→A	0.88	P249Q	ascB	cryptic 6‑phospho‑beta‑glucosidase	P	249	Q
RA	CP009273	2835291	T→G	0.213	C315G	ascB	cryptic 6‑phospho‑beta‑glucosidase	C	315	G
RA	CP009273	2835297	T→G	0.17800000000000002	S317A	ascB	cryptic 6‑phospho‑beta‑glucosidase	S	317	A
RA	CP009273	2836554	G→T	1.0	I84I	hycH	hydrogenase 3 maturation protein	I	84	I
RA	CP009273	2837721	C→A	0.907	D131Y	hycF	formate hydrogenlyase complex iron‑sulfur protein	D	131	Y
RA	CP009273	2841044	C→A	1.0	A519A	hycC	hydrogenase 3, membrane subunit	A	519	A
RA	CP009273	2843663	G→T	0.204	H44Q	hycA	regulator of the transcriptional regulator FhlA	H	44	Q
RA	CP009273	2846112	C→A	1.0	I206I	hypD	hydrogenase maturation protein	I	206	I
RA	CP009273	2848002	T→A	0.9259999999999999	C102*	fhlA	formate hydrogenlyase transcriptional activator	C	102	*
RA	CP009273	2848892	C→A	0.146	A399E	fhlA	formate hydrogenlyase transcriptional activator	A	399	E
RA	CP009273	2850790	C→A	1.0	I113I	mutS	methyl‑directed mismatch repair protein	I	113	I
RA	CP009273	2852854	G→T	0.883	P801P	mutS	methyl‑directed mismatch repair protein	P	801	P
RA	CP009273	2869780	G→A	0.932	intergenic	cysD	sulfate adenylyltransferase, subunit 2/aminopeptidase in alkaline phosphatase isozyme conversion	intergenic	None
RA	CP009273	2870278	C→A	0.885	I113I	iap	aminopeptidase in alkaline phosphatase isozyme conversion	I	113	I
RA	CP009273	2873087	G→T	1.0	V15V	ygbT	multifunctional endonuclease Cas1, CRISPR adaptation protein; DNA repair enzyme	V	15	V
RA	CP009273	2873148	C→A	0.155	*200L	casE	CRISPR RNA precursor cleavage enzyme; CRISP RNA (crRNA) containing Cascade antiviral complex protein	*	200	L
RA	CP009273	2876563	C→A	0.14800000000000002	R312L	casA	CRISP RNA (crRNA) containing Cascade antiviral complex protein	R	312	L
RA	CP009273	2876760	C→T	1.0	G246G	casA	CRISP RNA (crRNA) containing Cascade antiviral complex protein	G	246	G
RA	CP009273	2878668	G→T	1.0	V637V	ygcB	R‑loop helicase‑annealase Cas3 needed for Cascade anti‑viral activity	V	637	V
RA	CP009273	2879449	G→T	1.0	S377*	ygcB	R‑loop helicase‑annealase Cas3 needed for Cascade anti‑viral activity	S	377	*
RA	CP009273	2880664	T→A	0.059000000000000004	intergenic	ygcB	R‑loop helicase‑annealase Cas3 needed for Cascade anti‑viral activity/sok‑related sRNA, function unknown	intergenic	None
RA	CP009273	2880751	C→A	0.925	noncoding	sokX	sok‑related sRNA, function unknown	noncoding	None
RA	CP009273	2881078	G→T	0.363	G198G	cysH	phosphoadenosine phosphosulfate reductase; PAPS reductase, thioredoxin dependent	G	198	G
RA	CP009273	2882054	C→A	0.1	D469Y	cysI	sulfite reductase, beta subunit, NAD(P)‑binding, heme‑binding	D	469	Y
RA	CP009273	2882392	C→A	0.055	W356L	cysI	sulfite reductase, beta subunit, NAD(P)‑binding, heme‑binding	W	356	L
RA	CP009273	2884385	G→T	0.8759999999999999	V291V	cysJ	sulfite reductase, alpha subunit, flavoprotein	V	291	V
RA	CP009273	2888584	G→T	1.0	I185I	ygcQ	putative flavoprotein	I	185	I
RA	CP009273	2889129	C→A	0.899	A4S	ygcQ	putative flavoprotein	A	4	S
RA	CP009273	2893446	T→A	0.915	K63*	ygcW	putative dehydrogenase	K	63	*
RA	CP009273	2894334	C→A	0.10099999999999999	G128G	yqcE	MFS transporter family protein	G	128	G
RA	CP009273	2902302	C→A	0.3	D242Y	pyrG	CTP synthetase	D	242	Y
RA	CP009273	2908547	C→A	0.19399999999999998	A44A	barA	hybrid sensory histidine kinase, in two‑component regulatory system with UvrY	A	44	A
RA	CP009273	2913013	C→A	0.162	D365Y	gudX	glucarate dehydratase‑related protein, substrate unknown	D	365	Y
RA	CP009273	2913019	C→A	0.878	A363S	gudX	glucarate dehydratase‑related protein, substrate unknown	A	363	S
RA	CP009273	2913535	C→A	0.094	A191S	gudX	glucarate dehydratase‑related protein, substrate unknown	A	191	S
RA	CP009273	2914100	C→A	0.136	A2A	gudX	glucarate dehydratase‑related protein, substrate unknown	A	2	A
RA	CP009273	2915998	C→A	0.899	A116S	yqcA	short‑chain flavodoxin, FMN‑binding	A	116	S
RA	CP009273	2916218	G→T	0.113	S42R	yqcA	short‑chain flavodoxin, FMN‑binding	S	42	R
RA	CP009273	2918415	G→A	0.902	P75P	syd	SecY‑interacting protein	P	75	P
RA	CP009273	2919415	T→C	0.087	F237L	queF	7‑cyano‑7‑deazaguanine reductase (NADPH‑dependent)	F	237	L
RA	CP009273	2919922	G→T	0.867	D86Y	ygdH	UPF0717 family protein	D	86	Y
RA	CP009273	2920050	C→A	0.858	I128I	ygdH	UPF0717 family protein	I	128	I
RA	CP009273	2921101	C→A	0.9209999999999999	intergenic	ygdH	UPF0717 family protein/putative serine transporter	intergenic	None
RA	CP009273	2921245	G→T	0.893	intergenic	ygdH	UPF0717 family protein/putative serine transporter	intergenic	None
RA	CP009273	2928124	T→A	0.062	I177I	fucP	L‑fucose transporter	I	177	I
RA	CP009273	2931717	C→A	1.0	N307K	fucK	L‑fuculokinase	N	307	K
RA	CP009273	2932832	C→A	0.154	R36S	fucR	l‑fucose operon activator	R	36	S
RA	CP009273	2932835	C→T	0.846	R37C	fucR	l‑fucose operon activator	R	37	C
RA	CP009273	2934843	G→T	1.0	H50N	ygdD	UPF0382 family inner membrane protein	H	50	N
RA	CP009273	2936686	G→T	0.077	intergenic	ygdI	DUF903 family verified lipoprotein/cysteine sulfinate desulfinase	intergenic	None
RA	CP009273	2936836	C→A	0.9179999999999999	A47A	csdA	cysteine sulfinate desulfinase	A	47	A
RA	CP009273	2938640	C→A	0.061	D188Y	tcdA	tRNA threonylcarbamoyladenosine dehydratase; sulfur acceptor for CsdA	D	188	Y
RA	CP009273	2941341	G→A	0.8759999999999999	L343L	amiC	N‑acetylmuramoyl‑L‑alanine amidase	L	343	L
RA	CP009273	2945306	C→G	0.8220000000000001	G172A	recD	exonuclease V (RecBCD complex), alpha chain	G	172	A
RA	CP009273	2957480	C→A	0.105	L19F	ppdA	putative prepilin peptidase‑dependent protein	L	19	F
RA	CP009273	2959004	G→A	1.0	I131I	lgt	phosphatidylglycerol‑prolipoprotein diacylglyceryl transferase	I	131	I
RA	CP009273	2959072	C→A	0.135	V109F	lgt	phosphatidylglycerol‑prolipoprotein diacylglyceryl transferase	V	109	F
RA	CP009273	2960251	C→A	0.133	E515*	ptsP	fused PTS enzyme: PEP‑protein phosphotransferase (enzyme I)/GAF domain containing protein	E	515	*
RA	CP009273	2962962	T→A	0.892	intergenic	rppH	RNA pyrophosphohydrolase/methyl‑directed mismatch repair protein	intergenic	None
RA	CP009273	2964899	C→A	0.12	intergenic	ygdR	DUF903 family verified lipoprotein/putative NADP(H)‑dependent aldo‑keto reductase	intergenic	None
RA	CP009273	2967572	A→G	0.149	F601S	aas	fused 2‑acylglycerophospho‑ethanolamine acyl transferase/acyl‑acyl carrier protein synthetase	F	601	S
RA	CP009273	2974073	C→T	0.927	intergenic	ygeA	Asp/Glu_racemase family protein/arabinose transporter	intergenic	None
RA	CP009273	2980488	C→A	0.892	intergenic	yqeG	putative transporter/putative LuxR family transcriptional regulator	intergenic	None
RA	CP009273	2983568	C→A	0.07	R51I	yqeK	uncharacterized protein	R	51	I
RA	CP009273	2984747	G→T	0.912	D41Y	ygeG	SycD‑like chaperone family TPR‑repeat‑containing protein	D	41	Y
RA	CP009273	2985256	G→T	0.902	intergenic	ygeG	SycD‑like chaperone family TPR‑repeat‑containing protein/putative transcriptional regulator	intergenic	None
RA	CP009273	2985472	T→A	0.083	F7Y	ygeH	putative transcriptional regulator	F	7	Y
RA	CP009273	2985884	C→T	0.866	I144I	ygeH	putative transcriptional regulator	I	144	I
RA	CP009273	2986052	G→T	0.892	L200F	ygeH	putative transcriptional regulator	L	200	F
RA	CP009273	2988355	C→A	1.0	pseudogene	ygeK	pseudogene; putative 2‑component transcriptional regulator	pseudogene	None
RA	CP009273	2988554	G→A	0.882	intergenic	ygeK	pseudogene; putative 2‑component transcriptional regulator/pseudogene	intergenic	None
RA	CP009273	2989295	C→A	1.0	pseudogene	ygeN	pseudogene	pseudogene	None
RA	CP009273	2992861	C→A	0.071	T130T	ygeR	LysM domain‑containing M23 family putative peptidase; septation lipoprotein	T	130	T
RA	CP009273	2993211	C→A	1.0	V14L	ygeR	LysM domain‑containing M23 family putative peptidase; septation lipoprotein	V	14	L
RA	CP009273	2993699	C→A	1.0	intergenic	ygeR	LysM domain‑containing M23 family putative peptidase; septation lipoprotein/xanthine dehydrogenase, molybdenum binding subunit	intergenic	None
RA	CP009273	2994695	C→G	0.08199999999999999	A331G	xdhA	xanthine dehydrogenase, molybdenum binding subunit	A	331	G
RA	CP009273	2995335	C→A	0.11199999999999999	V544V	xdhA	xanthine dehydrogenase, molybdenum binding subunit	V	544	V
RA	CP009273	2999827	C→A	0.893	D69E	ygeW	putative carbamoyltransferase	D	69	E
RA	CP009273	2999917	C→A	0.16399999999999998	I99I	ygeW	putative carbamoyltransferase	I	99	I
RA	CP009273	3001816	T→A	0.105	V316V	ygeX	2,3‑diaminopropionate ammonia lyase, PLP‑dependent	V	316	V
RA	CP009273	3009187	G→T	0.937	intergenic	mocA	CTP:molybdopterin cytidylyltransferase/putative Fe‑S subunit oxidoreductase subunit	intergenic	None
RA	CP009273	3017285	G→T	1.0	D871Y	xdhD	putative hypoxanthine oxidase, molybdopterin‑binding/Fe‑S binding	D	871	Y
RA	CP009273	3018544	G→T	0.8909999999999999	A279S	xanQ	xanthine permease	A	279	S
RA	CP009273	3019203	G→T	0.052000000000000005	E27*	guaD	guanine deaminase	E	27	*
RA	CP009273	3022562	C→T	0.924	G577R	ygfT	putative oxidoreductase, Fe‑S subunit/nucleotide‑binding subunit	G	577	R
RA	CP009273	3022986	G→T	0.085	L435L	ygfT	putative oxidoreductase, Fe‑S subunit/nucleotide‑binding subunit	L	435	L
RA	CP009273	3024081	A→C	0.9259999999999999	V70V	ygfT	putative oxidoreductase, Fe‑S subunit/nucleotide‑binding subunit	V	70	V
RA	CP009273	3024983	C→G	1.0	G86G	uacT	uric acid permease	G	86	G
RA	CP009273	3025678	A→T	0.08900000000000001	Q318L	uacT	uric acid permease	Q	318	L
RA	CP009273	3030181	G→T	0.884	H429N	recJ	ssDNA exonuclease, 5' ‑‑> 3'‑specific	H	429	N
RA	CP009273	3030592	T→A	0.31	N292Y	recJ	ssDNA exonuclease, 5' ‑‑> 3'‑specific	N	292	Y
RA	CP009273	3034169	T→A	0.128	Q5L	cptA	toxin of CptAB toxin‑antitoxin pairflavinator of succinate dehydrogenase; antitoxin of CptAB toxin‑antitoxin pair	Q	5	L
RA	CP009273	3039409	T→G	0.22	intergenic	ygfF	putative NAD(P)‑dependent oxidoreductase with NAD(P)‑binding Rossmann‑fold domain/glycine decarboxylase, PLP‑dependent, subunit (protein P) of glycine cleavage complex	intergenic	None
RA	CP009273	3039703	C→A	0.877	A900S	gcvP	glycine decarboxylase, PLP‑dependent, subunit (protein P) of glycine cleavage complex	A	900	S
RA	CP009273	3041321	G→T	0.848	I360I	gcvP	glycine decarboxylase, PLP‑dependent, subunit (protein P) of glycine cleavage complex	I	360	I
RA	CP009273	3044281	G→A	0.142	intergenic	gcvT	aminomethyltransferase, tetrahydrofolate‑dependent, subunit (T protein) of glycine cleavage complex/2‑octaprenylphenol hydroxylase, FAD‑dependent	intergenic	None
RA	CP009273	3044464	G→A	1.0	intergenic	gcvT	aminomethyltransferase, tetrahydrofolate‑dependent, subunit (T protein) of glycine cleavage complex/2‑octaprenylphenol hydroxylase, FAD‑dependent	intergenic	None
RA	CP009273	3049220	C→A	0.92	R84R	zapA	FtsZ stabilizer	R	84	R
RA	CP009273	3049645	G→A	0.091	E16K	fau	5‑formyltetrahydrofolate cyclo‑ligase family protein	E	16	K
RA	CP009273	3049740	C→A	0.887	L47L	fau	5‑formyltetrahydrofolate cyclo‑ligase family protein	L	47	L
RA	CP009273	3055069	C→A	0.121	V287V	scpA	methylmalonyl‑CoA mutase	V	287	V
RA	CP009273	3055576	C→A	0.08900000000000001	V456V	scpA	methylmalonyl‑CoA mutase	V	456	V
RA	CP009273	3057762	C→T	0.22	G137G	scpB	methylmalonyl‑CoA decarboxylase, biotin‑independent	G	137	G
RA	CP009273	3058692	C→T	0.085	P178S	scpC	propionyl‑CoA:succinate CoA transferase	P	178	S
RA	CP009273	3058769	C→T	0.895	I203I	scpC	propionyl‑CoA:succinate CoA transferase	I	203	I
RA	CP009273	3064914	G→T	1.0	I356I	pgk	phosphoglycerate kinase	I	356	I
RA	CP009273	3065123	C→T	0.937	G287S	pgk	phosphoglycerate kinase	G	287	S
RA	CP009273	3067574	C→A	0.213	E159*	yggC	putative PanK family P‑loop kinase	E	159	*
RA	CP009273	3068135	G→T	0.08800000000000001	F140L	yggD	MtlR family putative transcriptional repressor	F	140	L
RA	CP009273	3068690	C→A	0.09	V284V	yggF	fructose 1,6 bisphosphatase isozyme	V	284	V
RA	CP009273	3074591	G→T	0.9009999999999999	A135E	tktA	transketolase 1, thiamine triphosphate‑binding	A	135	E
RA	CP009273	3074812	C→A	0.158	V61V	tktA	transketolase 1, thiamine triphosphate‑binding	V	61	V
RA	CP009273	3075114	C→A	1.0	intergenic	tktA	transketolase 1, thiamine triphosphate‑binding/Phe‑Phe periplasmic metalloprotease, OM lipoprotein; low salt‑inducible; heat shock protein that binds Era	intergenic	None
RA	CP009273	3076526	C→A	1.0	D211Y	speB	agmatinase	D	211	Y
RA	CP009273	3077302	C→A	0.938	D657Y	speA	biosynthetic arginine decarboxylase, PLP‑binding	D	657	Y
RA	CP009273	3080618	T→A	1.0	V185E	metK	S‑adenosylmethionine synthetase	V	185	E
RA	CP009273	3084798	C→A	0.875	L102L	rsmE	16S rRNA m(3)U1498 methyltransferase, SAM‑dependent	L	102	L
RA	CP009273	3087792	T→A	0.053	E216D	yggR	putative PilT family AAA+ ATPase	E	216	D
RA	CP009273	3088065	C→A	0.9009999999999999	V125V	yggR	putative PilT family AAA+ ATPase	V	125	V
RA	CP009273	3097262	C→T	0.9179999999999999	F297F	mutY	adenine DNA glycosylase	F	297	F
RA	CP009273	3098641	G→T	0.096	G284*	mltC	membrane‑bound lytic murein transglycosylase C	G	284	*
RA	CP009273	3106685	G→T	0.851	S51Y	yghG	secretin (GspDbeta) OM localization lipoprotein pilotin	S	51	Y
RA	CP009273	3110213	T→A	0.9059999999999999	A753A	yghJ	DUF4092 family putative lipoprotein peptidase	A	753	A
RA	CP009273	3110751	C→A	1.0	R574L	yghJ	DUF4092 family putative lipoprotein peptidase	R	574	L
RA	CP009273	3111434	C→A	1.0	A346A	yghJ	DUF4092 family putative lipoprotein peptidase	A	346	A
RA	CP009273	3118905	C→A	0.08900000000000001	R326L	glcE	glycolate oxidase FAD binding subunit	R	326	L
RA	CP009273	3120216	C→A	1.0	D389Y	glcD	glycolate oxidase subunit, FAD‑linked	D	389	Y
RA	CP009273	3122356	G→T	0.902	L242F	glcC	glycolate‑inducible glc operon transcriptional repressor; autorepressor	L	242	F
RA	CP009273	3122778	A→C	0.8590000000000001	pseudogene	yghO	pseudogene, DNA‑binding transcriptional regulator homology	pseudogene	None
RA	CP009273	3132601	T→G	0.127	I172M	yghU	putative S‑transferase	I	172	M
RA	CP009273	3134528	C→A	0.861	D40Y	hybD	maturation protease for hydrogenase 2	D	40	Y
RA	CP009273	3135129	T→A	0.08	K407I	hybC	hydrogenase 2, large subunit	K	407	I
RA	CP009273	3135838	A→C	0.1	Y171D	hybC	hydrogenase 2, large subunit	Y	171	D
RA	CP009273	3136365	G→T	0.083	H387N	hybB	putative hydrogenase 2 cytochrome b type component	H	387	N
RA	CP009273	3136423	G→T	0.12300000000000001	I367I	hybB	putative hydrogenase 2 cytochrome b type component	I	367	I
RA	CP009273	3138777	C→A	0.062	G282C	hybO	hydrogenase 2, small subunit	G	282	C
RA	CP009273	3142668	G→T	0.9259999999999999	L55I	yqhA	UPF0114 family putative inner membrane protein	L	55	I
RA	CP009273	3144158	C→A	1.0	intergenic	yghA	putative oxidoreductase/membrane spanning protein in TonB‑ExbB‑ExbD complex	intergenic	None
RA	CP009273	3148475	T→C	0.19399999999999998	K35E	yqhC	transcriptional activator of yqhD	K	35	E
RA	CP009273	3153033	C→A	0.092	L491L	ygiQ	Radical SAM superfamily protein	L	491	L
RA	CP009273	3164230	C→A	0.853	R130S	qseC	quorum sensing sensory histidine kinase in two‑component regulatory system with QseB	R	130	S
RA	CP009273	3168668	T→A	0.076	T30S	parE	DNA topoisomerase IV, subunit B	T	30	S
RA	CP009273	3172298	T→A	0.06	S275S	tolC	transport channel	S	275	S
RA	CP009273	3173669	G→T	1.0	A189A	ygiB	DUF1190 family protein	A	189	A
RA	CP009273	3176733	G→T	0.851	intergenic	zupT	zinc transporter/3,4‑dihydroxy‑2‑butanone‑4‑phosphate synthase	intergenic	None
RA	CP009273	3176820	G→T	0.879	intergenic	zupT	zinc transporter/3,4‑dihydroxy‑2‑butanone‑4‑phosphate synthase	intergenic	None
RA	CP009273	3182647	G→T	0.902	pseudogene	yqiG	pseudogene; fimbrial export usher family;putative membrane; Not classified; putative membrane protein	pseudogene	None
RA	CP009273	3184211	C→A	0.934	S74Y	yqiI	fimbrial protein	S	74	Y
RA	CP009273	3186181	G→C	0.073	W205C	yqiJ	DUF1449 family inner membrane protein	W	205	C
RA	CP009273	3189569	C→A	0.379	D182Y	hldE	fused heptose 7‑phosphate kinase/heptose 1‑phosphate adenyltransferase	D	182	Y
RA	CP009273	3194342	T→G	0.11199999999999999	intergenic	ygiF	inorganic triphosphatase/SH3 domain protein	intergenic	None
RA	CP009273	3199743	C→A	0.897	intergenic	ttdR	transcriptional activator of ttdABT/L‑tartrate dehydratase, alpha subunit	intergenic	None
RA	CP009273	3201209	C→A	0.8909999999999999	F160L	ttdB	L‑tartrate dehydratase, beta subunit	F	160	L
RA	CP009273	3217289	A→T	0.915	H433L	ebgA	evolved beta‑D‑galactosidase, alpha subunit	H	433	L
RA	CP009273	3218296	G→T	0.18100000000000002	D769Y	ebgA	evolved beta‑D‑galactosidase, alpha subunit	D	769	Y
RA	CP009273	3224927	C→A	1.0	intergenic	ygjK	alpha‑glucosidase/2,4‑dienoyl‑CoA reductase, NADH and FMN‑linked	intergenic	None
RA	CP009273	3228343	G→A	0.087	R298C	rlmG	23S rRNA m(2)G1835 methyltransferase, SAM‑dependent	R	298	C
RA	CP009273	3230857	C→G	0.863	A63G	ygjR	putative NAD(P)‑dependent dehydrogenase	A	63	G
RA	CP009273	3231349	A→C	0.9229999999999999	Q227P	ygjR	putative NAD(P)‑dependent dehydrogenase	Q	227	P
RA	CP009273	3236592	C→A	0.08900000000000001	D28Y	uxaA	altronate hydrolase	D	28	Y
RA	CP009273	3238170	T→A	0.095	intergenic	uxaC	uronate isomerase/hexuronate transporter	intergenic	None
RA	CP009273	3238283	C→A	0.894	intergenic	uxaC	uronate isomerase/hexuronate transporter	intergenic	None
RA	CP009273	3243768	C→T	0.9009999999999999	intergenic	yqjK	uncharacterized protein/putative quinol oxidase subunit	intergenic	None
RA	CP009273	3243840	T→G	0.21600000000000003	intergenic	yqjK	uncharacterized protein/putative quinol oxidase subunit	intergenic	None
RA	CP009273	3245848	G→T	1.0	L62L	yhaH	DUF805 family inner membrane protein	L	62	L
RA	CP009273	3246619	Δ1 bp	0.389	coding	yhaI	DUF805 family inner membrane protein	NaN	None
RA	CP009273	3246634	A→T	0.061	intergenic	yhaI	DUF805 family inner membrane protein/LysR family putative transcriptional regulator	intergenic	None
RA	CP009273	3252258	C→A	1.0	D251Y	tdcG	L‑serine dehydratase 3, anaerobic	D	251	Y
RA	CP009273	3254752	C→A	0.909	V342V	tdcE	pyruvate formate‑lyase 4/2‑ketobutyrate formate‑lyase	V	342	V
RA	CP009273	3258871	G→T	0.885	L173I	tdcB	L‑threonine dehydratase, catabolic	L	173	I
RA	CP009273	3260998	G→T	0.06	intergenic	tdcR	L‑threonine dehydratase operon activator protein/uncharacterized protein	intergenic	None
RA	CP009273	3261001	G→A	0.945	intergenic	tdcR	L‑threonine dehydratase operon activator protein/uncharacterized protein	intergenic	None
RA	CP009273	3263409	C→T	1.0	intergenic	yhaC	pentapetide repeats‑related protein/RNase P, M1 RNA component	intergenic	None
RA	CP009273	3263460	C→A	0.09	intergenic	yhaC	pentapetide repeats‑related protein/RNase P, M1 RNA component	intergenic	None
RA	CP009273	3263466	G→T	0.08800000000000001	intergenic	yhaC	pentapetide repeats‑related protein/RNase P, M1 RNA component	intergenic	None
RA	CP009273	3266646	C→A	1.0	G91C	garL	alpha‑dehydro‑beta‑deoxy‑D‑glucarate aldolase	G	91	C
RA	CP009273	3268357	C→A	0.9059999999999999	intergenic	garP	putative (D)‑galactarate transporter/(D)‑galactarate dehydrogenase	intergenic	None
JC	CP009273	3270616	+CATTCAA	0.126	coding	prlF	antitoxin of the SohA(PrlF)‑YhaV toxin‑antitoxin system	NaN	None
RA	CP009273	3271128	A→C	0.9279999999999999	T145P	yhaV	toxin of the SohB(PrlF)‑YhaV toxin‑antitoxin system	T	145	P
RA	CP009273	3275210	A→G	0.929	intergenic	agaA	pseudogene, N‑acetylgalactosamine‑6‑phosphate deacetylase fragment; putative N‑acetylgalactosamine‑6‑phosphate deacetylase/tagatose‑6‑phosphate ketose/aldose isomerase	intergenic	None
RA	CP009273	3275216	C→T	0.064	intergenic	agaA	pseudogene, N‑acetylgalactosamine‑6‑phosphate deacetylase fragment; putative N‑acetylgalactosamine‑6‑phosphate deacetylase/tagatose‑6‑phosphate ketose/aldose isomerase	intergenic	None
RA	CP009273	3285085	G→T	0.083	R129L	yraK	putative fimbrial‑like adhesin protein	R	129	L
RA	CP009273	3290970	A→T	0.929	R176R	yraQ	putative inner membrane permease	R	176	R
RA	CP009273	3292017	G→T	0.066	I63I	yraR	putative nucleoside‑diphosphate‑sugar epimerase	I	63	I
RA	CP009273	3295911	C→A	0.9009999999999999	Q22K	yhbV	U32 peptidase family protein	Q	22	K
RA	CP009273	3296612	G→T	0.937	A255A	yhbV	U32 peptidase family protein	A	255	A
RA	CP009273	3299240	A→C	0.909	intergenic	mtr	tryptophan transporter of high affinity/ATP‑dependent RNA helicase	intergenic	None
RA	CP009273	3302027	G→T	1.0	S86*	nlpI	lipoprotein involved in osmotic sensitivity and filamentation	S	86	*
RA	CP009273	3303463	C→A	0.10400000000000001	T355T	pnp	polynucleotide phosphorylase/polyadenylase	T	355	T
RA	CP009273	3306165	C→A	0.36	V125F	rbfA	30s ribosome binding factor	V	125	F
RA	CP009273	3312055	C→A	0.9470000000000001	G20G	argG	argininosuccinate synthetase	G	20	G
RA	CP009273	3312862	T→A	0.07200000000000001	R289R	argG	argininosuccinate synthetase	R	289	R
RA	CP009273	3314814	A→T	0.187	R53R	yhbX	putative EptAB family phosphoethanolamine transferase, inner membrane protein	R	53	R
RA	CP009273	3314870	C→A	1.0	A35S	yhbX	putative EptAB family phosphoethanolamine transferase, inner membrane protein	A	35	S
RA	CP009273	3317805	C→A	0.32799999999999996	D156Y	folP	7,8‑dihydropteroate synthase	D	156	Y
RA	CP009273	3332963	C→A	1.0	A154A	mlaF	ABC transporter maintaining OM lipid asymmetry, ATP‑binding protein	A	154	A
RA	CP009273	3334464	C→A	0.878	S277R	yrbG	putative calcium/sodium:proton antiporter	S	277	R
RA	CP009273	3334687	G→T	0.917	A21A	kdsD	D‑arabinose 5‑phosphate isomerase	A	21	A
RA	CP009273	3334940	T→G	0.45799999999999996	S106A	kdsD	D‑arabinose 5‑phosphate isomerase	S	106	A
RA	CP009273	3337824	C→A	0.149	I174I	lptB	lipopolysaccharide export ABC transporter ATP‑binding protein of the LptBFGC export complex	I	174	I
RA	CP009273	3338710	G→T	0.14400000000000002	W212L	rpoN	RNA polymerase, sigma 54 (sigma N) factor	W	212	L
RA	CP009273	3343975	C→A	0.868	noncoding	arcZ	sRNA positive antisense regulator of rpoS; binds Hfq	noncoding	None
RA	CP009273	3344696	C→A	0.07400000000000001	E563D	arcB	aerobic respiration control sensor histidine protein kinase, cognate to two‑component response regulators ArcA and RssB	E	563	D
RA	CP009273	3347778	G→A	1.0	intergenic	yhcC	putative Fe‑S oxidoreductase, Radical SAM superfamily protein/glutamate synthase, large subunit	intergenic	None
RA	CP009273	3348249	G→T	0.22899999999999998	G56C	gltB	glutamate synthase, large subunit	G	56	C
RA	CP009273	3351650	G→T	0.9159999999999999	E1189D	gltB	glutamate synthase, large subunit	E	1189	D
RA	CP009273	3354405	C→T	1.0	intergenic	gltD	glutamate synthase, 4Fe‑4S protein, small subunit/periplasmic protein	intergenic	None
RA	CP009273	3357229	C→A	0.066	S355*	yhcD	putative outer membrane fimbrial subunit usher protein	S	355	*
RA	CP009273	3365607	G→T	1.0	I109I	nanT	sialic acid transporter	I	109	I
RA	CP009273	3365721	G→T	0.068	G71G	nanT	sialic acid transporter	G	71	G
RA	CP009273	3373457	C→A	0.9159999999999999	intergenic	yhcM	putative AFG1‑like family P‑loop ATPase/DUF1043 family inner membrane‑anchored protein	intergenic	None
RA	CP009273	3373985	C→A	1.0	intergenic	yhcB	DUF1043 family inner membrane‑anchored protein/serine endoprotease, periplasmic	intergenic	None
RA	CP009273	3375260	G→T	1.0	D387Y	degQ	serine endoprotease, periplasmic	D	387	Y
RA	CP009273	3377451	A→T	0.193	S59S	mdh	malate dehydrogenase, NAD(P)‑binding	S	59	S
RA	CP009273	3380174	C→A	0.087	S458S	aaeB	p‑hydroxybenzoic acid efflux system component	S	458	S
RA	CP009273	3382851	C→T	0.075	intergenic	aaeX	DUF1656 family putative inner membrane efflux pump associated protein/transcriptional regulator for aaeXAB operon	intergenic	None
RA	CP009273	3385662	C→G	0.127	intergenic	tldD	putative peptidase/DUF3971‑AsmA2 domains protein	intergenic	None
RA	CP009273	3385813	C→A	0.081	intergenic	tldD	putative peptidase/DUF3971‑AsmA2 domains protein	intergenic	None
RA	CP009273	3385884	G→T	0.092	S1245*	yhdP	DUF3971‑AsmA2 domains protein	S	1245	*
RA	CP009273	3386672	C→A	0.073	P982P	yhdP	DUF3971‑AsmA2 domains protein	P	982	P
RA	CP009273	3396082	G→T	1.0	R204S	csrD	targeting factor for csrBC sRNA degradation	R	204	S
RA	CP009273	3401574	A→C	0.053	V203V	panF	pantothenate:sodium symporter	V	203	V
RA	CP009273	3403534	C→T	1.0	intergenic	prmA	methyltransferase for 50S ribosomal subunit protein L11/tRNA‑dihydrouridine synthase B	intergenic	None
RA	CP009273	3404059	C→A	0.9009999999999999	R141S	dusB	tRNA‑dihydrouridine synthase B	R	141	S
RA	CP009273	3407007	G→A	0.873	intergenic	acrS	acrAB operon transcriptional repressor/cytoplasmic membrane lipoprotein	intergenic	None
RA	CP009273	3407969	C→A	0.868	N249K	acrE	cytoplasmic membrane lipoprotein	N	249	K
RA	CP009273	3409856	A→C	0.9390000000000001	T489P	acrF	multidrug efflux system protein	T	489	P
RA	CP009273	3411250	G→T	1.0	E953D	acrF	multidrug efflux system protein	E	953	D
RA	CP009273	3412733	G→T	0.175	pseudogene	yhdW	pseudogene, amino‑acid transporter homology;putative transport; Not classified; putative periplasmic binding transport protein; periplasmic‑binding component of ABC superfamily	pseudogene	None
RA	CP009273	3413119	G→T	0.054000000000000006	pseudogene	yhdW	pseudogene, amino‑acid transporter homology;putative transport; Not classified; putative periplasmic binding transport protein; periplasmic‑binding component of ABC superfamily	pseudogene	None
RA	CP009273	3414382	C→A	0.061	S297*	yhdX	putative amino‑acid transporter subunit	S	297	*
RA	CP009273	3415702	T→A	0.051	L340Q	yhdY	putative amino‑acid transporter subunit	L	340	Q
RA	CP009273	3416376	G→T	0.081	A194A	yhdZ	putative amino‑acid transporter subunit	A	194	A
RA	CP009273	3422726	G→T	0.8959999999999999	V44V	yrdA	bacterial transferase hexapeptide domain protein	V	44	V
RA	CP009273	3423551	T→A	0.182	Q216L	aroE	dehydroshikimate reductase, NAD(P)‑binding	Q	216	L
RA	CP009273	3424363	T→A	0.885	T138S	tsaC	tRNA(ANN) t(6)A37 threonylcarbamoyladenosine modification protein, threonine‑dependent ADP‑forming ATPase	T	138	S
RA	CP009273	3426905	T→A	0.052000000000000005	E5D	smf	DNA recombination‑mediator A family protein	E	5	D
RA	CP009273	3438440	T→A	0.11199999999999999	Y50F	rpsE	30S ribosomal subunit protein S5	Y	50	F
RA	CP009273	3440151	G→T	1.0	I31I	rpsN	30S ribosomal subunit protein S14	I	31	I
RA	CP009273	3440444	G→T	1.0	S118S	rplE	50S ribosomal subunit protein L5	S	118	S
RA	CP009273	3440832	T→C	1.0	N99D	rplX	50S ribosomal subunit protein L24	N	99	D
RA	CP009273	3445410	C→A	0.9059999999999999	R79L	rplD	50S ribosomal subunit protein L4	R	79	L
RA	CP009273	3448742	C→A	0.91	E6*	gspA	general secretory pathway component, cryptic	E	6	*
RA	CP009273	3452965	A→G	0.1	Y423C	gspE	general secretory pathway component, cryptic	Y	423	C
RA	CP009273	3455867	C→A	1.0	I55I	gspJ	putative general secretory pathway component, cryptic	I	55	I
RA	CP009273	3455930	C→A	0.893	I76I	gspJ	putative general secretory pathway component, cryptic	I	76	I
RA	CP009273	3459603	A→T	0.402	intergenic	gspO	bifunctional prepilin leader peptidase/ methylase/bacterioferritin, iron storage and detoxification protein	intergenic	None
RA	CP009273	3466043	C→A	0.057999999999999996	A277A	fusA	protein chain elongation factor EF‑G, GTP‑binding	A	277	A
RA	CP009273	3470272	C→A	0.8859999999999999	V169V	fkpA	FKBP‑type peptidyl‑prolyl cis‑trans isomerase (rotamase)	V	169	V
RA	CP009273	3471705	C→T	0.9359999999999999	G51D	slyD	FKBP‑type peptidyl prolyl cis‑trans isomerase (rotamase)	G	51	D
RA	CP009273	3473139	G→T	1.0	I276I	kefB	potassium:proton antiporter	I	276	I
RA	CP009273	3475255	C→A	0.912	S203Y	yheS	putative transporter subunit of ABC superfamily: ATP‑binding component	S	203	Y
RA	CP009273	3479769	A→T	1.0	E97D	crp	cAMP‑activated global transcription factor, mediator of catabolite repression	E	97	D
RA	CP009273	3483095	C→A	0.092	V149F	argD	bifunctional acetylornithine aminotransferase/ succinyldiaminopimelate aminotransferase	V	149	F
RA	CP009273	3487342	C→T	0.94	intergenic	tsgA	putative transporter/nitrite reductase, large subunit, NAD(P)H‑binding	intergenic	None
RA	CP009273	3488966	G→C	1.0	A533P	nirB	nitrite reductase, large subunit, NAD(P)H‑binding	A	533	P
RA	CP009273	3489397	C→A	1.0	F676L	nirB	nitrite reductase, large subunit, NAD(P)H‑binding	F	676	L
RA	CP009273	3493210	C→T	0.059000000000000004	intergenic	yhfL	small lipoprotein/putative fructoselysine transporter	intergenic	None
RA	CP009273	3498214	T→G	0.131	intergenic	frlR	putative DNA‑binding transcriptional regulator/FNR‑regulated pyridoxal phosphate‑dependent aminotransferase family protein	intergenic	None
RA	CP009273	3501571	C→A	1.0	G127C	php	phosphotriesterase homology protein	G	127	C
RA	CP009273	3504143	G→T	0.905	R65S	yhfX	putative pyridoxal 5'‑phosphate binding protein	R	65	S
RA	CP009273	3507749	G→T	1.0	H224N	rpe	D‑ribulose‑5‑phosphate 3‑epimerase	H	224	N
RA	CP009273	3509102	G→T	1.0	S57R	dam	DNA adenine methyltransferase	S	57	R
RA	CP009273	3510311	C→A	0.155	G119C	damX	cell division protein that binds to the septal ring	G	119	C
RA	CP009273	3513424	A→T	0.8640000000000001	V213V	hofQ	DNA catabolic putative fimbrial transporter	V	213	V
RA	CP009273	3519188	C→A	0.897	L107L	nudE	adenosine nucleotide hydrolase; substrates include Ap3A, Ap2A, ADP‑ribose, NADH	L	107	L
RA	CP009273	3519359	C→A	0.261	V50V	nudE	adenosine nucleotide hydrolase; substrates include Ap3A, Ap2A, ADP‑ribose, NADH	V	50	V
RA	CP009273	3519657	G→T	1.0	intergenic	nudE	adenosine nucleotide hydrolase; substrates include Ap3A, Ap2A, ADP‑ribose, NADH/inner membrane protein	intergenic	None
RA	CP009273	3519708	T→G	0.146	intergenic	nudE	adenosine nucleotide hydrolase; substrates include Ap3A, Ap2A, ADP‑ribose, NADH/inner membrane protein	intergenic	None
RA	CP009273	3519981	G→T	0.182	A52S	yrfF	inner membrane protein	A	52	S
RA	CP009273	3525950	C→T	0.08900000000000001	intergenic	yhgE	DUF4153 family putative inner membrane protein/phosphoenolpyruvate carboxykinase	intergenic	None
RA	CP009273	3526796	A→T	0.08900000000000001	Y207F	pck	phosphoenolpyruvate carboxykinase	Y	207	F
RA	CP009273	3527619	G→T	0.07400000000000001	A481A	pck	phosphoenolpyruvate carboxykinase	A	481	A
RA	CP009273	3528406	G→T	0.9279999999999999	I274I	envZ	sensory histidine kinase in two‑component regulatory system with OmpR	I	274	I
RA	CP009273	3535370	C→A	0.907	S535R	feoB	fused ferrous iron transporter, protein B: GTP‑binding protein/membrane protein	S	535	R
RA	CP009273	3535715	G→T	0.109	A650A	feoB	fused ferrous iron transporter, protein B: GTP‑binding protein/membrane protein	A	650	A
RA	CP009273	3541081	G→T	0.054000000000000006	V388V	gntT	gluconate transporter, high‑affinity GNT I system	V	388	V
RA	CP009273	3543959	G→T	1.0	A625E	malP	maltodextrin phosphorylase	A	625	E
RA	CP009273	3544164	G→T	0.11599999999999999	R557S	malP	maltodextrin phosphorylase	R	557	S
RA	CP009273	3549090	C→A	0.052000000000000005	R883S	malT	mal regulon transcriptional activator	R	883	S
RA	CP009273	3559201	G→T	0.076	F247L	glgP	glycogen phosphorylase	F	247	L
RA	CP009273	3561574	C→A	1.0	W372L	glgC	glucose‑1‑phosphate adenylyltransferase	W	372	L
RA	CP009273	3563702	T→A	0.09699999999999999	E326D	glgX	glycogen debranching enzyme	E	326	D
RA	CP009273	3567059	C→A	0.8959999999999999	intergenic	glgB	1,4‑alpha‑glucan branching enzyme/aspartate‑semialdehyde dehydrogenase, NAD(P)‑binding	intergenic	None
RA	CP009273	3571153	C→A	0.935	E312*	gntR	d‑gluconate inducible gluconate regulon transcriptional repressor	E	312	*
RA	CP009273	3575032	C→A	0.355	intergenic	yhhY	putative acetyltransferase/putative Hcp1 family polymorphic toxin protein; putative colicin‑like DNase/tRNase activity	intergenic	None
RA	CP009273	3577827	A→G	0.068	intergenic	yrhA	pseudogene, interrupted by IS1E/stable heat shock chaperone	intergenic	None
RA	CP009273	3580673	G→T	0.079	R124I	yhhA	DUF2756 family protein	R	124	I
RA	CP009273	3582807	G→T	0.924	P194Q	ugpE	glycerol‑3‑phosphate transporter subunit	P	194	Q
RA	CP009273	3585079	C→A	0.053	A203S	ugpB	glycerol‑3‑phosphate transporter subunit	A	203	S
RA	CP009273	3588904	A→T	0.062	L287Q	livH	leucine/isoleucine/valine transporter subunit	L	287	Q
RA	CP009273	3590636	G→T	0.927	Y95*	livK	leucine transporter subunit	Y	95	*
RA	CP009273	3590728	C→A	0.08900000000000001	D65Y	livK	leucine transporter subunit	D	65	Y
RA	CP009273	3590906	C→A	0.9009999999999999	A5A	livK	leucine transporter subunit	A	5	A
RA	CP009273	3591957	T→G	0.893	V354V	livJ	leucine/isoleucine/valine transporter subunit	V	354	V
RA	CP009273	3593019	C→T	0.081	intergenic	livJ	leucine/isoleucine/valine transporter subunit/RNA polymerase, sigma 32 (sigma H) factor	intergenic	None
RA	CP009273	3593213	G→T	0.057999999999999996	intergenic	livJ	leucine/isoleucine/valine transporter subunit/RNA polymerase, sigma 32 (sigma H) factor	intergenic	None
RA	CP009273	3594268	C→T	0.8959999999999999	intergenic	rpoH	RNA polymerase, sigma 32 (sigma H) factor/inner membrane putative ABC superfamily transporter permease	intergenic	None
RA	CP009273	3594451	C→A	0.071	M332I	ftsX	inner membrane putative ABC superfamily transporter permease	M	332	I
RA	CP009273	3596266	C→A	0.887	T446T	ftsY	Signal Recognition Particle (SRP) receptor	T	446	T
RA	CP009273	3597569	C→A	0.065	W12L	ftsY	Signal Recognition Particle (SRP) receptor	W	12	L
RA	CP009273	3598440	C→A	0.907	N34K	yhhL	DUF1145 family protein	N	34	K
RA	CP009273	3604608	C→A	0.057999999999999996	A162A	yhhS	putative arabinose efflux transporter	A	162	A
RA	CP009273	3607110	C→A	0.92	I28I	nikA	nickel‑binding, heme‑binding periplasmic protein	I	28	I
RA	CP009273	3612284	G→T	0.932	D113Y	nikR	transcriptional repressor, Ni‑binding	D	113	Y
RA	CP009273	3618536	C→A	0.9209999999999999	R267R	yhhI	putative transposase	R	267	R
RA	CP009273	3622058	C→A	0.904	D281Y	rbbA	ribosome‑associated ATPase: ATP‑binding protein/ATP‑binding membrane protein	D	281	Y
RA	CP009273	3626589	T→A	0.092	pseudogene	yhiL	pseudogene, DUF4049 family protein	pseudogene	None
RA	CP009273	3629424	T→A	0.9109999999999999	intergenic	yhiM	acid resistance protein, inner membrane/putative oxidoreductase	intergenic	None
RA	CP009273	3630549	G→T	0.09699999999999999	L74L	yhiN	putative oxidoreductase	L	74	L
RA	CP009273	3632600	T→G	0.075	intergenic	pitA	phosphate transporter, low‑affinity; tellurite importer/universal stress (ethanol tolerance) protein B	intergenic	None
RA	CP009273	3634060	A→G	0.066	intergenic	uspA	universal stress global response regulator/dipeptide and tripeptide permease B	intergenic	None
RA	CP009273	3638641	C→A	0.884	intergenic	prlC	oligopeptidase A/23S rRNA m(6)A2030 methyltransferase, SAM‑dependent	intergenic	None
RA	CP009273	3639239	G→T	0.9009999999999999	P165P	rlmJ	23S rRNA m(6)A2030 methyltransferase, SAM‑dependent	P	165	P
RA	CP009273	3639551	C→A	0.114	T269T	rlmJ	23S rRNA m(6)A2030 methyltransferase, SAM‑dependent	T	269	T
RA	CP009273	3644531	G→A	0.9129999999999999	intergenic	arsC	arsenate reductase/pseudogene	intergenic	None
RA	CP009273	3646984	G→T	0.898	pseudogene	yhiS	pseudogene	pseudogene	None
RA	CP009273	3649535	G→A	0.068	Q40*	hdeB	acid‑resistance protein	Q	40	*
RA	CP009273	3649797	C→A	0.925	E102*	hdeA	stress response protein acid‑resistance protein	E	102	*
RA	CP009273	3651055	T→C	0.062	intergenic	hdeD	acid‑resistance membrane protein/antisense sRNA ArrS, function unknown	intergenic	None
RA	CP009273	3652530	C→A	0.086	intergenic	gadE	gad regulon transcriptional activator/anaerobic multidrug efflux transporter, ArcA‑regulated	intergenic	None
RA	CP009273	3654126	T→A	0.23600000000000002	L118*	mdtF	anaerobic multidrug efflux transporter, ArcA‑regulated	L	118	*
RA	CP009273	3657375	G→A	0.895	P202S	gadW	transcriptional activator of gadA and gadBC; repressor of gadX	P	202	S
RA	CP009273	3658554	C→A	0.057999999999999996	G206V	gadX	acid resistance regulon transcriptional activator; autoactivator	G	206	V
RA	CP009273	3661610	A→T	0.897	F313L	yhjA	putative cytochrome C peroxidase	F	313	L
RA	CP009273	3662660	T→C	1.0	intergenic	yhjA	putative cytochrome C peroxidase/cytoplasmic trehalase	intergenic	None
RA	CP009273	3667555	C→A	0.41200000000000003	I278I	yhjD	inner membrane putative BrbK family alternate lipid exporter	I	278	I
RA	CP009273	3667959	C→A	0.9390000000000001	intergenic	yhjD	inner membrane putative BrbK family alternate lipid exporter/MFS superfamily sugar transport 1 family protein	intergenic	None
RA	CP009273	3675763	T→G	0.166	S349R	dctA	C4‑dicarboxylic acid, orotate and citrate transporter	S	349	R
RA	CP009273	3679301	T→G	1.0	Q1078P	bcsC	cellulose synthase subunit	Q	1078	P
RA	CP009273	3679324	C→A	1.0	M1070I	bcsC	cellulose synthase subunit	M	1070	I
RA	CP009273	3680910	G→T	1.0	H542N	bcsC	cellulose synthase subunit	H	542	N
RA	CP009273	3686345	C→A	0.8759999999999999	R751L	bcsA	cellulose synthase, catalytic subunit	R	751	L
RA	CP009273	3688140	C→A	0.079	G153C	bcsA	cellulose synthase, catalytic subunit	G	153	C
RA	CP009273	3688879	C→A	0.081	pseudogene	bcsQ	involved in cellulose production, minD superfamily (pseudogene)	pseudogene	None
RA	CP009273	3692994	T→A	0.9079999999999999	F474Y	bcsG	DUF3260 family inner membrane protein associated with cellulose production	F	474	Y
RA	CP009273	3693083	G→T	0.379	V504F	bcsG	DUF3260 family inner membrane protein associated with cellulose production	V	504	F
RA	CP009273	3698119	C→A	1.0	M1M	dppC	dipeptide/heme transporter	M	1	M
RA	CP009273	3698875	G→T	0.893	F92L	dppB	dipeptide/heme transporter	F	92	L
RA	CP009273	3701561	G→A	0.076	intergenic	dppA	dipeptide transporter/tRNA‑Pro	intergenic	None
RA	CP009273	3703272	C→A	0.12	A188A	eptB	KDO phosphoethanolamine transferase, Ca(2+)‑inducible	A	188	A
RA	CP009273	3705228	T→A	0.081	Q47L	yhjX	pyruvate‑inducible inner membrane protein, putative transporter	Q	47	L
RA	CP009273	3717788	C→A	1.0	P297P	glyQ	glycine tRNA synthetase, alpha subunit	P	297	P
RA	CP009273	3718959	C→A	0.11599999999999999	L38F	ysaB	uncharacterized protein	L	38	F
RA	CP009273	3727580	C→A	0.861	A167A	xylH	D‑xylose ABC transporter permease subunit	A	167	A
RA	CP009273	3729221	C→A	0.061	R295S	xylR	xylose divergent operon transcriptional activator	R	295	S
RA	CP009273	3730615	C→A	0.11199999999999999	intergenic	bax	putative glucosaminidase/alpha‑amylase	intergenic	None
RA	CP009273	3736722	C→A	0.934	G210G	yiaK	2,3‑diketo‑L‑gulonate reductase, NADH‑dependent	G	210	G
RA	CP009273	3738088	T→A	0.076	F134Y	yiaM	2,3‑diketo‑L‑gulonate TRAP transporter small permease protein	F	134	Y
RA	CP009273	3738431	C→A	1.0	P90T	yiaN	2,3‑diketo‑L‑gulonate TRAP transporter large permease protein	P	90	T
RA	CP009273	3742640	C→A	0.221	L17I	sgbU	putative L‑xylulose 5‑phosphate 3‑epimerase	L	17	I
RA	CP009273	3751135	G→T	0.12300000000000001	S18*	yiaY	putative Fe‑containing alcohol dehydrogenase, Pfam00465 family	S	18	*
RA	CP009273	3755723	G→T	0.321	E61*	rhsA	Rhs family protein, putative polymorphic toxin; putative polysaccharide synthesis/export protein; putative neighboring cell growth inhibitor	E	61	*
RA	CP009273	3759388	C→A	0.09699999999999999	N1282K	rhsA	Rhs family protein, putative polymorphic toxin; putative polysaccharide synthesis/export protein; putative neighboring cell growth inhibitor	N	1282	K
RA	CP009273	3767000	G→T	0.9470000000000001	D454Y	mtlA	fused mannitol‑specific PTS enzymes: IIA components/IIB components/IIC components	D	454	Y
RA	CP009273	3767410	G→T	0.8809999999999999	V590V	mtlA	fused mannitol‑specific PTS enzymes: IIA components/IIB components/IIC components	V	590	V
RA	CP009273	3767585	T→A	0.08800000000000001	intergenic	mtlA	fused mannitol‑specific PTS enzymes: IIA components/IIB components/IIC components/mannitol‑1‑phosphate dehydrogenase, NAD‑dependent	intergenic	None
RA	CP009273	3772732	G→T	0.09	A107S	lldR	dual role activator/repressor for lldPRD operon	A	107	S
RA	CP009273	3776199	T→G	0.128	S275R	gpsA	glycerol‑3‑phosphate dehydrogenase (NAD+)	S	275	R
RA	CP009273	3779281	C→G	0.10099999999999999	A221G	gpmM	phosphoglycero mutase III, cofactor‑independent	A	221	G
RA	CP009273	3782439	G→T	0.095	R335S	waaH	LPS(HepIII)‑glucuronic acid glycosyltransferase	R	335	S
RA	CP009273	3785915	G→T	1.0	intergenic	kbl	glycine C‑acetyltransferase/YibB family protein, function unknown	intergenic	None
RA	CP009273	3786682	C→A	0.076	C121F	yibB	YibB family protein, function unknown	C	121	F
RA	CP009273	3789381	C→A	0.922	L15I	waaC	ADP‑heptose:LPS heptosyl transferase I	L	15	I
RA	CP009273	3791063	T→C	0.09	A252A	waaL	O‑antigen ligase	A	252	A
RA	CP009273	3791588	T→A	0.075	intergenic	waaL	O‑antigen ligase/lipopolysaccharide core biosynthesis	intergenic	None
RA	CP009273	3798582	C→A	0.063	Q243H	waaP	kinase that phosphorylates core heptose of lipopolysaccharide	Q	243	H
RA	CP009273	3799248	G→T	0.09699999999999999	V21V	waaP	kinase that phosphorylates core heptose of lipopolysaccharide	V	21	V
RA	CP009273	3810195	C→A	1.0	R54S	yicC	UPF0701 family protein	R	54	S
RA	CP009273	3812077	T→G	0.10099999999999999	intergenic	dinD	DNA damage‑inducible protein/UPF0126 family inner membrane protein	intergenic	None
RA	CP009273	3814302	T→A	0.131	S77C	ligB	DNA ligase, NAD(+)‑dependent	S	77	C
RA	CP009273	3816601	A→T	1.0	H281L	spoT	bifunctional (p)ppGpp synthetase II/ guanosine‑3',5'‑bis pyrophosphate 3'‑pyrophosphohydrolase	H	281	L
RA	CP009273	3818010	C→A	1.0	H46N	trmH	tRNA mG18‑2'‑O‑methyltransferase, SAM‑dependent	H	46	N
RA	CP009273	3822340	A→C	0.217	Q12H	xanP	xanthine permease	Q	12	H
RA	CP009273	3825258	C→A	0.052000000000000005	T481K	yicH	putative inner membrane‑anchored periplasmic AsmA family protein	T	481	K
RA	CP009273	3825402	C→A	0.073	P529Q	yicH	putative inner membrane‑anchored periplasmic AsmA family protein	P	529	Q
RA	CP009273	3825702	C→A	1.0	K732N	yicI	putative alpha‑glucosidase	K	732	N
RA	CP009273	3828206	T→A	0.89	S362C	yicJ	putative transporter	S	362	C
RA	CP009273	3830197	C→A	1.0	intergenic	yicT	pseudogene/putative arabinose efflux transporter	intergenic	None
RA	CP009273	3830311	G→T	1.0	intergenic	yicT	pseudogene/putative arabinose efflux transporter	intergenic	None
RA	CP009273	3830819	T→G	0.9009999999999999	F169L	setC	putative arabinose efflux transporter	F	169	L
RA	CP009273	3835154	G→A	0.086	intergenic	nepI	putative transporter/DUF1198 family protein	intergenic	None
RA	CP009273	3836230	G→T	0.215	A307E	yicO	putative adenine permease	A	307	E
RA	CP009273	3837532	C→A	0.41100000000000003	P70Q	ade	cryptic adenine deaminase	P	70	Q
RA	CP009273	3837997	C→T	0.059000000000000004	A225V	ade	cryptic adenine deaminase	A	225	V
RA	CP009273	3839798	C→A	0.9059999999999999	D244Y	uhpT	hexose phosphate transporter	D	244	Y
JC	CP009273	3841409	+CAACCAG	0.903	coding	uhpC	membrane protein regulates uhpT expression	NaN	None
RA	CP009273	3848186	T→A	0.081	L302Q	emrD	multidrug efflux system protein	L	302	Q
RA	CP009273	3850865	C→A	0.131	A300A	yidJ	sulfatase/phosphatase superfamily protein	A	300	A
RA	CP009273	3851695	C→A	0.122	G24C	yidJ	sulfatase/phosphatase superfamily protein	G	24	C
RA	CP009273	3860159	C→A	1.0	P33P	ibpB	heat shock chaperone	P	33	P
RA	CP009273	3860327	C→A	0.9109999999999999	intergenic	ibpB	heat shock chaperone/heat shock chaperone	intergenic	None
RA	CP009273	3860653	C→A	0.903	E44*	ibpA	heat shock chaperone	E	44	*
RA	CP009273	3861553	C→A	0.917	G373C	yidR	DUF3748 family protein	G	373	C
RA	CP009273	3863438	G→T	0.883	M234I	cbrA	colicin M resistance protein; FAD‑binding protein, putative oxidoreductase	M	234	I
RA	CP009273	3865120	C→A	0.91	intergenic	dgoT	D‑galactonate transporter/galactonate dehydratase	intergenic	None
RA	CP009273	3865863	T→A	0.861	T166S	dgoD	galactonate dehydratase	T	166	S
RA	CP009273	3869943	A→T	0.17800000000000002	Y124N	yidA	sugar phosphate phosphatase; substrates include erythrose 4‑P and mannose 1‑P phosphatase	Y	124	N
RA	CP009273	3872006	T→A	0.943	S492C	gyrB	DNA gyrase, subunit B	S	492	C
RA	CP009273	3872359	T→C	0.096	K374R	gyrB	DNA gyrase, subunit B	K	374	R
RA	CP009273	3880731	G→T	0.915	D182Y	mnmE	tRNA U34 5‑methylaminomethyl‑2‑thiouridine modification GTPase	D	182	Y
RA	CP009273	3884378	C→A	0.09300000000000001	I261I	tnaB	tryptophan transporter of low affinity	I	261	I
RA	CP009273	3884802	T→A	0.21	W403R	tnaB	tryptophan transporter of low affinity	W	403	R
RA	CP009273	3887058	A→T	0.091	K312*	yidZ	putative DNA‑binding transcriptional regulator	K	312	*
RA	CP009273	3887963	T→A	0.10099999999999999	S241S	yieE	phosphopantetheinyl transferase superfamily protein	S	241	S
RA	CP009273	3888274	C→A	0.409	P88Q	chrR	chromate reductase, Class I, flavoprotein	P	88	Q
RA	CP009273	3888535	A→T	0.085	Q175L	chrR	chromate reductase, Class I, flavoprotein	Q	175	L
RA	CP009273	3888608	C→A	0.151	intergenic	chrR	chromate reductase, Class I, flavoprotein/adenine permease, high affinity; adenine:H+ symporter	intergenic	None
RA	CP009273	3889739	C→A	0.099	M77I	purP	adenine permease, high affinity; adenine:H+ symporter	M	77	I
RA	CP009273	3890960	T→A	0.922	F32Y	cbrB	PRK09823 family inner membrane protein, creBC regulon	F	32	Y
RA	CP009273	3892304	C→A	0.873	P150P	yieK	putative 6‑phosphogluconolactonase	P	150	P
RA	CP009273	3892978	G→T	0.068	N320K	yieL	putative xylanase	N	320	K
RA	CP009273	3898349	G→A	0.081	F203F	bglF	fused beta‑glucoside‑specific PTS enzymes: IIA component/IIB component/IIC component	F	203	F
RA	CP009273	3901415	C→A	0.93	P104P	pstB	phosphate transporter subunit	P	104	P
RA	CP009273	3903294	C→A	0.069	P155P	pstC	phosphate transporter subunit	P	155	P
RA	CP009273	3904553	T→A	0.9420000000000001	P111P	pstS	periplasmic phosphate binding protein, high‑affinity	P	111	P
RA	CP009273	3906384	G→T	0.907	I215I	glmS	L‑glutamine:D‑fructose‑6‑phosphate aminotransferase	I	215	I
RA	CP009273	3910416	C→A	0.856	R107L	atpD	F1 sector of membrane‑bound ATP synthase, beta subunit	R	107	L
RA	CP009273	3910448	G→T	0.879	V96V	atpD	F1 sector of membrane‑bound ATP synthase, beta subunit	V	96	V
RA	CP009273	3910894	C→A	1.0	M244I	atpG	F1 sector of membrane‑bound ATP synthase, gamma subunit	M	244	I
RA	CP009273	3911254	C→A	0.16	S124S	atpG	F1 sector of membrane‑bound ATP synthase, gamma subunit	S	124	S
RA	CP009273	3916052	C→A	0.077	intergenic	atpI	ATP synthase, membrane‑bound accessory factor/16S rRNA m(7)G527 methyltransferase, SAM‑dependent; glucose‑inhibited cell‑division protein	intergenic	None
RA	CP009273	3916830	C→A	1.0	D71Y	rsmG	16S rRNA m(7)G527 methyltransferase, SAM‑dependent; glucose‑inhibited cell‑division protein	D	71	Y
RA	CP009273	3917554	C→A	0.9209999999999999	L480L	mnmG	5‑methylaminomethyl‑2‑thiouridine modification at tRNA U34	L	480	L
RA	CP009273	3923028	C→A	0.948	D476Y	ravA	hexameric AAA+ MoxR family ATPase, putative molecular chaperone	D	476	Y
RA	CP009273	3926568	A→T	0.127	intergenic	kup	potassium transporter/putative cytoplasmic sugar‑binding protein	intergenic	None
RA	CP009273	3926831	G→T	1.0	D41Y	rbsD	putative cytoplasmic sugar‑binding protein	D	41	Y
RA	CP009273	3927972	G→T	0.89	E279*	rbsA	fused D‑ribose transporter subunits of ABC superfamily: ATP‑binding components	E	279	*
RA	CP009273	3931021	C→A	0.866	A123E	rbsK	ribokinase	A	123	E
RA	CP009273	3933214	T→A	0.063	L253F	hsrA	putative multidrug or homocysteine efflux system	L	253	F
RA	CP009273	3933379	G→T	0.069	I198I	hsrA	putative multidrug or homocysteine efflux system	I	198	I
RA	CP009273	3935100	G→T	1.0	intergenic	yieP	putative transcriptional regulator/16S ribosomal RNA of rrnC operon	intergenic	None
RA	CP009273	3936831	C→A	0.915	noncoding	gltU	tRNA‑Glu	noncoding	None
RA	CP009273	3943898	G→A	0.094	R11K	ilvX	uncharacterized protein	R	11	K
RA	CP009273	3944000	T→A	0.064	pseudogene	ilvG	pseudogene, acetolactate synthase 2 large subunit, valine‑insensitive; acetolactate synthase II, large subunit, cryptic, interrupted	pseudogene	None
RA	CP009273	3945181	G→T	0.917	pseudogene	ilvG	pseudogene, acetolactate synthase 2 large subunit, valine‑insensitive; acetolactate synthase II, large subunit, cryptic, interrupted	pseudogene	None
RA	CP009273	3950395	C→A	0.105	E262D	ilvY	transcriptional activator of ilvC; autorepressor	E	262	D
RA	CP009273	3952658	C→T	0.10099999999999999	D443D	ilvC	ketol‑acid reductoisomerase, NAD(P)‑binding	D	443	D
RA	CP009273	3957997	C→A	0.174	D332Y	rhlB	ATP‑dependent RNA helicase	D	332	Y
RA	CP009273	3958885	G→T	0.124	Q36K	rhlB	ATP‑dependent RNA helicase	Q	36	K
RA	CP009273	3959351	G→T	0.907	P77P	trxA	thioredoxin 1	P	77	P
RA	CP009273	3960036	G→A	1.0	R87H	rho	transcription termination factor	R	87	H
RA	CP009273	3966854	C→A	1.0	R325S	rffG	dTDP‑glucose 4,6‑dehydratase	R	325	S
RA	CP009273	3967474	G→T	0.9109999999999999	A169A	rffH	glucose‑1‑phosphate thymidylyltransferase	A	169	A
RA	CP009273	3969710	G→T	1.0	G25C	wzxE	O‑antigen translocase	G	25	C
RA	CP009273	3970026	C→A	0.081	A130D	wzxE	O‑antigen translocase	A	130	D
RA	CP009273	3972296	G→T	0.93	E112D	wzyE	putative ECA polysaccharide chain elongation protein	E	112	D
RA	CP009273	3976807	C→A	0.131	H164N	aslB	putative AslA‑specific sulfatase‑maturating enzyme	H	164	N
RA	CP009273	3983298	G→T	0.1	R277S	hemC	hydroxymethylbilane synthase	R	277	S
RA	CP009273	3988075	T→A	1.0	V65E	yifL	putative lipoprotein	V	65	E
RA	CP009273	3991405	A→C	0.136	P21P	uvrD	DNA‑dependent ATPase I and helicase II	P	21	P
RA	CP009273	3994076	A→T	1.0	L114*	yigE	DUF2233 family protein	L	114	*
RA	CP009273	3994247	A→T	1.0	V57E	yigE	DUF2233 family protein	V	57	E
RA	CP009273	3996346	T→A	0.934	I70F	yigG	PRK11371 family inner membrane protein	I	70	F
RA	CP009273	4001435	G→T	0.139	E107*	rhtC	threonine efflux pump	E	107	*
RA	CP009273	4004199	G→T	0.133	D214Y	yigL	pyridoxal phosphate phosphatase	D	214	Y
RA	CP009273	4009705	G→A	1.0	intergenic	ysgA	putative carboxymethylenebutenolidase/uridine phosphorylase	intergenic	None
RA	CP009273	4018381	T→G	0.075	F12V	ubiD	3‑octaprenyl‑4‑hydroxybenzoate decarboxylase	F	12	V
RA	CP009273	4024827	G→T	0.893	D103Y	pepQ	proline dipeptidase	D	103	Y
RA	CP009273	4035421	G→T	0.907	intergenic	mobA	molybdopterin‑guanine dinucleotide synthase/DUF1040 protein YihD	intergenic	None
RA	CP009273	4037484	T→A	0.8590000000000001	intergenic	dsbA	periplasmic protein disulfide isomerase I/DUF945 family protein	intergenic	None
RA	CP009273	4044791	C→A	0.17600000000000002	R29S	yihI	activator of Der GTPase	R	29	S
RA	CP009273	4045302	G→T	0.885	intergenic	yihI	activator of Der GTPase/coproporphyrinogen III oxidase, SAM and NAD(P)H dependent, oxygen‑independent	intergenic	None
RA	CP009273	4045386	G→T	0.057	intergenic	yihI	activator of Der GTPase/coproporphyrinogen III oxidase, SAM and NAD(P)H dependent, oxygen‑independent	intergenic	None
RA	CP009273	4046172	A→T	0.941	K256N	hemN	coproporphyrinogen III oxidase, SAM and NAD(P)H dependent, oxygen‑independent	K	256	N
RA	CP009273	4053774	G→T	0.08199999999999999	intergenic	typA	GTP‑binding protein/putative DNA‑binding transcriptional regulator	intergenic	None
RA	CP009273	4056018	T→A	1.0	F138I	yihN	MFS transporter family protein	F	138	I
RA	CP009273	4058809	G→T	0.903	I106I	yihO	putative transporter	I	106	I
RA	CP009273	4062424	G→T	1.0	I71I	yihQ	alpha‑glucosidase	I	71	I
RA	CP009273	4066133	T→G	1.0	S267R	yihU	gamma‑hydroxybutyrate dehydrogenase, NADH‑dependent	S	267	R
RA	CP009273	4068208	C→A	1.0	G60G	yihW	DeoR family putative transcriptional regulator	G	60	G
RA	CP009273	4070543	G→T	0.915	D57Y	dtd	D‑tyr‑tRNA(Tyr) deacylase	D	57	Y
RA	CP009273	4073405	C→T	0.09	intergenic	yiiF	putative thymol sensitivity protein, CopG family putative transcriptional regulator/formate dehydrogenase formation protein	intergenic	None
RA	CP009273	4073741	A→T	0.055	L283Q	fdhE	formate dehydrogenase formation protein	L	283	Q
RA	CP009273	4074579	G→T	0.88	R4S	fdhE	formate dehydrogenase formation protein	R	4	S
RA	CP009273	4075234	C→A	0.91	D296Y	fdoH	formate dehydrogenase‑O, Fe‑S subunit	D	296	Y
RA	CP009273	4087638	C→A	0.20199999999999999	intergenic	rhaD	pseudogene, truncated, rhamnulose‑phosphate aldolase/transcriptional activator of rhaBAD and rhaT	intergenic	None
RA	CP009273	4088850	C→A	0.946	R93S	rhaR	transcriptional activator of rhaSR	R	93	S
RA	CP009273	4094362	C→A	1.0	W181L	cpxA	sensory histidine kinase in two‑component regulatory system with CpxR	W	181	L
RA	CP009273	4097822	G→T	1.0	E115*	pfkA	6‑phosphofructokinase I	E	115	*
RA	CP009273	4105186	C→A	0.094	D108Y	glpX	fructose 1,6‑bisphosphatase II	D	108	Y
RA	CP009273	4108175	C→T	0.938	intergenic	glpF	glycerol facilitator/FtsZ stabilizer; septal ring assembly factor, stimulates cell division	intergenic	None
RA	CP009273	4109426	T→A	0.114	E284D	menA	1,4‑dihydroxy‑2‑naphthoate octaprenyltransferase	E	284	D
RA	CP009273	4117657	G→T	0.053	R56S	yiiX	putative lipid binding hydrolase, DUF830 family protein	R	56	S
RA	CP009273	4122248	A→T	0.903	intergenic	metL	Bifunctional aspartokinase/homoserine dehydrogenase 2/5,10‑methylenetetrahydrofolate reductase	intergenic	None
RA	CP009273	4124384	C→A	0.883	H208N	katG	catalase‑peroxidase HPI, heme b‑containing	H	208	N
RA	CP009273	4125407	C→A	0.88	H549N	katG	catalase‑peroxidase HPI, heme b‑containing	H	549	N
RA	CP009273	4126143	C→A	0.08900000000000001	I36I	yijE	EamA‑like transporter family protein	I	36	I
RA	CP009273	4127022	T→G	1.0	E188D	yijF	DUF1287 family protein	E	188	D
RA	CP009273	4128037	G→T	0.149	L309L	gldA	glycerol dehydrogenase, NAD+ dependent; 1,2‑propanediol:NAD+ oxidoreductase	L	309	L
RA	CP009273	4135168	G→T	0.8809999999999999	V416L	pflD	putative glycine radical domain‑containing pyruvate formate‑lyase	V	416	L
RA	CP009273	4142718	C→A	0.083	V103V	ppc	phosphoenolpyruvate carboxylase	V	103	V
RA	CP009273	4150054	G→T	0.9009999999999999	S222Y	sthA	pyridine nucleotide transhydrogenase, soluble	S	222	Y
RA	CP009273	4152655	G→T	0.059000000000000004	R182S	trmA	tRNA m(5)U54 methyltransferase, SAM‑dependent; tmRNA m(5)U341 methyltransferase	R	182	S
RA	CP009273	4152819	T→G	0.156	K127T	trmA	tRNA m(5)U54 methyltransferase, SAM‑dependent; tmRNA m(5)U341 methyltransferase	K	127	T
RA	CP009273	4154402	A→T	0.33299999999999996	E279V	btuB	vitamin B12/cobalamin outer membrane transporter	E	279	V
RA	CP009273	4158143	A→T	0.376	intergenic	rrsB	16S ribosomal RNA of rrnB operon/tRNA‑Glu	intergenic	None
RA	CP009273	4158149	T→C	0.38299999999999995	intergenic	rrsB	16S ribosomal RNA of rrnB operon/tRNA‑Glu	intergenic	None
RA	CP009273	4158400	G→A	0.136	intergenic	gltT	tRNA‑Glu/23S ribosomal RNA of rrnB operon	intergenic	None
RA	CP009273	4158403	G→T	0.135	intergenic	gltT	tRNA‑Glu/23S ribosomal RNA of rrnB operon	intergenic	None
RA	CP009273	4158404	A→G	0.135	intergenic	gltT	tRNA‑Glu/23S ribosomal RNA of rrnB operon	intergenic	None
RA	CP009273	4163117	T→A	0.366	I36I	birA	bifunctional biotin‑[acetylCoA carboxylase] holoenzyme synthetase/ DNA‑binding transcriptional repressor, bio‑5'‑AMP‑binding	I	36	I
RA	CP009273	4163303	C→A	0.135	I98I	birA	bifunctional biotin‑[acetylCoA carboxylase] holoenzyme synthetase/ DNA‑binding transcriptional repressor, bio‑5'‑AMP‑binding	I	98	I
RA	CP009273	4163570	T→A	0.09699999999999999	I187I	birA	bifunctional biotin‑[acetylCoA carboxylase] holoenzyme synthetase/ DNA‑binding transcriptional repressor, bio‑5'‑AMP‑binding	I	187	I
RA	CP009273	4166017	A→T	0.168	Q49L	tufB	translation elongation factor EF‑Tu 2	Q	49	L
RA	CP009273	4168141	T→A	0.068	R157R	nusG	transcription termination factor	R	157	R
RA	CP009273	4172507	C→A	0.912	I445I	rpoB	RNA polymerase, beta subunit	I	445	I
RA	CP009273	4173145	A→T	0.903	Q658L	rpoB	RNA polymerase, beta subunit	Q	658	L
RA	CP009273	4173179	G→T	0.932	P669P	rpoB	RNA polymerase, beta subunit	P	669	P
RA	CP009273	4176823	G→T	1.0	D516Y	rpoC	RNA polymerase, beta prime subunit	D	516	Y
RA	CP009273	4178758	G→T	0.08199999999999999	G1161C	rpoC	RNA polymerase, beta prime subunit	G	1161	C
RA	CP009273	4178969	G→T	0.915	R1231L	rpoC	RNA polymerase, beta prime subunit	R	1231	L
RA	CP009273	4180457	C→A	0.138	intergenic	sroH	novel sRNA, function unknown/tyrosine lyase, involved in thiamine‑thiazole moiety synthesis	intergenic	None
RA	CP009273	4184471	A→T	0.397	I519I	thiC	phosphomethylpyrimidine synthase	I	519	I
RA	CP009273	4190061	T→A	0.37799999999999995	intergenic	yjaG	DUF416 domain protein/HU, DNA‑binding transcriptional regulator, alpha subunit	intergenic	None
RA	CP009273	4193578	G→T	0.9229999999999999	D111Y	zraR	fused DNA‑binding response regulator in two‑component regulatory system with ZraS: response regulator/sigma54 interaction protein	D	111	Y
RA	CP009273	4194861	G→T	0.10400000000000001	G333G	purD	phosphoribosylglycinamide synthetase phosphoribosylamine‑glycine ligase	G	333	G
RA	CP009273	4207552	G→T	0.934	M172I	aceA	isocitrate lyase	M	172	I
RA	CP009273	4208251	A→T	0.09	T405T	aceA	isocitrate lyase	T	405	T
RA	CP009273	4210753	C→A	0.924	E555*	arpA	ankyrin repeat protein	E	555	*
RA	CP009273	4211576	G→T	1.0	S280R	arpA	ankyrin repeat protein	S	280	R
RA	CP009273	4211803	G→A	1.0	P205S	arpA	ankyrin repeat protein	P	205	S
RA	CP009273	4214563	A→T	0.88	T270S	metH	homocysteine‑N5‑methyltetrahydrofolate transmethylase, B12‑dependent	T	270	S
RA	CP009273	4214809	G→T	0.899	E352*	metH	homocysteine‑N5‑methyltetrahydrofolate transmethylase, B12‑dependent	E	352	*
RA	CP009273	4218928	G→A	0.096	E424K	yjbB	putative Na+/Pi‑cotransporter	E	424	K
RA	CP009273	4219790	A→T	0.5	L94Q	pepE	(alpha)‑aspartyl dipeptidase	L	94	Q
RA	CP009273	4220948	G→T	0.172	D223Y	rluF	23S rRNA pseudouridine(2604) synthase	D	223	Y
RA	CP009273	4221214	C→A	0.301	intergenic	rluF	23S rRNA pseudouridine(2604) synthase/DUF3811 family protein	intergenic	None
RA	CP009273	4223839	G→A	0.062	D52N	pgi	glucosephosphate isomerase	D	52	N
RA	CP009273	4224391	G→T	0.355	V236F	pgi	glucosephosphate isomerase	V	236	F
RA	CP009273	4224513	G→T	0.126	A276A	pgi	glucosephosphate isomerase	A	276	A
RA	CP009273	4224685	G→A	0.209	A334T	pgi	glucosephosphate isomerase	A	334	T
RA	CP009273	4225741	G→T	0.8859999999999999	intergenic	pgi	glucosephosphate isomerase/extracellular polysaccharide production threonine‑rich protein	intergenic	None
RA	CP009273	4225841	A→C	0.894	K3T	yjbE	extracellular polysaccharide production threonine‑rich protein	K	3	T
RA	CP009273	4230913	A→T	1.0	W424R	xylE	D‑xylose transporter	W	424	R
RA	CP009273	4231784	G→T	0.09699999999999999	R133R	xylE	D‑xylose transporter	R	133	R
RA	CP009273	4234532	G→T	0.092	Q158K	malF	maltose transporter subunit	Q	158	K
RA	CP009273	4235869	G→T	0.934	A160E	malE	maltose transporter subunit	A	160	E
RA	CP009273	4235916	G→T	1.0	N144K	malE	maltose transporter subunit	N	144	K
RA	CP009273	4236666	C→A	0.9420000000000001	intergenic	malE	maltose transporter subunit/fused maltose transport subunit, ATP‑binding component of ABC superfamily/regulatory protein	intergenic	None
RA	CP009273	4241633	C→T	0.094	pseudogene	yjbI	pseudogene, SopA‑related, pentapeptide repeats‑containing	pseudogene	None
RA	CP009273	4242509	C→T	0.889	L26F	ubiC	chorismate‑‑pyruvate lyase	L	26	F
RA	CP009273	4245537	G→T	1.0	N286K	plsB	glycerol‑3‑phosphate O‑acyltransferase	N	286	K
RA	CP009273	4249117	G→T	0.893	intergenic	dinF	oxidative stress resistance protein; putative MATE family efflux pump; UV and mitomycin C inducible protein/stress‑induced protein, UPF0337 family	intergenic	None
RA	CP009273	4255009	A→T	0.909	V256V	dnaB	replicative DNA helicase	V	256	V
RA	CP009273	4258903	G→T	0.185	S13Y	yjbS	uncharacterized protein	S	13	Y
RA	CP009273	4265064	C→A	1.0	intergenic	yjcB	putative inner membrane protein/putative membrane‑anchored cyclic‑di‑GMP phosphodiesterase	intergenic	None
RA	CP009273	4265089	T→A	0.935	intergenic	yjcB	putative inner membrane protein/putative membrane‑anchored cyclic‑di‑GMP phosphodiesterase	intergenic	None
RA	CP009273	4266208	T→A	0.057	S270S	yjcC	putative membrane‑anchored cyclic‑di‑GMP phosphodiesterase	S	270	S
RA	CP009273	4266318	G→T	0.865	R307L	yjcC	putative membrane‑anchored cyclic‑di‑GMP phosphodiesterase	R	307	L
RA	CP009273	4269251	A→T	0.066	Q282L	yjcD	inner membrane putative guanine permease	Q	282	L
RA	CP009273	4271906	C→T	0.109	E366E	yjcF	pentapeptide repeats protein	E	366	E
RA	CP009273	4272051	A→C	0.063	F318C	yjcF	pentapeptide repeats protein	F	318	C
RA	CP009273	4272352	T→C	0.29	T218A	yjcF	pentapeptide repeats protein	T	218	A
RA	CP009273	4273297	A→T	0.095	W512R	actP	acetate transporter	W	512	R
RA	CP009273	4274460	C→A	0.129	R124L	actP	acetate transporter	R	124	L
RA	CP009273	4274926	A→C	1.0	I72M	yjcH	DUF485 family inner membrane protein	I	72	M
RA	CP009273	4275142	C→A	1.0	intergenic	yjcH	DUF485 family inner membrane protein/acetyl‑CoA synthetase	intergenic	None
RA	CP009273	4275862	C→A	0.909	D480Y	acs	acetyl‑CoA synthetase	D	480	Y
RA	CP009273	4279816	G→T	0.475	A27A	nrfC	formate‑dependent nitrite reductase, 4Fe4S subunit	A	27	A
RA	CP009273	4288086	G→T	0.9359999999999999	F366L	fdhF	formate dehydrogenase‑H, selenopolypeptide subunit	F	366	L
RA	CP009273	4290080	G→T	1.0	I256I	mdtP	outer membrane factor of efflux pump	I	256	I
RA	CP009273	4293842	C→A	0.059000000000000004	V29F	mdtN	membrane fusion protein of efflux pump	V	29	F
RA	CP009273	4297485	G→C	0.9059999999999999	G44G	alsK	D‑allose kinase	G	44	G
RA	CP009273	4297846	C→A	1.0	M150I	alsE	allulose‑6‑phosphate 3‑epimerase	M	150	I
RA	CP009273	4300333	T→A	0.053	E155D	alsA	fused D‑allose transporter subunits of ABC superfamily: ATP‑binding components	E	155	D
RA	CP009273	4303614	T→A	1.0	*150R	rpiB	ribose 5‑phosphate isomerase B/allose 6‑phosphate isomerase	*	150	R
RA	CP009273	4308395	G→T	0.111	H63N	phnK	carbon‑phosphorus lyase complex subunit, putative ATP transporter ATP‑binding protein	H	63	N
RA	CP009273	4310259	C→A	0.254	A74A	phnI	ribophosphonate triphosphate synthase complex putative catalytic subunit	A	74	A
RA	CP009273	4318517	A→T	0.8959999999999999	T522T	crfC	clamp‑binding sister replication fork colocalization protein, dynamin‑related	T	522	T
RA	CP009273	4318898	A→C	0.096	E649D	crfC	clamp‑binding sister replication fork colocalization protein, dynamin‑related	E	649	D
RA	CP009273	4321629	C→A	0.057	T437T	proP	proline/glycine betaine transporter	T	437	T
RA	CP009273	4321863	A→T	0.076	intergenic	proP	proline/glycine betaine transporter/putative membrane‑bound BasS regulator	intergenic	None
RA	CP009273	4329774	C→A	0.8590000000000001	D189Y	adiA	arginine decarboxylase	D	189	Y
RA	CP009273	4330101	G→T	0.09699999999999999	H80N	adiA	arginine decarboxylase	H	80	N
RA	CP009273	4330426	Δ1 bp	1.0	intergenic	adiA	arginine decarboxylase/melibiose operon transcriptional regulator; autoregulator	intergenic	None
RA	CP009273	4335195	G→T	0.08	L61I	yjdF	DUF2238 family inner membrane protein	L	61	I
RA	CP009273	4336681	A→T	0.098	Y155N	fumB	anaerobic class I fumarate hydratase (fumarase B)	Y	155	N
RA	CP009273	4337551	C→A	0.053	V337V	dcuB	C4‑dicarboxylate transporter, anaerobic; DcuS co‑sensor	V	337	V
RA	CP009273	4341023	A→T	1.0	Y153N	dcuS	sensory histidine kinase in two‑component regulatory system with DcuR, regulator of anaerobic fumarate respiration	Y	153	N
RA	CP009273	4345995	C→A	0.066	V78V	dtpC	dipeptide and tripeptide permease	V	78	V
RA	CP009273	4347399	T→A	0.09300000000000001	K346*	cadA	lysine decarboxylase, acid‑inducible	K	346	*
RA	CP009273	4350223	G→A	0.915	A510V	cadC	cadBA operon transcriptional activator	A	510	V
RA	CP009273	4350570	T→A	0.131	E394D	cadC	cadBA operon transcriptional activator	E	394	D
RA	CP009273	4351573	C→A	0.059000000000000004	R60I	cadC	cadBA operon transcriptional activator	R	60	I
RA	CP009273	4354610	A→T	0.098	W84R	dsbD	fused thiol:disulfide interchange protein: activator of DsbC/conserved protein	W	84	R
RA	CP009273	4356198	A→T	0.096	S131S	dcuA	C4‑dicarboxylate antiporter	S	131	S
RA	CP009273	4357647	C→A	0.098	A166A	aspA	aspartate ammonia‑lyase	A	166	A
RA	CP009273	4357772	G→T	0.068	Q125K	aspA	aspartate ammonia‑lyase	Q	125	K
RA	CP009273	4358390	A→C	0.902	intergenic	aspA	aspartate ammonia‑lyase/suppressor of F exclusion of phage T7	intergenic	None
RA	CP009273	4358920	G→T	0.927	R147L	fxsA	suppressor of F exclusion of phage T7	R	147	L
JC	CP009273	4362446	+GGCGGTATG	0.102	coding	groL	Cpn60 chaperonin GroEL, large subunit of GroESL	NaN	None
RA	CP009273	4366322	A→C	0.907	intergenic	ecnA	entericidin A membrane lipoprotein, antidote entericidin B/entericidin B membrane lipoprotein	intergenic	None
RA	CP009273	4372049	C→A	0.15	P29P	frdA	fumarate reductase (anaerobic) catalytic and NAD/flavoprotein subunit	P	29	P
RA	CP009273	4372891	A→T	0.095	A144A	epmA	Elongation Factor P Lys34 lysyltransferase	A	144	A
RA	CP009273	4376178	C→A	0.8759999999999999	E1004*	mscM	mechanosensitive channel protein, miniconductance	E	1004	*
RA	CP009273	4378778	G→T	0.8959999999999999	S137*	mscM	mechanosensitive channel protein, miniconductance	S	137	*
RA	CP009273	4381504	T→A	1.0	I28I	orn	oligoribonuclease	I	28	I
RA	CP009273	4382218	C→A	0.903	noncoding	glyV	tRNA‑Gly	noncoding	None
RA	CP009273	4383270	G→T	0.06	T205T	queG	epoxyqueuosine reductase, cobalamine‑stimulated; queosine biosynthesis	T	205	T
RA	CP009273	4384908	A→G	0.077	K342K	nnr	bifunctional NAD(P)H‑hydrate repair enzyme; C‑terminal domain ADP‑dependent (S)‑NAD(P)H‑hydrate dehydratase and N‑terminal domain NAD(P)H‑hydrate epimerase	K	342	K
RA	CP009273	4388439	T→A	0.315	V404E	mutL	methyl‑directed mismatch repair protein	V	404	E
RA	CP009273	4388902	G→T	1.0	A558A	mutL	methyl‑directed mismatch repair protein	A	558	A
RA	CP009273	4394875	G→T	0.909	A124A	purA	adenylosuccinate synthetase	A	124	A
RA	CP009273	4396598	A→T	1.0	E43V	rnr	exoribonuclease R, RNase R	E	43	V
RA	CP009273	4402850	G→T	0.902	L2L	yjfC	ATP‑Grasp family ATPase	L	2	L
RA	CP009273	4404169	G→T	0.907	A26A	aidB	DNA alkylation damage repair protein; flavin‑containing DNA binding protein, weak isovaleryl CoA dehydrogenase	A	26	A
RA	CP009273	4405730	G→T	0.924	intergenic	aidB	DNA alkylation damage repair protein; flavin‑containing DNA binding protein, weak isovaleryl CoA dehydrogenase/DUF1471 family periplasmic protein	intergenic	None
RA	CP009273	4405735	G→T	0.07200000000000001	intergenic	aidB	DNA alkylation damage repair protein; flavin‑containing DNA binding protein, weak isovaleryl CoA dehydrogenase/DUF1471 family periplasmic protein	intergenic	None
RA	CP009273	4406553	C→A	0.9079999999999999	R12L	bsmA	bioflm peroxide resistance protein	R	12	L
RA	CP009273	4410964	A→C	0.907	I390L	ulaA	L‑ascorbate‑specific enzyme IIC permease component of PTS	I	390	L
RA	CP009273	4412786	G→T	0.919	E42*	ulaE	L‑xylulose 5‑phosphate 3‑epimerase	E	42	*
RA	CP009273	4417122	G→T	0.86	R40S	yjfZ	uncharacterized protein	R	40	S
RA	CP009273	4417551	A→C	1.0	pseudogene	ytfA	pseudogene, related to transcriptional regulators	pseudogene	None
RA	CP009273	4427647	G→A	1.0	D42N	ytfI	uncharacterized protein	D	42	N
RA	CP009273	4428092	G→T	0.912	G190V	ytfI	uncharacterized protein	G	190	V
RA	CP009273	4432031	G→A	0.8759999999999999	intergenic	msrA	methionine sulfoxide reductase A/translocation and assembly module for autotransporter export, outer membrane subunit	intergenic	None
RA	CP009273	4432180	A→T	0.188	intergenic	msrA	methionine sulfoxide reductase A/translocation and assembly module for autotransporter export, outer membrane subunit	intergenic	None
RA	CP009273	4434260	C→A	0.925	P111H	tamB	translocation and assembly module for autotransporter export, inner membrane subunit	P	111	H
RA	CP009273	4435723	G→T	0.122	D599Y	tamB	translocation and assembly module for autotransporter export, inner membrane subunit	D	599	Y
RA	CP009273	4440321	C→A	0.122	I181I	ytfQ	galactofuranose binding proteint: periplasmic‑binding component of ABC superfamily	I	181	I
RA	CP009273	4440910	C→A	0.057	T12T	ytfR	putative ABC superfamily sugar transporter ATP‑binding subunit	T	12	T
RA	CP009273	4443292	C→A	0.135	S302*	ytfT	inner membrane putative ABC superfamily sugar transporter permease	S	302	*
RA	CP009273	4445719	A→T	0.8959999999999999	T40S	mpl	UDP‑N‑acetylmuramate:L‑alanyl‑gamma‑D‑glutamyl‑ meso‑diaminopimelate ligase	T	40	S
RA	CP009273	4450968	C→A	0.055999999999999994	G504C	nrdD	anaerobic ribonucleoside‑triphosphate reductase	G	504	C
RA	CP009273	4456233	G→T	0.9279999999999999	I277I	treR	trehalose 6‑phosphate‑inducible trehalose regulon transcriptional repressor	I	277	I
RA	CP009273	4457499	C→A	0.9109999999999999	R20S	mgtA	magnesium transporter	R	20	S
RA	CP009273	4458254	T→A	1.0	V271V	mgtA	magnesium transporter	V	271	V
RA	CP009273	4458609	G→T	1.0	D390Y	mgtA	magnesium transporter	D	390	Y
RA	CP009273	4458948	G→T	0.8909999999999999	D503Y	mgtA	magnesium transporter	D	503	Y
RA	CP009273	4465936	T→A	0.9259999999999999	L228*	yjgL	uncharacterized protein	L	228	*
RA	CP009273	4468165	A→G	1.0	intergenic	argI	ornithine carbamoyltransferase 1/protein inhibitor of RNase E	intergenic	None
RA	CP009273	4469550	G→A	1.0	A2T	yjgN	DUF898 family inner membrane protein	A	2	T
RA	CP009273	4470017	G→A	1.0	M157I	yjgN	DUF898 family inner membrane protein	M	157	I
RA	CP009273	4470873	G→T	0.882	R928S	valS	valyl‑tRNA synthetase	R	928	S
RA	CP009273	4471930	T→A	0.9059999999999999	P575P	valS	valyl‑tRNA synthetase	P	575	P
RA	CP009273	4472936	G→T	0.13	P240Q	valS	valyl‑tRNA synthetase	P	240	Q
RA	CP009273	4480139	G→T	0.88	A273E	idnR	transcriptional repressor, 5‑gluconate‑binding	A	273	E
RA	CP009273	4480150	T→G	0.055999999999999994	Q269H	idnR	transcriptional repressor, 5‑gluconate‑binding	Q	269	H
RA	CP009273	4480924	G→T	0.06	I11I	idnR	transcriptional repressor, 5‑gluconate‑binding	I	11	I
RA	CP009273	4481249	A→T	0.071	V365E	idnT	L‑idonate and D‑gluconate transporter	V	365	E
RA	CP009273	4484556	A→T	0.096	P39P	idnK	D‑gluconate kinase, thermosensitive	P	39	P
RA	CP009273	4487509	G→T	0.08900000000000001	pseudogene	intB	pseudogene, integrase homology;IS, phage, Tn; Phage‑related functions and prophages; KpLE2 phage‑like element; P4‑like integrase	pseudogene	None
RA	CP009273	4489378	C→A	0.081	intergenic	insD1	IS2 transposase TnpB/pseudogene fragment	intergenic	None
RA	CP009273	4493435	T→C	0.9209999999999999	intergenic	insG	IS4 transposase/putative transporter	intergenic	None
RA	CP009273	4494721	G→A	0.92	A283T	yjhB	putative transporter	A	283	T
RA	CP009273	4495560	A→T	0.136	N153Y	yjhC	putative oxidoreductase	N	153	Y
RA	CP009273	4495859	T→G	0.899	D252E	yjhC	putative oxidoreductase	D	252	E
RA	CP009273	4505141	G→T	0.8809999999999999	R452S	fecA	ferric citrate outer membrane transporter	R	452	S
RA	CP009273	4512693	T→A	1.0	K407*	yjhG	putative dehydratase	K	407	*
RA	CP009273	4514074	C→A	0.201	E252*	yjhH	putative lyase/synthase	E	252	*
RA	CP009273	4519134	C→A	0.076	L309L	sgcC	putative PTS system EIIC permease component	L	309	L
RA	CP009273	4520701	G→T	0.877	G256G	sgcX	putative endoglucanase with Zn‑dependent exopeptidase domain	G	256	G
RA	CP009273	4523001	T→A	0.893	intergenic	yjhP	putative methyltransferase/putative acetyltransferase	intergenic	None
RA	CP009273	4525234	G→A	1.0	pseudogene	yjhR	pseudogene, helicase family; putative frameshift suppressor	pseudogene	None
RA	CP009273	4531143	A→T	1.0	I124F	fimB	tyrosine recombinase/inversion of on/off regulator of fimA	I	124	F
RA	CP009273	4541306	C→T	0.061	intergenic	gntP	fructuronate transporter/mannonate hydrolase	intergenic	None
RA	CP009273	4541449	A→T	0.91	intergenic	gntP	fructuronate transporter/mannonate hydrolase	intergenic	None
RA	CP009273	4545107	G→T	0.08800000000000001	D239Y	uxuR	fructuronate‑inducible hexuronate regulon transcriptional repressor; autorepressor	D	239	Y
RA	CP009273	4545608	C→A	0.9109999999999999	R177I	yjiC	uncharacterized protein	R	177	I
RA	CP009273	4547818	C→A	0.9229999999999999	D97Y	hypT	hypochlorite‑responsive transcription factor	D	97	Y
RA	CP009273	4548084	A→T	0.408	L8*	hypT	hypochlorite‑responsive transcription factor	L	8	*
RA	CP009273	4548437	C→A	0.062	G303C	iadA	isoaspartyl dipeptidase	G	303	C
RA	CP009273	4555156	G→T	1.0	A171E	yjiM	putative 2‑hydroxyglutaryl‑CoA dehydratase	A	171	E
RA	CP009273	4558625	G→T	0.076	intergenic	mdtM	multidrug efflux system protein/pseudogene, transposase_31 family protein	intergenic	None
RA	CP009273	4562043	C→A	1.0	intergenic	yjiS	DUF1127 family protein/pseudogene	intergenic	None
RA	CP009273	4563898	G→T	0.077	pseudogene	yjiV	pseudogene; conserved hypothetical protein	pseudogene	None
RA	CP009273	4565742	C→A	0.136	pseudogene	yjiV	pseudogene; conserved hypothetical protein	pseudogene	None
RA	CP009273	4567278	G→T	0.894	I166I	mcrC	5‑methylcytosine‑specific restriction enzyme McrBC, subunit McrC	I	166	I
RA	CP009273	4567349	G→A	0.057999999999999996	L143F	mcrC	5‑methylcytosine‑specific restriction enzyme McrBC, subunit McrC	L	143	F
RA	CP009273	4571233	G→A	0.878	S16F	hsdS	specificity determinant for hsdM and hsdR	S	16	F
RA	CP009273	4572520	A→T	0.925	Y116N	hsdM	DNA methyltransferase M	Y	116	N
RA	CP009273	4576075	G→T	0.114	pseudogene	hsdR	pseudogene, premature stop codon, host restriction; endonuclease R	pseudogene	None
RA	CP009273	4584255	A→C	0.935	L95L	yjjL	L‑galactonate transporter	L	95	L
RA	CP009273	4584381	G→T	1.0	I53I	yjjL	L‑galactonate transporter	I	53	I
RA	CP009273	4584756	A→T	1.0	*305K	yjjM	yjjMN operon transcriptional activator	*	305	K
RA	CP009273	4584775	C→A	1.0	E298D	yjjM	yjjMN operon transcriptional activator	E	298	D
RA	CP009273	4585338	A→T	1.0	S111T	yjjM	yjjMN operon transcriptional activator	S	111	T
RA	CP009273	4585646	C→A	0.092	R8L	yjjM	yjjMN operon transcriptional activator	R	8	L
RA	CP009273	4588180	G→T	0.878	S360*	opgB	phosphoglycerol transferases I and II	S	360	*
RA	CP009273	4589130	G→T	0.86	I43I	opgB	phosphoglycerol transferases I and II	I	43	I
RA	CP009273	4590074	A→C	0.121	V240G	dnaC	DNA biosynthesis protein	V	240	G
RA	CP009273	4591139	C→A	0.8859999999999999	D66Y	dnaT	DNA biosynthesis protein (primosomal protein I)	D	66	Y
RA	CP009273	4592773	A→C	0.055	intergenic	yjjP	pseudogene, premature stop codon, putative structural protein/putative transcriptional regulator	intergenic	None
RA	CP009273	4596243	T→A	0.9109999999999999	intergenic	leuQ	tRNA‑Leu/16S rRNA m(2)G1207 methyltransferase, SAM‑dependent	intergenic	None
RA	CP009273	4600972	G→T	0.902	intergenic	prfC	peptide chain release factor RF‑3/periplasmic protein	intergenic	None
RA	CP009273	4603924	G→T	0.10800000000000001	P209P	yjjV	putative DNase	P	209	P
RA	CP009273	4605542	T→A	0.069	G447G	yjjI	DUF3029 family protein, putative glycine radical enzyme	G	447	G
RA	CP009273	4607025	C→T	0.155	intergenic	yjjI	DUF3029 family protein, putative glycine radical enzyme/2‑deoxyribose‑5‑phosphate aldolase, NAD(P)‑linked	intergenic	None
RA	CP009273	4609856	A→T	0.08800000000000001	H146L	deoB	phosphopentomutase	H	146	L
RA	CP009273	4615947	G→T	0.912	E73D	radA	DNA repair protein	E	73	D
RA	CP009273	4617341	C→A	0.924	F70L	nadR	trifunctional protein: nicotinamide mononucleotide adenylyltransferase, ribosylnicotinamide kinase, transcriptional repressor	F	70	L
RA	CP009273	4625283	T→A	0.071	intergenic	rob	right oriC‑binding transcriptional activator, AraC family/putative periplasmic protein	intergenic	None
RA	CP009273	4625288	T→C	1.0	intergenic	rob	right oriC‑binding transcriptional activator, AraC family/putative periplasmic protein	intergenic	None
RA	CP009273	4629649	A→T	0.055999999999999994	Y159N	arcA	response regulator in two‑component regulatory system with ArcB or CpxA	Y	159	N
RA	CP009273	4630770	G→T	0.9179999999999999	T4T	yjtD	putative methyltransferase	T	4	T
RA	pSEVA424‑mdh2_C.	83	T→G	0.109	intergenic	–	–/–	intergenic	None
RA	pSEVA424‑mdh2_C.	91	G→T	0.133	intergenic	–	–/–	intergenic	None
RA	pSEVA424‑mdh2_C.	95	A→T	0.115	intergenic	–	–/–	intergenic	None
RA	pSEVA424‑mdh2_C.	117	T→A	0.05	intergenic	–	–/–	intergenic	None
RA	pSEVA424‑mdh2_C.	120	C→A	0.075	intergenic	–	–/–	intergenic	None
RA	pSEVA424‑mdh2_C.	138	G→T	0.055	intergenic	–	–/–	intergenic	None
RA	pSEVA424‑mdh2_C.	1132	2 bp→TT	1.0	intergenic	–	–/–	intergenic	None
RA	pSEVA424‑mdh2_C.	2945	A→C	0.091	intergenic	–	–/–	intergenic	None
RA	pSEVA424‑mdh2_C.	2953	A→C	0.121	intergenic	–	–/–	intergenic	None
RA	pSEVA424‑mdh2_C.	2958	C→G	0.068	intergenic	–	–/–	intergenic	None
RA	pSEVA424‑mdh2_C.	2959	T→G	0.21	intergenic	–	–/–	intergenic	None
RA	pSEVA424‑mdh2_C.	2966	A→T	0.057	intergenic	–	–/–	intergenic	None
RA	pSEVA424‑mdh2_C.	2967	T→G	0.099	intergenic	–	–/–	intergenic	None
RA	pSEVA424‑mdh2_C.	2,970:1	+A	0.872	intergenic	–	–/–	intergenic	None
RA	pSEVA424‑mdh2_C.	2971	G→A	0.052000000000000005	intergenic	–	–/–	intergenic	None
RA	pSEVA424‑mdh2_C.	2972	T→G	1.0	intergenic	–	–/–	intergenic	None
RA	pSEVA424‑mdh2_C.	2973	G→C	0.893	intergenic	–	–/–	intergenic	None
RA	pSEVA424‑mdh2_C.	2,975:1	+C	0.057999999999999996	intergenic	–	–/–	intergenic	None
RA	pSEVA424‑mdh2_C.	2981	A→C	0.14300000000000002	intergenic	–	–/–	intergenic	None
JC	pSEVA424‑mdh2_C.	4400	+GCGTCT	1.0	intergenic	–	–/–	intergenic	None
RA	pSEVA424‑mdh2_C.	4936	G→T	0.13	intergenic	–	–/–	intergenic	None
RA	pSEVA424‑mdh2_C.	5174	T→A	0.061	intergenic	–	–/–	intergenic	None
RA	pSEVA424‑mdh2_C.	5185	C→T	0.9309999999999999	intergenic	–	–/–	intergenic	None
RA	pSEVA424‑mdh2_C.	5746	C→A	1.0	H165N	c.necator		H	165	N
