# Supplementary material for: Generation of an Escherichia coli strain growing on methanol via the ribulose monophosphate cycle
Source: Nat Commun. 2022 Sep 6;13:5243. doi: 10.1038/s41467-022-32744-9 (PMC9448777; doi:10.1038/s41467-022-32744-9)
Supplement: Supplementary file 11 — Source Data [file 41467_2022_32744_MOESM11_ESM.zip › source_data/Supplementary Figure 7/D5_SD_394/mutations_all_0.0.csv]

evidence	seq id	position	mutation	freq	annotation	gene	description	WT_aa	pos_aa	mut_aa
RA	131_Ptrc_HPS_PHI	623	C→A	1.0	intergenic	PHI	–/–	intergenic	None
RA	131_Ptrc_HPS_PHI	1384	G→A	0.578	intergenic	HPS	–/–	intergenic	None
RA	131_Ptrc_HPS_PHI	2964	A→C	0.057999999999999996	intergenic	lacIq	–/–	intergenic	None
RA	131_Ptrc_HPS_PHI	2974	T→G	0.11	intergenic	lacIq	–/–	intergenic	None
RA	131_Ptrc_HPS_PHI	2990	T→G	0.052000000000000005	intergenic	lacIq	–/–	intergenic	None
RA	131_Ptrc_HPS_PHI	3001	T→G	0.083	intergenic	lacIq	–/–	intergenic	None
RA	131_Ptrc_HPS_PHI	3011	T→G	0.08900000000000001	intergenic	lacIq	–/–	intergenic	None
RA	131_Ptrc_HPS_PHI	3015	A→C	0.091	intergenic	lacIq	–/–	intergenic	None
RA	131_Ptrc_HPS_PHI	3036	T→G	0.17800000000000002	intergenic	lacIq	–/–	intergenic	None
RA	131_Ptrc_HPS_PHI	3044	A→C	0.187	intergenic	lacIq	–/–	intergenic	None
RA	131_Ptrc_HPS_PHI	3054	G→C	0.092	intergenic	lacIq	–/–	intergenic	None
RA	131_Ptrc_HPS_PHI	3065	T→G	0.10400000000000001	intergenic	lacIq	–/–	intergenic	None
RA	131_Ptrc_HPS_PHI	3295	A→C	0.054000000000000006	intergenic	lacIq	–/–	intergenic	None
RA	131_Ptrc_HPS_PHI	3305	A→C	0.07	intergenic	lacIq	–/–	intergenic	None
RA	131_Ptrc_HPS_PHI	3419	A→C	0.065	intergenic	lacIq	–/–	intergenic	None
RA	131_Ptrc_HPS_PHI	3428	A→T	0.053	intergenic	lacIq	–/–	intergenic	None
RA	131_Ptrc_HPS_PHI	3442	A→C	0.055999999999999994	intergenic	lacIq	–/–	intergenic	None
RA	131_Ptrc_HPS_PHI	3443	A→G	0.098	intergenic	lacIq	–/–	intergenic	None
RA	131_Ptrc_HPS_PHI	3450	A→C	0.124	intergenic	lacIq	–/–	intergenic	None
RA	131_Ptrc_HPS_PHI	3460	T→G	0.131	intergenic	lacIq	–/–	intergenic	None
RA	131_Ptrc_HPS_PHI	5792	G→T	0.055	intergenic	lacIq	–/–	intergenic	None
RA	131_Ptrc_HPS_PHI	5817	T→A	0.086	intergenic	lacIq	–/–	intergenic	None
RA	131_Ptrc_HPS_PHI	5821	C→A	0.13	intergenic	lacIq	–/–	intergenic	None
RA	131_Ptrc_HPS_PHI	5829	A→C	0.08199999999999999	intergenic	lacIq	–/–	intergenic	None
RA	CP009273	5144	G→A	1.0	intergenic	thrC	L‑threonine synthase/DUF2502 family putative periplasmic protein	intergenic	None
RA	CP009273	5778	C→G	0.08800000000000001	E228Q	yaaA	peroxide resistance protein, lowers intracellular iron	E	228	Q
RA	CP009273	5799	C→A	0.198	E221*	yaaA	peroxide resistance protein, lowers intracellular iron	E	221	*
RA	CP009273	7522	G→T	1.0	F146L	yaaJ	putative transporter	F	146	L
RA	CP009273	10444	G→T	1.0	F17L	satP	succinate‑acetate transporter	F	17	L
RA	CP009273	12901	G→A	1.0	D247N	dnaK	chaperone Hsp70, with co‑chaperone DnaJ	D	247	N
RA	CP009273	23320	T→A	0.426	F310L	ileS	isoleucyl‑tRNA synthetase	F	310	L
RA	CP009273	25546	G→T	1.0	D114Y	lspA	prolipoprotein signal peptidase (signal peptidase II)	D	114	Y
RA	CP009273	27307	C→T	1.0	I5I	rihC	ribonucleoside hydrolase 3	I	5	I
RA	CP009273	29139	G→T	1.0	G256C	dapB	dihydrodipicolinate reductase	G	256	C
RA	CP009273	31710	C→A	1.0	I298I	carB	carbamoyl‑phosphate synthase large subunit	I	298	I
RA	CP009273	32659	C→A	0.937	R615S	carB	carbamoyl‑phosphate synthase large subunit	R	615	S
RA	CP009273	32802	C→A	1.0	I662I	carB	carbamoyl‑phosphate synthase large subunit	I	662	I
RA	CP009273	40957	C→A	0.935	V325V	caiT	putative transporter	V	325	V
RA	CP009273	42150	G→A	1.0	intergenic	caiT	putative transporter/anaerobic carnitine reduction putative electron transfer flavoprotein subunit	intergenic	None
RA	CP009273	42342	G→T	0.156	intergenic	caiT	putative transporter/anaerobic carnitine reduction putative electron transfer flavoprotein subunit	intergenic	None
RA	CP009273	49840	G→T	1.0	A6A	folA	dihydrofolate reductase	A	6	A
RA	CP009273	54392	G→T	1.0	A104E	surA	peptidyl‑prolyl cis‑trans isomerase (PPIase)	A	104	E
RA	CP009273	55590	G→T	1.0	T507K	lptD	LPS assembly OM complex LptDE, beta‑barrel component	T	507	K
RA	CP009273	56677	G→T	1.0	R145S	lptD	LPS assembly OM complex LptDE, beta‑barrel component	R	145	S
RA	CP009273	58723	G→T	0.674	pseudogene	yabP	pseudogene, pentapeptide repeats‑containing	pseudogene	None
RA	CP009273	59320	A→T	0.445	intergenic	yabP	pseudogene, pentapeptide repeats‑containing/dual specificity 23S rRNA pseudouridine(746), tRNA pseudouridine(32) synthase, SAM‑dependent	intergenic	None
RA	CP009273	76821	G→T	0.943	G177G	leuC	3‑isopropylmalate dehydratase large subunit	G	177	G
RA	CP009273	80123	C→T	1.0	G25S	leuL	leu operon leader peptide	G	25	S
RA	CP009273	80663	A→T	1.0	intergenic	leuL	leu operon leader peptide/global transcription factor	intergenic	None
RA	CP009273	81562	C→A	1.0	I236I	leuO	global transcription factor	I	236	I
RA	CP009273	82037	C→T	1.0	intergenic	leuO	global transcription factor/acetolactate synthase 3 large subunit	intergenic	None
RA	CP009273	93391	G→T	1.0	T301T	mraY	phospho‑N‑acetylmuramoyl‑pentapeptide transferase	T	301	T
RA	CP009273	96977	C→A	0.09699999999999999	H283N	murG	N‑acetylglucosaminyl transferase	H	283	N
RA	CP009273	97521	C→A	1.0	A90A	murC	UDP‑N‑acetylmuramate:L‑alanine ligase	A	90	A
RA	CP009273	100522	G→T	0.067	A18A	ftsA	ATP‑binding cell division protein involved in recruitment of FtsK to Z ring	A	18	A
RA	CP009273	102736	C→A	1.0	I315I	ftsZ	GTP‑binding tubulin‑like cell division protein	I	315	I
RA	CP009273	102769	G→T	0.9470000000000001	V326V	ftsZ	GTP‑binding tubulin‑like cell division protein	V	326	V
RA	CP009273	103352	C→A	0.418	I103I	lpxC	UDP‑3‑O‑acyl N‑acetylglucosamine deacetylase	I	103	I
RA	CP009273	103467	G→T	1.0	D142Y	lpxC	UDP‑3‑O‑acyl N‑acetylglucosamine deacetylase	D	142	Y
RA	CP009273	104561	G→T	1.0	A124S	secM	regulator of secA translation	A	124	S
RA	CP009273	108039	C→A	1.0	intergenic	mutT	nucleoside triphosphate pyrophosphohydrolase, marked preference for dGTP/DNA gyrase inhibitor	intergenic	None
RA	CP009273	108648	Δ1 bp	1.0	coding	zapD	FtsZ stabilizer	NaN	None
RA	CP009273	118873	G→T	1.0	D99Y	pdhR	pyruvate dehydrogenase complex repressor; autorepressor	D	99	Y
RA	CP009273	119536	G→T	0.9309999999999999	P11P	aceE	pyruvate dehydrogenase, decarboxylase component E1, thiamine triphosphate‑binding	P	11	P
RA	CP009273	134028	G→T	1.0	A153A	cueO	multicopper oxidase (laccase)	A	153	A
RA	CP009273	135689	A→T	0.631	L675Q	gcd	glucose dehydrogenase	L	675	Q
RA	CP009273	137071	G→T	1.0	I214I	gcd	glucose dehydrogenase	I	214	I
RA	CP009273	137915	G→T	0.937	intergenic	gcd	glucose dehydrogenase/hypoxanthine phosphoribosyltransferase	intergenic	None
RA	CP009273	142460	T→A	1.0	F298Y	yadE	putative polysaccharide deacetylase lipoprotein	F	298	Y
RA	CP009273	145391	A→T	0.077	F233Y	panB	3‑methyl‑2‑oxobutanoate hydroxymethyltransferase	F	233	Y
RA	CP009273	150571	C→A	0.22899999999999998	W448L	htrE	putative outer membrane usher protein	W	448	L
RA	CP009273	153472	G→T	1.0	intergenic	yadN	putative fimbrial‑like adhesin protein/2‑amino‑4‑hydroxy‑6‑hydroxymethyldihyropteridine pyrophosphokinase	intergenic	None
RA	CP009273	158287	C→A	1.0	D78Y	ligT	2'‑5' RNA ligase	D	78	Y
RA	CP009273	159666	G→T	1.0	G359C	hrpB	putative ATP‑dependent helicase	G	359	C
RA	CP009273	161068	A→C	0.27	intergenic	hrpB	putative ATP‑dependent helicase/fused glycosyl transferase and transpeptidase	intergenic	None
RA	CP009273	165759	G→T	0.47200000000000003	E597*	fhuA	ferrichrome outer membrane transporter	E	597	*
RA	CP009273	166411	T→A	0.428	G49G	fhuC	iron‑hydroxamate transporter subunit	G	49	G
RA	CP009273	166662	C→A	1.0	S133*	fhuC	iron‑hydroxamate transporter subunit	S	133	*
RA	CP009273	168584	A→T	0.462	L212F	fhuB	fused iron‑hydroxamate transporter subunits of ABC superfamily: membrane components	L	212	F
RA	CP009273	169940	T→A	0.15	intergenic	fhuB	fused iron‑hydroxamate transporter subunits of ABC superfamily: membrane components/glutamate‑1‑semialdehyde aminotransferase (aminomutase)	intergenic	None
RA	CP009273	173725	G→T	1.0	G129G	yadS	UPF0126 family inner membrane protein	G	129	G
RA	CP009273	176783	G→T	1.0	D354Y	dgt	deoxyguanosine triphosphate triphosphohydrolase	D	354	Y
RA	CP009273	185393	A→T	1.0	F201I	map	methionine aminopeptidase	F	201	I
RA	CP009273	186159	A→G	1.0	intergenic	map	methionine aminopeptidase/novel sRNA, function unknown	intergenic	None
RA	CP009273	196832	C→A	1.0	I806I	bamA	BamABCDE complex OM biogenesis outer membrane pore‑forming assembly factor	I	806	I
RA	CP009273	199229	G→T	1.0	E61D	lpxA	UDP‑N‑acetylglucosamine acetyltransferase	E	61	D
RA	CP009273	201962	A→T	1.0	D117V	dnaE	DNA polymerase III alpha subunit	D	117	V
RA	CP009273	208013	G→T	1.0	M616I	ldcC	lysine decarboxylase 2, constitutive	M	616	I
RA	CP009273	212137	G→T	0.084	E128*	nlpE	lipoprotein involved with copper homeostasis and adhesion	E	128	*
RA	CP009273	214084	G→T	1.0	G393G	proS	prolyl‑tRNA synthetase	G	393	G
RA	CP009273	217887	C→T	1.0	W74*	metI	DL‑methionine transporter subunit	W	74	*
RA	CP009273	217932	A→C	1.0	I59M	metI	DL‑methionine transporter subunit	I	59	M
RA	CP009273	230579	C→T	1.0	E231K	gloB	hydroxyacylglutathione hydrolase	E	231	K
RA	CP009273	231378	C→A	1.0	R26S	yafS	putative S‑adenosyl‑L‑methionine‑dependent methyltransferase	R	26	S
RA	CP009273	232860	G→T	1.0	D103Y	dnaQ	DNA polymerase III epsilon subunit	D	103	Y
RA	CP009273	233829	C→A	0.21600000000000003	S3*	yafT	lipoprotein	S	3	*
RA	CP009273	234984	G→T	0.166	I80I	ykfM	lethality reduction protein, putative inner membrane protein	I	80	I
RA	CP009273	234985	A→T	0.102	I80N	ykfM	lethality reduction protein, putative inner membrane protein	I	80	N
RA	CP009273	234994	G→T	0.255	S77*	ykfM	lethality reduction protein, putative inner membrane protein	S	77	*
RA	CP009273	235010	G→T	0.209	L72I	ykfM	lethality reduction protein, putative inner membrane protein	L	72	I
RA	CP009273	235019	C→A	0.308	V69L	ykfM	lethality reduction protein, putative inner membrane protein	V	69	L
RA	CP009273	235022	G→T	0.24600000000000002	H68N	ykfM	lethality reduction protein, putative inner membrane protein	H	68	N
RA	CP009273	236234	A→T	0.9490000000000001	V148E	yafV	putative NAD(P)‑binding C‑N hydrolase family amidase	V	148	E
RA	CP009273	237417	A→C	0.654	F792V	fadE	acyl coenzyme A dehydrogenase	F	792	V
RA	CP009273	238195	G→T	1.0	V532V	fadE	acyl coenzyme A dehydrogenase	V	532	V
RA	CP009273	245306	C→A	0.586	pseudogene	lfhA	pseudogene, flagellar system protein, promoterless fragment; flagellar biosynthesis	pseudogene	None
RA	CP009273	248447	C→T	1.0	intergenic	dinB	DNA polymerase IV/antitoxin of the YafO‑YafN toxin‑antitoxin system	intergenic	None
RA	CP009273	248486	C→A	1.0	intergenic	dinB	DNA polymerase IV/antitoxin of the YafO‑YafN toxin‑antitoxin system	intergenic	None
RA	CP009273	250909	A→T	1.0	L432Q	pepD	aminoacyl‑histidine dipeptidase (peptidase D)	L	432	Q
RA	CP009273	252850	C→T	0.09699999999999999	I129I	gpt	xanthine phosphoribosyltransferase; xanthine‑guanine phosphoribosyltransferase	I	129	I
RA	CP009273	253855	G→T	1.0	R281L	frsA	fermentation‑respiration switch protein; PTS Enzyme IIA(Glc)‑binding protein; pNP‑butyrate esterase activity	R	281	L
RA	CP009273	255487	A→T	1.0	S109T	phoE	outer membrane phosphoporin protein E	S	109	T
RA	CP009273	257564	G→T	0.18	V117V	proA	gamma‑glutamylphosphate reductase	V	117	V
RA	CP009273	259494	G→T	1.0	C75*	yafW	CP4‑6 prophage; antitoxin of the YkfI‑YafW toxin‑antitoxin system	C	75	*
RA	CP009273	262114	C→A	0.937	D51Y	yafY	lipoprotein, inner membrane; overproduction stimulates degP expression; CP4‑6 prophage	D	51	Y
RA	CP009273	263564	G→T	0.233	I51I	yafZ	CP4‑6 prophage; conserved protein	I	51	I
RA	CP009273	271650	G→T	0.12	P205P	mmuP	CP4‑6 prophage; putative S‑methylmethionine transporter	P	205	P
RA	CP009273	274735	A→T	1.0	pseudogene	afuB	pseudogene, CP4‑6 prophage; ABC transporter permease family;Phage or Prophage Related	pseudogene	None
RA	CP009273	279334	C→A	1.0	I141I	yagF	CP4‑6 prophage; dehydratase family protein	I	141	I
RA	CP009273	279800	G→T	0.948	E297*	yagF	CP4‑6 prophage; dehydratase family protein	E	297	*
RA	CP009273	280968	G→T	0.409	intergenic	yagF	CP4‑6 prophage; dehydratase family protein/CP4‑6 prophage; putative sugar transporter	intergenic	None
RA	CP009273	288249	T→A	1.0	T137T	yagK	CP4‑6 prophage; conserved protein	T	137	T
RA	CP009273	290012	C→T	1.0	D167N	yagM	CP4‑6 prophage; uncharacterized protein	D	167	N
RA	CP009273	291348	G→A	1.0	intergenic	yagN	CP4‑6 prophage; uncharacterized protein/CP4‑6 prophage; putative phage integrase	intergenic	None
RA	CP009273	294929	C→A	1.0	E573*	paoC	PaoABC aldehyde oxidoreductase, Moco‑containing subunit	E	573	*
RA	CP009273	300770	C→A	0.9259999999999999	V49V	ecpE	ECP production pilus chaperone	V	49	V
RA	CP009273	302428	G→T	1.0	P34Q	ecpD	polymerized tip adhesin of ECP fibers	P	34	Q
RA	CP009273	307479	G→A	1.0	intergenic	ecpR	putative transcriptional regulator for the ecp operon/uncharacterized protein	intergenic	None
RA	CP009273	309680	C→T	0.151	intergenic	ykgP	pseudogene, oxidoreductase family/pseudogene, attaching and effacing protein homology;factor; Not classified	intergenic	None
RA	CP009273	310198	C→A	0.196	pseudogene	eaeH	pseudogene, attaching and effacing protein homology;factor; Not classified	pseudogene	None
RA	CP009273	312532	G→A	1.0	pseudogene	ykgA	pseudogene, AraC family;putative regulator; Not classified; putative ARAC‑type regulatory protein	pseudogene	None
RA	CP009273	314566	C→A	1.0	D383Y	rclA	reactive chlorine stress species (RCS) resistance protein; pyridine nucleotide‑dependent disulfide oxidoreductase family	D	383	Y
RA	CP009273	317105	T→A	0.484	intergenic	rclR	reactive chlorine species (RCS)‑specific activator of the rcl genes/cysteine‑rich LutA family protein; putative electron transport chain YkgEFG component	intergenic	None
RA	CP009273	317203	G→A	1.0	intergenic	rclR	reactive chlorine species (RCS)‑specific activator of the rcl genes/cysteine‑rich LutA family protein; putative electron transport chain YkgEFG component	intergenic	None
RA	CP009273	317205	G→A	1.0	intergenic	rclR	reactive chlorine species (RCS)‑specific activator of the rcl genes/cysteine‑rich LutA family protein; putative electron transport chain YkgEFG component	intergenic	None
RA	CP009273	319024	C→A	1.0	R326S	ykgF	ferridoxin‑like LutB family protein; putative electron transport chain YkgEFG component	R	326	S
RA	CP009273	319381	G→T	1.0	D445Y	ykgF	ferridoxin‑like LutB family protein; putative electron transport chain YkgEFG component	D	445	Y
RA	CP009273	320920	G→A	1.0	S52S	ykgH	putative inner membrane protein	S	52	S
RA	CP009273	321223	C→A	1.0	intergenic	ykgH	putative inner membrane protein/choline dehydrogenase, a flavoprotein	intergenic	None
RA	CP009273	325740	G→T	0.48	P189P	betT	choline transporter of high affinity	P	189	P
RA	CP009273	329372	A→T	1.0	L258Q	yahB	putative DNA‑bindng transcriptional regulator	L	258	Q
RA	CP009273	332599	G→T	1.0	A37A	yahF	putative NAD(P)‑binding succinyl‑CoA synthase	A	37	A
RA	CP009273	332897	G→T	0.461	D137Y	yahF	putative NAD(P)‑binding succinyl‑CoA synthase	D	137	Y
RA	CP009273	335247	C→A	1.0	N404K	yahG	DUF1116 family protein	N	404	K
RA	CP009273	337720	G→T	1.0	E295D	yahJ	putative metallo‑dependent hydrolase domain deaminase	E	295	D
RA	CP009273	344800	G→T	1.0	E136D	prpB	2‑methylisocitrate lyase	E	136	D
RA	CP009273	353250	C→T	0.054000000000000006	intergenic	codA	cytosine/isoguanine deaminase/transcriptional activator of cyn operon; autorepressor	intergenic	None
RA	CP009273	360156	C→G	0.10300000000000001	intergenic	lacZ	pseudogene, truncated/DNA‑binding transcriptional repressor	intergenic	None
RA	CP009273	360157	T→G	0.099	intergenic	lacZ	pseudogene, truncated/DNA‑binding transcriptional repressor	intergenic	None
RA	CP009273	360165	G→C	0.081	intergenic	lacZ	pseudogene, truncated/DNA‑binding transcriptional repressor	intergenic	None
RA	CP009273	360173	C→A	0.10800000000000001	intergenic	lacZ	pseudogene, truncated/DNA‑binding transcriptional repressor	intergenic	None
RA	CP009273	362159	G→T	1.0	I165I	mhpR	mhp operon transcriptional activator	I	165	I
RA	CP009273	362629	A→T	1.0	Y9N	mhpR	mhp operon transcriptional activator	Y	9	N
RA	CP009273	364561	G→T	0.95	D18Y	mhpB	2,3‑dihydroxyphenylpropionate 1,2‑dioxygenase	D	18	Y
RA	CP009273	372091	C→A	1.0	R393R	mhpT	3‑hydroxyphenylpropionic transporter	R	393	R
RA	CP009273	372581	G→T	1.0	A118A	yaiL	DUF2058 family protein	A	118	A
RA	CP009273	378179	A→T	1.0	pseudogene	yaiX	pseudogene, interrupted by IS2A, acetyltransferase homolog; nonfunctional; interruped by IS2; putative transferase	pseudogene	None
RA	CP009273	385815	G→T	1.0	pseudogene	yaiT	pseudogene, autotransporter family;putative structure; Not classified; interrupted by IS3; putative flagellin structural protein	pseudogene	None
RA	CP009273	388792	C→A	0.248	pseudogene	yaiT	pseudogene, autotransporter family;putative structure; Not classified; interrupted by IS3; putative flagellin structural protein	pseudogene	None
RA	CP009273	390551	T→G	1.0	L197R	yaiV	putative transcriptional regulator	L	197	R
RA	CP009273	396883	A→G	1.0	Q14Q	iraP	anti‑RssB factor, RpoS stabilzer during Pi starvation; anti‑adapter protein	Q	14	Q
RA	CP009273	397959	G→A	1.0	A253T	phoA	bacterial alkaline phosphatase	A	253	T
RA	CP009273	400594	G→T	1.0	V169V	proC	pyrroline‑5‑carboxylate reductase, NAD(P)‑binding	V	169	V
RA	CP009273	402340	G→T	1.0	V160V	aroL	shikimate kinase II	V	160	V
RA	CP009273	406075	C→A	1.0	P159Q	mak	manno(fructo)kinase	P	159	Q
RA	CP009273	411027	G→T	1.0	L61L	sbcC	exonuclease, dsDNA, ATP‑dependent	L	61	L
RA	CP009273	412258	C→A	0.066	D51Y	sbcD	exonuclease, dsDNA, ATP‑dependent	D	51	Y
RA	CP009273	421799	C→A	1.0	I69I	tgt	tRNA‑guanine transglycosylase	I	69	I
RA	CP009273	425143	G→T	1.0	T61T	secF	SecYEG protein translocase auxillary subunit	T	61	T
RA	CP009273	426157	G→T	0.927	E33*	yajD	HNH nuclease family protein	E	33	*
RA	CP009273	432762	G→T	1.0	P277Q	yajO	2‑carboxybenzaldehyde reductase	P	277	Q
RA	CP009273	433551	G→T	1.0	S14Y	yajO	2‑carboxybenzaldehyde reductase	S	14	Y
RA	CP009273	434663	A→C	1.0	I324S	dxs	1‑deoxyxylulose‑5‑phosphate synthase, thiamine triphosphate‑binding, FAD‑requiring	I	324	S
RA	CP009273	435336	G→T	1.0	Q100K	dxs	1‑deoxyxylulose‑5‑phosphate synthase, thiamine triphosphate‑binding, FAD‑requiring	Q	100	K
RA	CP009273	435862	A→T	1.0	T232T	ispA	geranyltranstransferase	T	232	T
RA	CP009273	437672	T→A	1.0	V223E	thiI	tRNA s(4)U8 sulfurtransferase	V	223	E
RA	CP009273	444489	G→A	1.0	R537C	cyoB	cytochrome o ubiquinol oxidase subunit I	R	537	C
RA	CP009273	446369	T→G	1.0	Q233P	cyoA	cytochrome o ubiquinol oxidase subunit II	Q	233	P
RA	CP009273	449423	G→T	0.11599999999999999	I67I	yajG	putative lipoprotein	I	67	I
RA	CP009273	450290	G→A	1.0	intergenic	bolA	stationary‑phase morphogene, transcriptional repressor for mreB; also regulator for dacA, dacC, and ampC/peptidyl‑prolyl cis/trans isomerase (trigger factor)	intergenic	None
RA	CP009273	450766	G→T	1.0	A60S	tig	peptidyl‑prolyl cis/trans isomerase (trigger factor)	A	60	S
RA	CP009273	456298	T→A	1.0	L652Q	lon	DNA‑binding ATP‑dependent protease La	L	652	Q
RA	CP009273	456588	G→T	1.0	D749Y	lon	DNA‑binding ATP‑dependent protease La	D	749	Y
RA	CP009273	461499	G→T	1.0	R424S	ybaE	putative ABC superfamily transporter periplasmic‑binding protein	R	424	S
RA	CP009273	463179	C→A	1.0	I104I	cof	thiamine pyrimidine pyrophosphate hydrolase; HMP‑PP phosphatase	I	104	I
RA	CP009273	474138	G→T	1.0	intergenic	ylaB	putative membrane‑anchored cyclic‑di‑GMP phosphodiesterase/DUF1449 family inner membrane protein	intergenic	None
RA	CP009273	475805	C→A	1.0	A120A	tomB	Hha toxicity attenuator; conjugation‑related protein	A	120	A
RA	CP009273	477267	G→T	1.0	Q865K	acrB	multidrug efflux system protein	Q	865	K
RA	CP009273	479244	C→A	1.0	A206S	acrB	multidrug efflux system protein	A	206	S
RA	CP009273	480820	C→T	1.0	D86N	acrA	multidrug efflux system	D	86	N
RA	CP009273	481667	G→A	1.0	A151T	acrR	transcriptional repressor	A	151	T
RA	CP009273	482757	G→T	1.0	A256S	mscK	mechanosensitive channel protein, intermediate conductance, K+ regulated	A	256	S
RA	CP009273	486494	C→A	1.0	R53S	ybaN	DUF454 family inner membrane protein	R	53	S
RA	CP009273	490268	A→T	0.264	K136N	recR	gap repair protein	K	136	N
RA	CP009273	495020	T→A	1.0	E137V	aes	acetyl esterase	E	137	V
RA	CP009273	500234	C→A	0.391	intergenic	fsr	putative fosmidomycin efflux system protein/bifunctional UDP‑sugar hydrolase/5'‑nucleotidase	intergenic	None
RA	CP009273	503475	C→A	0.085	W21L	ybaP	TraB family protein	W	21	L
RA	CP009273	503722	T→G	0.05	Y17D	ybaQ	putative DNA‑binding transcriptional regulator	Y	17	D
RA	CP009273	503944	G→T	1.0	E91*	ybaQ	putative DNA‑binding transcriptional regulator	E	91	*
RA	CP009273	509737	G→A	0.946	E97K	cueR	copper‑responsive regulon transcriptional regulator	E	97	K
RA	CP009273	517392	G→T	1.0	A507A	ybbP	putative ABC transporter permease	A	507	A
RA	CP009273	518820	C→A	1.0	A35E	rhsD	Rhs family putative polymorphic toxin	A	35	E
RA	CP009273	524,334:1	+T	1.0	pseudogene	ybbD	pseudogene	pseudogene	None
RA	CP009273	524496	T→G	1.0	pseudogene	ybbD	pseudogene	pseudogene	None
RA	CP009273	524983	G→T	0.068	pseudogene	ylbI	pseudogene, Rhs family protein	pseudogene	None
RA	CP009273	530466	C→A	1.0	F365L	gcl	glyoxylate carboligase	F	365	L
RA	CP009273	542200	Δ1 bp	1.0	coding	fdrA	putative NAD(P)‑binding acyl‑CoA synthetase	NaN	None
RA	CP009273	546491	G→T	1.0	V199V	ybcF	putative carbonate kinase	V	199	V
RA	CP009273	549397	G→T	1.0	intergenic	lpxH	UDP‑2,3‑diacylglucosamine pyrophosphohydrolase/peptidyl‑prolyl cis‑trans isomerase B (rotamase B)	intergenic	None
RA	CP009273	551499	G→T	1.0	R171S	ybcI	DUF457 family inner membrane protein	R	171	S
RA	CP009273	551602	A→T	0.603	F136L	ybcI	DUF457 family inner membrane protein	F	136	L
RA	CP009273	557592	G→T	1.0	D814Y	sfmD	putative outer membrane export usher protein	D	814	Y
RA	CP009273	576998	G→T	1.0	pseudogene	aaaD	pseudogene; DLP12 prophage; tail fiber assembly protein family;Phage or Prophage Related	pseudogene	None
RA	CP009273	580366	G→T	0.9390000000000001	R242S	ompT	DLP12 prophage; outer membrane protease VII (outer membrane protein 3b)	R	242	S
RA	CP009273	581203	A→T	1.0	intergenic	ompT	DLP12 prophage; outer membrane protease VII (outer membrane protein 3b)/tRNA‑OTHER	intergenic	None
RA	CP009273	581503	G→T	0.439	intergenic	ompT	DLP12 prophage; outer membrane protease VII (outer membrane protein 3b)/tRNA‑OTHER	intergenic	None
RA	CP009273	581633	G→T	0.509	L244L	envY	porin thermoregulatory transcriptional activator	L	244	L
RA	CP009273	583341	T→G	1.0	S33R	ybcH	PRK09936 family protein	S	33	R
RA	CP009273	591864	C→A	0.9359999999999999	A270E	cusC	copper/silver efflux system, outer membrane component	A	270	E
RA	CP009273	601847	A→T	1.0	I331I	ybdK	weak gamma‑glutamyl:cysteine ligase	I	331	I
RA	CP009273	607931	G→A	1.0	S7F	fepA	iron‑enterobactin outer membrane transporter	S	7	F
RA	CP009273	613878	A→T	0.09699999999999999	I57F	fepE	regulator of length of O‑antigen component of lipopolysaccharide chains	I	57	F
RA	CP009273	614726	G→T	1.0	A339A	fepE	regulator of length of O‑antigen component of lipopolysaccharide chains	A	339	A
RA	CP009273	618241	G→T	0.21100000000000002	S162S	entS	enterobactin exporter, iron‑regulated	S	162	S
RA	CP009273	619048	C→A	1.0	A307S	fepB	iron‑enterobactin transporter subunit	A	307	S
RA	CP009273	620891	C→T	0.098	P184L	entC	isochorismate synthase 1	P	184	L
RA	CP009273	624669	G→T	1.0	T221T	entA	2,3‑dihydro‑2,3‑dihydroxybenzoate dehydrogenase	T	221	T
RA	CP009273	625174	G→T	1.0	intergenic	entH	enterobactin synthesis proofreading thioesterase/carbon starvation protein involved in peptide utilization; APC peptide transporter family protein	intergenic	None
RA	CP009273	625364	G→T	1.0	G5G	cstA	carbon starvation protein involved in peptide utilization; APC peptide transporter family protein	G	5	G
RA	CP009273	625811	G→T	0.066	E154D	cstA	carbon starvation protein involved in peptide utilization; APC peptide transporter family protein	E	154	D
RA	CP009273	627428	C→A	1.0	I693I	cstA	carbon starvation protein involved in peptide utilization; APC peptide transporter family protein	I	693	I
RA	CP009273	628980	T→A	0.152	intergenic	ybdH	putative oxidoreductase/methionine aminotransferase, PLP‑dependent	intergenic	None
RA	CP009273	639231	G→A	1.0	L65F	rnk	regulator of nucleoside diphosphate kinase	L	65	F
RA	CP009273	647234	C→T	1.0	E27K	citC	[citrate [pro‑3S]‑lyase] ligase	E	27	K
RA	CP009273	647422	G→T	1.0	intergenic	citC	[citrate [pro‑3S]‑lyase] ligase/sensory histidine kinase in two‑component regulatory system with CitB	intergenic	None
RA	CP009273	647509	T→C	1.0	intergenic	citC	[citrate [pro‑3S]‑lyase] ligase/sensory histidine kinase in two‑component regulatory system with CitB	intergenic	None
RA	CP009273	648056	C→A	1.0	F122L	citA	sensory histidine kinase in two‑component regulatory system with CitB	F	122	L
RA	CP009273	652597	C→T	1.0	intergenic	pagP	phospholipid:lipid A palmitoyltransferase/constitutive cold shock family transcription antitermination protein; negative regulator of cspA transcription; RNA melting protein; ssDNA‑binding protein	intergenic	None
RA	CP009273	652865	Δ1 bp	1.0	coding	cspE	constitutive cold shock family transcription antitermination protein; negative regulator of cspA transcription; RNA melting protein; ssDNA‑binding protein	NaN	None
RA	CP009273	658096	C→A	0.625	M1M	ybeD	UPF0250 family protein	M	1	M
RA	CP009273	659689	G→T	1.0	R320S	rlpA	septal ring protein, suppressor of prc, minor lipoprotein	R	320	S
RA	CP009273	662108	A→T	1.0	V522V	mrdA	transpeptidase involved in peptidoglycan synthesis (penicillin‑binding protein 2)	V	522	V
RA	CP009273	662631	C→A	1.0	R348L	mrdA	transpeptidase involved in peptidoglycan synthesis (penicillin‑binding protein 2)	R	348	L
RA	CP009273	664243	C→A	0.055	D84Y	rsfS	ribosomal silencing factor	D	84	Y
RA	CP009273	667348	G→T	1.0	Q99K	lptE	LPS assembly OM complex LptDE, lipoprotein component	Q	99	K
RA	CP009273	667899	C→A	1.0	D781Y	leuS	leucyl‑tRNA synthetase	D	781	Y
RA	CP009273	672142	T→A	1.0	intergenic	ybeQ	Sel1 family TPR‑like repeat protein/uncharacterized protein	intergenic	None
RA	CP009273	680846	G→T	1.0	F180L	gltK	glutamate, aspartate ABC transporter permease subunit	F	180	L
RA	CP009273	688894	T→G	0.22399999999999998	intergenic	ybeZ	PhoH‑like heat shock protein/tRNA‑i(6)A37 methylthiotransferase	intergenic	None
RA	CP009273	693739	G→T	1.0	H299N	asnB	asparagine synthetase B	H	299	N
RA	CP009273	700407	C→A	0.5710000000000001	N336K	nagE	fused N‑acetyl glucosamine specific PTS enzyme: IIC, IIB, and IIA components	N	336	K
RA	CP009273	705588	C→A	1.0	intergenic	chiQ	chitosugar‑induced verified lipoprotein/ferric iron uptake regulon transcriptional repressor; autorepressor	intergenic	None
RA	CP009273	706097	A→C	1.0	T2T	fur	ferric iron uptake regulon transcriptional repressor; autorepressorryhB‑regulated fur leader peptide	T	2	T
RA	CP009273	710187	A→T	1.0	S392C	pgm	phosphoglucomutase	S	392	C
RA	CP009273	723859	G→T	1.0	V110V	kdpA	potassium translocating ATPase, subunit A	V	110	V
RA	CP009273	724813	A→T	1.0	intergenic	ybfA	DUF2517 family protein/Rhs family putative polymorphic toxin	intergenic	None
RA	CP009273	726087	G→T	1.0	R350L	rhsC	Rhs family putative polymorphic toxin	R	350	L
RA	CP009273	729456	G→A	1.0	R75R	ybfB	putative membrane protein	R	75	R
RA	CP009273	730891	G→T	1.0	pseudogene	rhsO	pseudogene, Rhs family protein	pseudogene	None
RA	CP009273	731253	G→A	0.057	A50T	ybfC	putative periplasmic protein	A	50	T
RA	CP009273	732494	G→T	1.0	pseudogene	ybfL	pseudogene, DDE domain transposase family;putative factor; Not classified; putative receptor protein	pseudogene	None
RA	CP009273	732655	G→T	1.0	pseudogene	ybfL	pseudogene, DDE domain transposase family;putative factor; Not classified; putative receptor protein	pseudogene	None
RA	CP009273	737635	G→T	1.0	G126G	dtpD	dipeptide and tripeptide permease D	G	126	G
RA	CP009273	739056	G→T	0.054000000000000006	R3L	ybgJ	putative allophanate hydrolase, subunit 1	R	3	L
RA	CP009273	743797	G→T	1.0	R214R	ybgO	putative fimbrial protein	R	214	R
RA	CP009273	747068	A→T	0.65	I186I	ybgQ	putative outer membrane protein	I	186	I
RA	CP009273	747973	C→A	1.0	P93P	ybgD	putative fimbrial‑like adhesin protein	P	93	P
RA	CP009273	748707	A→T	0.945	I406I	gltA	citrate synthase	I	406	I
RA	CP009273	753549	G→T	1.0	Q135H	sdhB	succinate dehydrogenase, FeS subunit	Q	135	H
RA	CP009273	754572	G→T	1.0	E137D	sucA	2‑oxoglutarate decarboxylase, thiamine triphosphate‑binding	E	137	D
RA	CP009273	759000	C→A	1.0	F177L	sucC	succinyl‑CoA synthetase, beta subunit	F	177	L
RA	CP009273	761253	C→A	0.46299999999999997	D27Y	mngR	Transcriptional repressor for the mannosyl‑D‑glycerate catabolic operon	D	27	Y
RA	CP009273	767399	A→T	1.0	E162D	cydA	cytochrome d terminal oxidase, subunit I	E	162	D
RA	CP009273	784094	G→T	1.0	A67E	galM	aldose 1‑epimerase; type‑1 mutarotase	A	67	E
RA	CP009273	788902	G→T	1.0	R115S	modF	fused molybdate transporter subunits of ABC superfamily: ATP‑binding components	R	115	S
RA	CP009273	800488	G→T	1.0	V510V	ybhJ	putative hydratase	V	510	V
RA	CP009273	800779	G→T	1.0	E607D	ybhJ	putative hydratase	E	607	D
RA	CP009273	805678	G→T	0.593	T293T	bioB	biotin synthase	T	293	T
RA	CP009273	809212	G→T	1.0	M77I	uvrB	excinulease of nucleotide excision repair, DNA damage recognition component	M	77	I
RA	CP009273	816302	G→T	1.0	R18S	ybhM	UPF0005 family inner membrane protein	R	18	S
RA	CP009273	820503	C→A	1.0	T354T	ybhR	inner membrane putative ABC superfamily transporter permease	T	354	T
RA	CP009273	828374	G→T	1.0	V11V	ybiA	DUF1768 family protein	V	11	V
RA	CP009273	829009	G→T	1.0	D162Y	dinG	ATP‑dependent DNA helicase	D	162	Y
RA	CP009273	829475	C→A	0.057999999999999996	S317*	dinG	ATP‑dependent DNA helicase	S	317	*
RA	CP009273	832445	G→T	1.0	P213P	ybiC	putative dehydrogenase	P	213	P
RA	CP009273	837132	C→T	1.0	intergenic	fiu	catecholate siderophore receptor Fiu/colanic acid mucoidy stimulation protein	intergenic	None
RA	CP009273	837716	G→T	1.0	intergenic	mcbA	colanic acid mucoidy stimulation protein/23S rRNA m(6)A1618 methyltransferase, SAM‑dependent	intergenic	None
RA	CP009273	842041	C→A	1.0	E179*	glnP	glutamine transporter subunit	E	179	*
RA	CP009273	843299	C→A	1.0	W54C	glnH	glutamine transporter subunit	W	54	C
RA	CP009273	850161	G→T	1.0	P353P	ybiR	putative transporter	P	353	P
RA	CP009273	857186	G→T	0.055999999999999994	L293I	ybiW	putative pyruvate formate lyase	L	293	I
RA	CP009273	868500	A→T	1.0	S22S	yliE	putative membrane‑anchored cyclic‑di‑GMP phosphodiesterase	S	22	S
RA	CP009273	876395	G→T	1.0	M71I	dacC	D‑alanyl‑D‑alanine carboxypeptidase (penicillin‑binding protein 6a)	M	71	I
RA	CP009273	876447	G→A	1.0	D89N	dacC	D‑alanyl‑D‑alanine carboxypeptidase (penicillin‑binding protein 6a)	D	89	N
RA	CP009273	879085	G→T	1.0	intergenic	ybjG	undecaprenyl pyrophosphate phosphatase/multidrug efflux system protein	intergenic	None
RA	CP009273	882672	G→T	1.0	L42I	ybjJ	putative transporter	L	42	I
RA	CP009273	884152	G→T	0.052000000000000005	S375*	ybjL	putative transporter	S	375	*
RA	CP009273	888964	C→T	1.0	intergenic	ybjN	negative regulator of motility; multicopy suppressor of coaA(Ts)/putrescine transporter subunit: periplasmic‑binding component of ABC superfamily	intergenic	None
RA	CP009273	892358	G→T	1.0	V257L	potH	putrescine transporter subunit: membrane component of ABC superfamily	V	257	L
RA	CP009273	896104	G→T	0.083	intergenic	artJ	arginine binding protein, periplasmic/arginine transporter subunit	intergenic	None
RA	CP009273	905772	G→T	0.057	P245Q	poxB	pyruvate dehydrogenase (pyruvate oxidase), thiamine triphosphate‑binding, FAD‑binding	P	245	Q
RA	CP009273	925160	G→T	1.0	S420*	cydD	fused glutathione, cysteine exporter subunits of ABC superfamily: membrane component/ATP‑binding component	S	420	*
RA	CP009273	929657	T→C	0.44299999999999995	A326A	ftsK	DNA translocase at septal ring sorting daughter chromsomes	A	326	A
RA	CP009273	941052	C→A	0.231	intergenic	ycaC	putative isochorismatase family hydrolase/putative MFS‑type transporter	intergenic	None
RA	CP009273	943573	G→T	1.0	A297S	ycaM	putative transporter	A	297	S
RA	CP009273	955568	A→T	1.0	intergenic	aroA	5‑enolpyruvylshikimate‑3‑phosphate synthetase/putative peptidase‑related chaperone	intergenic	None
RA	CP009273	959927	C→A	0.063	A51E	ycaI	ComEC family inner membrane protein	A	51	E
RA	CP009273	968415	G→T	1.0	S148*	ycbC	DUF218 superfamily protein	S	148	*
RA	CP009273	992767	C→A	0.9490000000000001	D68Y	ssuE	NAD(P)H‑dependent FMN reductase	D	68	Y
RA	CP009273	994328	G→T	1.0	G128V	elfD	putative periplasmic pilin chaperone	G	128	V
RA	CP009273	997673	A→T	1.0	T137T	elfG	putative fimbrial‑like adhesin protein	T	137	T
RA	CP009273	997965	G→T	1.0	D235Y	elfG	putative fimbrial‑like adhesin protein	D	235	Y
RA	CP009273	1000841	G→T	1.0	A206A	pyrD	dihydro‑orotate oxidase, FMN‑linked	A	206	A
RA	CP009273	1003597	G→T	0.9470000000000001	D100Y	rlmL	fused 23S rRNA m(2)G2445 and m(7)G2069 methyltransferase, SAM‑dependent	D	100	Y
RA	CP009273	1011929	T→A	1.0	intergenic	fabA	beta‑hydroxydecanoyl thioester dehydrase/putative peptidase	intergenic	None
RA	CP009273	1023028	G→T	0.054000000000000006	H68N	yccT	UPF0319 family protein	H	68	N
RA	CP009273	1024703	G→T	1.0	G241G	rlmI	23S rRNA m(5)C1962 methyltransferase, SAM‑dependent	G	241	G
RA	CP009273	1031861	G→A	0.08800000000000001	G18S	hyaE	putative HyaA chaperone	G	18	S
RA	CP009273	1038158	C→A	0.135	A503A	etk	tyrosine‑protein kinase, role in O‑antigen capsule formation	A	503	A
RA	CP009273	1038316	G→T	1.0	R451S	etk	tyrosine‑protein kinase, role in O‑antigen capsule formation	R	451	S
RA	CP009273	1040804	G→T	0.053	L152L	gfcE	putative O‑antigen capsule outer membrane auxillary protein export channel	L	152	L
RA	CP009273	1048928	C→A	1.0	E903*	torS	hybrid sensory histidine kinase in two‑component regulatory system with TorR	E	903	*
RA	CP009273	1049407	G→T	1.0	T743K	torS	hybrid sensory histidine kinase in two‑component regulatory system with TorR	T	743	K
RA	CP009273	1055132	G→T	1.0	E141*	torA	trimethylamine N‑oxide (TMAO) reductase I, catalytic subunit	E	141	*
RA	CP009273	1058131	G→T	0.624	H61N	cbpM	modulator of CbpA co‑chaperone	H	61	N
RA	CP009273	1062937	T→A	0.289	T76T	wrbA	NAD(P)H:quinone oxidoreductase	T	76	T
RA	CP009273	1067754	T→A	0.214	H189L	rutB	ureidoacrylate amidohydrolase	H	189	L
RA	CP009273	1074411	G→A	0.052000000000000005	intergenic	putA	fused DNA‑binding transcriptional regulator/proline dehydrogenase/pyrroline‑5‑carboxylate dehydrogenase/proline:sodium symporter	intergenic	None
RA	CP009273	1077911	A→C	1.0	K71N	efeO	inactive ferrous ion transporter EfeUOB	K	71	N
RA	CP009273	1078680	G→T	0.057	D328Y	efeO	inactive ferrous ion transporter EfeUOB	D	328	Y
RA	CP009273	1082056	G→T	0.23600000000000002	S416*	pgaC	biofilm PGA synthase PgaCD, catalytic subunit; poly‑beta‑1,6‑N‑acetyl‑D‑glucosamine synthase; c‑di‑GMP‑stimulated activity and dimerization	S	416	*
RA	CP009273	1083443	G→T	1.0	S624*	pgaB	poly‑beta‑1,6‑N‑acetyl‑D‑glucosamine (PGA) N‑deacetylase outer membrane export lipoprotein	S	624	*
RA	CP009273	1084103	A→T	1.0	L404*	pgaB	poly‑beta‑1,6‑N‑acetyl‑D‑glucosamine (PGA) N‑deacetylase outer membrane export lipoprotein	L	404	*
RA	CP009273	1097943	T→A	0.42200000000000004	N19Y	csgE	curlin secretion specificity factor	N	19	Y
RA	CP009273	1100615	A→C	0.297	N67H	csgC	curli assembly protein	N	67	H
RA	CP009273	1101777	G→T	0.409	E168*	ymdB	O‑acetyl‑ADP‑ribose deacetylase; RNase III inhibitor during cold shock; putative cardiolipin synthase C regulatory subunit	E	168	*
RA	CP009273	1104639	C→A	1.0	intergenic	opgC	osmoregulated periplasmic glucan succinylation membrane protein/osmoregulated periplasmic glucan (OPG) biosynthesis periplasmic protein	intergenic	None
RA	CP009273	1113450	A→T	0.945	I161I	yceI	secreted protein	I	161	I
RA	CP009273	1114329	C→A	1.0	L58F	yceJ	putative cytochrome b561	L	58	F
RA	CP009273	1116548	T→A	1.0	intergenic	bssS	biofilm regulator/DNA damage‑inducible protein I	intergenic	None
RA	CP009273	1116964	A→G	1.0	intergenic	dinI	DNA damage‑inducible protein I/dihydro‑orotase	intergenic	None
RA	CP009273	1118591	C→A	0.515	G47C	yceB	lipoprotein, DUF1439 family	G	47	C
RA	CP009273	1122429	G→T	0.19	S56S	yceM	putative oxidoreductase	S	56	S
RA	CP009273	1122994	C→A	1.0	R245S	yceM	putative oxidoreductase	R	245	S
RA	CP009273	1126576	A→C	0.282	T35P	flgB	flagellar component of cell‑proximal portion of basal‑body rod	T	35	P
RA	CP009273	1131521	C→A	1.0	Q168K	flgH	flagellar protein of basal‑body outer‑membrane L ring	Q	168	K
RA	CP009273	1137384	G→T	1.0	R814S	rne	fused ribonucleaseE: endoribonuclease/RNA‑binding protein/RNA degradosome binding protein	R	814	S
RA	CP009273	1139402	C→A	1.0	R141L	rne	fused ribonucleaseE: endoribonuclease/RNA‑binding protein/RNA degradosome binding protein	R	141	L
RA	CP009273	1139516	T→A	0.185	Q103L	rne	fused ribonucleaseE: endoribonuclease/RNA‑binding protein/RNA degradosome binding protein	Q	103	L
RA	CP009273	1140834	A→T	0.45899999999999996	T147S	rluC	23S rRNA pseudouridine(955,2504,2580) synthase	T	147	S
RA	CP009273	1146692	A→T	1.0	T189T	fabG	3‑oxoacyl‑[acyl‑carrier‑protein] reductase	T	189	T
RA	CP009273	1146949	T→A	0.205	intergenic	fabG	3‑oxoacyl‑[acyl‑carrier‑protein] reductase/acyl carrier protein (ACP)	intergenic	None
RA	CP009273	1147364	G→T	0.47200000000000003	intergenic	acpP	acyl carrier protein (ACP)/3‑oxoacyl‑[acyl‑carrier‑protein] synthase II	intergenic	None
RA	CP009273	1151750	G→T	1.0	R178L	holB	DNA polymerase III, delta prime subunit	R	178	L
RA	CP009273	1152278	G→T	1.0	E16*	ycfH	putative DNase	E	16	*
RA	CP009273	1156310	G→T	0.9470000000000001	S233*	fhuE	ferric‑rhodotorulic acid outer membrane transporter	S	233	*
RA	CP009273	1164454	G→A	0.052000000000000005	intergenic	ycfQ	repressor for bhsA(ycfR)/biofilm, cell surface and signaling protein	intergenic	None
RA	CP009273	1171215	C→A	0.055999999999999994	V111V	lolC	lipoprotein‑releasing system transmembrane protein	V	111	V
RA	CP009273	1175657	G→T	0.09	E191*	cobB	deacetylase of acs and cheY, chemotaxis regulator	E	191	*
RA	CP009273	1181504	G→T	1.0	D69Y	pepT	peptidase T	D	69	Y
RA	CP009273	1191676	C→T	1.0	H366H	icd	e14 prophage; isocitrate dehydrogenase, specific for NADP+	H	366	H
RA	CP009273	1191688	C→T	1.0	T370T	icd	e14 prophage; isocitrate dehydrogenase, specific for NADP+	T	370	T
RA	CP009273	1191701	T→C	1.0	L375M	icd	e14 prophage; isocitrate dehydrogenase, specific for NADP+	L	375	M
RA	CP009273	1191703	A→G	1.0	L375M	icd	e14 prophage; isocitrate dehydrogenase, specific for NADP+	L	375	M
RA	CP009273	1209662	G→T	0.264	intergenic	bluR	repressor of blue light‑responsive genes/anti‑repressor for YcgE, blue light‑responsive; FAD‑binding; has c‑di‑GMP phosphodiesterase‑like EAL domain, but does not degrade c‑di‑GMP	intergenic	None
RA	CP009273	1211169	C→A	1.0	intergenic	bluF	anti‑repressor for YcgE, blue light‑responsive; FAD‑binding; has c‑di‑GMP phosphodiesterase‑like EAL domain, but does not degrade c‑di‑GMP/RcsB connector protein for regulation of biofilm and acid‑resistance	intergenic	None
RA	CP009273	1219533	A→G	1.0	intergenic	ycgI	pseudogene/cell division topological specificity factor	intergenic	None
RA	CP009273	1220996	G→T	1.0	R181R	minC	cell division inhibitor	R	181	R
RA	CP009273	1224292	G→A	1.0	D8N	ycgN	UPF0153 family cysteine cluster protein	D	8	N
RA	CP009273	1226292	T→A	1.0	C24S	umuD	DNA polymerase V, subunit D	C	24	S
RA	CP009273	1228591	G→T	1.0	intergenic	dsbB	oxidoreductase that catalyzes reoxidation of DsbA protein disulfide isomerase I/sodium:proton antiporter	intergenic	None
RA	CP009273	1245611	G→T	0.402	F228L	dhaK	dihydroxyacetone kinase, PTS‑dependent, dihydroxyacetone‑binding subunit	F	228	L
RA	CP009273	1249227	G→T	1.0	R728S	ycgV	putative adhesin	R	728	S
RA	CP009273	1249716	G→T	0.46799999999999997	R565S	ycgV	putative adhesin	R	565	S
RA	CP009273	1251120	T→A	0.055999999999999994	T97S	ycgV	putative adhesin	T	97	S
RA	CP009273	1257232	G→T	1.0	R34S	prs	phosphoribosylpyrophosphate synthase	R	34	S
RA	CP009273	1260354	A→T	0.28800000000000003	S395S	hemA	glutamyl tRNA reductase	S	395	S
RA	CP009273	1261810	G→A	1.0	A87A	prmC	N5‑glutamine methyltransferase, modifies release factors RF‑1 and RF‑2	A	87	A
RA	CP009273	1264442	G→T	0.9490000000000001	V274V	kdsA	3‑deoxy‑D‑manno‑octulosonate 8‑phosphate synthase	V	274	V
RA	CP009273	1277786	G→A	1.0	D823N	narG	nitrate reductase 1, alpha subunit	D	823	N
RA	CP009273	1284857	G→T	0.5820000000000001	D53Y	rssA	putative patatin‑like family phospholipase	D	53	Y
RA	CP009273	1288669	A→T	1.0	intergenic	hns	global DNA‑binding transcriptional dual regulator H‑NS/thymidine kinase/deoxyuridine kinase	intergenic	None
RA	CP009273	1290033	G→T	1.0	pseudogene	insZ	pseudogene, transposase homolog	pseudogene	None
RA	CP009273	1296729	C→A	0.943	H431N	oppA	oligopeptide transporter subunit	H	431	N
RA	CP009273	1308862	A→C	0.102	S196R	ompW	outer membrane protein W	S	196	R
RA	CP009273	1318228	C→A	0.659	S251*	yciV	PHP domain protein	S	251	*
RA	CP009273	1318829	G→T	0.401	E159*	yciO	putative RNA binding protein	E	159	*
RA	CP009273	1322140	T→A	1.0	T159S	btuR	cob(I)yrinic acid a,c‑diamide adenosyltransferase	T	159	S
RA	CP009273	1325492	A→T	0.268	E63V	topA	DNA topoisomerase I, omega subunit	E	63	V
RA	CP009273	1325982	G→T	1.0	T226T	topA	DNA topoisomerase I, omega subunit	T	226	T
RA	CP009273	1328313	C→A	0.251	R68S	cysB	N‑acetylserine‑responsive cysteine regulon transcriptional activator; autorepressor	R	68	S
RA	CP009273	1330955	G→T	0.9309999999999999	D290Y	acnA	aconitate hydratase 1	D	290	Y
RA	CP009273	1335356	A→T	1.0	H181L	yciM	envelope integrity maintenance protein; EnvC‑interacting protein	H	181	L
RA	CP009273	1336599	T→C	0.113	L141P	pyrF	orotidine‑5'‑phosphate decarboxylase	L	141	P
RA	CP009273	1337533	G→T	1.0	A18E	osmB	lipoprotein	A	18	E
RA	CP009273	1340901	A→T	0.05	S33S	gmr	cyclic‑di‑GMP phosphodiesterase; csgD regulator; modulator of Rnase II stability	S	33	S
RA	CP009273	1348772	G→T	1.0	P2T	sapC	antimicrobial peptide transport ABC transporter permeaseantimicrobial peptide transport ABC transporter permease	P	2	T
RA	CP009273	1350891	G→T	1.0	S159R	sapA	antimicrobial peptide transport ABC transporter periplasmic binding protein	S	159	R
RA	CP009273	1351022	G→T	1.0	R116S	sapA	antimicrobial peptide transport ABC transporter periplasmic binding protein	R	116	S
RA	CP009273	1358855	G→T	1.0	G123C	puuB	gamma‑glutamylputrescine oxidoreductase	G	123	C
RA	CP009273	1364366	G→A	0.484	intergenic	pspE	thiosulfate:cyanide sulfurtransferase (rhodanese)/alpha amylase catalytic domain family protein	intergenic	None
RA	CP009273	1365283	G→T	1.0	E271*	ycjM	alpha amylase catalytic domain family protein	E	271	*
JC JC	CP009273	1376043	IS5 (–) +4 bp	1.0	pseudogene	ycjV	pseudogene; putative ATP‑binding component of a transport system	pseudogene	None
RA	CP009273	1377394	C→T	1.0	A275A	ycjW	LacI family putative transcriptional repressor	A	275	A
RA	CP009273	1386008	G→T	1.0	Q35K	ycjY	S9 homolog non‑peptidase family protein	Q	35	K
RA	CP009273	1388406	G→T	1.0	R308L	mppA	murein tripeptide (L‑ala‑gamma‑D‑glutamyl‑meso‑DAP) transporter subunit	R	308	L
RA	CP009273	1389852	G→T	1.0	R110S	ynaI	mechanosensitive channel protein, very small conductance	R	110	S
RA	CP009273	1412385	G→T	1.0	N34K	kilR	Rac prophage; inhibitor of ftsZ, killing protein	N	34	K
RA	CP009273	1423872	T→G	0.092	A189A	stfR	Rac prophage; putative tail fiber protein	A	189	A
RA	CP009273	1424234	C→A	1.0	S310*	stfR	Rac prophage; putative tail fiber protein	S	310	*
RA	CP009273	1428643	G→T	0.27399999999999997	intergenic	ynaE	cold shock protein, Rac prophage/pseudogene, prophage Rac integration site ttcA duplication;Phage or Prophage Related	intergenic	None
JC JC	CP009273	1428894	IS2 (–) +5 bp	1.0	intergenic	ynaE	cold shock protein, Rac prophage/pseudogene, prophage Rac integration site ttcA duplication;Phage or Prophage Related	intergenic	None
RA	CP009273	1430873	G→T	0.9390000000000001	S93*	ompN	outer membrane pore protein N, non‑specific	S	93	*
RA	CP009273	1439518	C→A	1.0	S737S	ydbH	putative membrane‑anchored protein, function unknown	S	737	S
RA	CP009273	1451422	A→T	1.0	T246S	paaE	ring 1,2‑phenylacetyl‑CoA epoxidase, NAD(P)H oxidoreductase component	T	246	S
RA	CP009273	1454724	G→T	1.0	G472C	paaH	3‑hydroxyadipyl‑CoA dehydrogenase, NAD+‑dependent	G	472	C
RA	CP009273	1457725	G→T	1.0	intergenic	paaK	phenylacetyl‑CoA ligase/transcriptional repressor of phenylacetic acid degradation paa operon, phenylacetyl‑CoA inducer	intergenic	None
RA	CP009273	1461041	A→T	1.0	pseudogene	ydbA	pseudogene, autotransporter homolog; interrupted by IS2 and IS30	pseudogene	None
RA	CP009273	1461872	G→T	0.45899999999999996	pseudogene	ydbA	pseudogene, autotransporter homolog; interrupted by IS2 and IS30	pseudogene	None
RA	CP009273	1466293	C→A	0.182	pseudogene	ydbA	pseudogene, autotransporter homolog; interrupted by IS2 and IS30	pseudogene	None
RA	CP009273	1469880	A→T	1.0	I160I	ydbD	PF10971 family putative periplasmic methylglyoxal resistance protein	I	160	I
RA	CP009273	1477565	A→T	0.5329999999999999	K83I	hrpA	putative ATP‑dependent helicase	K	83	I
RA	CP009273	1478971	G→A	1.0	E552K	hrpA	putative ATP‑dependent helicase	E	552	K
RA	CP009273	1479733	G→T	1.0	D806Y	hrpA	putative ATP‑dependent helicase	D	806	Y
RA	CP009273	1480656	C→A	0.23	I1113I	hrpA	putative ATP‑dependent helicase	I	1113	I
RA	CP009273	1482005	G→T	1.0	D172Y	ydcF	DUF218 superfamily protein, SAM‑binding	D	172	Y
RA	CP009273	1489422	T→A	0.086	intergenic	ydcI	putative DNA‑binding transcriptional regulator/putative metalloenzyme	intergenic	None
RA	CP009273	1496164	T→G	0.071	L116V	tehB	tellurite, selenium methyltransferase, SAM‑dependent; tellurite, selenium resistance protein	L	116	V
RA	CP009273	1508681	C→A	1.0	F198L	ydcU	putative spermidine/putrescine transporter subunit	F	198	L
RA	CP009273	1510854	G→T	0.568	A340A	patD	gamma‑aminobutyraldehyde dehydrogenase	A	340	A
RA	CP009273	1512106	G→T	0.47100000000000003	E68*	ydcY	uncharacterized protein	E	68	*
RA	CP009273	1514060	A→T	0.215	P259P	curA	curcumin/dihydrocurcumin reductase, NADPH‑dependent	P	259	P
RA	CP009273	1514177	G→T	1.0	E298D	curA	curcumin/dihydrocurcumin reductase, NADPH‑dependent	E	298	D
RA	CP009273	1514858	G→A	1.0	E114K	mcbR	colanic acid and biofilm gene transcriptional regulator, MqsR‑controlled	E	114	K
RA	CP009273	1519349	T→A	1.0	K297*	ansP	L‑asparagine transporter	K	297	*
RA	CP009273	1520123	C→A	0.065	A39S	ansP	L‑asparagine transporter	A	39	S
RA	CP009273	1522387	C→A	1.0	pseudogene	rhsE	pseudogene, Rhs family protein	pseudogene	None
RA	CP009273	1523317	G→T	1.0	pseudogene	rhsE	pseudogene, Rhs family protein	pseudogene	None
RA	CP009273	1523802	T→G	0.594	pseudogene	rhsE	pseudogene, Rhs family protein	pseudogene	None
RA	CP009273	1526607	G→A	1.0	D179N	ydcC	H repeat‑associated putative transposase	D	179	N
RA	CP009273	1531029	G→T	1.0	R180S	narW	nitrate reductase 2 (NRZ), delta subunit (assembly subunit)	R	180	S
RA	CP009273	1534409	G→T	0.946	V813V	narZ	nitrate reductase 2 (NRZ), alpha subunit	V	813	V
RA	CP009273	1537806	A→T	1.0	L171*	narU	nitrate/nitrite transporter	L	171	*
RA	CP009273	1539827	C→A	1.0	pseudogene	yddK	pseudogene, leucine‑rich protein; putative glycoportein	pseudogene	None
RA	CP009273	1540399	A→G	0.586	intergenic	yddL	putative lipoprotein;putative membrane; Not classified; putative outer membrane porin protein/aromatic amino acid exporter	intergenic	None
RA	CP009273	1548144	G→T	1.0	intergenic	adhP	ethanol‑active dehydrogenase/acetaldehyde‑active reductase/malate dehydrogenase, (decarboxylating, NAD‑requiring) (malic enzyme)	intergenic	None
RA	CP009273	1548216	A→T	1.0	intergenic	adhP	ethanol‑active dehydrogenase/acetaldehyde‑active reductase/malate dehydrogenase, (decarboxylating, NAD‑requiring) (malic enzyme)	intergenic	None
RA	CP009273	1551620	C→A	0.654	D226Y	ddpF	D,D‑dipeptide permease system, ATP‑binding component	D	226	Y
RA	CP009273	1552629	C→A	1.0	D216Y	ddpD	D,D‑dipeptide permease system, ATP‑binding component	D	216	Y
RA	CP009273	1558685	G→T	1.0	R436S	dosP	oxygen sensor, c‑di‑GMP phosphodiesterase, heme‑regulated; cold‑ and stationary phase‑induced bioflim regulator	R	436	S
RA	CP009273	1559507	T→A	0.6579999999999999	N162Y	dosP	oxygen sensor, c‑di‑GMP phosphodiesterase, heme‑regulated; cold‑ and stationary phase‑induced bioflim regulator	N	162	Y
RA	CP009273	1563276	G→T	1.0	H491N	gadC	glutamate:gamma‑aminobutyric acid antiporter	H	491	N
RA	CP009273	1565497	G→A	1.0	S269L	gadB	glutamate decarboxylase B, PLP‑dependent	S	269	L
RA	CP009273	1569502	T→G	1.0	intergenic	pqqL	putative periplasmic M16 family zinc metalloendopeptidase/putative TonB‑dependent outer membrane receptor	intergenic	None
RA	CP009273	1570428	G→T	1.0	I483I	yddB	putative TonB‑dependent outer membrane receptor	I	483	I
RA	CP009273	1570826	C→A	1.0	D351Y	yddB	putative TonB‑dependent outer membrane receptor	D	351	Y
RA	CP009273	1574523	T→A	1.0	L175F	ydeM	putative YdeN‑specific sulfatase‑maturating enzyme	L	175	F
RA	CP009273	1575339	G→T	1.0	F481L	ydeN	putative Ser‑type periplasmic non‑aryl sulfatase	F	481	L
RA	CP009273	1576325	T→A	1.0	N153Y	ydeN	putative Ser‑type periplasmic non‑aryl sulfatase	N	153	Y
RA	CP009273	1580852	C→A	1.0	intergenic	ydeP	putative oxidoreductase/putative fimbrial‑like adhesin protein	intergenic	None
RA	CP009273	1585699	C→A	0.231	T245T	hipA	inactivating GltX kinase facilitating persister formation; toxin of HipAB TA pair; autokinase	T	245	T
RA	CP009273	1586871	G→T	1.0	intergenic	hipB	antitoxin of HipAB toxin‑antitoxin system/pseudogene, AidA homolog	intergenic	None
RA	CP009273	1590878	A→T	1.0	pseudogene	yneO	pseudogene, AidA homolog	pseudogene	None
RA	CP009273	1598250	G→T	0.18600000000000003	T325T	lsrC	autoinducer 2 import system permease protein	T	325	T
RA	CP009273	1600091	G→T	0.233	E262*	lsrB	autoinducer 2‑binding protein	E	262	*
RA	CP009273	1603440	G→A	1.0	intergenic	yneE	bestrophin family putative inner membrane protein/altronate oxidoreductase, NAD‑dependent	intergenic	None
RA	CP009273	1614089	G→T	1.0	E87*	marA	multiple antibiotic resistance transcriptional regulator	E	87	*
RA	CP009273	1614837	G→T	0.66	I186I	eamA	cysteine and O‑acetyl‑L‑serine efflux system	I	186	I
RA	CP009273	1617498	G→T	0.095	R204S	dgcZ	diguanylate cyclase, zinc‑sensing	R	204	S
RA	CP009273	1619072	G→T	0.051	D15Y	ydeJ	inactive PncC family protein	D	15	Y
RA	CP009273	1620961	T→G	1.0	Q226P	dcp	dipeptidyl carboxypeptidase II	Q	226	P
RA	CP009273	1622209	G→T	0.23399999999999999	V146F	ydfG	NADP‑dependent 3‑hydroxy acid dehydrogenase; malonic semialdehyde reductase	V	146	F
RA	CP009273	1628207	G→A	1.0	G110E	pinQ	Qin prophage; putative site‑specific recombinase	G	110	E
RA	CP009273	1637458	G→T	0.109	S14Y	quuQ	Qin prophage; putative antitermination protein Q	S	14	Y
RA	CP009273	1641167	A→T	0.486	intergenic	flxA	Qin prophage; uncharacterized protein/pseudogene, integrase fragment, Qin prophage;Phage or Prophage Related	intergenic	None
RA	CP009273	1642135	C→T	1.0	intergenic	dicC	Qin prophage; DNA‑binding transcriptional regulator for DicB/Qin prophage; putative regulator for DicB	intergenic	None
RA	CP009273	1643955	C→A	0.657	A30A	dicB	Qin prophage; cell division inhibition protein	A	30	A
RA	CP009273	1644550	C→A	0.239	pseudogene	ydfE	Qin prophage; pseudogene;Phage or Prophage Related	pseudogene	None
RA	CP009273	1646372	C→A	1.0	pseudogene	intQ	pseudogene, Qin prophage; phage integrase family;Phage or Prophage Related	pseudogene	None
RA	CP009273	1650532	G→T	0.192	R31L	speG	spermidine N1‑acetyltransferase	R	31	L
RA	CP009273	1651166	C→A	0.303	A183A	ynfC	UPF0257 family lipoprotein	A	183	A
RA	CP009273	1659882	C→A	0.493	S104*	clcB	H(+)/Cl(‑) exchange transporter	S	104	*
RA	CP009273	1661763	C→A	1.0	P353P	mlc	glucosamine anaerobic growth regulon transcriptional repressor; autorepressor	P	353	P
RA	CP009273	1666805	A→C	0.35100000000000003	S197R	ydgD	putative peptidase	S	197	R
RA	CP009273	1669592	G→T	1.0	F342L	pntB	pyridine nucleotide transhydrogenase, beta subunit	F	342	L
RA	CP009273	1675261	T→A	0.059000000000000004	L10*	folM	dihydromonapterin reductase, NADPH‑dependent; dihydrofolate reductase isozyme	L	10	*
RA	CP009273	1680642	C→A	1.0	E68D	fumC	fumarate hydratase (fumarase C),aerobic Class II	E	68	D
RA	CP009273	1681990	C→A	0.054000000000000006	K215N	fumA	fumarate hydratase (fumarase A), aerobic Class I	K	215	N
RA	CP009273	1684105	C→A	1.0	intergenic	manA	mannose‑6‑phosphate isomerase/DUF945 family protein	intergenic	None
RA	CP009273	1689180	T→G	1.0	E383D	uidA	beta‑D‑glucuronidase	E	383	D
RA	CP009273	1692573	C→A	1.0	D289Y	malI	transcriptional repressor of Mal regulon	D	289	Y
RA	CP009273	1696612	A→T	1.0	E41D	add	adenosine deaminase	E	41	D
RA	CP009273	1699862	T→A	1.0	L119*	ydgK	DUF2569 family inner membrane protein	L	119	*
RA	CP009273	1702966	T→A	0.054000000000000006	R597R	rsxC	SoxR iron‑sulfur cluster reduction factor component; putative membrane‑associated NADH oxidoreductase of electron transport complex	R	597	R
RA	CP009273	1703101	C→G	0.05	A642A	rsxC	SoxR iron‑sulfur cluster reduction factor component; putative membrane‑associated NADH oxidoreductase of electron transport complex	A	642	A
RA	CP009273	1706734	C→T	0.054000000000000006	intergenic	nth	DNA glycosylase and apyrimidinic (AP) lyase (endonuclease III)/dipeptide and tripeptide permease A	intergenic	None
RA	CP009273	1706839	C→T	0.209	intergenic	nth	DNA glycosylase and apyrimidinic (AP) lyase (endonuclease III)/dipeptide and tripeptide permease A	intergenic	None
RA	CP009273	1711397	C→T	1.0	R28Q	tyrS	tyrosyl‑tRNA synthetase	R	28	Q
RA	CP009273	1712562	C→A	0.626	D31Y	mliC	inhibitor of c‑type lysozyme, membrane‑bound; putative lipoprotein	D	31	Y
RA	CP009273	1713571	G→T	0.223	H97N	anmK	anhydro‑N‑acetylmuramic acid kinase	H	97	N
RA	CP009273	1717809	G→A	0.473	V478I	ydhK	putative efflux protein (PET) component of YdhJK efflux pump	V	478	I
RA	CP009273	1718414	A→T	0.494	Y167N	sodC	superoxide dismutase, Cu, Zn, periplasmic	Y	167	N
RA	CP009273	1723809	G→T	1.0	E156*	lhr	putative ATP‑dependent helicase	E	156	*
RA	CP009273	1730144	A→T	0.065	A170A	sodB	superoxide dismutase, Fe	A	170	A
RA	CP009273	1735082	G→T	0.428	V305V	ydhC	putative arabinose efflux transporter	V	305	V
RA	CP009273	1739015	T→A	0.396	I434I	mdtK	multidrug efflux system transporter	I	434	I
RA	CP009273	1754950	T→A	1.0	I367F	sufD	component of SufBCD Fe‑S cluster assembly scaffold	I	367	F
RA	CP009273	1755150	A→T	0.662	L300*	sufD	component of SufBCD Fe‑S cluster assembly scaffold	L	300	*
RA	CP009273	1761175	G→T	0.052000000000000005	R590S	ydiJ	putative FAD‑linked oxidoreductase	R	590	S
RA	CP009273	1764150	G→T	1.0	D274Y	ydiK	UPF0118 family inner membrane protein	D	274	Y
RA	CP009273	1768689	C→A	0.946	S215*	ydiB	quinate/shikimate 5‑dehydrogenase, NAD(P)‑binding	S	215	*
RA	CP009273	1769763	T→A	1.0	intergenic	aroD	3‑dehydroquinate dehydratase/putative acetyl‑CoA:acetoacetyl‑CoA transferase: alpha subunit/beta subunit	intergenic	None
RA	CP009273	1770281	T→A	1.0	D146E	ydiF	putative acetyl‑CoA:acetoacetyl‑CoA transferase: alpha subunit/beta subunit	D	146	E
RA	CP009273	1777451	C→A	1.0	A55E	fadK	short chain acyl‑CoA synthetase, anaerobic	A	55	E
RA	CP009273	1782041	C→A	0.147	R114S	ppsR	bifunctional regulatory protein: PEP synthase kinase and PEP synthase pyrophosphorylase	R	114	S
RA	CP009273	1782065	A→T	0.517	N122Y	ppsR	bifunctional regulatory protein: PEP synthase kinase and PEP synthase pyrophosphorylase	N	122	Y
RA	CP009273	1782353	C→A	0.105	R218S	ppsR	bifunctional regulatory protein: PEP synthase kinase and PEP synthase pyrophosphorylase	R	218	S
RA	CP009273	1783091	G→T	1.0	E134*	aroH	3‑deoxy‑D‑arabino‑heptulosonate‑7‑phosphate synthase, tryptophan repressible	E	134	*
RA	CP009273	1784871	C→A	0.107	D211Y	ydiU	UPF0061 family protein	D	211	Y
RA	CP009273	1796101	C→A	0.937	D243Y	thrS	threonyl‑tRNA synthetase	D	243	Y
RA	CP009273	1800129	C→T	1.0	W71*	ydiY	acid‑inducible putative outer membrane protein	W	71	*
RA	CP009273	1802047	G→A	1.0	intergenic	ydiZ	uncharacterized protein/fructosamine kinase family protein	intergenic	None
RA	CP009273	1803109	C→T	0.946	A128T	yniB	putative inner membrane protein	A	128	T
RA	CP009273	1812514	C→A	1.0	D82Y	chbF	phospho‑chitobiase; general 6‑phospho‑beta‑glucosidase activity	D	82	Y
RA	CP009273	1818738	C→A	0.499	D153Y	ves	cold‑ and stress‑inducible protein	D	153	Y
RA	CP009273	1819892	C→A	0.48100000000000004	intergenic	spy	periplasmic ATP‑independent protein refolding chaperone, stress‑induced/succinylglutamate desuccinylase	intergenic	None
RA	CP009273	1820888	C→A	0.941	C98F	astE	succinylglutamate desuccinylase	C	98	F
RA	CP009273	1821696	A→T	1.0	L274Q	astB	succinylarginine dihydrolase	L	274	Q
RA	CP009273	1825763	C→A	1.0	A159A	astC	succinylornithine transaminase, PLP‑dependent	A	159	A
RA	CP009273	1829319	C→A	1.0	I85I	ydjZ	TVP38/TMEM64 family inner membrane protein	I	85	I
RA	CP009273	1830978	G→T	0.243	D217Y	ynjB	putative ABC superfamily transporter periplasmic‑binding protein	D	217	Y
RA	CP009273	1831229	C→A	0.054000000000000006	F300L	ynjB	putative ABC superfamily transporter periplasmic‑binding protein	F	300	L
RA	CP009273	1831378	A→C	0.08	Q350P	ynjB	putative ABC superfamily transporter periplasmic‑binding protein	Q	350	P
RA	CP009273	1832413	C→A	1.0	L315L	ynjC	inner membrane putative ABC superfamily transporter permease	L	315	L
RA	CP009273	1833730	C→A	1.0	R3S	ynjE	molybdopterin synthase sulfurtransferase	R	3	S
RA	CP009273	1836192	T→A	1.0	I67I	ynjH	DUF1496 family protein	I	67	I
RA	CP009273	1839854	C→A	0.6659999999999999	R455L	topB	DNA topoisomerase III	R	455	L
RA	CP009273	1844245	G→T	0.121	V384V	sppA	protease IV (signal peptide peptidase)	V	384	V
RA	CP009273	1852274	C→A	1.0	D273Y	ydjJ	putative Zn‑dependent NAD(P)‑binding oxidoreductase	D	273	Y
RA	CP009273	1852913	C→A	0.7	E60*	ydjJ	putative Zn‑dependent NAD(P)‑binding oxidoreductase	E	60	*
RA	CP009273	1855239	A→T	0.364	N117K	ydjL	putative Zn‑dependent NAD(P)‑binding oxidoreductase	N	117	K
RA	CP009273	1859132	A→C	1.0	A254A	yeaE	aldo‑keto reductase, methylglyoxal to acetol, NADPH‑dependent	A	254	A
RA	CP009273	1860183	G→T	1.0	R183S	mipA	scaffolding protein for murein synthesizing machinery	R	183	S
RA	CP009273	1863753	C→A	0.138	T181K	yeaH	UPF0229 family protein	T	181	K
RA	CP009273	1864971	G→T	0.057999999999999996	M110I	yeaI	putative membrane‑anchored diguanylate cyclase	M	110	I
RA	CP009273	1865000	C→A	1.0	P120Q	yeaI	putative membrane‑anchored diguanylate cyclase	P	120	Q
RA	CP009273	1865422	C→A	1.0	R261R	yeaI	putative membrane‑anchored diguanylate cyclase	R	261	R
RA	CP009273	1870743	C→A	1.0	H272N	yeaN	putative transporter	H	272	N
RA	CP009273	1872054	A→T	1.0	E28V	yeaP	diguanylate cyclase	E	28	V
RA	CP009273	1872520	G→T	1.0	P183P	yeaP	diguanylate cyclase	P	183	P
RA	CP009273	1874924	T→A	1.0	V31V	leuE	leucine efflux protein	V	31	V
RA	CP009273	1875096	G→T	1.0	intergenic	leuE	leucine efflux protein/transcriptional activator of dmlA	intergenic	None
RA	CP009273	1881645	C→A	0.938	D202Y	rnd	ribonuclease D	D	202	Y
RA	CP009273	1885611	G→T	1.0	R628S	yoaA	putative ATP‑dependent helicase, DinG family	R	628	S
RA	CP009273	1886725	G→T	1.0	I256I	yoaA	putative ATP‑dependent helicase, DinG family	I	256	I
RA	CP009273	1891408	G→T	0.052000000000000005	E74*	sdaA	L‑serine dehydratase 1	E	74	*
RA	CP009273	1904418	C→A	0.175	intergenic	kdgR	KDG regulon transcriptional repressor/putative transporter	intergenic	None
RA	CP009273	1909342	T→A	1.0	E150D	proQ	RNA chaperone, putative ProP translation regulator	E	150	D
RA	CP009273	1922164	C→A	0.665	P311P	ptrB	protease II	P	311	P
RA	CP009273	1932296	G→T	0.531	D131Y	pykA	pyruvate kinase II	D	131	Y
RA	CP009273	1932701	C→A	0.34299999999999997	Q266K	pykA	pyruvate kinase II	Q	266	K
RA	CP009273	1933029	A→T	0.095	H375L	pykA	pyruvate kinase II	H	375	L
RA	CP009273	1940498	G→T	1.0	intergenic	yobI	uncharacterized protein/DUF830 family protein	intergenic	None
RA	CP009273	1942066	G→T	0.059000000000000004	H115N	yebC	UPF0082 family protein	H	115	N
RA	CP009273	1944177	C→A	1.0	L201L	aspS	aspartyl‑tRNA synthetase	L	201	L
RA	CP009273	1945085	C→A	0.105	intergenic	aspS	aspartyl‑tRNA synthetase/isochorismatase family protein	intergenic	None
RA	CP009273	1951127	C→A	0.20199999999999999	A46A	torZ	trimethylamine N‑oxide reductase system III, catalytic subunit	A	46	A
RA	CP009273	1951334	C→A	0.932	T352T	torY	TMAO reductase III (TorYZ), cytochrome c‑type subunit	T	352	T
RA	CP009273	1953876	C→A	1.0	P76P	yecM	putative metal‑binding enzyme	P	76	P
RA	CP009273	1955401	C→A	0.44299999999999995	S361S	argS	arginyl‑tRNA synthetase	S	361	S
RA	CP009273	1959915	C→A	1.0	P178P	flhB	flagellin export apparatus, substrate specificity protein	P	178	P
RA	CP009273	1962923	C→A	1.0	M233I	cheR	chemotaxis regulator, protein‑glutamate methyltransferase	M	233	I
RA	CP009273	1963075	G→T	0.424	R183R	cheR	chemotaxis regulator, protein‑glutamate methyltransferase	R	183	R
RA	CP009273	1969291	G→T	1.0	I97I	cheA	fused chemotactic sensory histidine kinase in two‑component regulatory system with CheB and CheY: sensory histidine kinase/signal sensing protein	I	97	I
RA	CP009273	1970820	G→T	0.622	R193S	motA	proton conductor component of flagella motor	R	193	S
RA	CP009273	1,981,521:1	+A	0.064	intergenic	azuC	acid‑inducible small membrane‑associated protein/lipoprotein, function unknown	intergenic	None
RA	CP009273	1984987	C→A	1.0	T38T	yecA	UPF0149 family protein	T	38	T
RA	CP009273	1986289	T→A	1.0	N4Y	pgsA	phosphatidylglycerophosphate synthetase	N	4	Y
RA	CP009273	1993530	C→A	1.0	E113*	fliY	cystine transporter subunit	E	113	*
RA	CP009273	1997314	G→T	1.0	intergenic	fliC	flagellar filament structural protein (flagellin)/flagellar filament capping protein	intergenic	None
RA	CP009273	1999632	G→T	1.0	intergenic	fliT	putative flagellar synthesis and assembly chaperone/cytoplasmic alpha‑amylase	intergenic	None
RA	CP009273	2002354	C→A	1.0	L199L	yedE	UPF0394 family sulfur transport domain‑containing inner membrane protein	L	199	L
RA	CP009273	2004533	G→T	1.0	T151T	yedL	putative acyl transferase	T	151	T
RA	CP009273	2012581	G→T	0.23199999999999998	E239*	fliK	flagellar hook‑length control protein	E	239	*
RA	CP009273	2020166	C→A	1.0	D445Y	yedQ	putative membrane‑anchored diguanylate cyclase	D	445	Y
RA	CP009273	2021954	C→A	0.653	E298D	yedI	DUF808 family inner membrane protein	E	298	D
RA	CP009273	2035090	C→A	1.0	Q79K	zinT	zinc and cadmium binding protein, periplasmic	Q	79	K
RA	CP009273	2041346	C→A	1.0	I976I	yeeJ	putative adhesin	I	976	I
RA	CP009273	2041721	C→A	0.099	I1101I	yeeJ	putative adhesin	I	1101	I
RA	CP009273	2046600	G→T	1.0	pseudogene	yeeL	pseudogene, glycosyltransferase homology	pseudogene	None
RA	CP009273	2049111	C→A	1.0	T190T	amn	AMP nucleosidase	T	190	T
RA	CP009273	2067908	T→A	0.40399999999999997	V963V	flu	CP4‑44 prophage; antigen 43 (Ag43) phase‑variable biofilm formation autotransporter	V	963	V
RA	CP009273	2069147	G→T	0.13699999999999998	P296P	yeeR	CP4‑44 prophage; putative membrane protein	P	296	P
RA	CP009273	2071512	T→G	0.237	pseudogene	yeeW	CP4‑44 prophage; uncharacterized protein;Phage or Prophage Related	pseudogene	None
RA	CP009273	2073080	C→A	0.23800000000000002	L331L	yeeA	putative transporter, FUSC family inner membrane protein	L	331	L
RA	CP009273	2074680	A→T	1.0	W22R	sbmC	DNA gyrase inhibitor	W	22	R
RA	CP009273	2077212	A→T	1.0	N326Y	sbcB	exodeoxyribonuclease I; exonuclease I	N	326	Y
RA	CP009273	2077698	A→T	0.22699999999999998	intergenic	sbcB	exodeoxyribonuclease I; exonuclease I/putative TusA family sulfurtransferase	intergenic	None
JC JC	CP009273	2080274	IS2 (–) +5 bp	1.0	coding	plaP	putrescine importer, low affinity	NaN	None
RA	CP009273	2086004	C→A	0.943	A42A	hisC	histidinol‑phosphate aminotransferase	A	42	A
RA	CP009273	2093612	C→A	0.69	E380*	gnd	6‑phosphogluconate dehydrogenase, decarboxylating	E	380	*
RA	CP009273	2093659	C→T	0.184	C364Y	gnd	6‑phosphogluconate dehydrogenase, decarboxylating	C	364	Y
RA	CP009273	2094086	A→T	0.057	W222R	gnd	6‑phosphogluconate dehydrogenase, decarboxylating	W	222	R
RA	CP009273	2098995	C→A	1.0	G182*	wbbI	d‑Galf:alpha‑d‑Glc beta‑1,6‑galactofuranosyltransferase	G	182	*
RA	CP009273	2101912	T→G	1.0	E385A	wzxB	putative polisoprenol‑linked O‑antigen transporter	E	385	A
RA	CP009273	2,108,219:1	+A	1.0	coding	wcaM	colanic acid biosynthesis protein	NaN	None
RA	CP009273	2110346	G→A	1.0	T88I	wcaL	putative glycosyl transferase	T	88	I
RA	CP009273	2114911	A→T	1.0	L42Q	wcaJ	colanic biosynthesis UDP‑glucose lipid carrier transferase	L	42	Q
RA	CP009273	2117566	T→A	0.053	T146S	cpsB	mannose‑1‑phosphate guanyltransferase	T	146	S
RA	CP009273	2122013	G→T	1.0	T119T	wcaF	putative acyl transferase	T	119	T
RA	CP009273	2122266	G→T	1.0	S35*	wcaF	putative acyl transferase	S	35	*
RA	CP009273	2122453	C→T	1.0	A227T	wcaE	putative glycosyl transferase	A	227	T
RA	CP009273	2122653	C→T	1.0	W160*	wcaE	putative glycosyl transferase	W	160	*
RA	CP009273	2128128	T→A	1.0	K336*	wzc	colanic acid production tyrosine‑protein kinase; autokinase; Ugd phosphorylase	K	336	*
RA	CP009273	2138039	C→A	0.629	I431I	yegE	putative diguanylate cyclase	I	431	I
RA	CP009273	2139910	G→T	1.0	R1055L	yegE	putative diguanylate cyclase	R	1055	L
RA	CP009273	2141613	G→T	0.604	V153V	yegD	Hsp70 chaperone family protein	V	153	V
RA	CP009273	2144474	C→A	1.0	intergenic	yegI	protein kinase‑related putative non‑specific DNA‑binding protein/uncharacterized protein	intergenic	None
RA	CP009273	2146917	C→A	0.13699999999999998	noncoding	sibA	sRNA antisense regulator of toxic IbsA protein	noncoding	None
RA	CP009273	2149603	A→T	1.0	E287V	mdtB	multidrug efflux system, subunit B	E	287	V
RA	CP009273	2150896	C→A	0.05	A718E	mdtB	multidrug efflux system, subunit B	A	718	E
RA	CP009273	2152444	C→A	1.0	A193E	mdtC	multidrug efflux system, subunit C	A	193	E
RA	CP009273	2168795	C→A	1.0	D336Y	gatZ	D‑tagatose 1,6‑bisphosphate aldolase 2, subunit	D	336	Y
RA	CP009273	2170707	C→A	0.2	intergenic	gatY	D‑tagatose 1,6‑bisphosphate aldolase 2, catalytic subunit/fructose‑bisphosphate aldolase class I	intergenic	None
RA	CP009273	2170708	G→T	0.11	intergenic	gatY	D‑tagatose 1,6‑bisphosphate aldolase 2, catalytic subunit/fructose‑bisphosphate aldolase class I	intergenic	None
RA	CP009273	2170713	C→A	0.355	intergenic	gatY	D‑tagatose 1,6‑bisphosphate aldolase 2, catalytic subunit/fructose‑bisphosphate aldolase class I	intergenic	None
RA	CP009273	2170724	G→T	0.36700000000000005	intergenic	gatY	D‑tagatose 1,6‑bisphosphate aldolase 2, catalytic subunit/fructose‑bisphosphate aldolase class I	intergenic	None
RA	CP009273	2170734	G→T	1.0	intergenic	gatY	D‑tagatose 1,6‑bisphosphate aldolase 2, catalytic subunit/fructose‑bisphosphate aldolase class I	intergenic	None
RA	CP009273	2170757	T→A	0.127	intergenic	gatY	D‑tagatose 1,6‑bisphosphate aldolase 2, catalytic subunit/fructose‑bisphosphate aldolase class I	intergenic	None
RA	CP009273	2179205	G→T	1.0	A24E	rcnR	transcriptional repressor of rcnA	A	24	E
RA	CP009273	2181645	A→G	1.0	N83N	yehA	putative fimbrial‑like adhesin protein	N	83	N
RA	CP009273	2189138	C→A	0.055	R454S	metG	methionyl‑tRNA synthetase	R	454	S
RA	CP009273	2192044	G→C	0.057999999999999996	pseudogene	yehH	DUF4132 family pseudogene; defective yehI paralog; molybdate metabolism regulator, first fragment; molybdate metabolism regulator, second fragment 2; yehI' molR mutations have phenotypes and the N‑terminal molR fragment of yehI' may be expressed and may have retained or evolved MolR function	pseudogene	None
RA	CP009273	2193958	T→G	0.184	F67L	yehI	DUF4132 domain‑containing protein	F	67	L
RA	CP009273	2194695	T→A	1.0	L313Q	yehI	DUF4132 domain‑containing protein	L	313	Q
RA	CP009273	2195449	A→T	1.0	E564D	yehI	DUF4132 domain‑containing protein	E	564	D
RA	CP009273	2198343	C→A	1.0	S90Y	yehL	putative ABC superfamily transporter ATP‑binding subunit	S	90	Y
RA	CP009273	2209162	C→A	1.0	I9I	yohO	putative membrane protein	I	9	I
RA	CP009273	2216296	C→A	1.0	I211I	dld	D‑lactate dehydrogenase, FAD‑binding, NADH independent	I	211	I
RA	CP009273	2218022	C→A	0.95	E110*	pbpG	D‑alanyl‑D‑alanine endopeptidase	E	110	*
RA	CP009273	2222656	A→G	0.39899999999999997	intergenic	yohP	uncharacterized protein/tRNA‑dihydrouridine synthase C	intergenic	None
RA	CP009273	2222684	G→C	0.16399999999999998	intergenic	yohP	uncharacterized protein/tRNA‑dihydrouridine synthase C	intergenic	None
RA	CP009273	2222970	T→A	1.0	N299Y	dusC	tRNA‑dihydrouridine synthase C	N	299	Y
RA	CP009273	2223247	C→T	0.93	W206*	dusC	tRNA‑dihydrouridine synthase C	W	206	*
RA	CP009273	2225190	C→T	1.0	G231G	yohK	LrgB family inner membrane protein	G	231	G
RA	CP009273	2234532	C→A	1.0	D206Y	galS	galactose‑ and fucose‑inducible galactose regulon transcriptional isorepressor; mgl operon transcriptional repressor; autorepressor	D	206	Y
RA	CP009273	2237098	G→T	1.0	H12N	folE	GTP cyclohydrolase I	H	12	N
RA	CP009273	2241222	T→G	1.0	I264L	lysP	lysine transporter	I	264	L
RA	CP009273	2243991	T→A	0.652	W266R	yeiH	UPF0324 family inner membrane protein	W	266	R
RA	CP009273	2245476	G→A	0.451	A100T	yeiI	putative kinase	A	100	T
RA	CP009273	2248657	C→A	1.0	K3N	rihB	ribonucleoside hydrolase 2	K	3	N
RA	CP009273	2253174	T→A	0.425	intergenic	psuK	pseudouridine kinase/fused fructose‑specific PTS enzymes: IIBcomponent/IIC components	intergenic	None
RA	CP009273	2263137	C→A	1.0	intergenic	lpxT	lipid A 1‑diphosphate synthase; undecaprenyl pyrophosphate:lipid A 1‑phosphate phosphotransferase/murein DD‑endopeptidase, space‑maker hydrolase, mutational suppressor of prc thermosensitivity, outer membrane lipoprotein	intergenic	None
RA	CP009273	2264143	G→A	1.0	intergenic	mepS	murein DD‑endopeptidase, space‑maker hydrolase, mutational suppressor of prc thermosensitivity, outer membrane lipoprotein/resistance protein for phages lambda and N4, putative membrane‑anchored cyclic‑di‑GMP phosphodiesterase	intergenic	None
RA	CP009273	2277743	A→T	0.263	N46Y	yejL	UPF0352 family protein	N	46	Y
RA	CP009273	2287829	C→A	0.938	S185S	ccmF	heme lyase, CcmF subunit	S	185	S
RA	CP009273	2289043	C→A	1.0	W8L	ccmD	cytochrome c biogenesis protein	W	8	L
RA	CP009273	2289374	C→A	1.0	V142V	ccmC	heme exporter subunit	V	142	V
RA	CP009273	2298002	G→C	0.055	intergenic	eco	ecotin, a serine protease inhibitor/malate dehydrogenase, FAD/NAD(P)‑binding domain	intergenic	None
RA	CP009273	2298159	T→C	0.102	intergenic	eco	ecotin, a serine protease inhibitor/malate dehydrogenase, FAD/NAD(P)‑binding domain	intergenic	None
RA	CP009273	2298167	A→G	0.094	intergenic	eco	ecotin, a serine protease inhibitor/malate dehydrogenase, FAD/NAD(P)‑binding domain	intergenic	None
RA	CP009273	2303070	T→G	1.0	Q272P	ada	fused DNA‑binding transcriptional dual regulator/O6‑methylguanine‑DNA methyltransferase	Q	272	P
RA	CP009273	2305116	C→A	1.0	intergenic	apbE	putative thiamine‑synthetic flavin transferase lipoprotein/outer membrane porin protein C	intergenic	None
RA	CP009273	2305135	T→C	1.0	Y365C	ompC	outer membrane porin protein C	Y	365	C
RA	CP009273	2318825	G→T	0.9490000000000001	V197V	atoE	short chain fatty acid transporter	V	197	V
RA	CP009273	2319752	C→A	1.0	N55K	atoB	acetyl‑CoA acetyltransferase	N	55	K
RA	CP009273	2322609	C→A	1.0	W223L	yfaQ	tandem DUF2300 domain protein, putative host defense protein	W	223	L
RA	CP009273	2323622	G→T	0.109	pseudogene	yfaS	pseudogene, bacterial alpha2‑macroglobulin YfaS variant family; putative membrane protein	pseudogene	None
RA	CP009273	2330502	C→A	1.0	D800Y	gyrA	DNA gyrase (type II topoisomerase), subunit A	D	800	Y
RA	CP009273	2338233	A→C	0.461	intergenic	yfaL	adhesin/ribonucleoside‑diphosphate reductase 1, alpha subunit	intergenic	None
RA	CP009273	2339641	T→A	0.057999999999999996	V433E	nrdA	ribonucleoside‑diphosphate reductase 1, alpha subunit	V	433	E
RA	CP009273	2342897	C→A	1.0	D19Y	inaA	acid‑inducible Kdo/WaaP family putative kinase	D	19	Y
RA	CP009273	2348894	T→A	1.0	V384E	glpB	sn‑glycerol‑3‑phosphate dehydrogenase (anaerobic), membrane anchor subunit	V	384	E
RA	CP009273	2352573	C→A	1.0	P353P	rhmT	putative L‑rhamnonate transporter	P	353	P
RA	CP009273	2358641	G→T	1.0	I153I	ais	putative LPS core heptose(II)‑phosphate phosphatase	I	153	I
RA	CP009273	2359673	G→T	1.0	M89I	arnB	uridine 5'‑(beta‑1‑threo‑pentapyranosyl‑4‑ulose diphosphate) aminotransferase, PLP‑dependent	M	89	I
RA	CP009273	2362338	T→A	1.0	L274Q	arnA	fused UDP‑L‑Ara4N formyltransferase/UDP‑GlcA C‑4'‑decarboxylase	L	274	Q
RA	CP009273	2,370,361:1	+G	1.0	coding	menH	2‑succinyl‑6‑hydroxy‑2, 4‑cyclohexadiene‑1‑carboxylate synthase	NaN	None
RA	CP009273	2370765	G→C	0.39799999999999996	L103V	menH	2‑succinyl‑6‑hydroxy‑2, 4‑cyclohexadiene‑1‑carboxylate synthase	L	103	V
RA	CP009273	2370987	C→A	1.0	E29*	menH	2‑succinyl‑6‑hydroxy‑2, 4‑cyclohexadiene‑1‑carboxylate synthase	E	29	*
RA	CP009273	2376959	C→T	0.9490000000000001	N256N	elaD	protease, capable of cleaving an AMC‑ubiquitin model substrate	N	256	N
RA	CP009273	2380078	C→T	0.941	S247F	yfbL	putative peptidase	S	247	F
RA	CP009273	2383897	C→A	1.0	R363L	nuoN	NADH:ubiquinone oxidoreductase, membrane subunit N	R	363	L
RA	CP009273	2399210	G→T	1.0	S304*	lrhA	transcriptional repressor of flagellar, motility and chemotaxis genes	S	304	*
RA	CP009273	2400858	C→A	1.0	intergenic	lrhA	transcriptional repressor of flagellar, motility and chemotaxis genes/valine‑pyruvate aminotransferase 2	intergenic	None
RA	CP009273	2404772	C→A	1.0	A20A	yfbS	putative transporter	A	20	A
RA	CP009273	2405946	T→G	1.0	Q43P	yfbU	UPF0304 family protein	Q	43	P
RA	CP009273	2409935	G→T	0.653	A570A	pta	phosphate acetyltransferase	A	570	A
RA	CP009273	2412205	C→A	1.0	D151Y	yfcD	putative NUDIX hydrolase	D	151	Y
RA	CP009273	2416101	C→A	1.0	intergenic	yfcH	putative NAD‑dependent nucleotide‑sugar epimerase/transposase_31 family protein	intergenic	None
RA	CP009273	2422841	C→A	1.0	D293Y	purF	amidophosphoribosyltransferase	D	293	Y
RA	CP009273	2424074	C→T	1.0	D57N	cvpA	colicin V production membrane protein	D	57	N
RA	CP009273	2424448	A→C	0.06	intergenic	cvpA	colicin V production membrane protein/membrane‑anchored periplasmic protein involved in septation	intergenic	None
RA	CP009273	2425944	C→A	0.24	D160Y	folC	bifunctional folylpolyglutamate synthase/ dihydrofolate synthase	D	160	Y
RA	CP009273	2450335	C→T	1.0	intergenic	sixA	phosphohistidine phosphatase/fused enoyl‑CoA hydratase and epimerase and isomerase/3‑hydroxyacyl‑CoA dehydrogenase	intergenic	None
RA	CP009273	2450346	G→T	1.0	intergenic	sixA	phosphohistidine phosphatase/fused enoyl‑CoA hydratase and epimerase and isomerase/3‑hydroxyacyl‑CoA dehydrogenase	intergenic	None
RA	CP009273	2450770	C→A	0.171	V623V	fadJ	fused enoyl‑CoA hydratase and epimerase and isomerase/3‑hydroxyacyl‑CoA dehydrogenase	V	623	V
RA	CP009273	2452454	G→T	1.0	P62Q	fadJ	fused enoyl‑CoA hydratase and epimerase and isomerase/3‑hydroxyacyl‑CoA dehydrogenase	P	62	Q
RA	CP009273	2454297	T→G	1.0	E39D	yfcZ	UPF0381 family protein	E	39	D
RA	CP009273	2456705	C→A	1.0	S72Y	yfdF	uncharacterized protein	S	72	Y
RA	CP009273	2459976	G→T	1.0	intergenic	argW	tRNA‑Arg/CPS‑53 (KpLE1) prophage; putative prophage CPS‑53 integrase	intergenic	None
RA	CP009273	2463906	C→A	0.21	Q433K	gtrS	serotype‑specific glucosyl transferase, CPS‑53 (KpLE1) prophage	Q	433	K
RA	CP009273	2463915	C→A	0.154	Q436K	gtrS	serotype‑specific glucosyl transferase, CPS‑53 (KpLE1) prophage	Q	436	K
RA	CP009273	2467970	G→T	0.509	D154Y	yfdQ	CPS‑53 (KpLE1) prophage; uncharacterized protein	D	154	Y
RA	CP009273	2474353	G→T	1.0	Q435K	emrY	putative multidrug efflux system	Q	435	K
RA	CP009273	2474418	G→T	1.0	S413*	emrY	putative multidrug efflux system	S	413	*
RA	CP009273	2476524	T→A	1.0	N99Y	emrK	EmrKY‑TolC multidrug resistance efflux pump, membrane fusion protein component	N	99	Y
RA	CP009273	2481974	G→T	1.0	S225*	yfdE	acetyl‑CoA:oxalate CoA‑transferase	S	225	*
RA	CP009273	2488416	G→T	1.0	P80P	ypdI	putative lipoprotein involved in colanic acid biosynthesis	P	80	P
RA	CP009273	2497946	G→T	1.0	L7I	fryA	putative PTS enzyme, Hpr component/enzyme I component/enzyme IIA component	L	7	I
RA	CP009273	2499568	C→A	1.0	D182Y	ypdF	Xaa‑Pro aminopeptidase	D	182	Y
RA	CP009273	2512279	G→T	0.511	D112Y	yfeC	DUF1323 family putative DNA‑binding protein	D	112	Y
RA	CP009273	2513935	A→T	0.625	Y73N	gltX	glutamyl‑tRNA synthetase	Y	73	N
RA	CP009273	2520652	C→A	1.0	I116I	yfeH	putative inorganic ion transporter	I	116	I
RA	CP009273	2521009	C→A	0.14400000000000002	V235V	yfeH	putative inorganic ion transporter	V	235	V
RA	CP009273	2524056	C→A	0.9420000000000001	A179A	zipA	FtsZ stabilizer	A	179	A
RA	CP009273	2526794	C→T	1.0	intergenic	cysK	cysteine synthase A, O‑acetylserine sulfhydrolase A subunit/phosphohistidinoprotein‑hexose phosphotransferase component of PTS system (Hpr)	intergenic	None
RA	CP009273	2539673	C→A	0.109	T181K	murQ	N‑acetylmuramic acid 6‑phosphate (MurNAc‑6‑P) etherase	T	181	K
RA	CP009273	2542627	T→G	1.0	I389M	yfeW	penicillin binding protein PBP4B; weak DD‑carboxypeptidase activity	I	389	M
RA	CP009273	2543355	T→A	0.193	N184Y	yfeX	porphyrinogen oxidase, cytoplasmic	N	184	Y
RA	CP009273	2549676	C→A	1.0	L28L	eutL	putative ethanol utilization carboxysome structural protein	L	28	L
RA	CP009273	2552461	A→G	0.503	N82S	intZ	CPZ‑55 prophage; putative phage integrase	N	82	S
RA	CP009273	2556786	G→T	1.0	intergenic	yffP	CPZ‑55 prophage; uncharacterized protein/CPZ‑55 prophage; uncharacterized protein	intergenic	None
RA	CP009273	2567211	C→A	1.0	D152Y	eutT	cobalamin adenosyltransferase involved in ethanolamine utilization	D	152	Y
RA	CP009273	2568720	C→T	1.0	A33T	eutP	putative P‑loop NTPase ethanolamine utilization protein	A	33	T
RA	CP009273	2573360	C→A	0.07400000000000001	A122A	tktB	transketolase 2, thiamine triphosphate‑binding	A	122	A
RA	CP009273	2573530	G→T	0.207	G179V	tktB	transketolase 2, thiamine triphosphate‑binding	G	179	V
RA	CP009273	2574820	C→A	1.0	A609E	tktB	transketolase 2, thiamine triphosphate‑binding	A	609	E
RA	CP009273	2576325	C→A	1.0	E171D	nudK	GDP‑mannose pyrophosphatase	E	171	D
RA	CP009273	2579561	G→T	1.0	G158C	narQ	sensory histidine kinase in two‑component regulatory system with NarP (NarL)	G	158	C
RA	CP009273	2,587,029:1	+G	1.0	coding	ypfH	palmitoyl‑CoA esterase activity, uncertain physiological substrate	NaN	None
RA	CP009273	2587434	T→A	0.071	L595F	tmcA	elongator methionine tRNA (ac4C34) acetyltransferase	L	595	F
RA	CP009273	2589933	G→A	1.0	T55I	ypfJ	putative neutral zinc metallopeptidase	T	55	I
RA	CP009273	2597173	T→G	1.0	L666R	hyfB	hydrogenase 4, membrane subunit	L	666	R
RA	CP009273	2600810	G→T	0.09699999999999999	G179C	hyfF	hydrogenase 4, membrane subunit	G	179	C
RA	CP009273	2601971	C→A	0.092	I42I	hyfG	hydrogenase 4, subunit	I	42	I
RA	CP009273	2606516	G→T	1.0	D420Y	hyfR	hydrogenase‑4 transcriptional activator	D	420	Y
RA	CP009273	2610919	C→A	1.0	intergenic	bepA	periplasmic metalloprotease and chaperone for OM protein maintenance and assembly/putative oxidoreductase	intergenic	None
RA	CP009273	2614168	C→A	1.0	D22Y	upp	uracil phosphoribosyltransferase	D	22	Y
RA	CP009273	2618693	G→T	1.0	E74*	ppx	exopolyphosphatase	E	74	*
RA	CP009273	2628166	G→T	0.253	A192A	xseA	exonuclease VII, large subunit	A	192	A
RA	CP009273	2632012	C→A	0.941	intergenic	bamB	BamABCDE complex OM biogenesis lipoprotein/putative anti‑RcsB factor	intergenic	None
RA	CP009273	2633402	C→A	1.0	R178L	hisS	histidyl tRNA synthetase	R	178	L
RA	CP009273	2639116	C→A	1.0	A523A	pbpC	penicillin‑insensitive murein repair transglycosylase; inactive transpeptidase domain	A	523	A
RA	CP009273	2643336	C→A	1.0	D771Y	yfhM	bacterial alpha2‑macroglobulin colonization factor ECAM; anti‑host protease defense factor; periplasmic inner membrane‑anchored lipoprotein	D	771	Y
RA	CP009273	2645592	C→A	1.0	D19Y	yfhM	bacterial alpha2‑macroglobulin colonization factor ECAM; anti‑host protease defense factor; periplasmic inner membrane‑anchored lipoprotein	D	19	Y
RA	CP009273	2651665	G→T	1.0	G210G	hscA	DnaK‑like molecular chaperone specific for IscU	G	210	G
RA	CP009273	2655084	A→C	0.252	L136R	iscR	isc operon transcriptional repressor; suf operon transcriptional activator; oxidative stress‑ and iron starvation‑inducible; autorepressor	L	136	R
RA	CP009273	2655801	T→A	0.053	intergenic	iscR	isc operon transcriptional repressor; suf operon transcriptional activator; oxidative stress‑ and iron starvation‑inducible; autorepressor/tRNA mC32,mU32 2'‑O‑methyltransferase, SAM‑dependent	intergenic	None
RA	CP009273	2659594	C→A	1.0	L267L	csiE	stationary phase inducible protein	L	267	L
RA	CP009273	2664138	A→C	0.315	E130D	hcaF	3‑phenylpropionate dioxygenase, small (beta) subunit	E	130	D
RA	CP009273	2665772	G→T	1.0	E123*	hcaD	phenylpropionate dioxygenase, ferredoxin reductase subunit	E	123	*
RA	CP009273	2668397	C→A	0.645	G242C	yphC	putative Zn‑dependent NAD(P)‑binding oxidoreductase	G	242	C
RA	CP009273	2669978	C→A	1.0	A69A	yphD	inner membrane putative ABC superfamily sugar transporter permease	A	69	A
RA	CP009273	2671274	C→A	1.0	T149T	yphE	putative sugar transporter subunit of ABC superfamily, ATP‑binding component	T	149	T
RA	CP009273	2679371	G→T	0.096	A60S	hmp	fused nitric oxide dioxygenase/dihydropteridine reductase 2	A	60	S
RA	CP009273	2681873	T→A	1.0	Q97L	glrR	response regulator regulating glmY sRNA in two‑component system with sensor protein GlrK	Q	97	L
RA	CP009273	2683829	C→A	1.0	R210L	glrK	sensor protein kinase regulating glmY sRNA in two‑component system with response regulator GlrR	R	210	L
RA	CP009273	2688006	C→A	1.0	P299P	purL	phosphoribosylformyl‑glycineamide synthetase	P	299	P
RA	CP009273	2689267	C→A	0.9359999999999999	I36I	mltF	membrane‑bound lytic transglycosylase F, murein hydrolase	I	36	I
RA	CP009273	2692793	C→A	1.0	H226N	yfhH	putative DNA‑binding transcriptional regulator	H	226	N
RA	CP009273	2694843	G→T	1.0	I82I	pdxJ	pyridoxine 5'‑phosphate synthase	I	82	I
RA	CP009273	2699380	C→A	1.0	P368P	lepA	back‑translocating elongation factor EF4, GTPase	P	368	P
RA	CP009273	2699880	T→A	1.0	N202Y	lepA	back‑translocating elongation factor EF4, GTPase	N	202	Y
JC JC	CP009273	2709656	IS2 (–) +5 bp	1.0	coding	grcA	autonomous glycyl radical cofactor	NaN	None
RA	CP009273	2711755	C→A	1.0	D45Y	yfiF	putative methyltransferase	D	45	Y
RA	CP009273	2715643	G→T	1.0	E778*	pka	protein lysine acetyltransferase	E	778	*
RA	CP009273	2719426	T→C	1.0	intergenic	kgtP	alpha‑ketoglutarate transporter/5S ribosomal RNA of rrnG operon	intergenic	None
RA	CP009273	2725747	G→T	1.0	R596S	clpB	protein disaggregation chaperone	R	596	S
RA	CP009273	2726786	C→A	1.0	A249A	clpB	protein disaggregation chaperone	A	249	A
RA	CP009273	2727416	C→A	0.9470000000000001	L39L	clpB	protein disaggregation chaperone	L	39	L
RA	CP009273	2730042	T→G	0.389	S180A	bamD	BamABCDE complex OM biogenesis lipoprotein	S	180	A
RA	CP009273	2733753	C→T	1.0	E253K	aroF	3‑deoxy‑D‑arabino‑heptulosonate‑7‑phosphate synthase, tyrosine‑repressible	E	253	K
RA	CP009273	2736714	C→A	1.0	R325S	yfiN	putative membrane‑anchored diguanylate cyclase with an N‑terminal periplasmic domain	R	325	S
RA	CP009273	2743438	C→A	1.0	intergenic	yfjD	UPF0053 family inner membrane protein/heat shock protein	intergenic	None
RA	CP009273	2751558	G→T	1.0	T134T	yfjH	CP4‑57 prophage; uncharacterized protein	T	134	T
RA	CP009273	2763057	C→A	1.0	intergenic	yfjQ	CP4‑57 prophage; uncharacterized protein/CP4‑57 prophage; putative DNA‑binding transcriptional regulator	intergenic	None
RA	CP009273	2771358	G→A	1.0	intergenic	ypjF	CP4‑57 prophage; toxin of the YpjF‑YfjZ toxin‑antitoxin system/adhesin‑like autotransporter	intergenic	None
RA	CP009273	2778820	G→A	1.0	intergenic	ypjC	pseudogene/tRNA‑Ile	intergenic	None
RA	CP009273	2779067	C→A	1.0	intergenic	ypjC	pseudogene/tRNA‑Ile	intergenic	None
RA	CP009273	2798195	A→T	1.0	K8*	proV	glycine betaine transporter subunit	K	8	*
RA	CP009273	2801706	C→A	0.945	pseudogene	ygaY	pseudogene, major facilitator transporter superfamily;putative transport; Not classified; putative transport protein	pseudogene	None
RA	CP009273	2808907	C→A	1.0	E298*	gshA	glutamate‑cysteine ligase	E	298	*
RA	CP009273	2820170	C→A	0.341	I140I	srlE	glucitol/sorbitol‑specific enzyme IIB component of PTS	I	140	I
RA	CP009273	2825783	C→T	1.0	intergenic	norR	anaerobic nitric oxide reductase DNA‑binding transcriptional activator/anaerobic nitric oxide reductase flavorubredoxin	intergenic	None
RA	CP009273	2828952	C→A	1.0	T611T	hypF	carbamoyl phosphate phosphatase and maturation protein for [NiFe] hydrogenases	T	611	T
RA	CP009273	2831086	C→A	1.0	E127*	hydN	formate dehydrogenase‑H, [4Fe‑4S] ferredoxin subunit	E	127	*
RA	CP009273	2831929	T→A	1.0	E232V	ascG	asc operon transcriptional repressor; prpBC operon repressor	E	232	V
RA	CP009273	2835094	C→A	1.0	P249Q	ascB	cryptic 6‑phospho‑beta‑glucosidase	P	249	Q
RA	CP009273	2835291	T→G	0.13699999999999998	C315G	ascB	cryptic 6‑phospho‑beta‑glucosidase	C	315	G
RA	CP009273	2836554	G→T	1.0	I84I	hycH	hydrogenase 3 maturation protein	I	84	I
RA	CP009273	2837721	C→A	1.0	D131Y	hycF	formate hydrogenlyase complex iron‑sulfur protein	D	131	Y
RA	CP009273	2841044	C→A	1.0	A519A	hycC	hydrogenase 3, membrane subunit	A	519	A
RA	CP009273	2844024	T→A	0.488	C7S	hypA	protein involved in nickel insertion into hydrogenases 3	C	7	S
RA	CP009273	2846112	C→A	1.0	I206I	hypD	hydrogenase maturation protein	I	206	I
RA	CP009273	2848002	T→A	1.0	C102*	fhlA	formate hydrogenlyase transcriptional activator	C	102	*
RA	CP009273	2848892	C→A	0.054000000000000006	A399E	fhlA	formate hydrogenlyase transcriptional activator	A	399	E
RA	CP009273	2850790	C→A	1.0	I113I	mutS	methyl‑directed mismatch repair protein	I	113	I
RA	CP009273	2852854	G→T	1.0	P801P	mutS	methyl‑directed mismatch repair protein	P	801	P
RA	CP009273	2860541	T→A	0.096	N124Y	rpoS	RNA polymerase, sigma S (sigma 38) factor	N	124	Y
RA	CP009273	2869780	G→A	1.0	intergenic	cysD	sulfate adenylyltransferase, subunit 2/aminopeptidase in alkaline phosphatase isozyme conversion	intergenic	None
RA	CP009273	2870278	C→A	1.0	I113I	iap	aminopeptidase in alkaline phosphatase isozyme conversion	I	113	I
RA	CP009273	2873087	G→T	1.0	V15V	ygbT	multifunctional endonuclease Cas1, CRISPR adaptation protein; DNA repair enzyme	V	15	V
RA	CP009273	2876760	C→T	1.0	G246G	casA	CRISP RNA (crRNA) containing Cascade antiviral complex protein	G	246	G
RA	CP009273	2878098	T→A	0.451	A827A	ygcB	R‑loop helicase‑annealase Cas3 needed for Cascade anti‑viral activity	A	827	A
RA	CP009273	2878668	G→T	1.0	V637V	ygcB	R‑loop helicase‑annealase Cas3 needed for Cascade anti‑viral activity	V	637	V
RA	CP009273	2879449	G→T	1.0	S377*	ygcB	R‑loop helicase‑annealase Cas3 needed for Cascade anti‑viral activity	S	377	*
RA	CP009273	2880751	C→A	1.0	noncoding	sokX	sok‑related sRNA, function unknown	noncoding	None
RA	CP009273	2881078	G→T	0.596	G198G	cysH	phosphoadenosine phosphosulfate reductase; PAPS reductase, thioredoxin dependent	G	198	G
RA	CP009273	2882054	C→A	0.07200000000000001	D469Y	cysI	sulfite reductase, beta subunit, NAD(P)‑binding, heme‑binding	D	469	Y
RA	CP009273	2882392	C→A	0.22899999999999998	W356L	cysI	sulfite reductase, beta subunit, NAD(P)‑binding, heme‑binding	W	356	L
RA	CP009273	2884385	G→T	1.0	V291V	cysJ	sulfite reductase, alpha subunit, flavoprotein	V	291	V
RA	CP009273	2888584	G→T	1.0	I185I	ygcQ	putative flavoprotein	I	185	I
RA	CP009273	2889129	C→A	1.0	A4S	ygcQ	putative flavoprotein	A	4	S
RA	CP009273	2893402	T→A	0.085	A77A	ygcW	putative dehydrogenase	A	77	A
RA	CP009273	2893446	T→A	1.0	K63*	ygcW	putative dehydrogenase	K	63	*
RA	CP009273	2894388	C→A	0.48100000000000004	V146V	yqcE	MFS transporter family protein	V	146	V
RA	CP009273	2901514	C→A	0.32	P504P	pyrG	CTP synthetase	P	504	P
RA	CP009273	2902302	C→A	0.691	D242Y	pyrG	CTP synthetase	D	242	Y
RA	CP009273	2907165	C→A	0.214	E399*	rlmD	23S rRNA m(5)U1939 methyltransferase, SAM‑dependent	E	399	*
RA	CP009273	2909577	T→G	0.07200000000000001	L388V	barA	hybrid sensory histidine kinase, in two‑component regulatory system with UvrY	L	388	V
RA	CP009273	2913013	C→A	0.053	D365Y	gudX	glucarate dehydratase‑related protein, substrate unknown	D	365	Y
RA	CP009273	2913019	C→A	1.0	A363S	gudX	glucarate dehydratase‑related protein, substrate unknown	A	363	S
RA	CP009273	2913502	C→A	0.48	D202Y	gudX	glucarate dehydratase‑related protein, substrate unknown	D	202	Y
RA	CP009273	2913709	C→A	0.08800000000000001	E133*	gudX	glucarate dehydratase‑related protein, substrate unknown	E	133	*
RA	CP009273	2914467	T→G	0.48200000000000004	V331V	gudP	putative D‑glucarate transporter	V	331	V
RA	CP009273	2915998	C→A	1.0	A116S	yqcA	short‑chain flavodoxin, FMN‑binding	A	116	S
RA	CP009273	2916339	G→T	0.226	A2E	yqcA	short‑chain flavodoxin, FMN‑binding	A	2	E
RA	CP009273	2918415	G→A	0.945	P75P	syd	SecY‑interacting protein	P	75	P
RA	CP009273	2919922	G→T	1.0	D86Y	ygdH	UPF0717 family protein	D	86	Y
RA	CP009273	2920050	C→A	1.0	I128I	ygdH	UPF0717 family protein	I	128	I
RA	CP009273	2921101	C→A	1.0	intergenic	ygdH	UPF0717 family protein/putative serine transporter	intergenic	None
RA	CP009273	2921245	G→T	1.0	intergenic	ygdH	UPF0717 family protein/putative serine transporter	intergenic	None
RA	CP009273	2931717	C→A	1.0	N307K	fucK	L‑fuculokinase	N	307	K
RA	CP009273	2932835	C→T	1.0	R37C	fucR	l‑fucose operon activator	R	37	C
RA	CP009273	2934843	G→T	1.0	H50N	ygdD	UPF0382 family inner membrane protein	H	50	N
RA	CP009273	2936836	C→A	1.0	A47A	csdA	cysteine sulfinate desulfinase	A	47	A
RA	CP009273	2939313	G→T	0.493	intergenic	tcdA	tRNA threonylcarbamoyladenosine dehydratase; sulfur acceptor for CsdA/membrane‑bound lytic murein transglycosylase A	intergenic	None
RA	CP009273	2939859	Δ1 bp	0.096	coding	mltA	membrane‑bound lytic murein transglycosylase A	NaN	None
RA	CP009273	2939961	T→G	0.22399999999999998	S193R	mltA	membrane‑bound lytic murein transglycosylase A	S	193	R
RA	CP009273	2940854	G→T	0.122	intergenic	metZ	tRNA‑Met/tRNA‑Met	intergenic	None
RA	CP009273	2941341	G→A	1.0	L343L	amiC	N‑acetylmuramoyl‑L‑alanine amidase	L	343	L
RA	CP009273	2945306	C→G	1.0	G172A	recD	exonuclease V (RecBCD complex), alpha chain	G	172	A
RA	CP009273	2959004	G→A	1.0	I131I	lgt	phosphatidylglycerol‑prolipoprotein diacylglyceryl transferase	I	131	I
RA	CP009273	2962962	T→A	1.0	intergenic	rppH	RNA pyrophosphohydrolase/methyl‑directed mismatch repair protein	intergenic	None
RA	CP009273	2964899	C→A	0.052000000000000005	intergenic	ygdR	DUF903 family verified lipoprotein/putative NADP(H)‑dependent aldo‑keto reductase	intergenic	None
RA	CP009273	2968152	G→T	0.162	R408S	aas	fused 2‑acylglycerophospho‑ethanolamine acyl transferase/acyl‑acyl carrier protein synthetase	R	408	S
RA	CP009273	2973968	T→A	0.40399999999999997	G9G	ygeA	Asp/Glu_racemase family protein	G	9	G
RA	CP009273	2974073	C→T	1.0	intergenic	ygeA	Asp/Glu_racemase family protein/arabinose transporter	intergenic	None
RA	CP009273	2980488	C→A	1.0	intergenic	yqeG	putative transporter/putative LuxR family transcriptional regulator	intergenic	None
RA	CP009273	2983568	C→A	0.053	R51I	yqeK	uncharacterized protein	R	51	I
RA	CP009273	2984747	G→T	1.0	D41Y	ygeG	SycD‑like chaperone family TPR‑repeat‑containing protein	D	41	Y
RA	CP009273	2985256	G→T	1.0	intergenic	ygeG	SycD‑like chaperone family TPR‑repeat‑containing protein/putative transcriptional regulator	intergenic	None
RA	CP009273	2985884	C→T	1.0	I144I	ygeH	putative transcriptional regulator	I	144	I
RA	CP009273	2986052	G→T	1.0	L200F	ygeH	putative transcriptional regulator	L	200	F
RA	CP009273	2988355	C→A	1.0	pseudogene	ygeK	pseudogene; putative 2‑component transcriptional regulator	pseudogene	None
RA	CP009273	2988554	G→A	1.0	intergenic	ygeK	pseudogene; putative 2‑component transcriptional regulator/pseudogene	intergenic	None
RA	CP009273	2989295	C→A	1.0	pseudogene	ygeN	pseudogene	pseudogene	None
RA	CP009273	2993211	C→A	1.0	V14L	ygeR	LysM domain‑containing M23 family putative peptidase; septation lipoprotein	V	14	L
RA	CP009273	2993699	C→A	1.0	intergenic	ygeR	LysM domain‑containing M23 family putative peptidase; septation lipoprotein/xanthine dehydrogenase, molybdenum binding subunit	intergenic	None
RA	CP009273	2999827	C→A	1.0	D69E	ygeW	putative carbamoyltransferase	D	69	E
RA	CP009273	3009187	G→T	1.0	intergenic	mocA	CTP:molybdopterin cytidylyltransferase/putative Fe‑S subunit oxidoreductase subunit	intergenic	None
RA	CP009273	3017285	G→T	1.0	D871Y	xdhD	putative hypoxanthine oxidase, molybdopterin‑binding/Fe‑S binding	D	871	Y
RA	CP009273	3018544	G→T	1.0	A279S	xanQ	xanthine permease	A	279	S
RA	CP009273	3022562	C→T	0.9420000000000001	G577R	ygfT	putative oxidoreductase, Fe‑S subunit/nucleotide‑binding subunit	G	577	R
RA	CP009273	3024081	A→C	1.0	V70V	ygfT	putative oxidoreductase, Fe‑S subunit/nucleotide‑binding subunit	V	70	V
RA	CP009273	3024983	C→G	1.0	G86G	uacT	uric acid permease	G	86	G
RA	CP009273	3030181	G→T	1.0	H429N	recJ	ssDNA exonuclease, 5' ‑‑> 3'‑specific	H	429	N
RA	CP009273	3030592	T→A	0.624	N292Y	recJ	ssDNA exonuclease, 5' ‑‑> 3'‑specific	N	292	Y
RA	CP009273	3039703	C→A	1.0	A900S	gcvP	glycine decarboxylase, PLP‑dependent, subunit (protein P) of glycine cleavage complex	A	900	S
RA	CP009273	3041321	G→T	1.0	I360I	gcvP	glycine decarboxylase, PLP‑dependent, subunit (protein P) of glycine cleavage complex	I	360	I
RA	CP009273	3044464	G→A	1.0	intergenic	gcvT	aminomethyltransferase, tetrahydrofolate‑dependent, subunit (T protein) of glycine cleavage complex/2‑octaprenylphenol hydroxylase, FAD‑dependent	intergenic	None
RA	CP009273	3047301	G→T	0.19899999999999998	T300N	pepP	proline aminopeptidase P II	T	300	N
RA	CP009273	3049220	C→A	1.0	R84R	zapA	FtsZ stabilizer	R	84	R
RA	CP009273	3049740	C→A	0.93	L47L	fau	5‑formyltetrahydrofolate cyclo‑ligase family protein	L	47	L
RA	CP009273	3050404	G→T	0.489	intergenic	sibC	sRNA antisense regulator of toxic IbsC protein/D‑3‑phosphoglycerate dehydrogenase	intergenic	None
RA	CP009273	3058692	C→T	0.054000000000000006	P178S	scpC	propionyl‑CoA:succinate CoA transferase	P	178	S
RA	CP009273	3058769	C→T	1.0	I203I	scpC	propionyl‑CoA:succinate CoA transferase	I	203	I
RA	CP009273	3064914	G→T	1.0	I356I	pgk	phosphoglycerate kinase	I	356	I
RA	CP009273	3065123	C→T	1.0	G287S	pgk	phosphoglycerate kinase	G	287	S
RA	CP009273	3066554	A→T	0.087	L166*	epd	D‑erythrose 4‑phosphate dehydrogenase	L	166	*
RA	CP009273	3074591	G→T	1.0	A135E	tktA	transketolase 1, thiamine triphosphate‑binding	A	135	E
RA	CP009273	3075114	C→A	1.0	intergenic	tktA	transketolase 1, thiamine triphosphate‑binding/Phe‑Phe periplasmic metalloprotease, OM lipoprotein; low salt‑inducible; heat shock protein that binds Era	intergenic	None
RA	CP009273	3076526	C→A	1.0	D211Y	speB	agmatinase	D	211	Y
RA	CP009273	3077302	C→A	1.0	D657Y	speA	biosynthetic arginine decarboxylase, PLP‑binding	D	657	Y
RA	CP009273	3080618	T→A	1.0	V185E	metK	S‑adenosylmethionine synthetase	V	185	E
RA	CP009273	3084305	G→T	0.46	K200N	endA	DNA‑specific endonuclease I	K	200	N
RA	CP009273	3084798	C→A	1.0	L102L	rsmE	16S rRNA m(3)U1498 methyltransferase, SAM‑dependent	L	102	L
RA	CP009273	3086574	T→A	0.485	F93L	yqgE	uncharacterized protein	F	93	L
RA	CP009273	3088065	C→A	1.0	V125V	yggR	putative PilT family AAA+ ATPase	V	125	V
RA	CP009273	3097262	C→T	1.0	F297F	mutY	adenine DNA glycosylase	F	297	F
RA	CP009273	3098900	Δ1 bp	1.0	intergenic	mltC	membrane‑bound lytic murein transglycosylase C/nucleoside transporter	intergenic	None
RA	CP009273	3106685	G→T	1.0	S51Y	yghG	secretin (GspDbeta) OM localization lipoprotein pilotin	S	51	Y
RA	CP009273	3110213	T→A	1.0	A753A	yghJ	DUF4092 family putative lipoprotein peptidase	A	753	A
RA	CP009273	3110751	C→A	1.0	R574L	yghJ	DUF4092 family putative lipoprotein peptidase	R	574	L
RA	CP009273	3111434	C→A	1.0	A346A	yghJ	DUF4092 family putative lipoprotein peptidase	A	346	A
RA	CP009273	3120216	C→A	1.0	D389Y	glcD	glycolate oxidase subunit, FAD‑linked	D	389	Y
RA	CP009273	3122356	G→T	0.943	L242F	glcC	glycolate‑inducible glc operon transcriptional repressor; autorepressor	L	242	F
RA	CP009273	3122778	A→C	1.0	pseudogene	yghO	pseudogene, DNA‑binding transcriptional regulator homology	pseudogene	None
RA	CP009273	3134528	C→A	1.0	D40Y	hybD	maturation protease for hydrogenase 2	D	40	Y
RA	CP009273	3136365	G→T	0.052000000000000005	H387N	hybB	putative hydrogenase 2 cytochrome b type component	H	387	N
RA	CP009273	3136423	G→T	0.062	I367I	hybB	putative hydrogenase 2 cytochrome b type component	I	367	I
RA	CP009273	3142668	G→T	1.0	L55I	yqhA	UPF0114 family putative inner membrane protein	L	55	I
RA	CP009273	3144158	C→A	1.0	intergenic	yghA	putative oxidoreductase/membrane spanning protein in TonB‑ExbB‑ExbD complex	intergenic	None
RA	CP009273	3155632	G→T	0.11599999999999999	R133S	ftsP	septal ring component that protects the divisome from stress; multicopy suppressor of ftsI(Ts)	R	133	S
RA	CP009273	3164230	C→A	0.9359999999999999	R130S	qseC	quorum sensing sensory histidine kinase in two‑component regulatory system with QseB	R	130	S
RA	CP009273	3169188	C→A	0.285	G60C	yqiA	acyl CoA esterase	G	60	C
RA	CP009273	3173669	G→T	1.0	A189A	ygiB	DUF1190 family protein	A	189	A
RA	CP009273	3176733	G→T	0.95	intergenic	zupT	zinc transporter/3,4‑dihydroxy‑2‑butanone‑4‑phosphate synthase	intergenic	None
RA	CP009273	3176820	G→T	1.0	intergenic	zupT	zinc transporter/3,4‑dihydroxy‑2‑butanone‑4‑phosphate synthase	intergenic	None
RA	CP009273	3182647	G→T	1.0	pseudogene	yqiG	pseudogene; fimbrial export usher family;putative membrane; Not classified; putative membrane protein	pseudogene	None
RA	CP009273	3182732	T→A	0.231	pseudogene	yqiG	pseudogene; fimbrial export usher family;putative membrane; Not classified; putative membrane protein	pseudogene	None
RA	CP009273	3184211	C→A	1.0	S74Y	yqiI	fimbrial protein	S	74	Y
RA	CP009273	3186181	G→C	0.47600000000000003	W205C	yqiJ	DUF1449 family inner membrane protein	W	205	C
RA	CP009273	3189569	C→A	0.625	D182Y	hldE	fused heptose 7‑phosphate kinase/heptose 1‑phosphate adenyltransferase	D	182	Y
RA	CP009273	3199743	C→A	0.946	intergenic	ttdR	transcriptional activator of ttdABT/L‑tartrate dehydratase, alpha subunit	intergenic	None
RA	CP009273	3201209	C→A	1.0	F160L	ttdB	L‑tartrate dehydratase, beta subunit	F	160	L
RA	CP009273	3202860	C→A	0.059000000000000004	intergenic	ttdT	L‑tartrate/succinate antiporte/tRNA(ANN) t(6)A37 threonylcarbamoyladenosine modification protein; glycation binding protein	intergenic	None
RA	CP009273	3205512	A→C	0.094	L349L	dnaG	DNA primase	L	349	L
RA	CP009273	3209996	T→A	0.055	intergenic	yqjH	putative siderophore interacting protein/PadR family putative transcriptional regulator	intergenic	None
RA	CP009273	3212264	G→T	0.21899999999999997	H58N	aer	fused signal transducer for aerotaxis sensory component/methyl accepting chemotaxis component	H	58	N
RA	CP009273	3217289	A→T	1.0	H433L	ebgA	evolved beta‑D‑galactosidase, alpha subunit	H	433	L
RA	CP009273	3224927	C→A	1.0	intergenic	ygjK	alpha‑glucosidase/2,4‑dienoyl‑CoA reductase, NADH and FMN‑linked	intergenic	None
RA	CP009273	3230857	C→G	1.0	A63G	ygjR	putative NAD(P)‑dependent dehydrogenase	A	63	G
RA	CP009273	3231349	A→C	1.0	Q227P	ygjR	putative NAD(P)‑dependent dehydrogenase	Q	227	P
RA	CP009273	3232997	T→A	0.258	intergenic	alx	putative membrane‑bound redox modulator/sodium:serine/threonine symporter	intergenic	None
RA	CP009273	3234522	T→A	0.18600000000000003	L407Q	sstT	sodium:serine/threonine symporter	L	407	Q
RA	CP009273	3238152	C→T	0.077	intergenic	uxaC	uronate isomerase/hexuronate transporter	intergenic	None
RA	CP009273	3238283	C→A	1.0	intergenic	uxaC	uronate isomerase/hexuronate transporter	intergenic	None
RA	CP009273	3243768	C→T	1.0	intergenic	yqjK	uncharacterized protein/putative quinol oxidase subunit	intergenic	None
RA	CP009273	3245848	G→T	1.0	L62L	yhaH	DUF805 family inner membrane protein	L	62	L
RA	CP009273	3246619	Δ1 bp	0.657	coding	yhaI	DUF805 family inner membrane protein	NaN	None
RA	CP009273	3249474	C→A	0.512	T179T	yhaM	putative L‑serine dehydratase alpha chain	T	179	T
RA	CP009273	3252258	C→A	1.0	D251Y	tdcG	L‑serine dehydratase 3, anaerobic	D	251	Y
RA	CP009273	3254752	C→A	1.0	V342V	tdcE	pyruvate formate‑lyase 4/2‑ketobutyrate formate‑lyase	V	342	V
RA	CP009273	3258871	G→T	1.0	L173I	tdcB	L‑threonine dehydratase, catabolic	L	173	I
RA	CP009273	3260998	G→T	0.162	intergenic	tdcR	L‑threonine dehydratase operon activator protein/uncharacterized protein	intergenic	None
RA	CP009273	3261001	G→A	1.0	intergenic	tdcR	L‑threonine dehydratase operon activator protein/uncharacterized protein	intergenic	None
RA	CP009273	3262740	T→A	0.205	Y323N	yhaC	pentapetide repeats‑related protein	Y	323	N
RA	CP009273	3263409	C→T	1.0	intergenic	yhaC	pentapetide repeats‑related protein/RNase P, M1 RNA component	intergenic	None
RA	CP009273	3266646	C→A	1.0	G91C	garL	alpha‑dehydro‑beta‑deoxy‑D‑glucarate aldolase	G	91	C
RA	CP009273	3268357	C→A	1.0	intergenic	garP	putative (D)‑galactarate transporter/(D)‑galactarate dehydrogenase	intergenic	None
RA	CP009273	3271128	A→C	1.0	T145P	yhaV	toxin of the SohB(PrlF)‑YhaV toxin‑antitoxin system	T	145	P
RA	CP009273	3273402	C→T	0.111	S377L	kbaZ	tagatose 6‑phosphate aldolase 1, kbaZ subunit	S	377	L
RA	CP009273	3275210	A→G	1.0	intergenic	agaA	pseudogene, N‑acetylgalactosamine‑6‑phosphate deacetylase fragment; putative N‑acetylgalactosamine‑6‑phosphate deacetylase/tagatose‑6‑phosphate ketose/aldose isomerase	intergenic	None
RA	CP009273	3277142	C→A	0.20600000000000002	P214Q	kbaY	tagatose 6‑phosphate aldolase 1, kbaY subunit	P	214	Q
RA	CP009273	3290970	A→T	1.0	R176R	yraQ	putative inner membrane permease	R	176	R
RA	CP009273	3295911	C→A	1.0	Q22K	yhbV	U32 peptidase family protein	Q	22	K
RA	CP009273	3296612	G→T	1.0	A255A	yhbV	U32 peptidase family protein	A	255	A
RA	CP009273	3299240	A→C	1.0	intergenic	mtr	tryptophan transporter of high affinity/ATP‑dependent RNA helicase	intergenic	None
RA	CP009273	3302027	G→T	1.0	S86*	nlpI	lipoprotein involved in osmotic sensitivity and filamentation	S	86	*
RA	CP009273	3306165	C→A	0.657	V125F	rbfA	30s ribosome binding factor	V	125	F
RA	CP009273	3312055	C→A	1.0	G20G	argG	argininosuccinate synthetase	G	20	G
RA	CP009273	3314870	C→A	1.0	A35S	yhbX	putative EptAB family phosphoethanolamine transferase, inner membrane protein	A	35	S
RA	CP009273	3317805	C→A	0.623	D156Y	folP	7,8‑dihydropteroate synthase	D	156	Y
RA	CP009273	3332963	C→A	1.0	A154A	mlaF	ABC transporter maintaining OM lipid asymmetry, ATP‑binding protein	A	154	A
RA	CP009273	3334464	C→A	1.0	S277R	yrbG	putative calcium/sodium:proton antiporter	S	277	R
RA	CP009273	3334687	G→T	1.0	A21A	kdsD	D‑arabinose 5‑phosphate isomerase	A	21	A
RA	CP009273	3334940	T→G	0.64	S106A	kdsD	D‑arabinose 5‑phosphate isomerase	S	106	A
RA	CP009273	3343975	C→A	1.0	noncoding	arcZ	sRNA positive antisense regulator of rpoS; binds Hfq	noncoding	None
RA	CP009273	3344149	A→T	0.055	W746R	arcB	aerobic respiration control sensor histidine protein kinase, cognate to two‑component response regulators ArcA and RssB	W	746	R
RA	CP009273	3347644	G→A	0.092	intergenic	yhcC	putative Fe‑S oxidoreductase, Radical SAM superfamily protein/glutamate synthase, large subunit	intergenic	None
RA	CP009273	3347778	G→A	1.0	intergenic	yhcC	putative Fe‑S oxidoreductase, Radical SAM superfamily protein/glutamate synthase, large subunit	intergenic	None
RA	CP009273	3351650	G→T	1.0	E1189D	gltB	glutamate synthase, large subunit	E	1189	D
RA	CP009273	3354405	C→T	1.0	intergenic	gltD	glutamate synthase, 4Fe‑4S protein, small subunit/periplasmic protein	intergenic	None
RA	CP009273	3359995	C→A	0.266	R28L	insH1	IS5 transposase and trans‑activator	R	28	L
RA	CP009273	3365607	G→T	1.0	I109I	nanT	sialic acid transporter	I	109	I
RA	CP009273	3373441	A→C	0.28	intergenic	yhcM	putative AFG1‑like family P‑loop ATPase/DUF1043 family inner membrane‑anchored protein	intergenic	None
RA	CP009273	3373457	C→A	1.0	intergenic	yhcM	putative AFG1‑like family P‑loop ATPase/DUF1043 family inner membrane‑anchored protein	intergenic	None
RA	CP009273	3373985	C→A	1.0	intergenic	yhcB	DUF1043 family inner membrane‑anchored protein/serine endoprotease, periplasmic	intergenic	None
RA	CP009273	3375260	G→T	1.0	D387Y	degQ	serine endoprotease, periplasmic	D	387	Y
RA	CP009273	3385560	C→G	0.081	intergenic	tldD	putative peptidase/DUF3971‑AsmA2 domains protein	intergenic	None
RA	CP009273	3385571	C→G	0.075	intergenic	tldD	putative peptidase/DUF3971‑AsmA2 domains protein	intergenic	None
RA	CP009273	3396082	G→T	1.0	R204S	csrD	targeting factor for csrBC sRNA degradation	R	204	S
RA	CP009273	3403534	C→T	1.0	intergenic	prmA	methyltransferase for 50S ribosomal subunit protein L11/tRNA‑dihydrouridine synthase B	intergenic	None
RA	CP009273	3404059	C→A	1.0	R141S	dusB	tRNA‑dihydrouridine synthase B	R	141	S
RA	CP009273	3407007	G→A	1.0	intergenic	acrS	acrAB operon transcriptional repressor/cytoplasmic membrane lipoprotein	intergenic	None
RA	CP009273	3407969	C→A	1.0	N249K	acrE	cytoplasmic membrane lipoprotein	N	249	K
RA	CP009273	3409856	A→C	1.0	T489P	acrF	multidrug efflux system protein	T	489	P
RA	CP009273	3411250	G→T	1.0	E953D	acrF	multidrug efflux system protein	E	953	D
RA	CP009273	3413119	G→T	0.221	pseudogene	yhdW	pseudogene, amino‑acid transporter homology;putative transport; Not classified; putative periplasmic binding transport protein; periplasmic‑binding component of ABC superfamily	pseudogene	None
RA	CP009273	3415112	C→A	0.11800000000000001	G143G	yhdY	putative amino‑acid transporter subunit	G	143	G
RA	CP009273	3422726	G→T	1.0	V44V	yrdA	bacterial transferase hexapeptide domain protein	V	44	V
RA	CP009273	3424363	T→A	1.0	T138S	tsaC	tRNA(ANN) t(6)A37 threonylcarbamoyladenosine modification protein, threonine‑dependent ADP‑forming ATPase	T	138	S
RA	CP009273	3439422	G→T	0.17800000000000002	I26I	rplF	50S ribosomal subunit protein L6	I	26	I
RA	CP009273	3440151	G→T	1.0	I31I	rpsN	30S ribosomal subunit protein S14	I	31	I
RA	CP009273	3440444	G→T	1.0	S118S	rplE	50S ribosomal subunit protein L5	S	118	S
RA	CP009273	3440832	T→C	1.0	N99D	rplX	50S ribosomal subunit protein L24	N	99	D
RA	CP009273	3445410	C→A	1.0	R79L	rplD	50S ribosomal subunit protein L4	R	79	L
RA	CP009273	3448742	C→A	1.0	E6*	gspA	general secretory pathway component, cryptic	E	6	*
RA	CP009273	3455867	C→A	1.0	I55I	gspJ	putative general secretory pathway component, cryptic	I	55	I
RA	CP009273	3455930	C→A	1.0	I76I	gspJ	putative general secretory pathway component, cryptic	I	76	I
RA	CP009273	3459603	A→T	0.634	intergenic	gspO	bifunctional prepilin leader peptidase/ methylase/bacterioferritin, iron storage and detoxification protein	intergenic	None
RA	CP009273	3466043	C→A	0.235	A277A	fusA	protein chain elongation factor EF‑G, GTP‑binding	A	277	A
RA	CP009273	3466238	A→T	0.086	V212V	fusA	protein chain elongation factor EF‑G, GTP‑binding	V	212	V
RA	CP009273	3466427	C→A	0.08199999999999999	A149A	fusA	protein chain elongation factor EF‑G, GTP‑binding	A	149	A
RA	CP009273	3470272	C→A	1.0	V169V	fkpA	FKBP‑type peptidyl‑prolyl cis‑trans isomerase (rotamase)	V	169	V
RA	CP009273	3471705	C→T	1.0	G51D	slyD	FKBP‑type peptidyl prolyl cis‑trans isomerase (rotamase)	G	51	D
RA	CP009273	3473139	G→T	1.0	I276I	kefB	potassium:proton antiporter	I	276	I
RA	CP009273	3475255	C→A	1.0	S203Y	yheS	putative transporter subunit of ABC superfamily: ATP‑binding component	S	203	Y
RA	CP009273	3479769	A→T	1.0	E97D	crp	cAMP‑activated global transcription factor, mediator of catabolite repression	E	97	D
RA	CP009273	3486738	A→T	0.28600000000000003	Q271L	tsgA	putative transporter	Q	271	L
RA	CP009273	3487342	C→T	1.0	intergenic	tsgA	putative transporter/nitrite reductase, large subunit, NAD(P)H‑binding	intergenic	None
RA	CP009273	3488966	G→C	1.0	A533P	nirB	nitrite reductase, large subunit, NAD(P)H‑binding	A	533	P
RA	CP009273	3489397	C→A	1.0	F676L	nirB	nitrite reductase, large subunit, NAD(P)H‑binding	F	676	L
RA	CP009273	3498239	A→C	0.13699999999999998	intergenic	frlR	putative DNA‑binding transcriptional regulator/FNR‑regulated pyridoxal phosphate‑dependent aminotransferase family protein	intergenic	None
RA	CP009273	3501571	C→A	1.0	G127C	php	phosphotriesterase homology protein	G	127	C
RA	CP009273	3504143	G→T	1.0	R65S	yhfX	putative pyridoxal 5'‑phosphate binding protein	R	65	S
RA	CP009273	3507749	G→T	1.0	H224N	rpe	D‑ribulose‑5‑phosphate 3‑epimerase	H	224	N
RA	CP009273	3509102	G→T	1.0	S57R	dam	DNA adenine methyltransferase	S	57	R
RA	CP009273	3512321	A→T	0.11199999999999999	S35T	aroK	shikimate kinase I	S	35	T
RA	CP009273	3513424	A→T	1.0	V213V	hofQ	DNA catabolic putative fimbrial transporter	V	213	V
RA	CP009273	3519188	C→A	1.0	L107L	nudE	adenosine nucleotide hydrolase; substrates include Ap3A, Ap2A, ADP‑ribose, NADH	L	107	L
RA	CP009273	3519657	G→T	1.0	intergenic	nudE	adenosine nucleotide hydrolase; substrates include Ap3A, Ap2A, ADP‑ribose, NADH/inner membrane protein	intergenic	None
RA	CP009273	3525950	C→T	0.061	intergenic	yhgE	DUF4153 family putative inner membrane protein/phosphoenolpyruvate carboxykinase	intergenic	None
RA	CP009273	3528406	G→T	1.0	I274I	envZ	sensory histidine kinase in two‑component regulatory system with OmpR	I	274	I
RA	CP009273	3535370	C→A	1.0	S535R	feoB	fused ferrous iron transporter, protein B: GTP‑binding protein/membrane protein	S	535	R
RA	CP009273	3543190	C→A	0.193	L80L	malQ	4‑alpha‑glucanotransferase (amylomaltase)	L	80	L
RA	CP009273	3543793	G→T	0.057999999999999996	T680T	malP	maltodextrin phosphorylase	T	680	T
RA	CP009273	3543959	G→T	1.0	A625E	malP	maltodextrin phosphorylase	A	625	E
JC	CP009273	3547418	Δ28 bp	0.055999999999999994	coding	malT	mal regulon transcriptional activator	NaN	None
RA	CP009273	3547713	C→A	0.059000000000000004	R424S	malT	mal regulon transcriptional activator	R	424	S
RA	CP009273	3549090	C→A	0.43200000000000005	R883S	malT	mal regulon transcriptional activator	R	883	S
RA	CP009273	3557688	C→A	0.258	D752Y	glgP	glycogen phosphorylase	D	752	Y
RA	CP009273	3561574	C→A	1.0	W372L	glgC	glucose‑1‑phosphate adenylyltransferase	W	372	L
RA	CP009273	3567059	C→A	1.0	intergenic	glgB	1,4‑alpha‑glucan branching enzyme/aspartate‑semialdehyde dehydrogenase, NAD(P)‑binding	intergenic	None
RA	CP009273	3571153	C→A	1.0	E312*	gntR	d‑gluconate inducible gluconate regulon transcriptional repressor	E	312	*
RA	CP009273	3575032	C→A	0.633	intergenic	yhhY	putative acetyltransferase/putative Hcp1 family polymorphic toxin protein; putative colicin‑like DNase/tRNase activity	intergenic	None
RA	CP009273	3582807	G→T	1.0	P194Q	ugpE	glycerol‑3‑phosphate transporter subunit	P	194	Q
RA	CP009273	3585079	C→A	0.051	A203S	ugpB	glycerol‑3‑phosphate transporter subunit	A	203	S
RA	CP009273	3590636	G→T	0.9470000000000001	Y95*	livK	leucine transporter subunit	Y	95	*
RA	CP009273	3590906	C→A	0.945	A5A	livK	leucine transporter subunit	A	5	A
RA	CP009273	3591218	G→A	0.21100000000000002	intergenic	livK	leucine transporter subunit/PanD autocleavage accelerator, panothenate synthesis	intergenic	None
RA	CP009273	3591957	T→G	1.0	V354V	livJ	leucine/isoleucine/valine transporter subunit	V	354	V
RA	CP009273	3594268	C→T	1.0	intergenic	rpoH	RNA polymerase, sigma 32 (sigma H) factor/inner membrane putative ABC superfamily transporter permease	intergenic	None
RA	CP009273	3594451	C→A	0.20800000000000002	M332I	ftsX	inner membrane putative ABC superfamily transporter permease	M	332	I
RA	CP009273	3596266	C→A	1.0	T446T	ftsY	Signal Recognition Particle (SRP) receptor	T	446	T
RA	CP009273	3598440	C→A	1.0	N34K	yhhL	DUF1145 family protein	N	34	K
RA	CP009273	3601909	C→A	0.473	T700K	zntA	zinc, cobalt and lead efflux system	T	700	K
RA	CP009273	3607110	C→A	1.0	I28I	nikA	nickel‑binding, heme‑binding periplasmic protein	I	28	I
RA	CP009273	3612284	G→T	1.0	D113Y	nikR	transcriptional repressor, Ni‑binding	D	113	Y
RA	CP009273	3616714	T→G	0.217	I1388R	rhsB	Rhs family putative polymorphic toxin, putative neighboring cell growth inhibitor	I	1388	R
RA	CP009273	3618536	C→A	1.0	R267R	yhhI	putative transposase	R	267	R
RA	CP009273	3622058	C→A	1.0	D281Y	rbbA	ribosome‑associated ATPase: ATP‑binding protein/ATP‑binding membrane protein	D	281	Y
RA	CP009273	3629424	T→A	1.0	intergenic	yhiM	acid resistance protein, inner membrane/putative oxidoreductase	intergenic	None
RA	CP009273	3634060	A→G	0.185	intergenic	uspA	universal stress global response regulator/dipeptide and tripeptide permease B	intergenic	None
RA	CP009273	3638641	C→A	1.0	intergenic	prlC	oligopeptidase A/23S rRNA m(6)A2030 methyltransferase, SAM‑dependent	intergenic	None
RA	CP009273	3639239	G→T	1.0	P165P	rlmJ	23S rRNA m(6)A2030 methyltransferase, SAM‑dependent	P	165	P
RA	CP009273	3644531	G→A	1.0	intergenic	arsC	arsenate reductase/pseudogene	intergenic	None
RA	CP009273	3646984	G→T	1.0	pseudogene	yhiS	pseudogene	pseudogene	None
RA	CP009273	3649460	T→A	0.5	K65*	hdeB	acid‑resistance protein	K	65	*
RA	CP009273	3649797	C→A	1.0	E102*	hdeA	stress response protein acid‑resistance protein	E	102	*
RA	CP009273	3657375	G→A	1.0	P202S	gadW	transcriptional activator of gadA and gadBC; repressor of gadX	P	202	S
RA	CP009273	3659083	T→A	0.45399999999999996	N30Y	gadX	acid resistance regulon transcriptional activator; autoactivator	N	30	Y
RA	CP009273	3661610	A→T	1.0	F313L	yhjA	putative cytochrome C peroxidase	F	313	L
RA	CP009273	3662660	T→C	1.0	intergenic	yhjA	putative cytochrome C peroxidase/cytoplasmic trehalase	intergenic	None
RA	CP009273	3664901	C→A	0.096	A118A	yhjB	putative DNA‑binding transcriptional response regulator	A	118	A
RA	CP009273	3667555	C→A	0.6859999999999999	I278I	yhjD	inner membrane putative BrbK family alternate lipid exporter	I	278	I
RA	CP009273	3667959	C→A	1.0	intergenic	yhjD	inner membrane putative BrbK family alternate lipid exporter/MFS superfamily sugar transport 1 family protein	intergenic	None
RA	CP009273	3679301	T→G	1.0	Q1078P	bcsC	cellulose synthase subunit	Q	1078	P
RA	CP009273	3679324	C→A	1.0	M1070I	bcsC	cellulose synthase subunit	M	1070	I
RA	CP009273	3680910	G→T	1.0	H542N	bcsC	cellulose synthase subunit	H	542	N
RA	CP009273	3686345	C→A	1.0	R751L	bcsA	cellulose synthase, catalytic subunit	R	751	L
RA	CP009273	3692994	T→A	0.95	F474Y	bcsG	DUF3260 family inner membrane protein associated with cellulose production	F	474	Y
RA	CP009273	3693083	G→T	0.642	V504F	bcsG	DUF3260 family inner membrane protein associated with cellulose production	V	504	F
RA	CP009273	3696327	A→T	0.293	T294T	dppD	dipeptide/heme transporter	T	294	T
RA	CP009273	3698119	C→A	1.0	M1M	dppC	dipeptide/heme transporter	M	1	M
RA	CP009273	3698875	G→T	1.0	F92L	dppB	dipeptide/heme transporter	F	92	L
RA	CP009273	3711448	T→A	0.098	L260Q	ghrB	glyoxylate/hydroxypyruvate reductase B	L	260	Q
RA	CP009273	3717788	C→A	1.0	P297P	glyQ	glycine tRNA synthetase, alpha subunit	P	297	P
RA	CP009273	3723822	C→A	0.09699999999999999	D102Y	xylA	D‑xylose isomerase	D	102	Y
RA	CP009273	3727580	C→A	1.0	A167A	xylH	D‑xylose ABC transporter permease subunit	A	167	A
RA	CP009273	3727972	T→A	0.251	L298*	xylH	D‑xylose ABC transporter permease subunit	L	298	*
RA	CP009273	3736722	C→A	1.0	G210G	yiaK	2,3‑diketo‑L‑gulonate reductase, NADH‑dependent	G	210	G
RA	CP009273	3738431	C→A	1.0	P90T	yiaN	2,3‑diketo‑L‑gulonate TRAP transporter large permease protein	P	90	T
RA	CP009273	3751135	G→T	0.29	S18*	yiaY	putative Fe‑containing alcohol dehydrogenase, Pfam00465 family	S	18	*
RA	CP009273	3755723	G→T	0.687	E61*	rhsA	Rhs family protein, putative polymorphic toxin; putative polysaccharide synthesis/export protein; putative neighboring cell growth inhibitor	E	61	*
RA	CP009273	3767000	G→T	1.0	D454Y	mtlA	fused mannitol‑specific PTS enzymes: IIA components/IIB components/IIC components	D	454	Y
RA	CP009273	3767410	G→T	1.0	V590V	mtlA	fused mannitol‑specific PTS enzymes: IIA components/IIB components/IIC components	V	590	V
RA	CP009273	3779281	C→G	0.11800000000000001	A221G	gpmM	phosphoglycero mutase III, cofactor‑independent	A	221	G
RA	CP009273	3783857	A→T	0.435	I283I	tdh	L‑threonine 3‑dehydrogenase, NAD(P)‑binding	I	283	I
RA	CP009273	3785915	G→T	1.0	intergenic	kbl	glycine C‑acetyltransferase/YibB family protein, function unknown	intergenic	None
RA	CP009273	3786742	C→A	0.11699999999999999	R101I	yibB	YibB family protein, function unknown	R	101	I
RA	CP009273	3789381	C→A	1.0	L15I	waaC	ADP‑heptose:LPS heptosyl transferase I	L	15	I
RA	CP009273	3796526	A→T	0.23800000000000002	I324I	waaB	UDP‑D‑galactose:(glucosyl)lipopolysaccharide‑1, 6‑D‑galactosyltransferase	I	324	I
RA	CP009273	3810195	C→A	1.0	R54S	yicC	UPF0701 family protein	R	54	S
RA	CP009273	3814302	T→A	0.055999999999999994	S77C	ligB	DNA ligase, NAD(+)‑dependent	S	77	C
RA	CP009273	3814866	A→C	0.075	T27P	gmk	guanylate kinase	T	27	P
RA	CP009273	3816601	A→T	1.0	H281L	spoT	bifunctional (p)ppGpp synthetase II/ guanosine‑3',5'‑bis pyrophosphate 3'‑pyrophosphohydrolase	H	281	L
RA	CP009273	3818010	C→A	1.0	H46N	trmH	tRNA mG18‑2'‑O‑methyltransferase, SAM‑dependent	H	46	N
RA	CP009273	3822339	A→C	0.08900000000000001	Q12P	xanP	xanthine permease	Q	12	P
RA	CP009273	3822340	A→C	0.22699999999999998	Q12H	xanP	xanthine permease	Q	12	H
RA	CP009273	3822345	T→G	0.105	V14G	xanP	xanthine permease	V	14	G
RA	CP009273	3825402	C→A	0.184	P529Q	yicH	putative inner membrane‑anchored periplasmic AsmA family protein	P	529	Q
RA	CP009273	3825702	C→A	1.0	K732N	yicI	putative alpha‑glucosidase	K	732	N
RA	CP009273	3826247	A→T	0.45	Y551N	yicI	putative alpha‑glucosidase	Y	551	N
RA	CP009273	3828206	T→A	1.0	S362C	yicJ	putative transporter	S	362	C
RA	CP009273	3830197	C→A	1.0	intergenic	yicT	pseudogene/putative arabinose efflux transporter	intergenic	None
RA	CP009273	3830311	G→T	1.0	intergenic	yicT	pseudogene/putative arabinose efflux transporter	intergenic	None
RA	CP009273	3830819	T→G	1.0	F169L	setC	putative arabinose efflux transporter	F	169	L
RA	CP009273	3833664	C→A	0.426	S30S	yicS	putative periplasmic protein	S	30	S
RA	CP009273	3837532	C→A	0.73	P70Q	ade	cryptic adenine deaminase	P	70	Q
RA	CP009273	3839798	C→A	1.0	D244Y	uhpT	hexose phosphate transporter	D	244	Y
JC	CP009273	3841409	+CAACCAG	0.932	coding	uhpC	membrane protein regulates uhpT expression	NaN	None
RA	CP009273	3844347	C→A	0.21100000000000002	V36F	ilvN	acetolactate synthase 1 small subunit	V	36	F
RA	CP009273	3860159	C→A	1.0	P33P	ibpB	heat shock chaperone	P	33	P
RA	CP009273	3860327	C→A	1.0	intergenic	ibpB	heat shock chaperone/heat shock chaperone	intergenic	None
RA	CP009273	3860653	C→A	1.0	E44*	ibpA	heat shock chaperone	E	44	*
RA	CP009273	3861553	C→A	1.0	G373C	yidR	DUF3748 family protein	G	373	C
RA	CP009273	3863438	G→T	1.0	M234I	cbrA	colicin M resistance protein; FAD‑binding protein, putative oxidoreductase	M	234	I
RA	CP009273	3865120	C→A	0.945	intergenic	dgoT	D‑galactonate transporter/galactonate dehydratase	intergenic	None
RA	CP009273	3865863	T→A	1.0	T166S	dgoD	galactonate dehydratase	T	166	S
RA	CP009273	3871008	G→T	0.156	intergenic	yidB	DUF937 family protein/DNA gyrase, subunit B	intergenic	None
RA	CP009273	3872006	T→A	1.0	S492C	gyrB	DNA gyrase, subunit B	S	492	C
RA	CP009273	3873695	C→A	0.465	R296L	recF	gap repair protein	R	296	L
RA	CP009273	3880731	G→T	1.0	D182Y	mnmE	tRNA U34 5‑methylaminomethyl‑2‑thiouridine modification GTPase	D	182	Y
RA	CP009273	3882377	C→A	0.46799999999999997	T96T	tnaA	tryptophanase/L‑cysteine desulfhydrase, PLP‑dependent	T	96	T
RA	CP009273	3888274	C→A	0.6559999999999999	P88Q	chrR	chromate reductase, Class I, flavoprotein	P	88	Q
RA	CP009273	3890151	G→T	0.19	A6A	yieH	phosphoenolpyruvate and 6‑phosphogluconate phosphatase	A	6	A
RA	CP009273	3890960	T→A	1.0	F32Y	cbrB	PRK09823 family inner membrane protein, creBC regulon	F	32	Y
RA	CP009273	3892304	C→A	1.0	P150P	yieK	putative 6‑phosphogluconolactonase	P	150	P
RA	CP009273	3901415	C→A	1.0	P104P	pstB	phosphate transporter subunit	P	104	P
RA	CP009273	3901859	C→A	0.212	intergenic	pstB	phosphate transporter subunit/phosphate transporter subunit	intergenic	None
RA	CP009273	3904553	T→A	0.948	P111P	pstS	periplasmic phosphate binding protein, high‑affinity	P	111	P
RA	CP009273	3904977	A→T	0.513	intergenic	pstS	periplasmic phosphate binding protein, high‑affinity/L‑glutamine:D‑fructose‑6‑phosphate aminotransferase	intergenic	None
RA	CP009273	3905743	G→A	0.054000000000000006	S429F	glmS	L‑glutamine:D‑fructose‑6‑phosphate aminotransferase	S	429	F
RA	CP009273	3906384	G→T	1.0	I215I	glmS	L‑glutamine:D‑fructose‑6‑phosphate aminotransferase	I	215	I
RA	CP009273	3910416	C→A	1.0	R107L	atpD	F1 sector of membrane‑bound ATP synthase, beta subunit	R	107	L
RA	CP009273	3910448	G→T	1.0	V96V	atpD	F1 sector of membrane‑bound ATP synthase, beta subunit	V	96	V
RA	CP009273	3910894	C→A	1.0	M244I	atpG	F1 sector of membrane‑bound ATP synthase, gamma subunit	M	244	I
RA	CP009273	3916830	C→A	1.0	D71Y	rsmG	16S rRNA m(7)G527 methyltransferase, SAM‑dependent; glucose‑inhibited cell‑division protein	D	71	Y
RA	CP009273	3917554	C→A	1.0	L480L	mnmG	5‑methylaminomethyl‑2‑thiouridine modification at tRNA U34	L	480	L
RA	CP009273	3923028	C→A	1.0	D476Y	ravA	hexameric AAA+ MoxR family ATPase, putative molecular chaperone	D	476	Y
RA	CP009273	3926831	G→T	1.0	D41Y	rbsD	putative cytoplasmic sugar‑binding protein	D	41	Y
RA	CP009273	3927972	G→T	1.0	E279*	rbsA	fused D‑ribose transporter subunits of ABC superfamily: ATP‑binding components	E	279	*
RA	CP009273	3931021	C→A	1.0	A123E	rbsK	ribokinase	A	123	E
RA	CP009273	3932241	G→T	0.168	D219Y	rbsR	transcriptional repressor of ribose metabolism	D	219	Y
RA	CP009273	3934426	G→T	0.204	Q88K	yieP	putative transcriptional regulator	Q	88	K
RA	CP009273	3935100	G→T	1.0	intergenic	yieP	putative transcriptional regulator/16S ribosomal RNA of rrnC operon	intergenic	None
RA	CP009273	3936831	C→A	1.0	noncoding	gltU	tRNA‑Glu	noncoding	None
RA	CP009273	3945181	G→T	1.0	pseudogene	ilvG	pseudogene, acetolactate synthase 2 large subunit, valine‑insensitive; acetolactate synthase II, large subunit, cryptic, interrupted	pseudogene	None
RA	CP009273	3946256	A→T	0.10300000000000001	Q138L	ilvE	branched‑chain amino‑acid aminotransferase	Q	138	L
RA	CP009273	3954364	G→T	0.47100000000000003	D110Y	rep	DNA helicase and single‑stranded DNA‑dependent ATPase	D	110	Y
RA	CP009273	3958750	T→A	0.247	K81*	rhlB	ATP‑dependent RNA helicase	K	81	*
RA	CP009273	3958885	G→T	0.05	Q36K	rhlB	ATP‑dependent RNA helicase	Q	36	K
RA	CP009273	3,958,909:1	+T	1.0	coding	rhlB	ATP‑dependent RNA helicase	NaN	None
RA	CP009273	3959351	G→T	1.0	P77P	trxA	thioredoxin 1	P	77	P
RA	CP009273	3960036	G→A	1.0	R87H	rho	transcription termination factor	R	87	H
RA	CP009273	3966854	C→A	1.0	R325S	rffG	dTDP‑glucose 4,6‑dehydratase	R	325	S
RA	CP009273	3967387	G→T	0.052000000000000005	P140P	rffH	glucose‑1‑phosphate thymidylyltransferase	P	140	P
RA	CP009273	3967474	G→T	1.0	A169A	rffH	glucose‑1‑phosphate thymidylyltransferase	A	169	A
RA	CP009273	3967504	A→C	0.079	K179N	rffH	glucose‑1‑phosphate thymidylyltransferase	K	179	N
RA	CP009273	3969299	A→G	0.066	Y265C	wecE	TDP‑4‑oxo‑6‑deoxy‑D‑glucose transaminase	Y	265	C
RA	CP009273	3969710	G→T	1.0	G25C	wzxE	O‑antigen translocase	G	25	C
RA	CP009273	3972296	G→T	1.0	E112D	wzyE	putative ECA polysaccharide chain elongation protein	E	112	D
RA	CP009273	3988075	T→A	1.0	V65E	yifL	putative lipoprotein	V	65	E
RA	CP009273	3994076	A→T	1.0	L114*	yigE	DUF2233 family protein	L	114	*
RA	CP009273	3994247	A→T	1.0	V57E	yigE	DUF2233 family protein	V	57	E
RA	CP009273	3996346	T→A	0.9490000000000001	I70F	yigG	PRK11371 family inner membrane protein	I	70	F
RA	CP009273	4004199	G→T	0.063	D214Y	yigL	pyridoxal phosphate phosphatase	D	214	Y
RA	CP009273	4009705	G→A	1.0	intergenic	ysgA	putative carboxymethylenebutenolidase/uridine phosphorylase	intergenic	None
RA	CP009273	4012953	C→A	0.449	R247S	ubiE	bifunctional 2‑octaprenyl‑6‑methoxy‑1,4‑benzoquinone methylase/ S‑adenosylmethionine:2‑DMK methyltransferase	R	247	S
RA	CP009273	4020520	G→T	0.10800000000000001	D212Y	fre	NAD(P)H‑flavin reductase	D	212	Y
RA	CP009273	4024827	G→T	1.0	D103Y	pepQ	proline dipeptidase	D	103	Y
RA	CP009273	4035421	G→T	1.0	intergenic	mobA	molybdopterin‑guanine dinucleotide synthase/DUF1040 protein YihD	intergenic	None
RA	CP009273	4037484	T→A	1.0	intergenic	dsbA	periplasmic protein disulfide isomerase I/DUF945 family protein	intergenic	None
RA	CP009273	4041297	G→T	0.071	V324V	polA	fused DNA polymerase I 5'‑>3' polymerase/3'‑>5' exonuclease/5'‑>3' exonuclease	V	324	V
RA	CP009273	4045302	G→T	1.0	intergenic	yihI	activator of Der GTPase/coproporphyrinogen III oxidase, SAM and NAD(P)H dependent, oxygen‑independent	intergenic	None
RA	CP009273	4046172	A→T	1.0	K256N	hemN	coproporphyrinogen III oxidase, SAM and NAD(P)H dependent, oxygen‑independent	K	256	N
RA	CP009273	4053774	G→T	0.055999999999999994	intergenic	typA	GTP‑binding protein/putative DNA‑binding transcriptional regulator	intergenic	None
RA	CP009273	4056018	T→A	1.0	F138I	yihN	MFS transporter family protein	F	138	I
RA	CP009273	4058809	G→T	1.0	I106I	yihO	putative transporter	I	106	I
RA	CP009273	4062424	G→T	1.0	I71I	yihQ	alpha‑glucosidase	I	71	I
RA	CP009273	4066133	T→G	1.0	S267R	yihU	gamma‑hydroxybutyrate dehydrogenase, NADH‑dependent	S	267	R
RA	CP009273	4068208	C→A	1.0	G60G	yihW	DeoR family putative transcriptional regulator	G	60	G
RA	CP009273	4070543	G→T	1.0	D57Y	dtd	D‑tyr‑tRNA(Tyr) deacylase	D	57	Y
RA	CP009273	4073741	A→T	0.249	L283Q	fdhE	formate dehydrogenase formation protein	L	283	Q
RA	CP009273	4074579	G→T	1.0	R4S	fdhE	formate dehydrogenase formation protein	R	4	S
RA	CP009273	4075234	C→A	1.0	D296Y	fdoH	formate dehydrogenase‑O, Fe‑S subunit	D	296	Y
RA	CP009273	4088850	C→A	1.0	R93S	rhaR	transcriptional activator of rhaSR	R	93	S
RA	CP009273	4094362	C→A	1.0	W181L	cpxA	sensory histidine kinase in two‑component regulatory system with CpxR	W	181	L
RA	CP009273	4097822	G→T	1.0	E115*	pfkA	6‑phosphofructokinase I	E	115	*
RA	CP009273	4108175	C→T	1.0	intergenic	glpF	glycerol facilitator/FtsZ stabilizer; septal ring assembly factor, stimulates cell division	intergenic	None
RA	CP009273	4112864	T→G	0.17600000000000002	Q135P	ftsN	essential cell division protein	Q	135	P
RA	CP009273	4117657	G→T	0.271	R56S	yiiX	putative lipid binding hydrolase, DUF830 family protein	R	56	S
RA	CP009273	4122248	A→T	1.0	intergenic	metL	Bifunctional aspartokinase/homoserine dehydrogenase 2/5,10‑methylenetetrahydrofolate reductase	intergenic	None
RA	CP009273	4124384	C→A	1.0	H208N	katG	catalase‑peroxidase HPI, heme b‑containing	H	208	N
RA	CP009273	4125407	C→A	0.946	H549N	katG	catalase‑peroxidase HPI, heme b‑containing	H	549	N
RA	CP009273	4127022	T→G	1.0	E188D	yijF	DUF1287 family protein	E	188	D
RA	CP009273	4128037	G→T	0.258	L309L	gldA	glycerol dehydrogenase, NAD+ dependent; 1,2‑propanediol:NAD+ oxidoreductase	L	309	L
RA	CP009273	4135168	G→T	1.0	V416L	pflD	putative glycine radical domain‑containing pyruvate formate‑lyase	V	416	L
RA	CP009273	4143375	A→G	0.055	intergenic	ppc	phosphoenolpyruvate carboxylase/acetylornithine deacetylase	intergenic	None
RA	CP009273	4150054	G→T	1.0	S222Y	sthA	pyridine nucleotide transhydrogenase, soluble	S	222	Y
RA	CP009273	4150645	A→T	0.11599999999999999	L25Q	sthA	pyridine nucleotide transhydrogenase, soluble	L	25	Q
RA	CP009273	4154402	A→T	0.627	E279V	btuB	vitamin B12/cobalamin outer membrane transporter	E	279	V
RA	CP009273	4158143	A→T	0.397	intergenic	rrsB	16S ribosomal RNA of rrnB operon/tRNA‑Glu	intergenic	None
RA	CP009273	4158149	T→C	0.397	intergenic	rrsB	16S ribosomal RNA of rrnB operon/tRNA‑Glu	intergenic	None
RA	CP009273	4158400	G→A	0.14300000000000002	intergenic	gltT	tRNA‑Glu/23S ribosomal RNA of rrnB operon	intergenic	None
RA	CP009273	4158403	G→T	0.13699999999999998	intergenic	gltT	tRNA‑Glu/23S ribosomal RNA of rrnB operon	intergenic	None
RA	CP009273	4158404	A→G	0.139	intergenic	gltT	tRNA‑Glu/23S ribosomal RNA of rrnB operon	intergenic	None
RA	CP009273	4163117	T→A	0.664	I36I	birA	bifunctional biotin‑[acetylCoA carboxylase] holoenzyme synthetase/ DNA‑binding transcriptional repressor, bio‑5'‑AMP‑binding	I	36	I
RA	CP009273	4172507	C→A	1.0	I445I	rpoB	RNA polymerase, beta subunit	I	445	I
RA	CP009273	4173145	A→T	1.0	Q658L	rpoB	RNA polymerase, beta subunit	Q	658	L
RA	CP009273	4173179	G→T	1.0	P669P	rpoB	RNA polymerase, beta subunit	P	669	P
RA	CP009273	4176823	G→T	1.0	D516Y	rpoC	RNA polymerase, beta prime subunit	D	516	Y
RA	CP009273	4178969	G→T	1.0	R1231L	rpoC	RNA polymerase, beta prime subunit	R	1231	L
RA	CP009273	4184471	A→T	0.6509999999999999	I519I	thiC	phosphomethylpyrimidine synthase	I	519	I
RA	CP009273	4190061	T→A	0.713	intergenic	yjaG	DUF416 domain protein/HU, DNA‑binding transcriptional regulator, alpha subunit	intergenic	None
RA	CP009273	4193578	G→T	1.0	D111Y	zraR	fused DNA‑binding response regulator in two‑component regulatory system with ZraS: response regulator/sigma54 interaction protein	D	111	Y
RA	CP009273	4207552	G→T	1.0	M172I	aceA	isocitrate lyase	M	172	I
RA	CP009273	4210753	C→A	1.0	E555*	arpA	ankyrin repeat protein	E	555	*
RA	CP009273	4211576	G→T	1.0	S280R	arpA	ankyrin repeat protein	S	280	R
RA	CP009273	4211803	G→A	1.0	P205S	arpA	ankyrin repeat protein	P	205	S
RA	CP009273	4214563	A→T	1.0	T270S	metH	homocysteine‑N5‑methyltetrahydrofolate transmethylase, B12‑dependent	T	270	S
RA	CP009273	4214809	G→T	1.0	E352*	metH	homocysteine‑N5‑methyltetrahydrofolate transmethylase, B12‑dependent	E	352	*
RA	CP009273	4219790	A→T	0.611	L94Q	pepE	(alpha)‑aspartyl dipeptidase	L	94	Q
RA	CP009273	4219858	G→T	0.42700000000000005	V71V	pepE	(alpha)‑aspartyl dipeptidase	V	71	V
RA	CP009273	4220948	G→T	0.053	D223Y	rluF	23S rRNA pseudouridine(2604) synthase	D	223	Y
RA	CP009273	4221214	C→A	0.611	intergenic	rluF	23S rRNA pseudouridine(2604) synthase/DUF3811 family protein	intergenic	None
RA	CP009273	4223839	G→A	0.175	D52N	pgi	glucosephosphate isomerase	D	52	N
RA	CP009273	4224391	G→T	0.638	V236F	pgi	glucosephosphate isomerase	V	236	F
RA	CP009273	4224685	G→A	0.054000000000000006	A334T	pgi	glucosephosphate isomerase	A	334	T
RA	CP009273	4225741	G→T	1.0	intergenic	pgi	glucosephosphate isomerase/extracellular polysaccharide production threonine‑rich protein	intergenic	None
RA	CP009273	4225841	A→C	1.0	K3T	yjbE	extracellular polysaccharide production threonine‑rich protein	K	3	T
RA	CP009273	4230913	A→T	1.0	W424R	xylE	D‑xylose transporter	W	424	R
RA	CP009273	4235869	G→T	1.0	A160E	malE	maltose transporter subunit	A	160	E
RA	CP009273	4235916	G→T	1.0	N144K	malE	maltose transporter subunit	N	144	K
RA	CP009273	4236666	C→A	1.0	intergenic	malE	maltose transporter subunit/fused maltose transport subunit, ATP‑binding component of ABC superfamily/regulatory protein	intergenic	None
RA	CP009273	4242509	C→T	1.0	L26F	ubiC	chorismate‑‑pyruvate lyase	L	26	F
RA	CP009273	4244663	G→T	0.45399999999999996	H578N	plsB	glycerol‑3‑phosphate O‑acyltransferase	H	578	N
RA	CP009273	4245537	G→T	1.0	N286K	plsB	glycerol‑3‑phosphate O‑acyltransferase	N	286	K
RA	CP009273	4248129	T→G	0.29100000000000004	W154G	dinF	oxidative stress resistance protein; putative MATE family efflux pump; UV and mitomycin C inducible protein	W	154	G
RA	CP009273	4249117	G→T	1.0	intergenic	dinF	oxidative stress resistance protein; putative MATE family efflux pump; UV and mitomycin C inducible protein/stress‑induced protein, UPF0337 family	intergenic	None
RA	CP009273	4255009	A→T	1.0	V256V	dnaB	replicative DNA helicase	V	256	V
RA	CP009273	4265064	C→A	1.0	intergenic	yjcB	putative inner membrane protein/putative membrane‑anchored cyclic‑di‑GMP phosphodiesterase	intergenic	None
RA	CP009273	4265089	T→A	1.0	intergenic	yjcB	putative inner membrane protein/putative membrane‑anchored cyclic‑di‑GMP phosphodiesterase	intergenic	None
RA	CP009273	4266318	G→T	1.0	R307L	yjcC	putative membrane‑anchored cyclic‑di‑GMP phosphodiesterase	R	307	L
RA	CP009273	4269251	A→T	0.14300000000000002	Q282L	yjcD	inner membrane putative guanine permease	Q	282	L
RA	CP009273	4271182	C→A	0.261	V425V	yjcE	putative cation/proton antiporter	V	425	V
RA	CP009273	4272059	T→A	0.249	T315T	yjcF	pentapeptide repeats protein	T	315	T
RA	CP009273	4272352	T→C	0.624	T218A	yjcF	pentapeptide repeats protein	T	218	A
RA	CP009273	4274926	A→C	1.0	I72M	yjcH	DUF485 family inner membrane protein	I	72	M
RA	CP009273	4275142	C→A	1.0	intergenic	yjcH	DUF485 family inner membrane protein/acetyl‑CoA synthetase	intergenic	None
RA	CP009273	4275862	C→A	1.0	D480Y	acs	acetyl‑CoA synthetase	D	480	Y
RA	CP009273	4279816	G→T	0.716	A27A	nrfC	formate‑dependent nitrite reductase, 4Fe4S subunit	A	27	A
RA	CP009273	4286054	G→T	0.079	intergenic	gltP	glutamate/aspartate:proton symporter/Sel1 family TPR‑like repeat protein	intergenic	None
RA	CP009273	4288086	G→T	1.0	F366L	fdhF	formate dehydrogenase‑H, selenopolypeptide subunit	F	366	L
RA	CP009273	4289247	G→A	0.47200000000000003	intergenic	fdhF	formate dehydrogenase‑H, selenopolypeptide subunit/outer membrane factor of efflux pump	intergenic	None
RA	CP009273	4290080	G→T	1.0	I256I	mdtP	outer membrane factor of efflux pump	I	256	I
RA	CP009273	4297485	G→C	1.0	G44G	alsK	D‑allose kinase	G	44	G
RA	CP009273	4297846	C→A	1.0	M150I	alsE	allulose‑6‑phosphate 3‑epimerase	M	150	I
RA	CP009273	4303614	T→A	1.0	*150R	rpiB	ribose 5‑phosphate isomerase B/allose 6‑phosphate isomerase	*	150	R
RA	CP009273	4317974	G→T	0.08	A341A	crfC	clamp‑binding sister replication fork colocalization protein, dynamin‑related	A	341	A
RA	CP009273	4318517	A→T	1.0	T522T	crfC	clamp‑binding sister replication fork colocalization protein, dynamin‑related	T	522	T
RA	CP009273	4321629	C→A	0.053	T437T	proP	proline/glycine betaine transporter	T	437	T
RA	CP009273	4329774	C→A	1.0	D189Y	adiA	arginine decarboxylase	D	189	Y
RA	CP009273	4330426	Δ1 bp	1.0	intergenic	adiA	arginine decarboxylase/melibiose operon transcriptional regulator; autoregulator	intergenic	None
RA	CP009273	4335195	G→T	0.061	L61I	yjdF	DUF2238 family inner membrane protein	L	61	I
RA	CP009273	4337927	A→T	0.452	V212E	dcuB	C4‑dicarboxylate transporter, anaerobic; DcuS co‑sensor	V	212	E
RA	CP009273	4341023	A→T	1.0	Y153N	dcuS	sensory histidine kinase in two‑component regulatory system with DcuR, regulator of anaerobic fumarate respiration	Y	153	N
RA	CP009273	4347596	A→T	0.064	F280Y	cadA	lysine decarboxylase, acid‑inducible	F	280	Y
RA	CP009273	4350223	G→A	1.0	A510V	cadC	cadBA operon transcriptional activator	A	510	V
RA	CP009273	4351573	C→A	0.255	R60I	cadC	cadBA operon transcriptional activator	R	60	I
RA	CP009273	4356198	A→T	0.17800000000000002	S131S	dcuA	C4‑dicarboxylate antiporter	S	131	S
RA	CP009273	4358390	A→C	1.0	intergenic	aspA	aspartate ammonia‑lyase/suppressor of F exclusion of phage T7	intergenic	None
RA	CP009273	4358920	G→T	1.0	R147L	fxsA	suppressor of F exclusion of phage T7	R	147	L
RA	CP009273	4359686	C→A	0.272	E182*	yjeH	putative transporter	E	182	*
RA	CP009273	4366322	A→C	1.0	intergenic	ecnA	entericidin A membrane lipoprotein, antidote entericidin B/entericidin B membrane lipoprotein	intergenic	None
RA	CP009273	4372375	C→A	0.06	intergenic	frdA	fumarate reductase (anaerobic) catalytic and NAD/flavoprotein subunit/Elongation Factor P Lys34 lysyltransferase	intergenic	None
RA	CP009273	4376178	C→A	1.0	E1004*	mscM	mechanosensitive channel protein, miniconductance	E	1004	*
RA	CP009273	4378778	G→T	1.0	S137*	mscM	mechanosensitive channel protein, miniconductance	S	137	*
RA	CP009273	4381504	T→A	1.0	I28I	orn	oligoribonuclease	I	28	I
RA	CP009273	4382218	C→A	1.0	noncoding	glyV	tRNA‑Gly	noncoding	None
RA	CP009273	4388439	T→A	0.547	V404E	mutL	methyl‑directed mismatch repair protein	V	404	E
RA	CP009273	4388902	G→T	1.0	A558A	mutL	methyl‑directed mismatch repair protein	A	558	A
RA	CP009273	4394875	G→T	1.0	A124A	purA	adenylosuccinate synthetase	A	124	A
RA	CP009273	4396598	A→T	1.0	E43V	rnr	exoribonuclease R, RNase R	E	43	V
RA	CP009273	4402850	G→T	1.0	L2L	yjfC	ATP‑Grasp family ATPase	L	2	L
RA	CP009273	4404169	G→T	1.0	A26A	aidB	DNA alkylation damage repair protein; flavin‑containing DNA binding protein, weak isovaleryl CoA dehydrogenase	A	26	A
RA	CP009273	4405730	G→T	1.0	intergenic	aidB	DNA alkylation damage repair protein; flavin‑containing DNA binding protein, weak isovaleryl CoA dehydrogenase/DUF1471 family periplasmic protein	intergenic	None
RA	CP009273	4406553	C→A	1.0	R12L	bsmA	bioflm peroxide resistance protein	R	12	L
RA	CP009273	4410964	A→C	1.0	I390L	ulaA	L‑ascorbate‑specific enzyme IIC permease component of PTS	I	390	L
RA	CP009273	4411145	T→G	0.151	L450R	ulaA	L‑ascorbate‑specific enzyme IIC permease component of PTS	L	450	R
RA	CP009273	4412786	G→T	1.0	E42*	ulaE	L‑xylulose 5‑phosphate 3‑epimerase	E	42	*
RA	CP009273	4417122	G→T	1.0	R40S	yjfZ	uncharacterized protein	R	40	S
RA	CP009273	4417551	A→C	1.0	pseudogene	ytfA	pseudogene, related to transcriptional regulators	pseudogene	None
RA	CP009273	4427647	G→A	1.0	D42N	ytfI	uncharacterized protein	D	42	N
RA	CP009273	4428092	G→T	1.0	G190V	ytfI	uncharacterized protein	G	190	V
RA	CP009273	4432031	G→A	1.0	intergenic	msrA	methionine sulfoxide reductase A/translocation and assembly module for autotransporter export, outer membrane subunit	intergenic	None
RA	CP009273	4434260	C→A	1.0	P111H	tamB	translocation and assembly module for autotransporter export, inner membrane subunit	P	111	H
RA	CP009273	4440910	C→A	0.265	T12T	ytfR	putative ABC superfamily sugar transporter ATP‑binding subunit	T	12	T
RA	CP009273	4445719	A→T	1.0	T40S	mpl	UDP‑N‑acetylmuramate:L‑alanyl‑gamma‑D‑glutamyl‑ meso‑diaminopimelate ligase	T	40	S
RA	CP009273	4456233	G→T	1.0	I277I	treR	trehalose 6‑phosphate‑inducible trehalose regulon transcriptional repressor	I	277	I
RA	CP009273	4457499	C→A	1.0	R20S	mgtA	magnesium transporter	R	20	S
RA	CP009273	4458254	T→A	1.0	V271V	mgtA	magnesium transporter	V	271	V
RA	CP009273	4458609	G→T	1.0	D390Y	mgtA	magnesium transporter	D	390	Y
RA	CP009273	4458948	G→T	1.0	D503Y	mgtA	magnesium transporter	D	503	Y
RA	CP009273	4465936	T→A	1.0	L228*	yjgL	uncharacterized protein	L	228	*
RA	CP009273	4467421	C→A	0.249	S236S	argI	ornithine carbamoyltransferase 1	S	236	S
RA	CP009273	4468165	A→G	1.0	intergenic	argI	ornithine carbamoyltransferase 1/protein inhibitor of RNase E	intergenic	None
RA	CP009273	4469550	G→A	1.0	A2T	yjgN	DUF898 family inner membrane protein	A	2	T
RA	CP009273	4470017	G→A	1.0	M157I	yjgN	DUF898 family inner membrane protein	M	157	I
RA	CP009273	4470873	G→T	1.0	R928S	valS	valyl‑tRNA synthetase	R	928	S
RA	CP009273	4471930	T→A	1.0	P575P	valS	valyl‑tRNA synthetase	P	575	P
RA	CP009273	4480139	G→T	1.0	A273E	idnR	transcriptional repressor, 5‑gluconate‑binding	A	273	E
RA	CP009273	4481076	T→G	0.212	I423L	idnT	L‑idonate and D‑gluconate transporter	I	423	L
RA	CP009273	4493435	T→C	1.0	intergenic	insG	IS4 transposase/putative transporter	intergenic	None
RA	CP009273	4493437	A→T	0.23399999999999999	intergenic	insG	IS4 transposase/putative transporter	intergenic	None
RA	CP009273	4494721	G→A	1.0	A283T	yjhB	putative transporter	A	283	T
RA	CP009273	4495859	T→G	1.0	D252E	yjhC	putative oxidoreductase	D	252	E
RA	CP009273	4505141	G→T	1.0	R452S	fecA	ferric citrate outer membrane transporter	R	452	S
RA	CP009273	4512693	T→A	1.0	K407*	yjhG	putative dehydratase	K	407	*
RA	CP009273	4520701	G→T	1.0	G256G	sgcX	putative endoglucanase with Zn‑dependent exopeptidase domain	G	256	G
RA	CP009273	4523001	T→A	1.0	intergenic	yjhP	putative methyltransferase/putative acetyltransferase	intergenic	None
RA	CP009273	4525234	G→A	1.0	pseudogene	yjhR	pseudogene, helicase family; putative frameshift suppressor	pseudogene	None
RA	CP009273	4531143	A→T	1.0	I124F	fimB	tyrosine recombinase/inversion of on/off regulator of fimA	I	124	F
RA	CP009273	4541449	A→T	1.0	intergenic	gntP	fructuronate transporter/mannonate hydrolase	intergenic	None
RA	CP009273	4543413	G→T	0.091	A232A	uxuB	D‑mannonate oxidoreductase, NAD‑dependent	A	232	A
RA	CP009273	4545608	C→A	1.0	R177I	yjiC	uncharacterized protein	R	177	I
RA	CP009273	4547818	C→A	1.0	D97Y	hypT	hypochlorite‑responsive transcription factor	D	97	Y
RA	CP009273	4548084	A→T	0.618	L8*	hypT	hypochlorite‑responsive transcription factor	L	8	*
RA	CP009273	4555156	G→T	1.0	A171E	yjiM	putative 2‑hydroxyglutaryl‑CoA dehydratase	A	171	E
RA	CP009273	4562043	C→A	1.0	intergenic	yjiS	DUF1127 family protein/pseudogene	intergenic	None
RA	CP009273	4567278	G→T	1.0	I166I	mcrC	5‑methylcytosine‑specific restriction enzyme McrBC, subunit McrC	I	166	I
RA	CP009273	4571233	G→A	1.0	S16F	hsdS	specificity determinant for hsdM and hsdR	S	16	F
RA	CP009273	4572520	A→T	0.9490000000000001	Y116N	hsdM	DNA methyltransferase M	Y	116	N
RA	CP009273	4584255	A→C	1.0	L95L	yjjL	L‑galactonate transporter	L	95	L
RA	CP009273	4584381	G→T	1.0	I53I	yjjL	L‑galactonate transporter	I	53	I
RA	CP009273	4584756	A→T	1.0	*305K	yjjM	yjjMN operon transcriptional activator	*	305	K
RA	CP009273	4584775	C→A	1.0	E298D	yjjM	yjjMN operon transcriptional activator	E	298	D
RA	CP009273	4585213	G→T	0.11199999999999999	F152L	yjjM	yjjMN operon transcriptional activator	F	152	L
RA	CP009273	4585338	A→T	1.0	S111T	yjjM	yjjMN operon transcriptional activator	S	111	T
RA	CP009273	4588180	G→T	0.9440000000000001	S360*	opgB	phosphoglycerol transferases I and II	S	360	*
RA	CP009273	4589130	G→T	1.0	I43I	opgB	phosphoglycerol transferases I and II	I	43	I
RA	CP009273	4590074	A→C	0.057999999999999996	V240G	dnaC	DNA biosynthesis protein	V	240	G
RA	CP009273	4591139	C→A	1.0	D66Y	dnaT	DNA biosynthesis protein (primosomal protein I)	D	66	Y
RA	CP009273	4596243	T→A	0.9420000000000001	intergenic	leuQ	tRNA‑Leu/16S rRNA m(2)G1207 methyltransferase, SAM‑dependent	intergenic	None
RA	CP009273	4596487	T→A	0.309	*344L	rsmC	16S rRNA m(2)G1207 methyltransferase, SAM‑dependent	*	344	L
RA	CP009273	4600972	G→T	1.0	intergenic	prfC	peptide chain release factor RF‑3/periplasmic protein	intergenic	None
RA	CP009273	4607052	T→A	0.251	intergenic	yjjI	DUF3029 family protein, putative glycine radical enzyme/2‑deoxyribose‑5‑phosphate aldolase, NAD(P)‑linked	intergenic	None
RA	CP009273	4611666	G→T	0.078	A27A	yjjJ	putative protein kinase	A	27	A
RA	CP009273	4615947	G→T	1.0	E73D	radA	DNA repair protein	E	73	D
RA	CP009273	4617341	C→A	1.0	F70L	nadR	trifunctional protein: nicotinamide mononucleotide adenylyltransferase, ribosylnicotinamide kinase, transcriptional repressor	F	70	L
RA	CP009273	4625288	T→C	1.0	intergenic	rob	right oriC‑binding transcriptional activator, AraC family/putative periplasmic protein	intergenic	None
RA	CP009273	4630770	G→T	1.0	T4T	yjtD	putative methyltransferase	T	4	T
RA	pSEVA424‑mdh2_C.	83	T→G	0.1	intergenic	–	–/–	intergenic	None
RA	pSEVA424‑mdh2_C.	91	G→T	0.135	intergenic	–	–/–	intergenic	None
RA	pSEVA424‑mdh2_C.	95	A→T	0.122	intergenic	–	–/–	intergenic	None
RA	pSEVA424‑mdh2_C.	117	T→A	0.052000000000000005	intergenic	–	–/–	intergenic	None
RA	pSEVA424‑mdh2_C.	120	C→A	0.083	intergenic	–	–/–	intergenic	None
RA	pSEVA424‑mdh2_C.	1132	2 bp→TT	1.0	intergenic	–	–/–	intergenic	None
RA	pSEVA424‑mdh2_C.	2945	A→C	0.07400000000000001	intergenic	–	–/–	intergenic	None
RA	pSEVA424‑mdh2_C.	2953	A→C	0.091	intergenic	–	–/–	intergenic	None
RA	pSEVA424‑mdh2_C.	2958	C→G	0.051	intergenic	–	–/–	intergenic	None
RA	pSEVA424‑mdh2_C.	2959	T→G	0.18100000000000002	intergenic	–	–/–	intergenic	None
RA	pSEVA424‑mdh2_C.	2967	T→G	0.083	intergenic	–	–/–	intergenic	None
RA	pSEVA424‑mdh2_C.	2,970:1	+A	0.8590000000000001	intergenic	–	–/–	intergenic	None
RA	pSEVA424‑mdh2_C.	2971	G→A	0.073	intergenic	–	–/–	intergenic	None
RA	pSEVA424‑mdh2_C.	2972	T→G	1.0	intergenic	–	–/–	intergenic	None
RA	pSEVA424‑mdh2_C.	2973	G→C	0.8740000000000001	intergenic	–	–/–	intergenic	None
RA	pSEVA424‑mdh2_C.	2,975:1	+C	0.077	intergenic	–	–/–	intergenic	None
RA	pSEVA424‑mdh2_C.	2981	A→C	0.14300000000000002	intergenic	–	–/–	intergenic	None
RA	pSEVA424‑mdh2_C.	3871	C→A	0.384	intergenic	–	–/–	intergenic	None
JC	pSEVA424‑mdh2_C.	4410	+CTGG	1.0	intergenic	–	–/–	intergenic	None
RA	pSEVA424‑mdh2_C.	4936	G→T	0.17300000000000001	intergenic	–	–/–	intergenic	None
RA	pSEVA424‑mdh2_C.	5185	C→T	1.0	intergenic	–	–/–	intergenic	None
RA	pSEVA424‑mdh2_C.	5746	C→A	1.0	H165N	c.necator		H	165	N
