# Supplementary material for: Generation of an Escherichia coli strain growing on methanol via the ribulose monophosphate cycle
Source: Nat Commun. 2022 Sep 6;13:5243. doi: 10.1038/s41467-022-32744-9 (PMC9448777; doi:10.1038/s41467-022-32744-9)
Supplement: Supplementary file 11 — Source Data [file 41467_2022_32744_MOESM11_ESM.zip › source_data/Supplementary Figure 7/mutator_genes.xlsx]

## Sheet: Genes
gene	alternative gene name	gene product	description	effects	reference
topA			mutations change the spectrum of possible mutations from mostly point mutations to mostly duplications and deletions increased rate of sequence deletion and duplication R168C results in increased tandem repeat duplications R35P results in increased deletions compensatory mutations in gyrA frequently observed		1
dnaQ	mutD	epsilon subunit of DNA pol III, 3'-->5' exonuclease	removes incorrectly paired nucleotides during replication	mostly transversions	2
polC	dnaE	alpha subunit of DNA pol III	correct nucleotide selection and proofreading	all base substitutions and frameshifts	2
polA		DNA polymerase I	general repair functions	deletions, frameshifts	2
mutA		mutated glycyl-tRNA	missense suppression of aspartic acid codons in dnaQ	similar to mutD	2
mutC		mutated glycyl-tRNA	missense suppression of aspartic acid codons in dnaQ	similar to mutD	2
mutT		nucleoside triphosphatase	prevents mispairing of 8-oxoG with template A during replication	AT-->CG	2
dam			methylation imparts strand specificity	GC-->AT, AT-->GC, frameshifts	2
mutS			binds DNA mismaches	GC-->AT, AT-->GC, frameshifts	2
mutL			stimulates Muts, MutH, Vsr activity	GC-->AT, AT-->GC, frameshifts	2
mutH		endonuclease	nicks hemi-methylated GATC sequences	GC-->AT, AT-->GC, frameshifts	2
uvrD		DNA helicase II	strand displacement	GC-->AT, AT-->GC, frameshifts	2
mutY		DNA glycosylase	removes 8-oxoG from 8-oxoG-A mispair	GC-->TA	2
mutM	fpg	DNA glycosylase	removes 8-oxoG from 8-oxoG-C mispair	GC-->TA	2
miaA		transferase	methylthio-isopentyladenosine tRNA modification	GC-->TA	2
sodA		superoxide dismutases	removes superoxide radicals		2
sodB		superoxide dismutases	removes superoxide radicals		2
oxyR		regulatory protein	regulates hydrogen peroxide inducible genes	AT-->TA	2
nth		glycosylases and abasic-lyase activity	removal of oxidized pyrimidine bases	GC-->AT	2
nei		glycosylases and abasic-lyase activity	removal of oxidized pyrimidine bases	GC-->AT	2
xthA		nucleases	5' abasic-endonuclease activity	AT-->TA	2
nfo		nucleases	5' abasic-endonuclease activity	AT-->TA	2
ung		uracil glycosylase	removes U from U-G mispairs	GC-->AT	2
vsr		endonuclease	cleaves adjacent to T-G mismatches	GC-->AT	2
ada		methyltransferases	removes methyl groups from O6-methylguanine in DNA	GC->AT	2
ogt		methyltransferases	removes methyl groups from O6-methylguanine in DNA	GC->AT	2
recA		DNA-binding protein	catalyzes strand pairing and exchange in general recombination	GC->TA, AT->TA	2
recG		DNA helicase	branch migration of Holiday junctions	deletions	2
hns	bglY	DNA-binding protein	histone-like protein involved in chromosome organization	deletions	2
topB	mutR	DNA topoisomerase III	appears to decatenate chromosomes	deletions between small repeats	2
ssb		single-stranded DNA-binding protein	protects single-stranded DNA	point mutations, rearrangements	2
alkB			increased susceptibility to alkylation lesions --> protection from methylating agents	GC-->AT, AT-->TA - 1G, -2CG	3

## Sheet: References
1	Point mutations in topoisomerase I alter the mutation spectrum in E. coli and impact the emergence of drug resistance genotypes
2	Escherichia coli mutator genes
3	Mutator specificity of Escherichia coli alkB117 allele
