# Supplementary material for: Generation of an Escherichia coli strain growing on methanol via the ribulose monophosphate cycle
Source: Nat Commun. 2022 Sep 6;13:5243. doi: 10.1038/s41467-022-32744-9 (PMC9448777; doi:10.1038/s41467-022-32744-9)
Supplement: Supplementary file 11 — Source Data [file 41467_2022_32744_MOESM11_ESM.zip › source_data/Supplementary Figure 8/Supplementary Figure 8.xlsx]

## Sheet: Sheet2
raw data
Application: Tecan i-control				Tecan i-control , 2.0.10.0
Device: infinite 200Pro				Serial number: 1907013638				Serial number of connected stacker:
Firmware: V_5.31_04/18_InfiniteRX (Mar 28 2018/16.41.26)				MAI, V_5.31_04/18_InfiniteRX (Mar 28 2018/16.41.26)
Date:	09.03.2022
Time:	18:33:52
System				FI31-4-227
User				FI31-4-227\FI
Plate				Techno Plastic Products AG 96 Flat Bottom Transparent Polystyrene Cat. No.: 92696 [TPP96ft.pdfx]
Plate-ID (Stacker)
Wait (Plate)				On	Target Temperature: 37 °C
Wait (Plate Temperature)				Valid Range: 36.5 - 37.8 °C
Shaking (Orbital) Duration:				3	s
Shaking (Orbital) Amplitude:				6	mm
List of actions in this measurement script:
Kinetic
Absorbance
Label: Label1
Kinetic Measurement
Kinetic duration				01:00:00
Interval Time				Minimal
Measurement Wavelength				340	nm
Bandwidth				9	nm
Number of Flashes				5
Settle Time				0	ms
Part of Plate				A1-B12
Start Time:	09.03.2022 18:33:57
Cycle Nr.	1	2	3	4	5	6	7	8	9	10	11	12	13	14	15	16	17	18	19	20	21	22	23	24	25	26	27	28	29	30	31	32	33	34	35	36	37	38	39	40	41	42	43	44	45	46	47	48	49
Time [s]	0	11	21.9	32.9	43.9	54.8	65.8	76.8	87.7	98.7	109.7	120.6	131.6	142.6	153.5	164.5	175.5	186.4	197.4	208.4	219.4	230.3	241.3	252.3	263.2	274.2	285.2	296.1	307.1	318.1	329	340	351	361.9	372.9	383.9	394.8	405.8	416.8	427.7	438.7	449.7	460.6	471.6	482.6	493.6	504.5	515.5	526.4
Temp. [°C]	37.3	37.4	37.3	37.2	36.9	36.7	36.6	36.6	36.8	37	37.3	37.4	37.4	37.3	37.2	36.9	36.7	36.6	36.7	36.9	37.2	37.4	37.4	37.4	37.2	36.9	36.7	36.6	36.6	36.8	37.1	37.3	37.5	37.5	37.3	37.1	36.9	36.7	36.6	36.7	36.9	37.2	37.4	37.4	37.4	37.2	37	36.8	36.7
A1	0.1714	0.1717	0.1714	0.1713	0.1723	0.171	0.1712	0.1715	0.1712	0.1714	0.1727	0.1714	0.1711	0.171	0.1713	0.1711	0.1711	0.171	0.1712	0.1712	0.1712	0.1712	0.1708	0.171	0.1722	0.171	0.1721	0.1708	0.1708	0.1712	0.1706	0.1709	0.1707	0.1709	0.1711	0.1707	0.1706	0.1706	0.1709	0.1709	0.1704	0.1706	0.1706	0.1708	0.1705	0.1705	0.1706	0.1706	0.1704
A2	0.1722	0.1719	0.1718	0.1719	0.1721	0.1718	0.1716	0.1721	0.1718	0.1721	0.1716	0.1719	0.172	0.1719	0.1726	0.1719	0.1714	0.1711	0.172	0.1716	0.1724	0.1718	0.1715	0.1713	0.1721	0.1723	0.1722	0.1734	0.1711	0.1718	0.1717	0.1719	0.1716	0.1729	0.1715	0.1718	0.1725	0.1734	0.1727	0.1729	0.1716	0.1728	0.1732	0.172	0.1734	0.1718	0.1725	0.1726	0.172
A3	0.1728	0.1713	0.1709	0.1719	0.172	0.1711	0.1712	0.1724	0.1713	0.1714	0.171	0.1711	0.1709	0.171	0.1714	0.1708	0.1708	0.1706	0.1709	0.1711	0.1712	0.1709	0.1711	0.1704	0.1709	0.1708	0.1709	0.1709	0.1705	0.1705	0.1704	0.171	0.1705	0.1708	0.1702	0.1708	0.1704	0.1705	0.1706	0.1708	0.1701	0.1705	0.1706	0.1705	0.1708	0.1705	0.1702	0.1705	0.1704
A4	0.1733	0.1732	0.1724	0.1726	0.1741	0.1726	0.1736	0.1729	0.1726	0.1726	0.1726	0.1727	0.1722	0.1723	0.1722	0.1725	0.1724	0.1724	0.1723	0.1725	0.1723	0.1721	0.1719	0.1717	0.1722	0.1722	0.172	0.1718	0.1718	0.1721	0.1719	0.1719	0.1717	0.1719	0.1717	0.1718	0.1715	0.1716	0.1732	0.1717	0.1714	0.1715	0.1715	0.1715	0.1719	0.1716	0.1716	0.1718	0.1714
A5	0.173	0.1725	0.1721	0.1724	0.1725	0.1725	0.1724	0.1737	0.173	0.1732	0.1729	0.1732	0.1727	0.1727	0.1729	0.1727	0.1728	0.1739	0.173	0.1727	0.1727	0.1725	0.1724	0.1723	0.1727	0.1728	0.1723	0.1721	0.1721	0.1727	0.1727	0.1722	0.1719	0.1738	0.1718	0.1722	0.1719	0.1723	0.1726	0.1724	0.1716	0.1719	0.172	0.1722	0.1719	0.1719	0.1719	0.1723	0.1717
A6	0.1693	0.1685	0.1684	0.1686	0.1682	0.1687	0.1683	0.169	0.1684	0.1687	0.1681	0.1686	0.1684	0.1681	0.1684	0.168	0.1682	0.1683	0.1689	0.1682	0.1678	0.1676	0.1678	0.1675	0.1679	0.1679	0.1677	0.1678	0.1679	0.168	0.1677	0.1677	0.1675	0.1677	0.1677	0.1674	0.1675	0.1678	0.1681	0.1675	0.1673	0.1676	0.1676	0.1677	0.1676	0.1674	0.1674	0.1679	0.167
A7	0.1703	0.1702	0.1708	0.1703	0.1696	0.1697	0.1701	0.171	0.1704	0.1701	0.1706	0.1706	0.171	0.1697	0.17	0.1703	0.1702	0.1701	0.1701	0.1702	0.1711	0.1704	0.1707	0.1703	0.1705	0.171	0.1709	0.1708	0.1723	0.1715	0.1716	0.1714	0.1708	0.1713	0.1713	0.171	0.1708	0.1715	0.1722	0.1717	0.1718	0.1719	0.1718	0.1723	0.1716	0.1719	0.1718	0.172	0.1716
A8	0.1699	0.1694	0.1687	0.1688	0.169	0.169	0.1691	0.1694	0.1694	0.1691	0.1697	0.1694	0.1697	0.1696	0.1695	0.1697	0.1697	0.169	0.1697	0.1692	0.1693	0.1692	0.1692	0.1702	0.1699	0.1695	0.1698	0.1697	0.1695	0.1695	0.1698	0.1695	0.17	0.1697	0.1703	0.171	0.17	0.17	0.1707	0.1703	0.1702	0.1706	0.1704	0.1713	0.1705	0.1703	0.1698	0.1702	0.1701
A9	0.1703	0.1697	0.1696	0.17	0.1703	0.1711	0.1715	0.1732	0.1716	0.1715	0.1715	0.1717	0.1716	0.1713	0.1716	0.1714	0.1705	0.1707	0.1713	0.1714	0.1716	0.1717	0.1714	0.171	0.1718	0.1714	0.1705	0.1707	0.171	0.1714	0.1714	0.1709	0.171	0.1713	0.1717	0.1713	0.1702	0.1708	0.1711	0.1719	0.1705	0.1711	0.1717	0.1713	0.1708	0.171	0.1712	0.1709	0.1709
A10	0.1715	0.1711	0.1708	0.1715	0.1712	0.1715	0.1712	0.1719	0.1715	0.1714	0.1713	0.1717	0.1715	0.1712	0.1715	0.1713	0.171	0.1713	0.173	0.1719	0.1716	0.1714	0.1714	0.1714	0.1718	0.1715	0.1714	0.1714	0.1716	0.1718	0.1715	0.1715	0.1714	0.1715	0.1729	0.1715	0.1714	0.1718	0.1721	0.1719	0.173	0.172	0.1718	0.1722	0.1727	0.1721	0.172	0.1725	0.1719
A11	0.175	0.1746	0.1745	0.1746	0.1745	0.1748	0.1761	0.1753	0.1749	0.1748	0.175	0.1748	0.1744	0.1746	0.1744	0.1746	0.1748	0.1747	0.1745	0.1749	0.1747	0.1749	0.1746	0.1742	0.1747	0.1746	0.1749	0.1745	0.1745	0.1751	0.1751	0.1749	0.1745	0.1745	0.175	0.1755	0.1746	0.175	0.1752	0.1753	0.1748	0.1753	0.1755	0.1754	0.1753	0.1751	0.1753	0.1756	0.1753
A12	0.1717	0.1718	0.1717	0.1715	0.1713	0.1719	0.1718	0.172	0.1715	0.1723	0.172	0.1717	0.1711	0.1724	0.1715	0.1714	0.1713	0.1716	0.1716	0.1713	0.1717	0.1717	0.1717	0.1716	0.1721	0.1717	0.1715	0.1716	0.1719	0.1729	0.1715	0.1716	0.1717	0.1716	0.1716	0.1719	0.1716	0.1721	0.1721	0.1718	0.172	0.1721	0.172	0.1724	0.1723	0.1722	0.1722	0.1724	0.1721
B1	0.1779	0.1778	0.1774	0.1786	0.1782	0.1805	0.1785	0.1788	0.1796	0.1825	0.1787	0.1782	0.1795	0.1785	0.1798	0.1785	0.1785	0.1807	0.1799	0.1794	0.1792	0.179	0.1796	0.1802	0.1789	0.1809	0.181	0.1807	0.1797	0.1783	0.178	0.1804	0.1793	0.1778	0.1787	0.1797	0.1783	0.1791	0.178	0.1789	0.1825	0.1799	0.178	0.181	0.1789	0.1793	0.1796	0.1777	0.1807
B2	0.1756	0.1756	0.1756	0.1752	0.1752	0.1754	0.1769	0.1764	0.1761	0.1768	0.177	0.1777	0.1788	0.1763	0.1772	0.179	0.1781	0.1808	0.1799	0.1782	0.18	0.1797	0.1815	0.1798	0.1785	0.1842	0.1839	0.1836	0.1818	0.1796	0.1772	0.1838	0.1808	0.1769	0.1765	0.1782	0.1771	0.1845	0.1777	0.1772	0.181	0.1769	0.1797	0.1806	0.1757	0.1761	0.1774	0.1753	0.1782
B3	0.175	0.1747	0.1756	0.1756	0.1757	0.1761	0.1755	0.175	0.1742	0.174	0.1753	0.1739	0.1741	0.1734	0.1739	0.1741	0.1741	0.1742	0.1738	0.174	0.1739	0.1739	0.1737	0.1735	0.1736	0.1744	0.1743	0.174	0.174	0.1738	0.1737	0.1739	0.1735	0.1735	0.1736	0.1741	0.1736	0.1738	0.1736	0.1737	0.1747	0.1736	0.1745	0.174	0.1737	0.1742	0.1735	0.1736	0.1742
B4	0.1722	0.1719	0.1728	0.173	0.174	0.1736	0.1737	0.1745	0.1755	0.1759	0.1732	0.1757	0.1767	0.1738	0.1755	0.1749	0.1751	0.1749	0.1748	0.1735	0.1715	0.1746	0.1763	0.1725	0.1722	0.1764	0.176	0.1745	0.1745	0.1715	0.1705	0.1751	0.1709	0.1713	0.1704	0.1724	0.171	0.1711	0.171	0.1703	0.1723	0.1711	0.1711	0.1709	0.1711	0.1709	0.1713	0.1722	0.1697
B5	0.1757	0.1753	0.1753	0.175	0.175	0.1752	0.1755	0.1752	0.1757	0.1757	0.1756	0.1767	0.1756	0.1751	0.1758	0.1773	0.1758	0.1781	0.1761	0.1765	0.1767	0.1772	0.1779	0.1768	0.1768	0.1787	0.1787	0.1793	0.1783	0.177	0.1785	0.1809	0.1767	0.178	0.1776	0.1802	0.1777	0.1792	0.1785	0.1792	0.1814	0.179	0.1789	0.1814	0.1788	0.1819	0.179	0.1781	0.1807
B6	0.1735	0.1724	0.1725	0.1726	0.1726	0.1727	0.1722	0.1728	0.1728	0.1729	0.1728	0.1729	0.1727	0.1721	0.1725	0.1726	0.1722	0.173	0.1726	0.1728	0.1725	0.1729	0.1733	0.1727	0.1728	0.1734	0.1727	0.173	0.173	0.1726	0.1729	0.173	0.1723	0.1731	0.173	0.1729	0.1726	0.1734	0.1729	0.1732	0.1737	0.1729	0.1733	0.1733	0.1728	0.1731	0.1726	0.1727	0.1727
B7	0.1705	0.1706	0.1705	0.1705	0.1702	0.1711	0.1708	0.1711	0.171	0.171	0.1709	0.1713	0.1711	0.1705	0.1705	0.171	0.171	0.1721	0.1714	0.1712	0.1712	0.1714	0.1713	0.1711	0.1713	0.1716	0.1724	0.1715	0.1715	0.1717	0.1724	0.1719	0.1715	0.1729	0.172	0.1731	0.1723	0.1726	0.1724	0.1728	0.1731	0.1728	0.1731	0.174	0.1736	0.1734	0.1735	0.1734	0.1737
B8	0.1689	0.1686	0.1687	0.1687	0.169	0.1695	0.169	0.1691	0.1693	0.1714	0.1695	0.1704	0.1692	0.1697	0.1695	0.1702	0.1696	0.1698	0.1701	0.1707	0.1701	0.1715	0.171	0.1701	0.1703	0.171	0.1715	0.1709	0.1724	0.171	0.1713	0.1715	0.1706	0.1716	0.1718	0.1717	0.1725	0.172	0.1714	0.1732	0.1737	0.1734	0.1723	0.1724	0.1722	0.1732	0.1725	0.1724	0.1727
B9	0.1708	0.1704	0.1702	0.1705	0.1703	0.1714	0.1709	0.1711	0.1717	0.1722	0.1717	0.171	0.1711	0.1716	0.1717	0.1717	0.1714	0.1716	0.1716	0.1722	0.1721	0.1719	0.1716	0.1718	0.1724	0.1722	0.1716	0.1719	0.1725	0.1726	0.1721	0.1725	0.1725	0.173	0.1731	0.1732	0.1727	0.1728	0.1735	0.1731	0.1741	0.1749	0.1746	0.1743	0.175	0.1751	0.1764	0.1754	0.1748
B10	0.1697	0.1695	0.1695	0.17	0.17	0.17	0.1702	0.1705	0.1705	0.1703	0.1704	0.1705	0.1707	0.1706	0.1719	0.1708	0.1708	0.1712	0.1712	0.1712	0.1709	0.1709	0.1715	0.1713	0.1712	0.1715	0.1714	0.1718	0.1715	0.1719	0.1728	0.1719	0.1723	0.1721	0.172	0.1721	0.1722	0.1732	0.1726	0.1724	0.1723	0.1728	0.173	0.1733	0.1729	0.1734	0.1737	0.1735	0.1734
B11	0.1682	0.1682	0.1678	0.1678	0.1679	0.1677	0.1689	0.17	0.1681	0.1675	0.1687	0.1694	0.1689	0.1679	0.1683	0.1684	0.1691	0.1685	0.168	0.1679	0.1678	0.1679	0.1681	0.1679	0.1687	0.1684	0.168	0.1683	0.1681	0.1686	0.1685	0.1685	0.1682	0.1684	0.1691	0.169	0.1688	0.169	0.1696	0.1692	0.169	0.1694	0.1694	0.17	0.1699	0.1698	0.17	0.171	0.1699
B12	0.1683	0.1677	0.1675	0.1678	0.1678	0.1678	0.1679	0.1682	0.1683	0.1683	0.1684	0.1683	0.1681	0.1681	0.1681	0.1684	0.1682	0.1683	0.1685	0.1687	0.1686	0.1685	0.1686	0.1685	0.169	0.169	0.1686	0.1687	0.1689	0.1691	0.1691	0.169	0.1691	0.1692	0.1694	0.1693	0.1692	0.1697	0.17	0.1699	0.1698	0.1701	0.1699	0.1705	0.1703	0.1702	0.1707	0.1708	0.1707
End Time:	09.03.2022 19:34:05
blanked data
mdh blank average	0.172	0.171517	0.171167	0.17145	0.171867	0.171283	0.171383	0.171933	0.171383	0.171567	0.171483	0.171483	0.171217	0.171167	0.171467	0.171167	0.171117	0.171217	0.171383	0.171217	0.171267	0.171017	0.170917	0.1707	0.171333	0.171167	0.1712	0.171133	0.1707	0.17105	0.170833	0.170933	0.17065	0.171333	0.170667	0.170783	0.170733	0.171033	0.17135	0.171033	0.1704	0.170817	0.170917	0.170783	0.171017	0.170617	0.1707	0.17095	0.170483
mdh blanked 1	-0.00169999	-0.00131666	-0.000366665	-0.00114999	-0.00226667	-0.00158334	-0.00128333	-0.000933329	-0.00098334	-0.00146666	-0.000883338	-0.000883336	-0.000216665	-0.00146667	-0.00146666	-0.000866661	-0.000916662	-0.00111666	-0.00128333	-0.00101666	-0.000166662	-0.000616675	-0.000216668	-0.000399992	-0.000833335	-0.000166662	-0.000299995	-0.000333332	0.0016	0.000449998	0.000766667	0.000466662	0.00015	-3.33413e-05	0.000633327	0.00021667	6.66678e-05	0.000466667	0.000849995	0.000666666	0.0014	0.00108334	0.000883336	0.00151667	0.000583331	0.00128334	0.0011	0.00105001	0.00111667
mdh blanked 2	-0.0021	-0.00211666	-0.00246667	-0.00265	-0.00286667	-0.00228333	-0.00228333	-0.00253333	-0.00198333	-0.00246666	-0.00178334	-0.00208333	-0.00151667	-0.00156667	-0.00196667	-0.00146667	-0.00141667	-0.00221667	-0.00168334	-0.00201667	-0.00196666	-0.00181667	-0.00171666	-0.000499994	-0.00143333	-0.00166667	-0.0014	-0.00143334	-0.00120001	-0.00155001	-0.00103333	-0.00143334	-0.000649999	-0.00163334	-0.00036666	0.00021667	-0.000733331	-0.00103333	-0.000650001	-0.000733328	-0.000199993	-0.00021667	-0.000516673	0.000516663	-0.000516673	-0.00031666	-0.000900003	-0.000749993	-0.000383327
mdh blanked 3	-0.00169999	-0.00181667	-0.00156667	-0.00145	-0.00156666	-0.000183329	0.000116661	0.00126666	0.000216665	-6.66653e-05	1.6662e-05	0.000216668	0.00038333	0.000133326	0.000133333	0.000233327	-0.000616672	-0.000516668	-8.33397e-05	0.000183327	0.000333332	0.000683332	0.000483329	0.000300005	0.000466672	0.00023333	-0.000700002	-0.000433333	0.000300005	0.000349996	0.000566664	-3.33314e-05	0.000350003	-3.33413e-05	0.00103333	0.000516661	-0.000533327	-0.00023333	-0.000249994	0.000866669	9.99967e-05	0.000283338	0.000783334	0.000516663	-0.000216668	0.000383337	0.000500006	-4.99959e-05	0.000416671
mdh blanked 4	-0.000500001	-0.000416661	-0.000366665	4.99984e-05	-0.000666658	0.000216663	-0.000183329	-3.33289e-05	0.000116664	-0.000166667	-0.000183341	0.000216668	0.000283328	3.33389e-05	3.33314e-05	0.000133326	-0.000116664	8.33273e-05	0.00161666	0.000683335	0.000333332	0.000383327	0.000483329	0.000699997	0.000466672	0.000333332	0.000199998	0.000266664	0.0009	0.000750003	0.000666666	0.000566664	0.000749995	0.000166662	0.00223334	0.000716664	0.000666663	0.000766672	0.000749993	0.000866669	0.00259999	0.00118334	0.000883336	0.00141666	0.00168333	0.00148333	0.0013	0.00155	0.00141667
mdh blanked 5	0.003	0.00308334	0.00333334	0.00315001	0.00263334	0.00351666	0.00471666	0.00336667	0.00351666	0.00323333	0.00351666	0.00331666	0.00318333	0.00343334	0.00293334	0.00343334	0.00368333	0.00348334	0.00311667	0.00368333	0.00343334	0.00388333	0.00368334	0.0035	0.00336668	0.00343334	0.0037	0.00336667	0.0038	0.00405	0.00426667	0.00396666	0.00385	0.00316667	0.00433333	0.00471667	0.00386667	0.00396667	0.00385	0.00426667	0.0044	0.00448333	0.00458334	0.00461667	0.00428333	0.00448333	0.0046	0.00465001	0.00481667
mdh blanked 6	-0.000299998	0.000283336	0.000533335	4.99984e-05	-0.000566671	0.00061667	0.000416666	6.66728e-05	0.000116664	0.000733333	0.00051667	0.000216668	-0.000116664	0.00123333	3.33314e-05	0.000233327	0.000183327	0.000383332	0.000216665	8.33248e-05	0.000433333	0.000683332	0.000783334	0.0009	0.000766662	0.000533335	0.0003	0.000466667	0.00120001	0.00185001	0.000666666	0.000666666	0.00105	0.000266664	0.000933332	0.00111667	0.000866666	0.00106666	0.000749993	0.000766667	0.00160001	0.00128333	0.00108334	0.00161667	0.00128333	0.00158333	0.00149999	0.00145	0.00161666
mean	-0.000549997	-0.00038333	-0.00015	-0.000333332	-0.000883331	4.99984e-05	0.000249999	0.000200003	0.000166665	-3.33314e-05	0.000199996	0.000166667	0.000333332	0.000299998	-5.00008e-05	0.000283331	0.000133331	1.66669e-05	0.000316665	0.000266664	0.000400002	0.00053333	0.000583333	0.000750003	0.00046667	0.00045	0.0003	0.000316667	0.0011	0.000983333	0.000983333	0.000699997	0.000916667	0.000316662	0.00146667	0.00125	0.000700002	0.000833335	0.000883331	0.00111667	0.00165	0.00135	0.00128334	0.0017	0.00118333	0.00148333	0.00135	0.00131667	0.0015
mdh(H165N) blank	0.174983	0.174617	0.174867	0.175	0.175117	0.175583	0.175383	0.17545	0.17565	0.1763	0.175433	0.17585	0.176233	0.174867	0.175783	0.176067	0.175633	0.17695	0.176183	0.175733	0.175633	0.176217	0.17705	0.175917	0.175467	0.178	0.177767	0.177517	0.176883	0.175467	0.175133	0.17785	0.175583	0.1751	0.174967	0.17625	0.17505	0.17685	0.175283	0.175417	0.1776	0.175567	0.175917	0.176867	0.175167	0.175917	0.175567	0.174933	0.176033
mdh(H165N) blanked 1	-0.00448334	-0.00401667	-0.00436667	-0.0045	-0.00491666	-0.00448333	-0.00458333	-0.00435	-0.00465	-0.0053	-0.00453333	-0.00455	-0.00513333	-0.00436667	-0.00528334	-0.00506666	-0.00463333	-0.00485001	-0.00478334	-0.00453333	-0.00443332	-0.00481667	-0.00575001	-0.00481666	-0.00416667	-0.0064	-0.00536667	-0.00601667	-0.00538333	-0.00376667	-0.00273334	-0.00594999	-0.00408334	-0.00219999	-0.00296666	-0.00315001	-0.00275	-0.00425	-0.00288334	-0.00261666	-0.00450001	-0.00276667	-0.00281667	-0.00286667	-0.00156667	-0.00251666	-0.00206666	-0.00153333	-0.00233333
mdh(H165N) blanked 2	-0.00608333	-0.00601668	-0.00616667	-0.0063	-0.00611667	-0.00608334	-0.00638333	-0.00635	-0.00635	-0.0049	-0.00593334	-0.00545001	-0.00703333	-0.00516667	-0.00628334	-0.00586666	-0.00603334	-0.00715	-0.00608333	-0.00503333	-0.00553333	-0.00471667	-0.00605	-0.00581666	-0.00516666	-0.007	-0.00626667	-0.00661666	-0.00448333	-0.00446666	-0.00383334	-0.00635	-0.00498334	-0.0035	-0.00316666	-0.00455	-0.00255	-0.00485	-0.00388334	-0.00221667	-0.0039	-0.00216667	-0.00361667	-0.00446667	-0.00296667	-0.00271667	-0.00306667	-0.00253334	-0.00333333
mdh(H165N) blanked 3	-0.00418333	-0.00421668	-0.00466666	-0.0045	-0.00481666	-0.00418334	-0.00448333	-0.00435	-0.00395	-0.0041	-0.00373333	-0.00485	-0.00513333	-0.00326667	-0.00408333	-0.00436667	-0.00423334	-0.00535	-0.00458334	-0.00353334	-0.00353334	-0.00431667	-0.00545	-0.00411666	-0.00306667	-0.00580001	-0.00616667	-0.00561666	-0.00438333	-0.00286667	-0.00303334	-0.00535	-0.00308333	-0.00210001	-0.00186667	-0.00305	-0.00235	-0.00405	-0.00178333	-0.00231667	-0.0035	-0.000666675	-0.00131666	-0.00256667	-0.000166672	-0.000816666	0.00083334	0.00046667	-0.00123334
mdh(H165N) blanked 4	-0.00528334	-0.00511668	-0.00536668	-0.005	-0.00511666	-0.00558333	-0.00518333	-0.00495001	-0.00515001	-0.00599999	-0.00503334	-0.00535	-0.00553334	-0.00426667	-0.00388333	-0.00526667	-0.00483333	-0.00574999	-0.00498333	-0.00453333	-0.00473333	-0.00531667	-0.00555	-0.00461667	-0.00426666	-0.0065	-0.00636667	-0.00571666	-0.00538333	-0.00356666	-0.00233333	-0.00594999	-0.00328334	-0.00300001	-0.00296666	-0.00415001	-0.00285001	-0.00365	-0.00268333	-0.00301667	-0.00530001	-0.00276667	-0.00291668	-0.00356667	-0.00226666	-0.00251666	-0.00186666	-0.00143333	-0.00263334
mdh(H165N) blanked 5	-0.00678333	-0.00641667	-0.00706667	-0.00720001	-0.00721667	-0.00788334	-0.00648334	-0.00545	-0.00755	-0.00879999	-0.00673334	-0.00644999	-0.00733334	-0.00696667	-0.00748333	-0.00766666	-0.00653333	-0.00844999	-0.00818334	-0.00783334	-0.00783334	-0.00831667	-0.00895	-0.00801667	-0.00676667	-0.0096	-0.00976667	-0.00921666	-0.00878333	-0.00686667	-0.00663333	-0.00934999	-0.00738333	-0.00669999	-0.00586666	-0.00725	-0.00625	-0.00785	-0.00568334	-0.00621667	-0.0086	-0.00616666	-0.00651666	-0.00686666	-0.00526667	-0.00611667	-0.00556666	-0.00393333	-0.00613334
mdh(H165N) blanked 6	-0.00668333	-0.00691668	-0.00736666	-0.00720001	-0.00731667	-0.00778334	-0.00748334	-0.00725	-0.00735	-0.008	-0.00703333	-0.00755	-0.00813333	-0.00676667	-0.00768333	-0.00766666	-0.00743333	-0.00865	-0.00768333	-0.00703334	-0.00703334	-0.00771666	-0.00845001	-0.00741666	-0.00646667	-0.009	-0.00916667	-0.00881667	-0.00798333	-0.00636667	-0.00603333	-0.00885	-0.00648333	-0.0059	-0.00556666	-0.00695	-0.00585	-0.00715	-0.00528333	-0.00551667	-0.0078	-0.00546667	-0.00601667	-0.00636667	-0.00486666	-0.00571666	-0.00486667	-0.00413333	-0.00533334
mean	-0.00558333	-0.00545001	-0.00583334	-0.00578334	-0.00591666	-0.006	-0.00576667	-0.00545	-0.00583333	-0.00618333	-0.0055	-0.0057	-0.00638333	-0.00513334	-0.00578333	-0.00598333	-0.00561666	-0.0067	-0.00605	-0.00541667	-0.00551667	-0.00586667	-0.0067	-0.0058	-0.00498333	-0.00738333	-0.00718334	-0.007	-0.00606667	-0.00465	-0.0041	-0.00696666	-0.00488333	-0.0039	-0.00373333	-0.00485	-0.00376667	-0.0053	-0.0037	-0.00365	-0.0056	-0.00333334	-0.00386667	-0.00445	-0.00285	-0.0034	-0.00276666	-0.00218333	-0.0035
		v	R2		Mean/STDV
	mdh 1	7.01838e-06	0.926666	Mdh	6.63595e-06
	mdh 2	5.86561e-06	0.968682		5.28301e-07
	mdh 3	7.01461e-06	0.927484
	mdh 4	7.22326e-06	0.978106
	mdh 5	6.36204e-06	0.94557
	mdh 6	6.33182e-06	0.963909			v_evolved/v_WT	t-test (two-sided, same variance)
	mdh(H165N) 1	1.49965e-05	0.975378	Mdh(H165N)	1.31862e-05	1.98709	7.5173e-08
	mdh(H165N) 2	1.29268e-05	0.974759		1.0312e-06
	mdh(H165N) 3	1.37943e-05	0.955459
	mdh(H165N) 4	1.26351e-05	0.966012
	mdh(H165N) 5	1.24382e-05	0.96677
	mdh(H165N) 6	1.23264e-05	0.970116
[truncated: 280 more columns]
